# Supplementary material for: DNA damage-induced histone H1 ubiquitylation is mediated by HUWE1 and stimulates the RNF8-RNF168 pathway
Source: Sci Rep. 2017 Nov 10;7:15353. doi: 10.1038/s41598-017-15194-y (PMC5681673; doi:10.1038/s41598-017-15194-y)
Supplement: Supplementary file 2 — Supplemental Table S1 [file 41598_2017_15194_MOESM2_ESM.xls]

## Sheet: Table legend
di-Gly IP after UV irradiation
Protein groups:
Gene names: Name of gene
Protein names: Name of protein
Protein accesion numbers: All different identifiers that protein is associated with
GlyGly (K) site positions: Amino acid numbers of identified diGly sites within the protein
UV/Mock SILAC ratio pooled: Average of the normalized heavy(UV)/Light(Mock) SILAC ratio from 3 independent experiments analyzed together
UV/Mock exp1: Normalized heavy(UV)/Light(Mock) SILAC ratio from experiment 1
UV/Mock exp2: Normalized heavy(UV)/Light(Mock) SILAC ratio from experiment 2
UV/Mock : Normalized heavy(UV)/Light(Mock) SILAC ratio from experiment 3
GlyGly (K) sites:
Gene names: Names of genes in which GlyGly site is identified
Protein names: Names of proteins in which GlyGly site is identified
Protein accesion numbers: The different identifiers that protein, in which GlyGly site is identified, is associated with
diGly (K) site position: Amino acid number of identified diGly sites within the protein
Log2 SILAC UV/Mock pooled: Log 2 of the average normalized heavy(UV)/Light(Mock) SILAC ratio from 3 independent experiments analyzed together
Log2 UV/mock exp1: Log 2 of the normalized heavy(UV)/Light(Mock) SILAC ratio from experiment 1
Log2 UV/mock exp2: Log 2 of the normalized heavy(UV)/Light(Mock) SILAC ratio from experiment 2
Log2 UV/mock exp3: Log 2 of the normalized heavy(UV)/Light(Mock) SILAC ratio from experiment 3
Modification specific peptides:
Gene Names: Name of the gene that peptide is associated with
Protein Names: Name of the protein that the peptide originated from
Protein accesion numbers: The different identifiers of the protein from which the peptide originates
Peptide sequence: Amino acid sequence of the identified peptide
Modifications: List of modifications identified within the peptide.
Log2 SILAC UV/Mock pooled: Log 2 of the average normalized heavy(UV)/Light(Mock) SILAC ratio from 3 independent experiments analyzed together
Log2 UV/mock exp1: Log 2 of the normalized heavy(UV)/Light(Mock) SILAC ratio from experiment 1
Log2 UV/mock exp2: Log 2 of the normalized heavy(UV)/Light(Mock) SILAC ratio from experiment 2
Log2 UV/mock exp3: Log 2 of the normalized heavy(UV)/Light(Mock) SILAC ratio from experiment 3

## Sheet: proteinGroups
Gene names	Protein names	Protein accesion numbers	GlyGly (K) site positions	UV/Mock SILAC ratio pooled	UV/Mock exp1	UV/Mock exp2	UV/Mock exp3
AAAS	Aladin	Q9NRG9-2;Q9NRG9;F8VUB6;F8VZ44	52	0.79019	NaN	NaN	0.79019
AAMDC	Mth938 domain-containing protein	Q9H7C9;E9PNP3;E9PR47;Q9H7C9-3;E9PJP1;Q9H7C9-2;E9PLK9;K4DI89		1.0087	0.99516	1.1379	0.94999
AAMP	Angio-associated migratory cell protein	C9JG97;Q13685;C9JEH3;C9JTS3	226	0.85454	NaN	NaN	NaN
AAR2	Protein AAR2 homolog	Q9Y312;A2A2Q9		0.92632	0.95623	0.93167	NaN
AARS	Alanine--tRNA ligase, cytoplasmic	P49588;H3BPK7	747;820	1.0028	0.95895	1.1492	1.0158
AARS2	Alanine--tRNA ligase, mitochondrial	Q5JTZ9		0.78805	NaN	NaN	0.78805
AARSD1;PTGES3L-AARSD1	Alanyl-tRNA editing protein Aarsd1	K7EQ85;L7N2F4;Q9BTE6;C9J5N1;Q9BTE6-2;Q9BTE6-3		0.96502	NaN	NaN	NaN
AASDHPPT	L-aminoadipate-semialdehyde dehydrogenase-phosphopantetheinyl transferase	Q9NRN7;E9PNF3;E9PLW6;B4DDW7	263	0.73085	0.73085	NaN	0.80135
ABCB1	Multidrug resistance protein 1	B5AK60;P08183	208	NaN	NaN	NaN	NaN
ABCC1	Multidrug resistance-associated protein 1	P33527-8;P33527-6;P33527-7;P33527-5;P33527-4;P33527-2;P33527-3;P33527;I3L4X2;P33527-9	496;636;776;779;793;821;825	1.4057	1.3666	NaN	1.6163
ABCC2	Canalicular multispecific organic anion transporter 1	Q92887	940;947	1.9189	NaN	NaN	NaN
ABCC4	Multidrug resistance-associated protein 4	O15439;O15439-2;B7Z3Q7;O15439-3	407;515;622;670;1265;1278	1.2696	NaN	NaN	1.2696
ABCC5	Multidrug resistance-associated protein 5	F8WCY8;Q86UX3;O15440	383	1.1115	NaN	NaN	1.1115
ABCD3	ATP-binding cassette sub-family D member 3	F5GYC1;P28288;E7EUE1;P28288-2	187	0.96265	NaN	NaN	1.1485
ABCE1	ATP-binding cassette sub-family E member 1	D6R9I9;P61221;D6RGF4;H0Y990	121;250;344	1.1263	NaN	NaN	1.1263
ABCF1	ATP-binding cassette sub-family F member 1	Q8NE71-2;Q8NE71;Q5STZ8;F5GYK6;Q5STZ7;H0YGW7		1.0181	NaN	1.0427	0.95247
ABCF3	ATP-binding cassette sub-family F member 3	Q9NUQ8-2;Q9NUQ8		NaN	NaN	NaN	NaN
ABCG1	ATP-binding cassette sub-family G member 1	C9JKD9;P45844-7;P45844-6;P45844-5;P45844-4;P45844-3;P45844-2;P45844;P45844-8;E7ERE5;E9PGV9	55;102	1.2139	NaN	NaN	1.2139
ABHD10	Mycophenolic acid acyl-glucuronide esterase, mitochondrial	C9IZX5;Q9NUJ1		NaN	NaN	NaN	NaN
ABHD14B	Alpha/beta hydrolase domain-containing protein 14B	F8W9U3;Q96IU4;B4DQI4;Q96IU4-2		1.0588	1.2411	1.0866	0.97661
ABHD17A;ABHD17B	Alpha/beta hydrolase domain-containing protein 17A;Alpha/beta hydrolase domain-containing protein 17B	Q96GS6-3;Q96GS6;Q96GS6-2;Q96GS6-4;K7EQ25;Q5VST6;Q5VST6-2	92;227	0.92094	NaN	NaN	NaN
ABHD2	Abhydrolase domain-containing protein 2	H3BMT2;H3BUZ6;P08910	57;64	0.63934	NaN	NaN	0.68996
ABI1	Abl interactor 1	Q8IZP0-2;Q8IZP0-4;Q8IZP0-3;Q8IZP0-5;Q8IZP0-6;Q8IZP0-9;F8WA56;Q8IZP0-12;Q8IZP0;A6NFN2		0.9573	NaN	NaN	NaN
ABI2	Abl interactor 2	H7C3Q7;Q9NYB9-3;E9PEZ7;Q9NYB9-2;E7EW77;E7EP65;Q9NYB9-4;Q9NYB9;J3KNB2	33	NaN	NaN	NaN	NaN
ABL2;ABL1	Abelson tyrosine-protein kinase 2;Tyrosine-protein kinase ABL1	P42684-8;P42684-4;P42684-7;P42684-10;P42684-5;P00519;P42684-2;P00519-2;P42684-6;P42684-3;P42684		NaN	NaN	NaN	NaN
ABLIM1	Actin-binding LIM protein 1	O14639-4;O14639-3;O14639-5;J3QSX6;Q5JVV3;O14639-2;F8W8M4;O14639;Q5T6N4;H0Y7N6;F6XFR5;H0Y3K7;Q5T6N2		0.98915	NaN	NaN	NaN
ACAA2	3-ketoacyl-CoA thiolase, mitochondrial	K7EME0;P42765		0.94087	NaN	NaN	0.91167
ACACA	Acetyl-CoA carboxylase 1;Biotin carboxylase	Q13085-3;Q13085-2;Q13085;Q13085-4;K4DID9;Q59FY4		1.0445	1.0839	NaN	NaN
ACADM	Medium-chain specific acyl-CoA dehydrogenase, mitochondrial	B4DJE7;B7Z9I1;P11310;P11310-2;Q5T4U5;H0YDT5		0.97049	1.136	NaN	NaN
ACADVL	Very long-chain specific acyl-CoA dehydrogenase, mitochondrial	P49748-2;P49748;P49748-3;K7EQP4;J3QKU9;K7EJW8		1.0279	1.076	NaN	NaN
ACAP2	Arf-GAP with coiled-coil, ANK repeat and PH domain-containing protein 2	Q15057;H7C3K3		0.1309	NaN	NaN	NaN
ACAT1	Acetyl-CoA acetyltransferase, mitochondrial	P24752;E9PRQ6;G3XAB4		0.97119	0.60181	NaN	0.96565
ACAT2	Acetyl-CoA acetyltransferase, cytosolic	Q9BWD1;B7Z233		1.0508	1.138	NaN	1.0323
ACBD3	Golgi resident protein GCP60	Q9H3P7	386	NaN	NaN	NaN	NaN
ACBD5		B7Z2A7;Q5T8D3-4;Q5T8D3-2;Q5T8D3-3	67	NaN	NaN	NaN	NaN
ACIN1	Apoptotic chromatin condensation inducer in the nucleus	E7EQT4;Q9UKV3-5;Q9UKV3;G3V3B0;Q9UKV3-3;Q9UKV3-2		1.2001	NaN	1.4031	NaN
ACLY	ATP-citrate synthase	P53396-2;B4E3P0	4;68;97;148;471;478;536;620;625;981	0.73768	NaN	NaN	0.73768
ACLY	ATP-citrate synthase	P53396;K7ESG8	4;68;97;148;488;546;630;635;991	0.97431	0.97864	0.97985	0.96345
ACO1;IRP1	Cytoplasmic aconitate hydratase	P21399;Q9HBB2;Q5VZA6		1.0212	0.95512	NaN	1.0453
ACO2	Aconitate hydratase, mitochondrial	Q99798;A2A274		1.078	1.0672	NaN	NaN
ACOT13	Acyl-coenzyme A thioesterase 13	Q9NPJ3-2;Q9NPJ3		1.0319	NaN	NaN	NaN
ACOT2;ACOT1	Acyl-coenzyme A thioesterase 2, mitochondrial;Acyl-coenzyme A thioesterase 1	B3KSA0;P49753-2;G3V4F2;Q86TX2;P49753		0.63228	NaN	NaN	0.63228
ACOT7	Cytosolic acyl coenzyme A thioester hydrolase	B4DUX0;O00154-6;O00154-4;O00154-5;O00154-7;O00154;O00154-2;K7EKP8;O00154-3;F5GWE2		1.0055	1.0357	0.97688	0.98534
ACOT9	Acyl-coenzyme A thioesterase 9, mitochondrial	Q9Y305-3;Q9Y305-2;Q9Y305;Q9Y305-4		1.023	1.023	NaN	NaN
ACP1	Low molecular weight phosphotyrosine protein phosphatase	F2Z2Q9;G5E9R5;D3YTI2;B5MCC7;P24666-3;P24666-2;P24666		0.90315	NaN	0.94614	NaN
ACSF2	Acyl-CoA synthetase family member 2, mitochondrial	B4DUF5;E9PF16;B4DHT5;Q96CM8;B4DFQ6		NaN	NaN	NaN	NaN
ACSL1	Long-chain-fatty-acid--CoA ligase 1	D6RER0;B7Z3Z9;E7EPM6;P33121-2;P33121;B7Z452	216	NaN	NaN	NaN	NaN
ACSL3	Long-chain-fatty-acid--CoA ligase 3	O95573;F5GWH2;H7C260	509	0.9083	0.88131	NaN	0.8381
ACSL4	Long-chain-fatty-acid--CoA ligase 4	O60488-2;O60488;H0Y9A0	313;457;459;580;620;661	0.87971	NaN	NaN	0.86913
ACTA1;ACTC1;ACTG2;ACTA2	Actin, alpha skeletal muscle;Actin, alpha cardiac muscle 1;Actin, gamma-enteric smooth muscle;Actin, aortic smooth muscle	P68133;P68032;Q5T8M8;A6NL76;P63267;P62736;F8WB63;B8ZZJ2;C9JFL5;F6UVQ4;F6QUT6	52;63;86;193;317;328;330	0.98597	0.9741	NaN	0.97902
ACTB		C9JUM1	53;64	0.90473	NaN	NaN	0.90473
ACTB;ACTA1	Actin, cytoplasmic 1;Actin, cytoplasmic 1, N-terminally processed	P60709;Q5T8M7;G5E9R0;E7EVS6;C9JZR7;P63267-2;C9JTX5;F8WCH0	50;61;113;191;215;291;315;326;328	1.0037	0.99852	1.0046	1.0048
ACTBL2	Beta-actin-like protein 2	Q562R1	192;329	0.89154	NaN	NaN	NaN
ACTG1		K7EM38	50;61	NaN	NaN	NaN	NaN
ACTG1	Actin, cytoplasmic 2;Actin, cytoplasmic 2, N-terminally processed	P63261;I3L3I0;I3L1U9;I3L4N8;I3L3R2;J3KT65	50;61;113;191;215;291;315;326;328	1.0591	NaN	1.0591	1.0057
ACTL6A	Actin-like protein 6A	O96019-2;O96019;H7C5S0;C9JQT2;O94805	20	1.046	NaN	NaN	0.84215
ACTN1	Alpha-actinin-1	P12814-2;P12814;P12814-3;B7TY16;H9KV75;G3V2N5;G3V2W4;P35609;B2RCS5;H0YJW3;Q08043;G3V2X9;H0YJ11;H7C5W8;G3V5M4;K7EP19;G3V2E8;G3V380;D6RH00;B7Z4P8	35;195;331	1.0059	1.0259	0.94376	1.0371
ACTN4	Alpha-actinin-4	O43707;D6PXK4;F5GXS2;H7C144;K7EJH8	54;350	0.97052	0.98618	0.88048	0.97052
ACTR10	Actin-related protein 10	G3V2Q5;H0YJR3;G3V5Y4;F6S9Y6;Q9NZ32		0.92418	0.89986	NaN	NaN
ACTR1A;ACTR1B	Alpha-centractin;Beta-centractin	F5H3I4;B4DXP9;P61163;R4GMT0;P42025		1.056	1.0212	1.2274	1.0131
ACTR2	Actin-related protein 2	P61160;P61160-2;F5H6T1	46;53;118;331	0.90817	0.95301	0.99583	0.86003
ACTR3	Actin-related protein 3	P61158;F5H3P5;B4DXW1;Q9P1U1-2;Q9P1U1-3;Q9P1U1;H7C4J1;Q9C0K3;C9IZN3	42;53;69;254;264;265;348	0.97763	1.0016	0.98717	0.95806
ACVR1	Activin receptor type-1	Q04771	216	NaN	NaN	NaN	NaN
ADAM10	Disintegrin and metalloproteinase domain-containing protein 10	B4DU28;O14672	420	0.9762	NaN	NaN	0.9762
ADAM15	Disintegrin and metalloproteinase domain-containing protein 15	Q13444-11;A6NG98;Q13444-9;Q13444-8;Q13444-2;Q13444-7;Q13444-6;Q13444-12;Q13444-5;Q13444-4;Q13444-3;Q13444	435	NaN	NaN	NaN	NaN
ADAM19	Disintegrin and metalloproteinase domain-containing protein 19	H0YC66;E9PD32;Q9H013-2;E7ENW4;Q9H013	305;312;337	1.1356	NaN	NaN	1.1356
ADAM9	Disintegrin and metalloproteinase domain-containing protein 9	Q13443	741;781	1.0521	1.0521	NaN	1.0528
ADAMTS13	A disintegrin and metalloproteinase with thrombospondin motifs 13	Q76LX8-3;Q76LX8-2;Q76LX8	1165	NaN	NaN	NaN	NaN
ADAR	Double-stranded RNA-specific adenosine deaminase	P55265-5;P55265;P55265-4;E7ENU4;P55265-3;H0YCK3;P55265-2	503	1.0284	1.2341	1.0797	0.86197
ADCY3	Adenylate cyclase type 3	O60266;C9JLX3;B3KT86;C9JYB5;C9JEN9;H7C1A6	293;428;878	1.071	NaN	NaN	1.071
ADCY6	Adenylate cyclase type 6	O43306-2;O43306	558;568	1.4468	NaN	NaN	1.4468
ADCY7	Adenylate cyclase type 7	H3BQ93;F5H4D1;P51828;F5H699	422;443	0.94185	NaN	NaN	0.94185
ADCY9	Adenylate cyclase type 9	O60503;I3NI20	564;1218	1.4418	NaN	NaN	1.4418
ADD1	Alpha-adducin	H0Y9H2;P35611-2;E7EV99;Q86XM2;A2A3N8;E7ENY0;P35611;P35611-3		NaN	NaN	NaN	NaN
ADD3	Gamma-adducin	Q9UEY8-2;Q9UEY8		0.92939	NaN	NaN	NaN
ADH5	Alcohol dehydrogenase class-3	P11766;H0YAG8;D6RAY0;D6R9G2;D6RFE4		0.86132	NaN	NaN	0.86132
ADIPOR1	Adiponectin receptor protein 1	F8W782;C9J0W7;C9JNM5;Q96A54	37	NaN	NaN	NaN	NaN
ADK	Adenosine kinase	P55263-4;P55263-2;P55263;P55263-3		1.0166	0.79652	NaN	0.88148
ADNP	Activity-dependent neuroprotector homeobox protein	Q9H2P0		1.1728	NaN	NaN	NaN
ADPRHL2	Poly(ADP-ribose) glycohydrolase ARH3	Q9NX46		NaN	NaN	NaN	NaN
ADRM1	Proteasomal ubiquitin receptor ADRM1	Q16186	21;34;42;390	0.9011	0.94166	0.85271	0.89078
ADSL	Adenylosuccinate lyase	P30566;E7ERF4;P30566-2		0.99922	1.0118	NaN	0.91342
ADSS	Adenylosuccinate synthetase isozyme 2	P30520		1.0002	NaN	NaN	NaN
AES	Amino-terminal enhancer of split	K7ELQ8;Q08117	19	NaN	NaN	NaN	NaN
AFF4	AF4/FMR2 family member 4	Q9UHB7-2;Q9UHB7;Q9UHB7-3;H7C319	288;292;299;350;363	0.89877	1.0172	NaN	0.89877
AFG3L2	AFG3-like protein 2	Q9Y4W6;K7EP56	173;193	0.91994	NaN	NaN	0.91106
AGFG1	Arf-GAP domain and FG repeat-containing protein 1	C9J2I0;P52594-2;B8ZZY2;P52594-3;P52594;P52594-4		NaN	NaN	NaN	NaN
AGL	Glycogen debranching enzyme;4-alpha-glucanotransferase;Amylo-alpha-1,6-glucosidase	P35573-2;P35573-3;P35573		0.89566	NaN	NaN	NaN
AGO2	Protein argonaute-2	Q9UKV8-2;Q9UKV8;Q9H9G7-2;Q5TA58;Q9UL18;Q9H9G7;Q9HCK5	720	0.88832	NaN	NaN	1.0189
AGPAT9	Glycerol-3-phosphate acyltransferase 3	Q53EU6	64	NaN	NaN	NaN	NaN
AGPS	Alkyldihydroxyacetonephosphate synthase, peroxisomal	O00116;B8ZZ81		0.92315	0.9961	NaN	0.87701
AGTPBP1	Cytosolic carboxypeptidase 1	Q9UPW5-2;Q9UPW5;Q9UPW5-3;Q5VZW6;Q5VZW3;B4DHX2		1.1803	1.2054	NaN	NaN
AHCY	Adenosylhomocysteinase	P23526;P23526-2	46;166;186;188	1.0077	0.98695	1.039	1.0064
AHCYL1;AHCYL2	Putative adenosylhomocysteinase 2;Putative adenosylhomocysteinase 3;Adenosylhomocysteinase	O43865-2;Q96HN2-4;Q96HN2-3;D7UEQ7;H0Y8B3;O43865;F8W7N8;Q96HN2-2;Q96HN2	220	1.1341	NaN	NaN	NaN
AHNAK	Neuroblast differentiation-associated protein AHNAK	Q09666;E9PLK4	128;183;530;802;942;1012;1077;1111;1205;1461;1777;2197;2322;2589;3036;3164;3229;3232;3277;3348;3363;3681;4395;4859;4862;4886;4905;4926;4945;4985;5183;5204;5209;5307;5312;5562;5725;5740;5747;5767;5821;5833	0.94829	0.95103	1.0349	0.9396
AHNAK2	Protein AHNAK2	Q8IVF2-3;Q8IVF2;Q8IVF2-2		0.86213	0.90667	NaN	NaN
AHSA1	Activator of 90 kDa heat shock protein ATPase homolog 1	B4DUR9;O95433;G3V438;H0YJG7;H0YJ63;G3V3W9;H0YJU2		1.0336	1.0432	NaN	1.0336
AIFM1	Apoptosis-inducing factor 1, mitochondrial	O95831-3;O95831;Q1L6K4;O95831-5;E9PMA0;O95831-4;O95831-2		1.0901	NaN	NaN	NaN
AIMP1	Aminoacyl tRNA synthase complex-interacting multifunctional protein 1;Endothelial monocyte-activating polypeptide 2	Q12904-2	24;336	0.98937	0.93123	0.98222	1.0437
AIMP1	Aminoacyl tRNA synthase complex-interacting multifunctional protein 1;Endothelial monocyte-activating polypeptide 2	Q12904;D6R937	9;312	0.84403	NaN	NaN	NaN
AIMP2	Aminoacyl tRNA synthase complex-interacting multifunctional protein 2	Q13155;A8MU58;F8W950	317	1.0155	0.98216	NaN	1.0392
AIP	Peptidyl-prolyl cis-trans isomerase;AH receptor-interacting protein	E9PPD7;O00170;E9PMH2		1.0745	1.0029	NaN	NaN
AJUBA	LIM domain-containing protein ajuba	Q96IF1	420	NaN	NaN	NaN	NaN
AK2	Adenylate kinase 2, mitochondrial;Adenylate kinase 2, mitochondrial, N-terminally processed	G3V213;F8VZG5;P54819-3;P54819-5;P54819-2;F8W1A4;P54819;P54819-4;F8VY04;P54819-6;F8VPP1		1.0096	NaN	NaN	1.0249
AK4	GTP:AMP phosphotransferase AK4, mitochondrial	P27144;D3DQ64		0.986	1.0115	NaN	NaN
AKAP12	A-kinase anchor protein 12	Q02952-3;Q02952-2;Q02952	72	1.0153	NaN	0.99189	1.0414
AKAP8	A-kinase anchor protein 8	O43823;M0QYL4		0.96201	NaN	NaN	NaN
AKR1A1	Alcohol dehydrogenase [NADP(+)]	P14550;Q5T621	13;308	0.973	NaN	NaN	0.99348
AKR1B1	Aldose reductase	P15121;E9PCX2;E9PEF9;C9JRZ8-2;C9JRZ8	263	1.0166	0.97531	0.90757	1.0627
AKR7A2;AKR7L	Aflatoxin B1 aldehyde reductase member 2;Aflatoxin B1 aldehyde reductase member 4	H3BLU7;O43488;Q8NHP1		1.0129	NaN	NaN	NaN
ALCAM	CD166 antigen	H7C543;F5GXJ9;Q13740-2;Q13740;Q6ZS95	324;333;334;341	1.3172	1.271	NaN	1.3521
ALDH16A1	Aldehyde dehydrogenase family 16 member A1	F8WBH3;F5H4B6;Q8IZ83-3;Q8IZ83		0.98074	0.96261	NaN	NaN
ALDH18A1	Delta-1-pyrroline-5-carboxylate synthase;Glutamate 5-kinase;Gamma-glutamyl phosphate reductase	P54886-2;P54886		1.2633	NaN	NaN	NaN
ALDH1B1	Aldehyde dehydrogenase X, mitochondrial	P30837		0.91498	NaN	NaN	0.92901
ALDH2	Aldehyde dehydrogenase, mitochondrial	F8W0A9;P05091-2;P05091		1.032	NaN	NaN	NaN
ALDH3A2;ALDH3A1	Fatty aldehyde dehydrogenase;Aldehyde dehydrogenase, dimeric NADP-preferring	P51648;P51648-2;J3QS00;I3L1M4;C9JKT2;C9JMC5;I3L3I9;A8MYB8;J3QRD1;E9PNN6;P30838		1.0685	0.85793	NaN	NaN
ALDH3B1	Aldehyde dehydrogenase family 3 member B1	P43353-2;P43353	400	NaN	NaN	NaN	NaN
ALDH3B2	Aldehyde dehydrogenase family 3 member B2	E9PJV0;P48448;E9PKY9	2	NaN	NaN	NaN	NaN
ALDH7A1	Alpha-aminoadipic semialdehyde dehydrogenase	P49419-2;P49419;P49419-3;F8VS02;P49419-4;H0YHM6		0.98736	NaN	NaN	1.075
ALDH9A1	4-trimethylaminobutyraldehyde dehydrogenase	P49189;B4DXY7	68	1.0864	1.0276	NaN	1.0063
ALDOA	Fructose-bisphosphate aldolase A;Fructose-bisphosphate aldolase	P04075;J3KPS3;P04075-2;H3BQN4;H3BPS8;H3BUH7;H3BR04;H3BU78;H3BR68;H3BMQ8;C9J8F3;Q5T7D5;P05062	28;42;108;147;153;200;312;322;330	0.96049	0.98295	1.0026	0.94402
ALDOC	Fructose-bisphosphate aldolase C;Fructose-bisphosphate aldolase	P09972;A8MVZ9;K7EKH5;J3KSV6;J3QKP5	147;200	0.93833	NaN	NaN	0.93833
ALG10B;ALG10	Putative Dol-P-Glc:Glc(2)Man(9)GlcNAc(2)-PP-Dol alpha-1,2-glucosyltransferase;Dol-P-Glc:Glc(2)Man(9)GlcNAc(2)-PP-Dol alpha-1,2-glucosyltransferase	Q5I7T1;Q5BKT4		1.0464	1.2747	NaN	NaN
ALOXE3	Epidermis-type lipoxygenase 3	Q9BYJ1;Q9BYJ1-2;J3KPH2	170;175	0.47631	NaN	NaN	0.47631
ALYREF	THO complex subunit 4	Q86V81;E9PB61	235	0.97917	0.93609	0.96497	1.0043
AMBRA1	Activating molecule in BECN1-regulated autophagy protein 1	Q9C0C7-6;Q9C0C7-4;Q9C0C7-2;Q9C0C7-3;Q9C0C7;Q9C0C7-5	175	0.95804	NaN	NaN	0.88638
AMIGO2	Amphoterin-induced protein 2	Q86SJ2	473;482;498;503	1.0653	NaN	NaN	1.0899
AMOTL1	Angiomotin-like protein 1	E7ESY6;Q8IY63-2;Q8IY63		NaN	NaN	NaN	NaN
AMOTL2	Angiomotin-like protein 2	D6RIC7;D6RBK2;D6RJA4;D6RF61;D6RCL7;Q9Y2J4-3;Q9Y2J4;Q9Y2J4-2;Q9Y2J4-4		0.96726	NaN	NaN	NaN
AMPD2	AMP deaminase 2	Q01433-2;H0Y360;Q01433;Q01433-3;Q01433-5;Q01433-4;E9PJF6;H0YCL9		1.001	NaN	1.0653	0.86955
ANAPC1	Anaphase-promoting complex subunit 1	Q9H1A4;F8WAS1;H0Y564		0.92211	NaN	NaN	NaN
ANAPC4	Anaphase-promoting complex subunit 4	Q9UJX5;E9PCR4		NaN	NaN	NaN	NaN
ANAPC5	Anaphase-promoting complex subunit 5	F5GY68;Q9UJX4-2;Q9UJX4-3;F5H0F9;Q9UJX4;H0YFB5	125;190	1.1093	NaN	NaN	1.1093
ANAPC7	Anaphase-promoting complex subunit 7	Q9UJX3-2;Q9UJX3;F8VYX8;F8VVT8;F8VVU6;F8VZ62	193;477	0.73166	NaN	NaN	0.73166
ANKFY1	Ankyrin repeat and FYVE domain-containing protein 1	Q9P2R3;Q9P2R3-4;Q9P2R3-2	636;851;858	1.0273	NaN	NaN	1.0578
ANKMY2	Ankyrin repeat and MYND domain-containing protein 2	G3V0G5;Q8IV38		NaN	NaN	NaN	NaN
ANKRD12	Ankyrin repeat domain-containing protein 12	Q6UB98-2;Q6UB98	903	NaN	NaN	NaN	NaN
ANKRD13A	Ankyrin repeat domain-containing protein 13A	Q8IZ07;H0YIN8;F8VXL4	27;217;219;239;247;257;279	0.95439	NaN	NaN	0.94272
ANKRD33B	Ankyrin repeat domain-containing protein 33B	A6NCL7	272;277	NaN	NaN	NaN	NaN
ANKRD46	Ankyrin repeat domain-containing protein 46	J3KP26;Q86W74-2;Q86W74	137	1.0496	NaN	NaN	1.0496
ANKRD7	Ankyrin repeat domain-containing protein 7	C9JIJ7;Q92527;Q92527-2	122	NaN	NaN	NaN	NaN
ANO6	Anoctamin-6	Q4KMQ2-3;Q4KMQ2;Q4KMQ2-2;Q4KMQ2-4	38;870;890	1.2498	NaN	NaN	1.2498
ANP32A	Acidic leucine-rich nuclear phosphoprotein 32 family member A	H0YN26;P39687;H7BZ09;Q5T6W8;O43423;O95626	99	0.95695	0.97877	1.0917	0.9395
ANP32B	Acidic leucine-rich nuclear phosphoprotein 32 family member B	Q92688-2;Q92688		1.019	NaN	NaN	0.97051
ANP32E	Acidic leucine-rich nuclear phosphoprotein 32 family member E	Q9BTT0-3;E9PPH5;Q9BTT0;Q5TB19;E9PLC4	65;68	0.7708	NaN	NaN	0.7708
ANTXR1	Anthrax toxin receptor 1	Q9H6X2	401;409;412;419;453	1.2486	1.2186	NaN	1.2486
ANTXR2	Anthrax toxin receptor 2	P58335-2;J3KPY9;P58335-4;P58335	268;269	1.1501	NaN	NaN	1.1501
ANXA1	Annexin A1	P04083;Q5T3N1;Q5T3N0	26;58;166;214;274	1.0524	1.0735	1.0264	NaN
ANXA11	Annexin;Annexin A11	B4DVE7;P50995;H0Y6E1		1.0151	0.9845	1.1083	NaN
ANXA2;ANXA2P2	Annexin A2;Annexin;Putative annexin A2-like protein	P07355;P07355-2;H0YN42;A6NMY6;H0YMD0;H0YMU9;H0YM50;H0YKS4;H0YNP5;H0YN28;H0YL33;H0YMM1;H0YKZ7;H0YLV6;H0YMT9;H0YKX9;H0YKL9;H0YMW4;H0YNA0;H0YKV8;H0YMD9;H0YN52;H0YKN4;H0YNB8;H0YLE2	10;28;47;49;81;104;115;119;148;152;157;204;206;227;302;310;313;324	1.0194	1.0232	1.0454	0.98792
ANXA3	Annexin A3;Annexin	P12429;D6RAZ8;D6RCA8;D6RFG5;D6RA82		1.1215	1.1668	1.001	NaN
ANXA5	Annexin A5;Annexin	P08758;D6RBL5;E9PHT9;D6RBE9;D6RCN3	29	0.99459	0.97722	1.0094	0.99459
ANXA6	Annexin A6;Annexin	P08133-2;A6NN80;P08133;E5RK69;E7EMC6;E5RK63;E5RJF5;E5RI05;E5RFF0;H0YC77;E5RIU8;E5RJR0	70;103;345;446	1.0012	0.87612	0.97437	1.03
ANXA7	Annexin;Annexin A7	B4DT77;P20073-2;P20073		1.0123	0.97694	1.1493	NaN
AP1AR	AP-1 complex-associated regulatory protein	Q63HQ0-2;Q63HQ0	30	0.64181	NaN	NaN	0.64181
AP1B1	AP-1 complex subunit beta-1	Q10567-4;Q10567-3;Q10567-2;Q10567;C9J1E7;K7EJ01;H7C034	131	NaN	NaN	NaN	NaN
AP1G1	AP-1 complex subunit gamma-1	O43747;O43747-2;J3KQU9;B3KXW5		1.2904	1.0929	NaN	NaN
AP1M1	AP-1 complex subunit mu-1	Q9BXS5;Q9BXS5-2;K7EJL1;B4DDG7;E7ENJ6;K7EK69;K7EQ90;K7ERH5;K7ER75;K7EPJ8;K7EL08;K7ENA7;K7EQX3;Q9Y6Q5;Q9Y6Q5-2	326;400	1.0612	NaN	NaN	0.96698
AP2A1	AP-2 complex subunit alpha-1	O95782-2;O95782;E9PR62;O94973-3;O94973;O94973-2	6	1.0817	1.1404	NaN	NaN
AP2B1	AP-2 complex subunit beta	P63010;P63010-2;Q7Z451;K7EJT8;K7ERB2;K7EJX1;K7EN71;K7ERE4;K7EKZ5	5;131	1.0279	0.97511	1.0801	1.0592
AP2M1	AP-2 complex subunit mu	Q96CW1-2;Q96CW1;E9PFW3;C9JJ47;H7C4C3;C9JTK4;C9JGT8;C9JJD3;C9JPV8	222;225;236;376;377;378	1.1118	1.1894	NaN	1.0148
AP2S1	AP-2 complex subunit sigma	P53680;M0R0N4;M0QYZ2;M0QZ21;P53680-2;M0R1S0	45;130	1.1026	1.0453	NaN	1.0805
AP3B1;AP3B2	AP-3 complex subunit beta-1;AP-3 complex subunit beta-2	E5RJ68;O00203;F5GYB0;F5GWU4;Q13367;B7ZKS0		0.92798	NaN	1.0139	0.81832
APC	Adenomatous polyposis coli protein	P25054-2;P25054;B7Z2B6;E9PFT7		0.94515	0.92061	0.95368	0.96236
APEH	Acylamino-acid-releasing enzyme	P13798;C9JIF9;H7C393;H7C1U0;C9JLK2;H0YFE5	681	1.0756	1.0878	1.0422	1.0537
APEX1	DNA-(apurinic or apyrimidinic site) lyase;DNA-(apurinic or apyrimidinic site) lyase, mitochondrial	P27695;G3V5Q1;G3V3M6;G3V5D9;G3V3C7;H7C4A8;G3V5M0;G3V359	25	0.95315	0.91114	NaN	0.90461
APEX2	DNA-(apurinic or apyrimidinic site) lyase 2	Q9UBZ4	253;338;371;449;457	0.92279	0.92279	NaN	0.82067
API5	Apoptosis inhibitor 5	Q9BZZ5-2;G3V1C3;Q9BZZ5;Q9BZZ5-1;Q9BZZ5-3;Q9BZZ5-5;B4E283;E9PQK6;H0YER7		1.0832	1.1548	NaN	NaN
APLP2	Amyloid-like protein 2	Q06481-5;F5H845;F5GZY0;Q06481-4;Q06481-2;Q06481-3;Q06481-6;Q06481	503;515	0.813	0.813	NaN	NaN
APMAP	Adipocyte plasma membrane-associated protein	Q9HDC9-2;H0Y512;Q9HDC9		0.72446	0.81409	NaN	NaN
APOA1BP	NAD(P)H-hydrate epimerase	Q8NCW5-2;Q8NCW5;Q5T3I4;Q5T3I3		1.1765	NaN	NaN	1.1765
APOBEC3B	DNA dC->dU-editing enzyme APOBEC-3B	Q9UH17-3;Q9UH17;B0QYD3;Q9UH17-2;P31941-2;P31941	295	0.83418	0.89079	1.1413	0.62486
APOBEC3C	DNA dC->dU-editing enzyme APOBEC-3C	Q9NRW3		1.0655	NaN	1.0798	NaN
APOL2	Apolipoprotein L2	Q9BQE5;J3KQL8;E9PM95	83;193;303;326	1.0087	NaN	NaN	1.0087
APOL6	Apolipoprotein L6	Q9BWW8	231	NaN	NaN	NaN	NaN
APP	Amyloid beta A4 protein;N-APP;Soluble APP-alpha;Soluble APP-beta;C99;Beta-amyloid protein 42;Beta-amyloid protein 40;C83;P3(42);P3(40);C80;Gamma-secretase C-terminal fragment 59;Gamma-secretase C-terminal fragment 57;Gamma-secretase C-terminal fragment 50;C31	P05067-10;E9PEV0;P05067-3;P05067-4;P05067-5;P05067-6;E9PG40;P05067-7;P05067-11;P05067-8;P05067-9;P05067;P05067-2;H7C0V9	620	0.80515	0.78582	NaN	0.91593
APPBP2	Amyloid protein-binding protein 2	Q92624	396	NaN	NaN	NaN	NaN
APRT	Adenine phosphoribosyltransferase	H3BSW3;P07741-2;H3BQF1;H3BQZ9;H3BQB1;P07741	34	0.74688	NaN	NaN	0.69536
AQR	Intron-binding protein aquarius	O60306;H0YH15		0.70005	NaN	NaN	0.70005
ARAP3	Arf-GAP with Rho-GAP domain, ANK repeat and PH domain-containing protein 3	B4DIT1;G5E9Y3;Q8WWN8		NaN	NaN	NaN	NaN
ARCN1	Coatomer subunit delta	P48444;B0YIW6;P48444-2;E9PK34	142	0.92856	1.0172	1.051	0.73017
ARF1;ARF3	ADP-ribosylation factor 1;ADP-ribosylation factor 3	P84077;P61204;B7ZB63;F5H423;F5H0C7;C9J1Z8;P84085;H0YGG7	127;142	1.0155	1.0056	1.0532	1.0245
ARF4	ADP-ribosylation factor 4	C9JPM4;P18085;C9JAK5;F5H1V1;F5H6T5;F8WCJ5;F8WDB3		0.99295	1.0665	NaN	0.97254
ARF6	ADP-ribosylation factor 6	P62330	69	0.95594	0.95594	NaN	NaN
ARFGAP1	ADP-ribosylation factor GTPase-activating protein 1	Q8N6T3;E5RHT6;E5RHC5;F8W1U7;Q8N6T3-3;Q8N6T3-2;B7Z8H8;F8VWH9;E7EV62;E5RIU2;F8VWB3;E5RGL6;E5RHH7	231;278	1.0003	NaN	NaN	1.1393
ARFGAP2;ARFGAP3	ADP-ribosylation factor GTPase-activating protein 3;ADP-ribosylation factor GTPase-activating protein 2	E9PMR9;B0QYV9;E9PM63;E9PNY8;H0YDX1;B0QYV8;E9PMU9;E9PJT7;E9PK28;E9PN48;E9PQP3;E9PIY6;G5E9L0;C9JZR4;Q9NP61-2;Q9NP61;Q8N6H7		1.0189	NaN	NaN	0.96188
ARFGEF1;ARFGEF2	Brefeldin A-inhibited guanine nucleotide-exchange protein 1;Brefeldin A-inhibited guanine nucleotide-exchange protein 2	Q9Y6D6;E5RHL7;E5RIF2;Q9Y6D5		1.0405	NaN	NaN	NaN
ARFGEF3	Brefeldin A-inhibited guanine nucleotide-exchange protein 3	Q5TH69		NaN	NaN	NaN	NaN
ARFIP1	Arfaptin-1	P53367-2;P53367		NaN	NaN	NaN	NaN
ARHGAP1	Rho GTPase-activating protein 1	Q07960;H0YE29;E9PNR6	48;80;212	0.95684	NaN	NaN	0.94473
ARHGAP21	Rho GTPase-activating protein 21	Q5JSD8;H0Y468;Q5T5U3		0.97332	0.93412	1.1718	NaN
ARHGDIA	Rho GDP-dissociation inhibitor 1	P52565;J3KTF8;J3QQX2;J3KRE2;P52565-2;J3KRY1;J3KS60	99	1.0249	1.028	1.1078	0.96822
ARHGEF2	Rho guanine nucleotide exchange factor 2	Q92974-3;Q92974-2;Q92974;Q5VY93		0.99039	0.99039	NaN	NaN
ARHGEF40	Rho guanine nucleotide exchange factor 40	G3V485;G3V3N2;G3V5C1;Q8TER5-4;Q8TER5-3;Q8TER5	189	0.59557	NaN	NaN	NaN
ARID1A	AT-rich interactive domain-containing protein 1A	H0Y488;O14497-3;O14497-2;O14497;H0YEW5;Q96SM7	509	1.0585	NaN	NaN	NaN
ARID2	AT-rich interactive domain-containing protein 2	Q68CP9-3;Q68CP9		1.0073	NaN	NaN	NaN
ARIH1	E3 ubiquitin-protein ligase ARIH1	Q9Y4X5;H3BNB9;H3BSK4	142;168;293;316;439;524	0.99284	NaN	NaN	0.99022
ARIH2	E3 ubiquitin-protein ligase ARIH2	O95376	377	NaN	NaN	NaN	NaN
ARL15	ADP-ribosylation factor-like protein 15	Q9NXU5	157	1.2198	NaN	NaN	NaN
ARL2	ADP-ribosylation factor-like protein 2	P36404;P36404-2	9;71	0.97839	NaN	1.0657	0.94419
ARL3	ADP-ribosylation factor-like protein 3	P36405		NaN	NaN	NaN	NaN
ARL4C;ARL7;ARL4D	ADP-ribosylation factor-like protein 4C;ADP-ribosylation factor-like protein 4D	P56559;Q4A519;P49703	181	NaN	NaN	NaN	NaN
ARL6IP5	PRA1 family protein 3	O75915	185	1.3494	NaN	NaN	1.3494
ARL8A	ADP-ribosylation factor-like protein 8A	Q96BM9	141	1.1466	1.0098	NaN	1.3157
ARL8B	ADP-ribosylation factor-like protein 8B	Q9NVJ2	141;146	1.0439	1.0792	0.92681	1.2687
ARMC1	Armadillo repeat-containing protein 1	B4E2W7;Q9NVT9		NaN	NaN	NaN	NaN
ARMC4		F5H5Q9	14	NaN	NaN	NaN	NaN
ARPC1B	Actin-related protein 2/3 complex subunit 1B	O15143;C9JBJ7;C9K057;C9J4Z7;C9JEY1;C9JQM8;C9JFG9;C9J6C8;C9JTT6;F8VXW2;C9JM51;F8WEB3		0.98463	1.3	1.0147	0.94675
ARPC3	Actin-related protein 2/3 complex subunit 3	O15145;F8VR50;C9JZD1		1.071	NaN	NaN	NaN
ARPC4;ARPC4-TTLL3	Actin-related protein 2/3 complex subunit 4	F8WDD7;H7C0A3;P59998;F8WCF6;P59998-3;P59998-2;F8WE39		0.95863	NaN	NaN	0.83457
ARPC5;ARPC5L	Actin-related protein 2/3 complex subunit 5;Actin-related protein 2/3 complex subunit 5-like protein	B1ALC0;O15511;O15511-2;Q9BPX5	3;108	0.92244	NaN	NaN	NaN
ARVCF	Armadillo repeat protein deleted in velo-cardio-facial syndrome	C9JJX6;O00192-2;E9PDC3;O00192	446;791;809;815	1.1426	1.058	NaN	1.0736
ASCC3	Activating signal cointegrator 1 complex subunit 3	Q8N3C0-4;Q8N3C0	198;213	1.2978	NaN	NaN	1.2978
ASH2L	Set1/Ash2 histone methyltransferase complex subunit ASH2	H0YBF6;F5H8F7;Q9UBL3-2;Q9UBL3-3;Q9UBL3	127	0.85122	NaN	NaN	0.85122
ASNS	Asparagine synthetase [glutamine-hydrolyzing]	P08243-2;P08243;P08243-3;F8WEJ5;C9J057;C9JT45;C9JLN6;C9JM09	182;224;457	0.96045	1.0328	0.92119	0.92823
ASPM	Abnormal spindle-like microcephaly-associated protein	Q8IZT6-2;Q8IZT6	373	NaN	NaN	NaN	NaN
ASXL1	Putative Polycomb group protein ASXL1	G3V3V0;Q8IXJ9-2;A6NIZ6;Q8IXJ9	123;125	1.0029	1.0358	NaN	0.99678
ASXL2	Putative Polycomb group protein ASXL2	Q76L83-2;E7EWD6;Q76L83	105;110	0.85025	0.96535	NaN	0.85025
ATAD1	ATPase family AAA domain-containing protein 1	Q8NBU5;B4E2J1;Q8NBU5-2	263;274	1.0529	NaN	NaN	1.0529
ATAD3B;ATAD3A	ATPase family AAA domain-containing protein 3B;ATPase family AAA domain-containing protein 3A	A6NFL3;Q5T9A4-2;Q9NVI7-3;H0Y2W2;Q9NVI7-2;Q5T9A4-3;Q9NVI7;Q5T9A4		0.62022	NaN	NaN	NaN
ATAD5	ATPase family AAA domain-containing protein 5	Q96QE3-2;Q96QE3	666;667;669;670	NaN	NaN	NaN	NaN
ATAT1	Alpha-tubulin N-acetyltransferase	Q5SQI0-3;Q5SQI0-2;Q5SQI0		NaN	NaN	NaN	NaN
ATF1	Cyclic AMP-dependent transcription factor ATF-1	B4DRF9;P18846	104;125	NaN	NaN	NaN	NaN
ATF6	Cyclic AMP-dependent transcription factor ATF-6 alpha;Processed cyclic AMP-dependent transcription factor ATF-6 alpha	P18850	315;325	NaN	NaN	NaN	NaN
ATG3	Ubiquitin-like-conjugating enzyme ATG3	Q9NT62-2;Q9NT62		1.0244	NaN	NaN	NaN
ATG9A	Autophagy-related protein 9A	Q7Z3C6-2;Q7Z3C6;C9JD65;Q7Z3C6-3;H7C1G6	131;139;520	0.85342	NaN	NaN	0.85342
ATIC	Bifunctional purine biosynthesis protein PURH;Phosphoribosylaminoimidazolecarboxamide formyltransferase;IMP cyclohydrolase	E9PBU3;P31939;F5GWY2;H7C1S2;H7C084;C9JLK0;F8WEF0;H7BZU3	524	1.0133	0.98597	1.0693	0.9963
ATL2	Atlastin-2	C9JQQ5;H7C3A2;Q8NHH9-3;B5MCN0;B7Z7X8;Q8NHH9-4;Q8NHH9-2;Q8NHH9		0.84729	0.84729	NaN	NaN
ATOX1	Copper transport protein ATOX1	E5RGN3;O00244;E5RIM7	21	0.75121	NaN	NaN	0.75121
ATP10D	Probable phospholipid-transporting ATPase VD	Q9P241	626	NaN	NaN	NaN	NaN
ATP11A	Probable phospholipid-transporting ATPase IH	H0Y8F0;H0Y547;P98196;E9PEJ6	11;47;137	1.1928	1.1334	NaN	1.2555
ATP11B	Probable phospholipid-transporting ATPase IF	H7C4W6;Q9Y2G3	424;435;439	1.285	NaN	NaN	1.285
ATP11C	Probable phospholipid-transporting ATPase IG	Q8NB49-2;Q8NB49-3;Q8NB49-4;Q8NB49	714	1.6271	5.1901	NaN	NaN
ATP1A1	Sodium/potassium-transporting ATPase subunit alpha-1	P05023-4;P05023;P05023-3;P05023-2;M0R116;B1AKY9;P13637;P50993;P13637-2;P13637-3;H0Y7C1;Q5TC01;Q13733;Q5TC05;M0QXF2;E9PRA5;Q5TC02;P54707;P54707-2	9;21;22;36;37;45;162;212;444;468;494;508;526;605;661;671;727;840;950;1019	1.0892	0.99064	0.87363	1.1366
ATP1B1	Sodium/potassium-transporting ATPase subunit beta-1	B7Z9S8;A6NGH2;P05026-2;P05026		0.88028	NaN	NaN	NaN
ATP1B3	Sodium/potassium-transporting ATPase subunit beta-3	H7C547;F8WBY4;P54709		NaN	NaN	NaN	NaN
ATP2A2	Sarcoplasmic/endoplasmic reticulum calcium ATPase 2	H7C5W9;P16615-5;P16615-2;P16615-3;P16615-4;P16615;Q93084-4;Q93084-2;Q93084-3;Q93084-7;Q93084;Q93084-6;Q93084-5	351	1.0321	NaN	NaN	1.0321
ATP2B1	Plasma membrane calcium-transporting ATPase 1	P20020-5;P20020-2;P20020-6;P20020-3;P20020-4;P20020;F8W1V5;E7ERY9;H0Y7S3;Q16720-7;Q01814-4;Q16720-5;Q01814-7;Q16720-2;Q01814-3;Q01814-6;Q01814-2;Q01814-8;Q16720;Q01814-5;Q01814	19;62;64;337;747	1.3812	1.3145	NaN	1.6038
ATP2B3	Plasma membrane calcium-transporting ATPase 3	Q16720-8;Q16720-6;Q16720-3;Q16720-4	730	NaN	NaN	NaN	NaN
ATP2B4	Plasma membrane calcium-transporting ATPase 4	P23634-7;P23634-6;P23634-8;P23634;P23634-5;P23634-4;P23634-3;P23634-2	325;549;723;1108	1.5128	1.4059	NaN	1.5453
ATP2C1	Calcium-transporting ATPase type 2C member 1	H0Y8X9;H0Y9S7;P98194-2;E7ERC6;P98194-4;H0Y9V7;P98194;P98194-3;P98194-8;P98194-5;P98194-6;P98194-7	183	1.043	NaN	NaN	NaN
ATP5A1	ATP synthase subunit alpha, mitochondrial;ATP synthase subunit alpha	P25705;P25705-2;K7ENP3;K7EK77;K7ENJ4;K7ERX7;K7EJP1;K7EQH4;K7ESA0		1.001	0.97855	1.0477	1.001
ATP5B	ATP synthase subunit beta, mitochondrial;ATP synthase subunit beta	P06576;H0YH81;F8VPV9;F8W079;F8W0P7;H0YI37;F8VQY0		0.96882	0.92899	1.032	0.9484
ATP5C1	ATP synthase subunit gamma;ATP synthase subunit gamma, mitochondrial	B4DL14;P36542-2;P36542		1.0432	0.89938	1.061	1.0519
ATP5D	ATP synthase subunit delta, mitochondrial	P30049		1.0276	NaN	NaN	1.0276
ATP5F1	ATP synthase subunit b, mitochondrial	Q5QNZ2;P24539		1.0554	NaN	1.0943	1.0549
ATP5H	ATP synthase subunit d, mitochondrial	F5H608;O75947-2;O75947		1.0106	NaN	1.0083	1.02
ATP5L	ATP synthase subunit g, mitochondrial	E9PN17;O75964		0.99136	1.023	0.96007	NaN
ATP5O	ATP synthase subunit O, mitochondrial	P48047;H7C0C1;H7C086;H7C068		0.981	1.0024	1.0064	0.92335
ATP5SL	ATP synthase subunit s-like protein	Q9NW81-5;K7EP31;Q9NW81;M0R078;M0QZP7;Q9NW81-2;M0QZC4;K7EIV4;K7EMF6;Q9NW81-4		NaN	NaN	NaN	NaN
ATP6AP1	V-type proton ATPase subunit S1	A6NLC6;Q15904		0.92042	NaN	NaN	NaN
ATP6V0A2	V-type proton ATPase 116 kDa subunit a isoform 2	F5H5F3;Q9Y487	149;233	1.1876	NaN	NaN	1.1876
ATP6V0D1	V-type proton ATPase subunit d 1	J3QL14;R4GN72;P61421;F5GYQ1	224	NaN	NaN	NaN	NaN
ATP6V1A	V-type proton ATPase catalytic subunit A	B7Z1R5;P38606;C9JA17;C9JVW8	106;547	1.0064	0.95121	1.0387	0.97829
ATP6V1B2	V-type proton ATPase subunit B, brain isoform	H0YC04;P21281;E5RGH6;C9J5E3;C9JNS9;C9JL73;P15313	98	0.92859	NaN	NaN	0.96733
ATP6V1C1	V-type proton ATPase subunit C 1	P21283;E7EV59		1.0912	NaN	NaN	NaN
ATP6V1H	V-type proton ATPase subunit H	G3V126;Q9UI12-2;Q9UI12	356	1.1386	NaN	NaN	NaN
ATP7A	Copper-transporting ATPase 1	Q04656-5;Q04656;Q04656-2;Q04656-3;Q04656-4	588;1393	1.1847	NaN	NaN	1.1847
ATP8A1	Probable phospholipid-transporting ATPase IA	Q9Y2Q0-3;Q9Y2Q0-2;Q9Y2Q0;Q4G1C1	27;579;1096	1.1333	NaN	NaN	1.1333
ATP8A2	Probable phospholipid-transporting ATPase IB	F8W9B3;B7Z880;Q9NTI2	494	1.3814	NaN	NaN	1.3814
ATP9B		K7ES39	112	NaN	NaN	NaN	NaN
ATR	Serine/threonine-protein kinase ATR	Q13535-2;Q13535	2540	NaN	NaN	NaN	NaN
ATXN10	Ataxin-10	Q9UBB4-2;Q9UBB4;B1AHE4;B1AHE3	34;198;224;374	0.67394	NaN	NaN	0.67394
ATXN2L	Ataxin-2-like protein	Q8WWM7-6;Q8WWM7-8;Q8WWM7-5;Q8WWM7-4;Q8WWM7-9;Q8WWM7-2;Q8WWM7;Q8WWM7-3;H3BUF6;H3BSK9;Q8WWM7-7		0.93166	NaN	1.0414	NaN
ATXN3	Ataxin-3	G3V3T6;G3V328;P54252-3;G3V3R7;P54252-4;P54252-2;P54252;G3V2G2;P54252-5;G3V2G1;G3V4U9;C9JQV6;F5H211;G3V526;E9PJN5;G3V3T0;G3V4F5;G3V4F4;G3V5H3	19;92;102;108;193	1.0622	0.99365	0.94266	1.105
ATXN7L2	Ataxin-7-like protein 2	Q5T6C5	63	NaN	NaN	NaN	NaN
AUP1	Ancient ubiquitous protein 1	Q9Y679-2;Q9Y679;Q9Y679-3	143;250;269;359	0.90371	0.93179	NaN	0.92036
AURKB	Aurora kinase B	J3KRJ2;J3KRF8;Q96GD4-3;J3QR41;J3KTD6;J3QLN8;J3KT86;Q96GD4-4;Q96GD4-2;Q96GD4;J9JID1		0.9608	NaN	NaN	NaN
AXL	Tyrosine-protein kinase receptor UFO	M0R0W6;P30530-2;P30530	255;272;398	0.6859	NaN	NaN	0.6859
AZI1	5-azacytidine-induced protein 1	Q9UPN4-3;I3L2J8;Q9UPN4-2;Q9UPN4;I3L2X7	254;320;507;653;675	0.85383	NaN	NaN	0.85383
AZIN1	Antizyme inhibitor 1	O14977	175	0.88797	NaN	NaN	0.88797
B2M	Beta-2-microglobulin;Beta-2-microglobulin form pI 5.3	H0YLF3;P61769;F5H6I0		1.198	NaN	NaN	1.198
BABAM1	BRISC and BRCA1-A complex member 1	M0QYV1;M0R3F4;Q9NWV8-2;M0QXG9;M0R2A4;M0R2K3;M0R193;M0R0I0;M0R2I2;Q9NWV8;J3KQS6		1.1975	NaN	NaN	NaN
BAG2	BAG family molecular chaperone regulator 2	O95816;B4DXE2;A2A296	5;9;111;186;189;195;200	1.3839	1.3515	1.0333	1.9997
BAG3	BAG family molecular chaperone regulator 3	C9JFK9;O95817		0.99774	NaN	NaN	0.99774
BAG6	Large proline-rich protein BAG6	P46379-4;P46379-5;P46379-2;B0UX83;P46379;P46379-3;F6TC96;F6UR09;F6U1F2;F6XTU0;F6RG75;F6WML8;F6VEM6;F6X9W3;F6U341;F6S6P2	56;80	0.90765	0.98426	NaN	0.83476
BAIAP2	Brain-specific angiogenesis inhibitor 1-associated protein 2	I3L2J6;I3L113;I3L3C5;I3L526;I3L125;I3L0M4;I3L3J7;I3L327;I3L1C8;I3L2M4;Q9UQB8-3;Q9UQB8-5;Q9UQB8-4;Q9UQB8-6;Q9UQB8-2;Q9UQB8;I3L4C2	12	NaN	NaN	NaN	NaN
BAIAP2L1	Brain-specific angiogenesis inhibitor 1-associated protein 2-like protein 1	Q9UHR4	279	NaN	NaN	NaN	NaN
BANF1	Barrier-to-autointegration factor;Barrier-to-autointegration factor, N-terminally processed	O75531	32;33	1.0031	0.96107	1.0614	1.0031
BANP	Protein BANP	Q8N9N5-3;Q8N9N5-6;Q8N9N5-2;Q8N9N5-4;Q8N9N5-5;Q8N9N5-7;Q8N9N5		1.1135	NaN	NaN	1.1135
BAX	Apoptosis regulator BAX	Q07812-5;Q07812-7;Q07812-8;Q07812;Q07812-2		0.98879	NaN	NaN	NaN
BCAM	Basal cell adhesion molecule	P50895	585	0.99647	0.99647	NaN	NaN
BCAP31	B-cell receptor-associated protein 31	P51572;P51572-2;C9JSP1;C9JQ75;C9J0M4;C9JMD7;C9JM14	159;167;176;204;243;244	1.0986	NaN	NaN	1.0986
BCAR1	Breast cancer anti-estrogen resistance protein 1	P56945-4;F5H855;P56945-5;P56945-8;P56945;P56945-7;P56945-3;P56945-2;P56945-6		0.95117	1.0115	0.94032	NaN
BCAS2	Pre-mRNA-splicing factor SPF27	O75934		1.2572	NaN	NaN	NaN
BCAT1	Branched-chain-amino-acid aminotransferase, cytosolic	F5H2F2;P54687-2;P54687-3;P54687-4;P54687;P54687-5	4	NaN	NaN	NaN	NaN
BCCIP	BRCA2 and CDKN1A-interacting protein	B4E318;Q9P287-4;Q9P287-3;Q9P287;Q9P287-2	125	1.0965	0.91691	NaN	1.107
BCL2L1	Bcl-2-like protein 1	Q07817-2;Q5QP56;Q9H1R6;Q5TE64;Q07817-3;Q07817	87	0.90329	NaN	NaN	1.0644
BCLAF1	Bcl-2-associated transcription factor 1	E9PJA7;E9PK09;Q9NYF8-4;E9PQN2;E9PKI6;Q9NYF8-3;E9PK91;Q9NYF8-2;Q9NYF8;H0YF00		1.0272	1.0363	NaN	1.072
BCOR	BCL-6 corepressor	H7C231;H7BZ37;H7C2V9;A6NE70;Q6W2J9-4;Q6W2J9-2;Q6W2J9;Q5H9F3-3	155	0.8758	0.87392	0.86716	0.91724
BET1	BET1 homolog	O15155;H7C1N3	62	NaN	NaN	NaN	NaN
BET1L	BET1-like protein	Q9NYM9;H7BXT7;B8ZZS0;E9PQJ6;E9PHY4	22;31;36;72	1.1606	NaN	NaN	1.1606
BEX1;BEX2	Protein BEX1;Protein BEX2	Q9HBH7;Q9BXY8;Q9BXY8-2	99	NaN	NaN	NaN	NaN
BHLHB9	Protein BHLHb9	Q6PI77	342	NaN	NaN	NaN	NaN
BICD2	Protein bicaudal D homolog 2	Q8TD16;Q8TD16-2	150	NaN	NaN	NaN	NaN
BID	BH3-interacting domain death agonist;BH3-interacting domain death agonist p15;BH3-interacting domain death agonist p13;BH3-interacting domain death agonist p11	P55957;P55957-2;P55957-4		1.1828	NaN	NaN	1.165
BIN1	Myc box-dependent-interacting protein 1	O00499-9;O00499-10;O00499-7;O00499-8;O00499-4;O00499-6;O00499-11;O00499-3;O00499-2;O00499-5;O00499		1.1432	1.2065	NaN	1.0279
BIRC2	Baculoviral IAP repeat-containing protein 2	E9PMH5;Q13490-2;Q13490;E9PIW1;E9PI77;E9PNM6;H0YDY3	17;105;420;427;469;525	1.7164	NaN	NaN	1.7164
BIRC6	Baculoviral IAP repeat-containing protein 6	Q9NR09	416;2258;2260;2265;2270;2277	0.9223	0.98605	0.81537	0.90932
bK150C2.9;APOBEC3D	DNA dC->dU-editing enzyme APOBEC-3D	Q6ICH2;Q96AK3		1.0114	0.95609	1.0417	NaN
BLMH	Bleomycin hydrolase	K7ES02;Q13867;K7ESE8;J3KSD8;E7EMN3;J3KS79;K7ENH5		0.98257	0.85303	0.99234	0.98257
BLOC1S1	Biogenesis of lysosome-related organelles complex 1 subunit 1	F8W099;F8W606;G8JLQ3;F8W036;P78537-2;F8VP73;P78537		NaN	NaN	NaN	NaN
BLVRA	Biliverdin reductase A	P53004;C9J1E1		1.0344	1.2235	NaN	0.97864
BLVRB	Flavin reductase (NADPH)	M0R192;P30043;M0QZL1	99	0.99688	NaN	1.0016	1.0155
BMPR1A	Bone morphogenetic protein receptor type-1A	P36894	232;477;523;531	1.3669	NaN	NaN	1.3669
BMPR1B	Bone morphogenetic protein receptor type-1B	O00238;O00238-2	447	NaN	NaN	NaN	NaN
BMPR2	Bone morphogenetic protein receptor type-2	Q13873	678	NaN	NaN	NaN	NaN
BMS1	Ribosome biogenesis protein BMS1 homolog	Q14692;A8MXU9;A8MV67		0.88326	1.1511	NaN	0.88326
BNIP2	BCL2/adenovirus E1B 19 kDa protein-interacting protein 2	H7C096;Q12982;Q12982-2;J3KN59;Q86WG3;Q86WG3-3;B4DS11	145	1.0314	NaN	1.0076	1.0314
BOLA2;BOLA2B;LOC101060252	BolA-like protein 2	Q9H3K6;Q9H3K6-2;H3BV85;H3BTW0;H3BVE0		1.1759	NaN	NaN	1.1267
BPNT1	3(2),5-bisphosphate nucleotidase 1	B4DPS5;B4DUS9;O95861;F8W1J0;A6NF51;O95861-2		0.81705	NaN	NaN	0.74699
BRAP	BRCA1-associated protein	F8VZK5;B4DRM1;J3KNN7;Q7Z569	163;167	0.74458	NaN	NaN	0.79269
BRAT1	BRCA1-associated ATM activator 1	Q6PJG6;Q6PJG6-2;Q6PJG6-3	507	1.0937	1.1582	NaN	NaN
BRCC3	Lys-63-specific deubiquitinase BRCC36	P46736-2;P46736-3;P46736;H9KVA9;P46736-5;P46736-4	51;65;180	1.1384	1.1719	0.78018	1.2752
BRE	BRCA1-A complex subunit BRE	Q9NXR7	382	1.0359	NaN	NaN	NaN
BRIX1	Ribosome biogenesis protein BRX1 homolog	Q8TDN6		1.0648	1.0895	1.0417	1.0244
BROX;C1orf58	BRO1 domain-containing protein BROX	F5GXQ0;B7Z9G5;Q5VW32		NaN	NaN	NaN	NaN
BRPF3;BRPF1	Peregrin;Bromodomain and PHD finger-containing protein 3	B7ZLN5;Q17RB6;P55201-4;Q9ULD4;P55201-3;P55201;P55201-2		NaN	NaN	NaN	NaN
BSG	Basigin	P35613-3;P35613-4;P35613-2;P35613;R4GMX5;I3L192;R4GN83	48;157;166;168	1.0525	0.92338	NaN	1.2258
BST2	Bone marrow stromal antigen 2	Q10589		NaN	NaN	NaN	NaN
BTBD1	BTB/POZ domain-containing protein 1	Q9H0C5-2;Q9H0C5	77	NaN	NaN	NaN	NaN
BTBD10	BTB/POZ domain-containing protein 10	B7Z503;Q9BSF8;B7Z228	163	0.86277	NaN	NaN	0.86277
BTBD17	BTB/POZ domain-containing protein 17	A6NE02		0.98286	NaN	NaN	1.1298
BTF3	Transcription factor BTF3	P20290-2;D6RDG3;P20290;E9PPC3;Q96K17-3;H0Y9Y1;E9PL10;Q96K17	10;13;127	0.99329	0.9137	0.97521	1.0116
BTN2A1	Butyrophilin subfamily 2 member A1	H7C542;Q7KYR7-6;Q7KYR7-4;Q7KYR7-3;Q7KYR7-5;Q7KYR7;Q7KYR7-1	44	0.91346	NaN	NaN	0.91346
BUB1	Mitotic checkpoint serine/threonine-protein kinase BUB1	E9PC26;F5GXI5;O43683	216	NaN	NaN	NaN	NaN
BUB1B	Mitotic checkpoint serine/threonine-protein kinase BUB1 beta	O60566;O60566-3;O60566-2	250	0.95786	NaN	NaN	1.1001
BUB3	Mitotic checkpoint protein BUB3	B4DDM6;O43684-2;O43684;J3QT28;J3QSX4	242	0.97528	0.97799	NaN	1.0074
BUD31	Protein BUD31 homolog	P41223;C9JNV2	40	0.98956	NaN	0.97427	1.207
BYSL	Bystin	Q13895;H7BY94;F8WBL2		1.0601	1.1102	0.97553	NaN
BZW1	Basic leucine zipper and W2 domain-containing protein 1	Q7L1Q6-2;Q7L1Q6;Q7L1Q6-4;Q7L1Q6-3;C9IZ80;H0Y503	223	0.9657	0.90585	NaN	0.97332
BZW2	Basic leucine zipper and W2 domain-containing protein 2	E7ETZ4;Q9Y6E2;C9JF98;E7EMS9;Q75MG1;B5MCH7;C9J188;E9PFD4;C9JWF5;F8WDX8;C9JFN4;B5MCE7		1.0147	NaN	NaN	1.0064
C11orf53	Uncharacterized protein C11orf53	Q8IXP5	40	NaN	NaN	NaN	NaN
C11orf54	Ester hydrolase C11orf54	E9PPB5;E9PJU8;Q9H0W9-4;E9PQS1;Q9H0W9-2;Q9H0W9		0.97376	NaN	NaN	NaN
C11orf58;SMAP	Small acidic protein	E9PRZ9;E3W975;E9PM92;O00193	63	NaN	NaN	NaN	NaN
C11orf68	UPF0696 protein C11orf68	Q9H3H3;Q9H3H3-2;Q9H3H3-3		NaN	NaN	NaN	NaN
C12orf10	UPF0160 protein MYG1, mitochondrial	F8VQQ3;Q9HB07;F8VR84		0.97619	NaN	NaN	1.0872
C12orf23	UPF0444 transmembrane protein C12orf23	Q8WUH6		1.0421	NaN	NaN	1.0624
C12orf4	Uncharacterized protein C12orf4	Q9NQ89;H0YGS6;F5GXX6	235;399	1.3799	NaN	NaN	NaN
C12orf57	Protein C10	F5GXW5;Q99622		NaN	NaN	NaN	NaN
C14orf166	UPF0568 protein C14orf166	Q9Y224;G3V4C6;H0YJB9;G3V4E7	154	1.0267	0.984	1.0403	0.97
C15orf38;C15orf38-AP3S2	UPF0552 protein C15orf38	H0YMP5;H0YL03;H0YMK0;H0YL85;Q7Z6K5;E2QRD5		NaN	NaN	NaN	NaN
C15orf39		H3BT66	17	NaN	NaN	NaN	NaN
C16orf46	Uncharacterized protein C16orf46	Q6P387-2;Q6P387	228	0.96867	NaN	NaN	0.96867
C16orf80	UPF0468 protein C16orf80	Q9Y6A4	115;182	0.90155	NaN	NaN	0.90155
C17orf49;BAP18;RNASEK-C17orf49	Chromatin complexes subunit BAP18	F8W038;F8W1H0;Q8IXM2;Q8IXM2-3;H0YIS7	69	NaN	NaN	NaN	NaN
C18orf25	Uncharacterized protein C18orf25	Q96B23-2;Q96B23		0.43711	NaN	NaN	NaN
C18orf32	UPF0729 protein C18orf32	Q8TCD1	38;39	NaN	NaN	NaN	NaN
C18orf8	Uncharacterized protein C18orf8	K7ENL9;Q96DM3	398	NaN	NaN	NaN	NaN
C19orf10	UPF0556 protein C19orf10	Q969H8;M0QXF7;M0QYN0		1.1035	1.1035	NaN	1.1469
C19orf47	Uncharacterized protein C19orf47	Q8N9M1-3;Q8N9M1-2;Q8N9M1	69;76	NaN	NaN	NaN	NaN
C1orf174	UPF0688 protein C1orf174	Q8IYL3		NaN	NaN	NaN	NaN
C1orf21	Uncharacterized protein C1orf21	Q9H246	22	1.196	NaN	NaN	NaN
C1orf229	Putative uncharacterized protein C1orf229	Q6ZS94		0.93494	NaN	NaN	0.93494
C1QBP	Complement component 1 Q subcomponent-binding protein, mitochondrial	Q07021		0.91385	NaN	NaN	0.91385
C20orf24	Uncharacterized protein C20orf24	Q9BUV8-4;Q9BUV8-3;Q9BUV8-2;Q9BUV8;Q9BUV8-5	27	NaN	NaN	NaN	NaN
C21orf33	ES1 protein homolog, mitochondrial	H7C2G3;H7C455;F2Z2Q0;H7BYH1;P30042-2;H7C1F6;P30042		NaN	NaN	NaN	NaN
C22orf28	tRNA-splicing ligase RtcB homolog	Q9Y3I0;E7EQS9	366;492;493	1.003	1.0341	0.98106	1.0099
C22orf43	Uncharacterized protein C22orf43	Q6PGQ1	79;92	1.3113	NaN	NaN	1.3113
C2CD5	C2 domain-containing protein 5	F5H3N1;Q86YS7-2;B4DRN7;F5H2A1;F5H5R1;H0YFC4;Q86YS7	626;689;743	0.92223	NaN	NaN	0.92223
C3orf38	Uncharacterized protein C3orf38	Q5JPI3-2;Q5JPI3	316	NaN	NaN	NaN	NaN
C4orf27	UPF0609 protein C4orf27	Q9NWY4		0.96936	0.96936	NaN	NaN
C4orf32	Uncharacterized protein C4orf32	Q8N8J7	80	NaN	NaN	NaN	NaN
C6orf106	Uncharacterized protein C6orf106	Q5TH58;Q9H6K1-2;Q9H6K1	144;154	0.81884	NaN	NaN	0.81884
C7orf31	Uncharacterized protein C7orf31	Q8N865	237	NaN	NaN	NaN	NaN
C7orf43	Uncharacterized protein C7orf43	F8WFE0;Q8WVR3		0.97637	NaN	NaN	NaN
C7orf60	Probable methyltransferase BTM2 homolog	Q1RMZ1		NaN	NaN	NaN	NaN
C8orf59	Uncharacterized protein C8orf59	Q8N0T1-2;E5RGR5;E5RIV3;Q8N0T1	21;24	1.4571	NaN	NaN	1.4571
CA12	Carbonic anhydrase 12	B3KUB4;O43570-2;O43570	267;272;276	1.2699	NaN	NaN	1.2699
CAAP1	Caspase activity and apoptosis inhibitor 1	Q9H8G2-2;Q9H8G2	45	NaN	NaN	NaN	NaN
CACFD1	Calcium channel flower homolog	Q9UGQ2-2;Q9UGQ2	121	NaN	NaN	NaN	NaN
CACYBP	Calcyclin-binding protein	Q9HB71;Q9HB71-3;B2ZWH1;Q9HB71-2	19;41;51;118;123;143;144;197;207;212	1.0588	1.0224	NaN	1.0652
CAD	CAD protein;Glutamine-dependent carbamoyl-phosphate synthase;Aspartate carbamoyltransferase;Dihydroorotase	F8VPD4;P27708;H7C2E4;H7C3Z5	1246	1.0496	1.01	1.0511	1.0586
CADM1	Cell adhesion molecule 1	H0YGA7;Q9BY67;F5H0J4;H1ZZW1	408;409	1.3731	1.1827	NaN	1.3829
CADM3	Cell adhesion molecule 3	Q8N126-3;Q8N126;Q8N126-2	347;348	1.2549	1.2549	NaN	NaN
CADM4	Cell adhesion molecule 4	Q8NFZ8	381;383	1.0729	1.0729	NaN	1.052
CALB2	Calretinin	H3BN14;P22676;A6NER6;H3BMN5		1.1213	NaN	NaN	NaN
CALCOCO2	Calcium-binding and coiled-coil domain-containing protein 2	E7ENK0;Q13137-2;Q13137;Q13137-3;Q13137-4;D6REB0;H0Y9G3	208;209;226;227;267	0.95559	0.91868	NaN	1.0105
CALD1	Caldesmon	Q05682-5;E9PGZ1;Q05682-4;F5H1Z9;E7EX44;Q05682-3;Q05682-6;Q05682-2;Q05682;C9J813;C9JEK3		0.88121	1.0151	NaN	0.8667
CALM1;CALM2;CALM3	Calmodulin	P62158;H0Y7A7;F8WBR5;M0QZ52;G3V479;E7ETZ0;E7EMB3;P27482;G3V361;Q96HY3;C9J7T9;P02585	22;31	1.0351	1.0177	1.0942	0.98664
CALR	Calreticulin	P27797;K7EJB9;K7EL50	159	1.0205	0.97277	1.0707	0.98794
CALU	Calumenin	O43852;O43852-3;O43852-5;O43852-2;O43852-4;H0Y875;O43852-9;O43852-15;O43852-13;O43852-14;O43852-11;O43852-10;O43852-6;O43852-12;O43852-7;O43852-8		1.026	0.9956	1.0542	1.1248
CAMK2D	Calcium/calmodulin-dependent protein kinase type II subunit delta	Q13557-8;Q13557-12;Q13557-9;Q13557-10;Q13557-5;D6R938;Q13557;Q13557-3;E9PBG7;Q13557-6;Q13557-4;Q13557-11;E9PF82;H0Y9J2;H0Y9C2		0.91419	NaN	NaN	NaN
CAMK2G;CAMK2B	Calcium/calmodulin-dependent protein kinase type II subunit gamma;Calcium/calmodulin-dependent protein kinase type II subunit beta	H0Y6G2;Q8WU40;Q13555-10;Q5SWX3;Q13555-3;Q13555-5;Q13555-4;Q13555-7;Q13555-9;Q13555-2;Q13555-8;Q13555;Q13555-6;H7BZC6;B7Z1Z6;H7BXS4;Q13554-7;Q13554-4;Q13554-6;Q13554-3;Q13554-8;Q13554-5;Q13554-2;Q13554		1.1297	NaN	NaN	NaN
CAND1	Cullin-associated NEDD8-dissociated protein 1	Q86VP6-2;Q86VP6;Q86VP6-3;H0YH27		1.0156	1.0156	1.0391	0.99443
CANX	Calnexin	P27824;B4DGP8;B4E2T8;D6RGY2;D6RFL1;H0Y9Q7;H0Y9H1;D6RAU8;D6RB85;D6RDP7;D6RAQ8		1.0457	1.0665	1.0413	0.89766
CAP1	Adenylyl cyclase-associated protein 1	Q01518-2;Q01518;Q5T0R1;Q5T0R9;Q5T0R7;Q5T0R6;Q5T0R5;Q5T0R4;Q5T0R3;Q5T0R2;Q5T0S3;Q5T0R8;B7Z214	411	1.0522	1.038	1.2056	1.0419
CAP2	Adenylyl cyclase-associated protein;Adenylyl cyclase-associated protein 2	B7Z385;B7Z1C4;E9PDI2;P40123		1.0529	1.0529	NaN	NaN
CAPN1	Calpain-1 catalytic subunit	P07384	398	1.0837	NaN	NaN	NaN
CAPN2	Calpain-2 catalytic subunit	P17655-2;P17655		0.90469	0.86989	NaN	0.90469
CAPN5	Calpain-5	O15484;E7EV01	273	NaN	NaN	NaN	NaN
CAPNS1	Calpain small subunit 1	K7EM73;P04632;K7EKD8;K7ELJ7;K7EIV0;K7ES78;K7ES82;K7EP80;K7EMQ1		1.0173	1.0593	1.0135	0.98779
CAPRIN1	Caprin-1	G3V153;Q14444-2;Q14444;E9PLA9;E9PP31		1.0285	0.86609	1.0547	1.0746
CAPZA1	F-actin-capping protein subunit alpha-1	P52907	118	0.99895	0.98896	NaN	1.1336
CAPZB	F-actin-capping protein subunit beta	B1AK87;P47756-2;B1AK88;P47756;F6USW4;B1AK85;F6Q0E3	247	1.0034	0.98248	1.015	1.1245
CARD10	Caspase recruitment domain-containing protein 10	Q8NC81;Q9BWT7;B0QYC4	441;492;631	0.84546	NaN	NaN	0.84546
CARHSP1	Calcium-regulated heat stable protein 1	Q9Y2V2;H3BTK3;I3L3X8;H3BSW7;H3BUY4;H3BPY5;H3BNU9	64	0.89589	NaN	NaN	0.89589
CARM1	Histone-arginine methyltransferase CARM1	K7EQA8;Q86X55-2;Q86X55-1;Q86X55		NaN	NaN	NaN	NaN
CARS	Cysteine--tRNA ligase, cytoplasmic	P49589-2;A8MVQ3;B4DKY1;P49589;P49589-3		1.0599	1.0518	NaN	NaN
CASD1	CAS1 domain-containing protein 1	C9JDR3;Q96PB1	80	NaN	NaN	NaN	NaN
CASP3	Caspase-3;Caspase-3 subunit p17;Caspase-3 subunit p12	P42574		0.9843	NaN	NaN	NaN
CASP4	Caspase-4;Caspase-4 subunit 1;Caspase-4 subunit 2	E9PMT1;P49662	19	NaN	NaN	NaN	NaN
CASP7	Caspase-7;Caspase-7 subunit p20;Caspase-7 subunit p11	P55210-2		NaN	NaN	NaN	NaN
CAV1	Caveolin-1	Q03135;E9PCT5	5;26;30;39;47	0.99783	1.0255	1.2096	0.97214
CAV1	Caveolin;Caveolin-1	C9JKI3;Q03135-2	8;16	1.0947	1.1605	0.94049	1.0227
CBR1	Carbonyl reductase [NADPH] 1	P16152;B4DFK7;E9PQ63;A8MTM1		1.0418	NaN	NaN	0.99436
CBR3	Carbonyl reductase [NADPH] 3	O75828		NaN	NaN	NaN	NaN
CBS	Cystathionine beta-synthase	H7C2H4;F5H2U1;P35520;P35520-2		NaN	NaN	NaN	NaN
CBX1	Chromobox protein homolog 1	J3KS05;P83916;B5MD17;K7ELA4;C9JWS9	25;139;150;155	0.83891	0.88744	NaN	0.71289
CBX3	Chromobox protein homolog 3	Q13185;C9JMM0;B8ZZ43	5;34;44;92;103;105;154	0.95992	0.8713	0.98217	0.95992
CBX5	Chromobox protein homolog 5	P45973;F8VNY3	32;69;91;102;104;154;159;186	0.90932	NaN	1.2488	0.8903
CBX6	Chromobox protein homolog 6	O95503;B0QXZ6	18;100;179	0.97529	NaN	NaN	0.97529
CCDC104	Coiled-coil domain-containing protein 104	B5MCA1;Q96G28;Q96G28-2;B5MC35;B5MD16	116;264;305	1.0684	NaN	NaN	1.0927
CCDC14	Coiled-coil domain-containing protein 14	Q49A88-6;J3QT39;Q49A88;H7C2U5;H3BM06;C9J6B5;C9JSI8;Q49A88-4;Q49A88-2;Q49A88-3;Q49A88-5	348	NaN	NaN	NaN	NaN
CCDC151	Coiled-coil domain-containing protein 151	K7EPK8;B4DXT0;A5D8V7;K7EN59	28;43	0.9274	NaN	NaN	0.9274
CCDC22	Coiled-coil domain-containing protein 22	O60826	356	NaN	NaN	NaN	NaN
CCDC25	Coiled-coil domain-containing protein 25	Q86WR0;Q0P663;G3V121;B7Z2L8		1.0604	1.0604	NaN	NaN
CCDC47	Coiled-coil domain-containing protein 47	Q96A33-2;Q96A33;J3QR89	419	1.0455	0.93224	NaN	1.0305
CCDC50	Coiled-coil domain-containing protein 50	Q8IVM0;Q8IVM0-2	107;108;119;129;152;157;181;214;215;232;238;240;243;300	1.0246	0.97207	0.90917	1.1123
CCDC6	Coiled-coil domain-containing protein 6	Q16204	119	NaN	NaN	NaN	NaN
CCDC65	Coiled-coil domain-containing protein 65	F8W0R6;F8VR42;Q8IXS2;Q8IXS2-2	3;4;6;9	NaN	NaN	NaN	NaN
CCDC71L	Coiled-coil domain-containing protein 71L	Q8N9Z2;Q8N9Z2-2	54;61	0.98062	NaN	NaN	0.98062
CCDC8	Coiled-coil domain-containing protein 8	Q9H0W5	190	NaN	NaN	NaN	NaN
CCDC85C	Coiled-coil domain-containing protein 85C	G3V4C8;H0YJY5;H0YJE0;A6NKD9	37	0.98277	NaN	NaN	NaN
CCND2	G1/S-specific cyclin-D2	P30279	45	1.4752	NaN	NaN	1.4752
CCNT1	Cyclin-T1	O60563		NaN	NaN	NaN	NaN
CCT2	T-complex protein 1 subunit beta	P78371;F5GWF6;P78371-2;F8VQ14	13;72;154;203;347;441;522	0.99817	1.0047	0.97738	1.0018
CCT3	T-complex protein 1 subunit gamma	P49368;P49368-2;B4DUR8;E9PRC8;Q5SZX6;Q5SZX9;E9PM09;Q5SZW8;E9PQ35	15;21;44;48;78;249;381;507;527;528	1.0258	1.023	0.98411	1.0452
CCT4	T-complex protein 1 subunit delta	P50991;B7Z9L0;P50991-2;B7Z2F4	55;65;126;288;319;321	1.0236	1.0074	1.0236	1.0464
CCT5	T-complex protein 1 subunit epsilon	P48643;B7ZAR1;E9PCA1;E7ENZ3;B4DYD8;H0Y914	35;263;370;529	1.0432	1.047	0.96795	1.0658
CCT6A	T-complex protein 1 subunit zeta	P40227;P40227-2;B4DPJ8;J3KRI6	5;10;127;129;199;377	1.0276	1.002	0.96898	1.0595
CCT6B	T-complex protein 1 subunit zeta-2	Q92526-2;Q92526;Q92526-3		NaN	NaN	NaN	NaN
CCT7	T-complex protein 1 subunit eta	Q99832;Q99832-3;F5GZK5;Q99832-4;B7Z1C9;Q99832-2;F8WAM2;F8WBP8	47;55;77;145;368;521	1.0071	0.99707	0.99689	1.0233
CCT8	T-complex protein 1 subunit theta	P50990;B4DEM7;B4DQH4;H7C4C8;H7C2U0	16;20;37;62;235;254;270;400;440;459;539;540	1.0261	1.0182	0.99764	1.0401
CCZ1;CCZ1B	Vacuolar fusion protein CCZ1 homolog;Vacuolar fusion protein CCZ1 homolog B	P86791;P86790;F5H553	119;162	1.022	NaN	NaN	1.022
CD151	CD151 antigen	E9PRJ3;E9PMR4;P48509		0.99881	NaN	NaN	1.1299
CD276	CD276 antigen	H0YN29;H0YL10;Q5ZPR3-2;Q5ZPR3;Q5ZPR3-4	157;162	1.4065	NaN	NaN	1.4065
CD2BP2	CD2 antigen cytoplasmic tail-binding protein 2	O95400		NaN	NaN	NaN	NaN
CD320	CD320 antigen	Q9NPF0-2;Q9NPF0	236	1.1606	1.2098	NaN	NaN
CD40	Tumor necrosis factor receptor superfamily member 5	P25942	267	NaN	NaN	NaN	NaN
CD44	CD44 antigen	H0YD13;P16070-18;P16070-12;P16070-14;P16070-13;P16070-11;P16070-10;P16070-16;P16070-8;P16070-17;P16070-6;P16070-4;P16070-3;P16070-7;E7EPC6;P16070-5;P16070;H0Y2P0;H0YE40;H0YDX6;H0YDW7;H0YCV9;P16070-15;H0Y5E4;P16070-9;E9PKC6;H0YD17;Q86UZ1;P16070-19;J3KN83	138;148;158;182	1.1065	1.1072	0.95919	1.1875
CD46	Membrane cofactor protein	P15529-15;P15529-12;P15529-14;P15529-11;P15529-13;P15529-10;P15529	331	1.1147	NaN	NaN	1.181
CD46	Membrane cofactor protein	R4GN18;P15529-16;P15529-7;P15529-4;P15529-6;P15529-3;P15529-5;P15529-2	54;56;69	1.2504	1.1082	NaN	1.2962
CD9	CD9 antigen	A6NNI4;P21926;G8JLH6		0.91874	NaN	NaN	NaN
CD97	CD97 antigen;CD97 antigen subunit alpha;CD97 antigen subunit beta	P48960-2;P48960-3;P48960	637;638;716	1.1345	0.95512	NaN	1.3071
CD99L2	CD99 antigen-like protein 2	Q8TCZ2-6;Q8TCZ2-3;Q8TCZ2-2;Q8TCZ2;Q8TCZ2-5	169	0.86472	NaN	NaN	0.86472
CDC123	Cell division cycle protein 123 homolog	O75794		1.0603	NaN	NaN	NaN
CDC20	Cell division cycle protein 20 homolog	Q12834	485;490	1.0537	NaN	NaN	1.0537
CDC37	Hsp90 co-chaperone Cdc37;Hsp90 co-chaperone Cdc37, N-terminally processed	Q16543;K7EQA9;K7EKQ2;K7EL68	126;330;347	1.0501	1.1182	NaN	1.0167
CDC40	Pre-mRNA-processing factor 17	Q5SRM9;H0Y7P6;Q5SRN1;O60508		NaN	NaN	NaN	NaN
CDC42	Cell division control protein 42 homolog	P60953;E7ETU3;P60953-1;Q5JYX0	128;131;133;135;144;153;163;183;184	0.98652	0.97811	0.93298	0.99155
CDC42EP1	Cdc42 effector protein 1	Q00587-2;Q00587;B0QYC6;B0QYC7;B0QYC8	30	1.0502	1.1202	NaN	1.0502
CDC42EP4	Cdc42 effector protein 4	Q9H3Q1;J3KRZ9;J3QQS6;J3QR93;B3KUS7	5;15;114;125	1.0162	NaN	NaN	1.0162
CDC45	Cell division control protein 45 homolog	O75419-2;O75419;O75419-3	277;280;482	0.96532	NaN	NaN	1.1022
CDC5L	Cell division cycle 5-like protein	Q99459		0.9007	NaN	NaN	NaN
CDH2	Cadherin-2	A8MWK3;P19022	725	NaN	NaN	NaN	NaN
CDIP1	Cell death-inducing p53-target protein 1	Q9H305-3;Q9H305-2;Q9H305;K7ESA8;H3BTN7;K7ELR4	21;126	1.3276	NaN	NaN	1.3276
CDIPT	CDP-diacylglycerol--inositol 3-phosphatidyltransferase	H3BUR9;H3BTV1;O14735;B3KY94	121	NaN	NaN	NaN	NaN
CDK1	Cyclin-dependent kinase 1	P06493;P06493-2;E5RIU6;F8VXD2;K7ELV5;F8VYH9;B4DNF9;F8VZZ0;F8VTV8;F8VWX7;F8VZ51;Q00535-2;Q00535;P11802;Q96Q40-2;Q96Q40-4;Q96Q40-3;Q96Q40-5;Q96Q40;F5H6Z0;Q07002;Q07002-2;Q07002-3;Q00537-2;Q00537	6;34;56;139;238;279;296	1.0418	0.97417	0.96275	1.0914
CDK11A;CDK11B	Cyclin-dependent kinase 11A;Cyclin-dependent kinase 11B	Q9UQ88-9;J3QL65;P21127-6;J3KTL7;Q5QPR4;P21127-9;Q9UQ88-4;P21127-8;J3QR29;Q9UQ88-3;Q5QPR3;Q9UQ88-2;P21127-3;P21127-2;Q9UQ88;J3QKR5;J3QR44;P21127;Q9UQ88-5;Q9UQ88-10;P21127-12;P21127-4;P21127-5;P21127-10;J3KS35;E7ESP2		1.0671	1.0842	NaN	1.1061
CDK16;CDK14	Cyclin-dependent kinase 14;Cyclin-dependent kinase 16	H0YAZ9;E7EUK8;E5RGN0;O94921-3;O94921-2;O94921;Q00536;Q00536-3;Q00536-2		NaN	NaN	NaN	NaN
CDK2;CDK3	Cyclin-dependent kinase 2;Cyclin-dependent kinase 3	P24941;G3V5T9;K7EJ83;E7ESI2;P24941-2;Q00526		0.94522	0.77341	NaN	NaN
CDK5RAP3	CDK5 regulatory subunit-associated protein 3	J3QL86;J3QQY1;Q96JB5-2;Q96JB5;F5H3I5	73	0.91707	NaN	NaN	0.91707
CDK6	Cyclin-dependent kinase 6	Q00534	3	0.97931	0.97931	NaN	NaN
CDK9	Cyclin-dependent kinase 9	P50750;P50750-2		1.263	NaN	NaN	NaN
CDKAL1	Threonylcarbamoyladenosine tRNA methylthiotransferase	Q5VV42-2;Q5VV42	425	NaN	NaN	NaN	NaN
CDKN1A	Cyclin-dependent kinase inhibitor 1	P38936;J3KQV0	75	NaN	NaN	NaN	NaN
CDKN3	Cyclin-dependent kinase inhibitor 3	F8WD24;Q16667-2;H7C0S3;Q16667;G3V2J7	138	0.72831	NaN	NaN	NaN
CDO1	Cysteine dioxygenase type 1	Q16878	8	0.92227	0.78769	NaN	1.001
CDV3		D6RAV0	6	NaN	NaN	NaN	NaN
CDV3	Protein CDV3 homolog	H0Y8K3;Q9UKY7-2;Q9UKY7;D6RFH2;D6RDN0;Q9UKY7-3;D6R9V8		0.93792	NaN	NaN	0.93792
CDYL	Chromodomain Y-like protein	C9JQG7;Q9Y232-3;Q9Y232-4;Q9Y232-2;Q9Y232	148	NaN	NaN	NaN	NaN
CEBPB	CCAAT/enhancer-binding protein beta	P17676	262	NaN	NaN	NaN	NaN
CEBPZ	CCAAT/enhancer-binding protein zeta	Q03701		1.0701	NaN	NaN	1.0518
CELF1;CELF2	CUGBP Elav-like family member 1;CUGBP Elav-like family member 2	Q92879-5;Q92879-2;Q92879-3;Q92879-6;Q92879;Q92879-4;G5EA30;O95319-5;O95319-2;Q5VZZ6;O95319;O95319-4;O95319-3;E9PC62;F5H4Y5;E9PQK4;E9PSH0;F5H0D8;E9PKU1;B4DIB6	148;418	0.96806	0.97215	0.9798	0.96398
CELSR2	Cadherin EGF LAG seven-pass G-type receptor 2	Q9HCU4	2637;2674	1.0209	NaN	NaN	1.0209
CENPB	Major centromere autoantigen B	P07199	266	NaN	NaN	NaN	NaN
CENPH	Centromere protein H	H0Y9E6;B3KVZ3;Q9H3R5		0.90693	0.98964	NaN	NaN
CEP170		H0YB66		NaN	NaN	NaN	NaN
CEP55	Centrosomal protein of 55 kDa	Q53EZ4-2;Q53EZ4	145	NaN	NaN	NaN	NaN
CEP85	Centrosomal protein of 85 kDa	H7BZW2;F8W7K4;Q6P2H3-2;Q6P2H3	179	NaN	NaN	NaN	NaN
CERK	Ceramide kinase	Q6NX59;Q8TCT0	275;279;280	0.93394	NaN	NaN	0.93394
CERS2	Ceramide synthase 2	Q5SZE2;Q5SZE3;H0YKH6;Q5SZE4;Q5SZE1;H0YNU7;Q96G23	93	NaN	NaN	NaN	NaN
CETN1;CETN2	Centrin-1;Centrin-2	Q12798;P41208	124	2.3972	NaN	NaN	2.3901
CFL1	Cofilin-1	P23528;E9PP50;E9PK25;G3V1A4;E9PQB7;E9PS23;E9PLJ3	13;19;30;45;92;95;112;114;121;132;144	1.0051	0.97214	1.0266	0.99007
CFL2	Cofilin-2	Q9Y281;Q9Y281-3;F8WDN3	19;92;95;112;114;121	NaN	NaN	NaN	NaN
CGN	Cingulin	Q9P2M7-2;Q9P2M7	287;350	0.92444	NaN	NaN	0.92444
CHAF1A	Chromatin assembly factor 1 subunit A	K7EPA1;Q13111-2;Q13111-3;Q13111	112;115	NaN	NaN	NaN	NaN
CHCHD2;CHCHD2P9	Coiled-coil-helix-coiled-coil-helix domain-containing protein 2, mitochondrial;Putative coiled-coil-helix-coiled-coil-helix domain-containing protein CHCHD2P9, mitochondrial	Q9Y6H1;Q5T1J5		0.87667	NaN	NaN	0.87667
CHCHD3	Coiled-coil-helix-coiled-coil-helix domain-containing protein 3, mitochondrial	Q9NX63;C9JRZ6;F8WAR4;G3V1K1	63;165	0.98951	NaN	NaN	0.98951
CHD1	Chromodomain-helicase-DNA-binding protein 1	O14646-2;O14646;H0Y8V4		0.9932	1.0003	0.95576	NaN
CHD2	Chromodomain-helicase-DNA-binding protein 2	G3V418;O14647-2;O14647	75;82;83	NaN	NaN	NaN	NaN
CHD4	Chromodomain-helicase-DNA-binding protein 4	F5GWX5;Q14839;Q14839-2;Q5TG85;K7EMY3;Q8TDI0;Q12873-2;Q12873;Q12873-3;F5H6N4	1085;1858	0.88259	0.85577	NaN	0.88259
CHERP	Calcium homeostasis endoplasmic reticulum protein	Q8IWX8;J3QK89		0.99014	NaN	NaN	NaN
CHIC1	Cysteine-rich hydrophobic domain 1 protein	Q5VXU3-2;B7Z4S5;Q5VXU3	176	1.0843	1.0906	NaN	1.0714
CHIC2	Cysteine-rich hydrophobic domain 2 protein	H0Y8H1;Q9UKJ5	89	0.9748	0.9748	NaN	1.0035
CHID1	Chitinase domain-containing protein 1	Q9BWS9;Q9BWS9-2;J3KNL3		1.1755	NaN	NaN	NaN
CHMP2B	Charged multivesicular body protein 2b	Q9UQN3-2;Q9UQN3;C9J0A7	73;74	NaN	NaN	NaN	NaN
CHMP4B	Charged multivesicular body protein 4b	Q9H444	6;39	0.89047	NaN	NaN	0.89047
CHMP5	Charged multivesicular body protein 5	Q9NZZ3-2;Q9NZZ3	7	NaN	NaN	NaN	NaN
CHMP7	Charged multivesicular body protein 7	Q8WUX9;E5RJI3;B4DKJ6;E5RIU9;E5RFR8		1.1043	NaN	NaN	NaN
CHORDC1	Cysteine and histidine-rich domain-containing protein 1	Q9UHD1;Q9UHD1-2;E9PHZ2;E9PPQ5;E9PIZ4;E9PSD5	127;143;144;289	0.94308	1.3039	1.0456	0.854
CHP1	Calcineurin B homologous protein 1	Q99653;H0YKE7;F5GX29;H0YNG9;H0YLY7;H0YLX1	18;98;100;182	1.4115	2.2416	NaN	1.4115
CHRNA5	Neuronal acetylcholine receptor subunit alpha-5	P30532	377;387	NaN	NaN	NaN	NaN
CHTF18	Chromosome transmission fidelity protein 18 homolog	H0Y7D3;F8WCC1;Q8WVB6;Q8WVB6-2;E7EXA6		NaN	NaN	NaN	NaN
CHTOP	Chromatin target of PRMT1 protein	Q9Y3Y2-4;Q9Y3Y2;Q9Y3Y2-3	167	NaN	NaN	NaN	NaN
CIAO1	Probable cytosolic iron-sulfur protein assembly protein CIAO1	O76071		1.1895	0.90183	NaN	1.2867
CIAPIN1	Anamorsin	H3BV90;Q6FI81-3;Q6FI81;Q6FI81-2;H3BQ23;H3BUG4;H3BPG7;H3BT65		NaN	NaN	NaN	NaN
CIB1	Calcium and integrin-binding protein 1	Q99828	65	NaN	NaN	NaN	NaN
CINP	Cyclin-dependent kinase 2-interacting protein	H0YKY0;Q9BW66-2;Q9BW66	4	NaN	NaN	NaN	NaN
CIP29;SARNP	SAP domain-containing ribonucleoprotein	Q567R9;P82979;F8VZQ9;H0YHG0		1.0003	NaN	NaN	1.0003
CIRH1A	Cirhin	Q969X6;Q969X6-2;H3BSH7;Q969X6-3;H3BPD7	321;368;569;617	0.83146	NaN	0.79059	0.85639
CISD2	CDGSH iron-sulfur domain-containing protein 2	Q8N5K1;D6RCF4		NaN	NaN	NaN	NaN
CKAP4	Cytoskeleton-associated protein 4	Q07065		1.0393	1.0066	NaN	1.2528
CKAP5	Cytoskeleton-associated protein 5	Q14008-2;Q14008;Q14008-3;E9PQH5;H0YDX5		1.0841	1.0841	0.95745	1.1524
CKB	Creatine kinase B-type	P12277;G3V461;H0YJG0;G3V4N7		1.1708	NaN	NaN	1.1708
CKMT1A;CKMT1B	Creatine kinase U-type, mitochondrial	P12532;P12532-2;E9PCP8;F8WCN3;C9JJX8;C9J995;C9J8F6;C9J6W7;C9JT96;C9JSQ1;J3KQ93		0.90416	NaN	NaN	0.90416
CKS1B	Cyclin-dependent kinases regulatory subunit 1	Q5T179;P61024;Q9BZU3	4	0.98153	1.2391	NaN	0.88841
CKS2	Cyclin-dependent kinases regulatory subunit 2	P33552	4	1.17	NaN	NaN	1.2257
CLCC1	Chloride channel CLIC-like protein 1	Q96S66-2;Q96S66;Q96S66-4;Q96S66-3	468	0.81289	NaN	NaN	0.81289
CLCN2	Chloride channel protein 2	P51788-4;P51788-5;P51788-3;P51788	696	NaN	NaN	NaN	NaN
CLCN5	H(+)/Cl(-) exchange transporter 5	P51795-2;P51795	57;657	NaN	NaN	NaN	NaN
CLCN6	Chloride transport protein 6	P51797-6;P51797;P51797-5	657;680	1.2141	NaN	NaN	1.2141
CLCN7	H(+)/Cl(-) exchange transporter 7	P51798-2;P51798;H0Y2M6	7	1.0053	NaN	NaN	NaN
CLDN1	Claudin-1	O95832	208	0.9436	NaN	NaN	NaN
CLDN12	Claudin-12	C9J4P0;C9J841;A8MX62;P56749	121	NaN	NaN	NaN	NaN
CLIC1	Chloride intracellular channel protein 1	O00299	49;119;131;135;138	0.98206	0.94286	0.98739	0.98362
CLIC4	Chloride intracellular channel protein 4	Q9Y696;A6PVS0;Q9NZA1-3;O15247;Q9NZA1-2;Q9NZA1;Q96NY7-2;Q96NY7	11;199	0.90435	0.94177	0.95936	0.88124
CLINT1	Clathrin interactor 1	Q14677;Q14677-2;Q14677-3;H0YDU9	122;183;192;200;207;218;247;260;467;625	1.0281	1.0029	1.0227	1.0359
CLMN	Calmin	Q96JQ2	424	NaN	NaN	NaN	NaN
CLN3	Battenin	O95090;H3BQ48;Q13286-4;B4DMY6;O95089;H3BPM8;Q2TA70;B4DFF3;Q13286-2;B4DXL3;Q13286-3;Q13286	139	NaN	NaN	NaN	NaN
CLN6	Ceroid-lipofuscinosis neuronal protein 6	H3BUV4;Q9NWW5;B4DDH6;H3BNF1;H3BUT1		1.482	NaN	NaN	NaN
CLNS1A	Methylosome subunit pICln	E9PMI6;E9PJF4;J3KN38;P54105;E9PQ83	5;30	0.69277	NaN	NaN	0.69277
CLPTM1	Cleft lip and palate transmembrane protein 1	B4DDS3;F5H8J3;O96005;K7EJ16	122;358	NaN	NaN	NaN	NaN
CLPTM1L	Cleft lip and palate transmembrane protein 1-like protein	G5E9Z2;Q96KA5-2;Q96KA5		0.9651	NaN	NaN	NaN
CLPX	ATP-dependent Clp protease ATP-binding subunit clpX-like, mitochondrial	O76031;H0YM48		0.85802	NaN	NaN	0.83306
CLTA	Clathrin light chain A	P09496-2;P09496-4;P09496-3;P09496;P09496-5;C9J8P9;F8WF69	156;212	0.96487	NaN	0.9824	0.98359
CLTC	Clathrin heavy chain 1	Q00610-2;Q00610;J3KS13;P53675-2;P53675;J3KR87;K7EJJ5;J3KSQ2;J3KRF5;J3QL20;F5H5N6	86;98;246;453;500;506;507;619;637;742;941;1034;1441;1609	1.0138	0.99412	1.0078	1.018
CLU	Clusterin;Clusterin beta chain;Clusterin alpha chain	E5RG36;E5RGB0;E5RH61;E5RJZ5;E7ERK6;E7ETB4;H0YLK8;P10909-4;P10909;P10909-5;P10909-2		0.89471	NaN	NaN	NaN
CLUH	Clustered mitochondria protein homolog	K7EIG1;O75153;I3L2B0;I3L4B5;I3L318;I3L0P4	1190	1.0903	NaN	NaN	1.1694
CMAS	N-acylneuraminate cytidylyltransferase	F5H296;Q8NFW8-2;Q8NFW8		0.92467	NaN	NaN	0.95773
CMIP	C-Maf-inducing protein	Q8IY22	74	1.0065	NaN	NaN	1.1257
CMPK1	UMP-CMP kinase	P30085;Q5T0D2;P30085-2		1.0044	0.80117	NaN	1.0044
CMSS1	Protein CMSS1	C9J384;Q9BQ75-2;Q9BQ75		0.94334	NaN	NaN	NaN
CNDP2	Cytosolic non-specific dipeptidase	Q96KP4;Q96KP4-2;J3QKT2;J3KSS4;J3QQN6;J3QR27;J3QLU1;J3QKQ0;J3QRD0;J3QRA8;J3QL02;J3KSV5;J3QRP4;J3QRH4		1.0317	0.93395	1.0553	1.0758
CNN2	Calponin-2	Q99439-2;B4DDF4;Q99439;B4DUT8;K7ES69;H3BQH0;H3BTZ5;H3BVI6;H3BQR6		0.99792	NaN	NaN	1.0585
CNN3	Calponin-3	F8WA86;Q15417;B4DFK6;E9PDU6;K7ESJ2;K7ENC5;K7ERK4;B7Z7E1;B4DUX6;P51911	6;19;71;126;151;166;186;205;210	0.89932	0.83918	0.97096	0.98767
CNNM2	Metal transporter CNNM2	Q9H8M5-3;Q9H8M5-2;Q9H8M5		0.85033	0.85033	NaN	NaN
CNNM3	Metal transporter CNNM3	Q8NE01;Q8NE01-2;Q8NE01-3	306;462	1.1908	NaN	NaN	1.1908
CNNM4	Metal transporter CNNM4	B7Z1U0;Q6P4Q7	23;30	1.4071	NaN	NaN	1.4071
CNOT1	CCR4-NOT transcription complex subunit 1	A5YKK6-4;A5YKK6-3;A5YKK6-2;A5YKK6		1.1969	NaN	NaN	NaN
CNOT11	CCR4-NOT transcription complex subunit 11	Q9UKZ1		1.4101	NaN	NaN	NaN
CNP	2,3-cyclic-nucleotide 3-phosphodiesterase	P09543-2;P09543;C9K0L8;K7ERZ0;K7ERC4;B4DFN6;K7EN66	67;142;197;241	1.1164	NaN	NaN	1.1164
CNTRL	Centriolin	Q5JVD6;Q7Z7A1-3;Q8WX70;Q7Z7A1-2;Q7Z7A1-5;Q7Z7A1	218	NaN	NaN	NaN	NaN
COG1	Conserved oligomeric Golgi complex subunit 1	Q8WTW3;E9PBL8	11	0.85807	NaN	NaN	NaN
COG2	Conserved oligomeric Golgi complex subunit 2	B7Z7N2;F5H1E5;B7Z2Y2;Q14746-2;Q14746	161;164	NaN	NaN	NaN	NaN
COL13A1	Collagen alpha-1(XIII) chain	E7EX21;Q5TAT6-11;Q5TAT6-9;Q5TAT6-10;E7ES50;Q5TAT6-4;Q5TAT6-3;Q5TAT6-8;E7ES56;Q5TAT6-7;E9PEG9;Q5TAT6-2;E7ES55;E7ES51;Q5TAT6-5;E7ES49;Q5TAT6-6;E7ES47;E7ES46;Q5TAT6;G5E987		NaN	NaN	NaN	NaN
COL4A1	Collagen alpha-1(IV) chain;Arresten	P02462;P02462-2;F5H5K0		0.89124	NaN	NaN	0.83153
COLGALT1	Procollagen galactosyltransferase 1	Q8NBJ5;M0QYH0		1.0537	0.89324	1.1205	NaN
COMMD3;BMI1	COMM domain-containing protein 3	H0Y4W0;Q9UBI1;R4GN06;Q5T8Z1;R4GNF2;R4GN54;H0Y4E5;R4GMW6;H0Y6Z9;R4GMX3	105	1.1242	NaN	NaN	1.1242
COMMD4	COMM domain-containing protein 4	H3BPG2;Q9H0A8-2;H3BQF2;Q9H0A8;H3BM91;H3BUL2	103	NaN	NaN	NaN	NaN
COMT	Catechol O-methyltransferase	P21964-2;P21964		NaN	NaN	NaN	NaN
COPA	Coatomer subunit alpha;Xenin;Proxenin	P53621;P53621-2	46;81;238;598;619;631;632;827	1.0027	1.0549	0.98364	0.93554
COPB1	Coatomer subunit beta	P53618;E9PP73	913	0.98694	1.0788	0.9359	1.014
COPB2	Coatomer subunit beta	B4DZI8;P35606;D6RBZ7;D6RCL6;D6RBG7;D6RBT6;D6R997;H0Y938		0.99859	0.90593	0.99859	1.065
COPE	Coatomer subunit epsilon	O14579-2;O14579;M0QXB4;O14579-3	214;227	0.87204	NaN	NaN	0.87204
COPG1	Coatomer subunit gamma-1	Q9Y678;H0Y8X7	540;600	0.97497	NaN	1.0189	0.9095
COPG2	Coatomer subunit gamma-2	Q9UBF2;H7C1T7		0.91137	NaN	NaN	0.29234
COPS2	COP9 signalosome complex subunit 2	B4DIH5;P61201;P61201-2;H0YMC2		0.95649	NaN	NaN	NaN
COPS3	COP9 signalosome complex subunit 3	Q9UNS2;Q9UNS2-2;C9JLV5;H7C3P9;J3KTQ1;J3QKR0	30;418	1.1004	1.1137	NaN	1.4257
COPS4	COP9 signalosome complex subunit 4	D6RD63;Q9BT78;D6RAX7;D6RFN0;Q9BT78-2	225	1.0447	1.0382	NaN	1.0512
COPS5	COP9 signalosome complex subunit 5	Q92905;E5RFS1;E5RG35;E5RK55	33;34	0.94764	NaN	NaN	0.93308
COPS6	COP9 signalosome complex subunit 6	E7EM64;Q7L5N1;H7C3T0		1.1262	NaN	NaN	1.16
COPS7A	COP9 signalosome complex subunit 7a	F5H4U8;F5H7C6;F5GYF7;F5H248;Q9UBW8		1.0361	NaN	NaN	NaN
COPS7B	COP9 signalosome complex subunit 7b	J3KQ34;Q9H9Q2;Q9H9Q2-2;J3QT73;Q9H9Q2-3;J3KQ41	187	1.0482	1.0693	NaN	1.2
CORO1B	Coronin;Coronin-1B	F5H0D2;F5H390;E7EW44;Q9BR76		1.0238	0.89913	NaN	NaN
CORO1C	Coronin-1C;Coronin	Q9ULV4;A7MAP0;A7MAP1;F8W1H8;F8VUX3;F8VSA4;F8VRE9;F8VTT6;F8VVB7;B4E3S0;F8VV53;H0YHL7		1.0156	1.0674	0.83189	0.89151
COTL1	Coactosin-like protein	Q14019;H3BT58		1.1735	1.1735	NaN	NaN
COX4I1	Cytochrome c oxidase subunit 4 isoform 1, mitochondrial	Q86WV2;H3BN72;H3BNV9;P13073;H3BNI5;H3BPG0		0.97373	NaN	NaN	NaN
COX5A	Cytochrome c oxidase subunit 5A, mitochondrial	P20674;H3BNX8;H3BRM5;H3BV69		1.3249	NaN	NaN	1.3249
COX6B1	Cytochrome c oxidase subunit 6B1	P14854		1.2075	NaN	NaN	1.2075
COX7A2	Cytochrome c oxidase subunit 7A2, mitochondrial	P14406;D6RIE3;D6RGV5;H0UI06;D6R9C3		1.0393	NaN	NaN	NaN
CPA4	Carboxypeptidase A4	Q9UI42-2;Q9UI42;C9J6N7;B7Z5J4;F8WF19;C9J3P4		0.88151	NaN	NaN	NaN
CPD	Carboxypeptidase D	O75976-2;O75976	1110;1132	1.3419	NaN	NaN	1.3419
CPNE1	Copine-1	Q5JX45;E7ENH5;A6PVH9;F2Z2V0;Q99829;B0QZ18;Q5JX56;Q5JX58;Q5JX59;Q5JX61;Q5JX60;Q5JX44;Q5JX52;Q5JX54;Q5JX57;E7EV27;Q5JX55;Q5JX53;H0Y524	60;73	0.9704	NaN	NaN	0.9704
CPNE3	Copine-3	O75131;E5RG68;E5RJ85;E5RHZ0;H0YB26	125;158;167	0.80364	NaN	NaN	0.80364
CPNE8;CPNE9;CPNE5	Copine-8;Copine-9;Copine-5	E7ENV7;Q86YQ8;Q8IYJ1;Q9HCH3;Q86VY2;Q7Z6C8;Q719H8;Q8IYJ1-2;Q96FN4;Q96A23;O95741;Q9UBL6-2;Q96A23-2;F5GXN1;Q9UBL6	46;165	0.75257	NaN	NaN	NaN
CPSF1	Cleavage and polyadenylation specificity factor subunit 1	Q10570;E9PIM1		0.86777	0.75052	1.0458	NaN
CPSF2	Cleavage and polyadenylation specificity factor subunit 2	Q9P2I0		NaN	NaN	NaN	NaN
CPSF3	Cleavage and polyadenylation specificity factor subunit 3	G5E9W3;Q9UKF6	450	0.82671	NaN	0.86404	NaN
CPSF3L	Integrator complex subunit 11	Q5TA45-2;C9IYS7;Q5TA45-4;Q5TA45-3;Q5TA45;Q5TA45-5;E9PNH9;E9PI75;E9PIG1;E9PNS4;J3QRY6;C9J979	399	1.1596	1.1023	NaN	NaN
CPSF6	Cleavage and polyadenylation specificity factor subunit 6	Q16630;Q16630-2;Q16630-3;F8WJN3;F8W084	185	0.98413	0.98343	NaN	1.1747
CPSF7	Cleavage and polyadenylation specificity factor subunit 7	Q8N684-2;Q8N684;Q8N684-3;F5H669;F5H5B7;F5H1W4;F5H2K8;F5H6P5;F5H6A8;F5GXA3;C9JM38;C9J286;C9J323;J3QT54;F5H6M0;F5H047		0.92271	1.0955	0.88897	NaN
CPXCR1	CPX chromosomal region candidate gene 1 protein	Q8N123	129	1.4859	NaN	NaN	1.4859
CRABP2;CRABP1	Cellular retinoic acid-binding protein 2;Cellular retinoic acid-binding protein 1	P29373;Q5SYZ4;B5MCB5;P29762	83;87	0.85258	NaN	NaN	0.85258
CREBBP	CREB-binding protein	Q92793-2;Q92793;Q09472		1.0104	1.0104	NaN	NaN
CREG1	Protein CREG1	O75629		0.97959	0.97959	NaN	NaN
CREM;CREB1	Cyclic AMP-responsive element-binding protein 1	E9PAR2;Q03060-23;Q03060-9;Q03060-24;Q03060-8;P16220-3;Q03060-32;Q03060-26;G5E998;Q03060-21;C9JK96;Q03060-31;P16220-2;P16220;Q03060-6	63;84	0.85762	NaN	NaN	0.85818
CRIM1	Cysteine-rich motor neuron 1 protein;Processed cysteine-rich motor neuron 1 protein	Q9NZV1	978;992;993;1023	1.0453	1.0234	NaN	1.083
CRK	Adapter molecule crk	P46108-2;I3L297;P46108		1.0094	1.0264	NaN	NaN
CRKL	Crk-like protein	P46109		0.96998	0.9522	0.94657	0.97549
CROCC	Rootletin	Q5TZA2-2;Q5TZA2;B1AKD8		1.0585	0.94419	1.1503	NaN
CRTAP	Cartilage-associated protein	O75718;C9JP16;Q92791		1.1257	NaN	1.0941	NaN
CRY2	Cryptochrome-2	Q49AN0-2;Q49AN0;B4DZD6	417	NaN	NaN	NaN	NaN
CRYAB	Alpha-crystallin B chain	E9PJL7;E9PRA8;E9PR44;P02511;E9PRS4;E9PS12;E9PNH7		0.81281	0.94438	NaN	0.78525
CS	Citrate synthase;Citrate synthase, mitochondrial	B4DJV2;O75390;H0YIC4;F8VTT8;F8W4S1;F8W642;F8VZK9;F8VX07;F8VRP1;F8VX68;F8VWQ5;F8VPF9;F8VPA1;F8W1S4;H0YH82;F8W0J2;F8VP03;F8VRI6;F8VU34;F8VR34;F8W031		1.0703	1.1429	1.078	1.0526
CSDC2	Cold shock domain-containing protein C2	H7C4E7;Q9Y534		NaN	NaN	NaN	NaN
CSDE1	Cold shock domain-containing protein E1	O75534-2;O75534;O75534-3;G5E9Q2;E9PLT0;E9PLD4;E9PKN4;E9PNG3	81;91;208;246;666;727	0.99086	1.0333	0.98085	0.97589
CSE1L	Exportin-2	P55060-3;P55060;P55060-4;B4DUC5;P55060-2	440;934	1.0045	1.0244	1.0465	0.97476
CSK;MATK	Tyrosine-protein kinase CSK;Megakaryocyte-associated tyrosine-protein kinase	P41240;H3BUM9;K7ENL8;K7ES68;P42679-3;K7EQY5;P42679;P42679-2		1.0774	NaN	NaN	1.0774
CSNK1A1	Casein kinase I isoform alpha	Q71TU5;P48729;P48729-2;E5RG27;D6RGE5;H0Y9X2;D6REM4;E7ETM0	8;62;225	0.96133	0.79508	NaN	1.0889
CSNK1A1L	Casein kinase I isoform alpha-like	Q8N752	130	NaN	NaN	NaN	NaN
CSNK1G1;CSNK1G2;CSNK1G3	Casein kinase I isoform gamma-1;Casein kinase I isoform gamma-3;Casein kinase I isoform gamma-2	Q9HCP0-2;Q9HCP0;K7ESB6;Q9Y6M4-6;Q9Y6M4-5;P78368;Q9Y6M4-3;Q9Y6M4-4;Q9Y6M4;Q9Y6M4-2	255;317;318	1.1398	NaN	NaN	1.1056
CSNK2A1;CSNK2A3	Casein kinase II subunit alpha 3;Casein kinase II subunit alpha	E7EU96;Q8NEV1;P68400		0.91489	NaN	NaN	0.89326
CSNK2A2	Casein kinase II subunit alpha	H3BV19;H3BSA1;P19784		0.84687	NaN	NaN	NaN
CSNK2B;CSNK2B-LY6G5B-1181	Casein kinase II subunit beta	P67870;Q5SRQ6;Q5SRQ3	212	1.0023	NaN	NaN	0.88476
CSPG4	Chondroitin sulfate proteoglycan 4	Q6UVK1	2254;2263;2316	0.98857	NaN	NaN	0.9556
CSRP1	Cysteine and glycine-rich protein 1	E9PP21;P21291;E9PS42;E9PND2	75	0.90708	0.95917	NaN	0.88039
CSTB	Cystatin-B	P04080	39	1.0043	NaN	NaN	0.96964
CSTF1	Cleavage stimulation factor subunit 1	Q05048		1.0394	NaN	NaN	NaN
CSTF2	Cleavage stimulation factor subunit 2	P33240-2;P33240;E7EWR4;E9PID8	145;189;555	0.83687	1.0513	NaN	0.83687
CSTF2T	Cleavage stimulation factor subunit 2 tau variant	Q9H0L4	145;148;189	0.82675	NaN	NaN	0.94802
CTBP1;CTBP2	C-terminal-binding protein 1;C-terminal-binding protein 2	Q13363-2;Q13363;E9PGB1;H0Y9M9;E7ESU7;H0Y8U5;D6RAX2;E7EPF8;H0Y8W7;P56545;Q5SQP8;P56545-2	269	0.86566	NaN	NaN	0.86566
CTCF	Transcriptional repressor CTCF	P49711-2;P49711	264	NaN	NaN	NaN	NaN
CTDSP2	Carboxy-terminal domain RNA polymerase II polypeptide A small phosphatase 2	F8W1I1;F8VYL0;O14595	20;26	0.75516	NaN	NaN	0.75516
CTDSPL	CTD small phosphatase-like protein	O15194-2;O15194	35	NaN	NaN	NaN	NaN
CTNNA1	Catenin alpha-1	P35221;P35221-2;E5RIC3;E5RIB1;G3XAM7;F8W845;E5RJZ2;E5RIT8;E5RFM3;E5RJL0;E5RIE0;E5RHV7;E5RGY6;E5RG03;E5RJ41;B8ZZE7;C9J144;C9IZ88;E5RGY7;Q8N1C0;P26232-3;P26232-2;P26232-5;P26232	12;16;178;181	0.94116	0.94116	NaN	0.94377
CTNNB1	Catenin beta-1	B4DGU4;P35222	173	0.91246	0.89562	0.79578	1.1146
CTNND1	Catenin delta-1	O60716-5;O60716-3;O60716-21;O60716-19;O60716-13;O60716-11;O60716-29;O60716-27;C9JZR2;O60716-2;O60716;O60716-8;O60716-7;O60716-18;O60716-17;O60716-10;O60716-9;O60716-26;O60716-25;O60716-24;O60716-23;O60716-16;O60716-15;O60716-32;O60716-31;O60716-6;O60716-4;O60716-22;O60716-20;O60716-14;O60716-12;O60716-30;O60716-28;H0YC95;E9PKY0;E9PRE2	25;355;517;627;628;704;804;875;876;892;924;932	1.0327	0.96335	0.9889	1.0665
CTPS1	CTP synthase 1	P17812;B7Z9C4;B4DR64;Q9NRF8		0.99443	0.9275	0.9253	1.0603
CTSB	Cathepsin B;Cathepsin B light chain;Cathepsin B heavy chain	P07858;R4GMQ5		1.0435	0.96967	NaN	1.0923
CTSD	Cathepsin D;Cathepsin D light chain;Cathepsin D heavy chain	F8W787;F8WD96;C9JH19;P07339		NaN	NaN	NaN	NaN
CTSL1	Cathepsin L1;Cathepsin L1 heavy chain;Cathepsin L1 light chain	P07711		NaN	NaN	NaN	NaN
CTTN	Src substrate cortactin	Q14247-3;Q14247;Q14247-2;H7C314;E9PKG3;E9PP90;B4E358		1.0731	0.97933	NaN	NaN
CTXN1	Cortexin-1	P60606	69	1.1318	NaN	NaN	1.139
CUEDC1	CUE domain-containing protein 1	Q9NWM3;J3QLQ8;Q9NWM3-2	228;272;318	0.93696	0.84233	NaN	1.0735
CUEDC2	CUE domain-containing protein 2	Q9H467	186;219;256;272;279	0.83495	NaN	NaN	0.83495
CUL1	Cullin-1	Q13616	410	NaN	NaN	NaN	NaN
CUL2	Cullin-2	Q13617;Q13617-2;R4GNH8;Q5T2B5;Q5T2B7;Q5T2B4	16	0.9948	1.0039	NaN	0.98336
CUL3	Cullin-3	Q13618;Q13618-3;Q13618-2;H7C1L6	6;262	1.1022	0.97104	NaN	1.1115
CUL4A	Cullin-4A	Q13619;Q13619-2;Q13620-3;Q13620-1;K4DI93;Q13620;A6NE76	391;455;561	1.0176	1.0086	1.0407	1.013
CUL5	Cullin-5	Q93034	724	0.97587	0.8875	0.9707	1.0016
CUL7	Cullin-7	Q14999;Q14999-2;Q8IWT3-3;E9PEZ1;Q8IWT3	566	0.95082	NaN	NaN	0.70118
CUTA	Protein CutA	C9IZG4;O60888-3;O60888;O60888-2		0.94473	NaN	NaN	NaN
CUX1	Homeobox protein cut-like 1	P39880-6;P39880-4;P39880-5;P39880-2;P39880;P39880-3;P39880-9;H0YL76;Q13948-9;Q13948-2;Q13948;H0YMA9	58	0.97644	0.95471	NaN	1.0014
CWF19L1	CWF19-like protein 1	Q69YN2-3;Q69YN2;Q69YN2-2		0.84647	0.84647	NaN	NaN
CXADR	Coxsackievirus and adenovirus receptor	D3YHP0;P78310-2;P78310-6;P78310	230	NaN	NaN	NaN	NaN
CXCR7	C-X-C chemokine receptor type 7	P25106	342;362	NaN	NaN	NaN	NaN
CXorf38	Uncharacterized protein CXorf38	Q8TB03-2;Q8TB03		1.0201	1.0201	NaN	NaN
CYB561	Cytochrome b561	J3QS47;P49447;J3QRH5;J3KSL5;F5H757	211	NaN	NaN	NaN	NaN
CYB5A	Cytochrome b5	P00167-2;P00167;P00167-3;J3KNC7	39	0.99119	1.0015	NaN	0.88403
CYB5B	Cytochrome b5 type B	J3QR91;D6RFH4;H3BUX2;O43169;J3KNF8		1.1655	NaN	1.1655	NaN
CYB5R3	NADH-cytochrome b5 reductase 3;NADH-cytochrome b5 reductase 3 membrane-bound form;NADH-cytochrome b5 reductase 3 soluble form	P00387-2;P00387;P00387-3;B1AHF3	19;140	0.87636	NaN	NaN	0.85704
CYC1	Cytochrome c1, heme protein, mitochondrial	P08574		NaN	NaN	NaN	NaN
CYFIP1	Cytoplasmic FMR1-interacting protein 1	Q7L576;Q7L576-2;Q7L576-3;H7C229;E7EW33;F5H583;E7EVJ5;Q96F07-2;E7EVF4;Q96F07;E7EWA4;H0YLJ5;H0YL39;H0YN93		1.0537	1.0537	1.0107	1.0817
CYHR1	Cysteine and histidine-rich protein 1	Q6ZMK1-2;Q6ZMK1;E9PJD7	261	0.97187	NaN	NaN	0.97187
CYP4B1		F5H1Q8;F5H6F1;E7EME6	4	NaN	NaN	NaN	NaN
CYP4F11	Cytochrome P450 4F11	Q9HBI6;F8W978	288;451	1.4029	NaN	NaN	1.4029
CYP51A1	Lanosterol 14-alpha demethylase	Q16850;Q16850-2;C9IYR8;H7C0D0	141;436	1.0199	1.1296	NaN	0.98128
DAG1	Dystroglycan;Alpha-dystroglycan;Beta-dystroglycan	Q14118	782;793;794;808	1.1091	0.9175	1.4681	1.096
DAGLB	Sn1-specific diacylglycerol lipase beta	Q8NCG7-2;Q8NCG7-4;E7ET49;Q8NCG7;B4DVJ1;E7EVQ4	228	0.82375	NaN	NaN	0.82375
DAP3	28S ribosomal protein S29, mitochondrial	P51398-2;P51398-3;P51398		1.2061	NaN	NaN	1.2061
DARS;DKFZp781B11202	Aspartate--tRNA ligase, cytoplasmic	P14868;Q68CR9;H7BZ35;C9J7S3;C9JLC1;C9JQM9;H7C278		1.0126	1.0564	1.0136	0.97369
DAZAP1	DAZ-associated protein 1	K7EQ02;Q96EP5-2;Q96EP5;K7EJ88		0.97935	NaN	NaN	NaN
DAZAP2	DAZ-associated protein 2	Q15038-4;F8VUW5;Q15038-3;E9PB45;Q15038	71	0.8673	0.8673	NaN	NaN
DBI	Acyl-CoA-binding protein	P07108;P07108-3;P07108-2;P07108-4;P07108-5;P07108-6	77	1.008	0.97198	NaN	1.0319
DBN1	Drebrin	Q16643;A8MV58;D6RFI1;Q16643-2;D6R9W4;D6RCR4;F8W9Z3;D6R9Q9		1.0321	1.2701	NaN	0.90611
DBNL	Drebrin-like protein	Q9UJU6;Q9UJU6-2;B4DEM2;C9J7P1;H0Y5J4;B4DDP6;B4DDD6;Q9UJU6-3;F8WBG8	144	0.98285	0.98285	NaN	0.90737
DCAF4	DDB1- and CUL4-associated factor 4	Q86SY2;Q8WV16-4;Q8WV16-3;Q8WV16-5;Q8WV16	290	NaN	NaN	NaN	NaN
DCAF5;WDR22	DDB1- and CUL4-associated factor 5	Q96JK2-2;G3V4J7;Q96JK2;G3V3S1;Q8TBB7	127;596	1.0807	NaN	NaN	0.94485
DCAF7	DDB1- and CUL4-associated factor 7	E9PCY4;P61962	81	0.60177	NaN	NaN	0.60177
DCAF8	DDB1- and CUL4-associated factor 8	G3V3G9;Q5TAQ9	98;390;428	0.8304	NaN	NaN	0.8304
DCBLD1	Discoidin, CUB and LCCL domain-containing protein 1	Q5H993;Q8N8Z6-2;Q8N8Z6	298	NaN	NaN	NaN	NaN
DCBLD2	Discoidin, CUB and LCCL domain-containing protein 2	Q96PD2;Q96PD2-2	560;580;586	1.001	0.98592	NaN	1.1138
DCP1B	mRNA-decapping enzyme 1B	F5H4R4;F5H3J1;Q8IZD4	12	0.90335	NaN	NaN	NaN
DCPS	m7GpppX diphosphatase	Q96C86		1.031	NaN	NaN	NaN
DCTD	Deoxycytidylate deaminase	D6RBJ9;P32321;P32321-2;D6RAD7;D6RAR9;D6RC36;D6R9S0;D6RBN2		1.2313	1.1508	1.2431	NaN
DCTN1;DKFZp686E0752	Dynactin subunit 1	Q14203-5;Q14203-2;Q14203-3;Q14203-4;E7EX90;Q14203-6;Q14203;E7EWF7;Q6AWB1		0.97388	NaN	NaN	NaN
DCTN4	Dynactin subunit 4	E5RK21;H9KVE0;Q9UJW0-2;Q9UJW0	38	NaN	NaN	NaN	NaN
DCUN1D1	DCN1-like protein 1	C9JVE2;Q96GG9;C9JRU6;C9J0B2;C9JUW4;C9J8R4	42;48;49;128;134	1.022	1.0711	NaN	1.0158
DCUN1D5	DCN1-like protein 5	E9PM04;H0YCN4;Q9BTE7		0.9833	NaN	NaN	NaN
DDAH1	N(G),N(G)-dimethylarginine dimethylaminohydrolase 1	O94760-2;B4DYP1;B4DGT0;O94760		NaN	NaN	NaN	NaN
DDAH2	N(G),N(G)-dimethylarginine dimethylaminohydrolase 2	H0Y7N1;A3KGN5;Q5SSV3;Q5SRR8;O95865	11	1.4557	NaN	NaN	NaN
DDB1	DNA damage-binding protein 1	Q16531;F5GY55;B4DG00;F5H2L3;F5H0Y5;F5H581;F5GYG8;F5GWI0;F5GZY8;F5H775;F5H4N9;F5H7A0;F5H6C5;F5H238;F8WF81;F5H198;F5GZ34	70;857;1121	0.97923	1.072	0.95259	0.96291
DDB2	DNA damage-binding protein 2	Q92466;Q92466-4;Q92466-2;Q92466-5	151;309	0.86758	NaN	NaN	0.90155
DDI2	Protein DDI1 homolog 2	Q5TDH0;Q5TDH0-3;Q5TDH0-2;H0YII4;H0YI90	67;153;170;283;289;389	1.1952	1.1119	NaN	1.1956
DDIT4	DNA damage-inducible transcript 4 protein	Q9NX09	129	0.49292	NaN	NaN	0.49292
DDOST	Dolichyl-diphosphooligosaccharide--protein glycosyltransferase 48 kDa subunit	P39656;E7EWT1	189;301	0.94912	0.97014	0.94287	1.0875
DDT;DDTL	D-dopachrome decarboxylase;D-dopachrome decarboxylase-like protein	P30046;J3KQ18;H7C342;B7Z522;A6NHG4;B5MC82		1.0926	NaN	NaN	1.0604
DDX1	ATP-dependent RNA helicase DDX1	Q92499	117;281	1.0008	0.98983	1.0047	1.0126
DDX17	Probable ATP-dependent RNA helicase DDX17	Q92841-1;Q92841-3;Q92841;H3BLZ8;Q92841-2;C9JMU5;G5E9L5		0.98108	0.91715	1.0689	0.97003
DDX18	ATP-dependent RNA helicase DDX18	Q9NVP1;H7C452		0.9788	0.9788	NaN	1.0034
DDX19A;DDX19B	ATP-dependent RNA helicase DDX19A;ATP-dependent RNA helicase DDX19B	I3L0H8;Q9NUU7;B4DRZ7;I3L352;Q9UMR2-3;Q9UMR2-2;Q9UMR2-4;Q9UMR2;H3BQK0;H3BTB3;H0YD26;Q9UHL0-2;E9PR46;J3QL17;Q9UHL0		1.013	1.0005	1.013	1.0841
DDX20	Probable ATP-dependent RNA helicase DDX20	Q9UHI6;E9PJ60	720	0.95914	1.1943	NaN	0.95914
DDX21	Nucleolar RNA helicase 2	Q9NR30-2;Q9NR30		0.97931	1.0482	0.97141	1.0445
DDX27	Probable ATP-dependent RNA helicase DDX27	Q96GQ7		0.90354	1.415	1.0473	0.8594
DDX39A;DDX39	ATP-dependent RNA helicase DDX39A	O00148;O00148-2;K7EQN7;B1Q2N1;K7EPJ3;K7EN69;K7ENP6;K7EL56;K7EIL8;K7EN25	35;52;267	1.1045	NaN	1.0564	1.1103
DDX39B	Spliceosome RNA helicase DDX39B	F8VQ10;Q13838;Q13838-2;Q5STU3;B4DP52;F6WLT2;F6UN21;F6TRA5;F6S4E6;F6UJC5;H0Y400;B4DIJ6;F6QYI9;F6R6M7;H0YCC6;F6QWI5;F6U6E2;F6S2B7;F6SXL5;E7EMX2	36;53;283	1.0285	1.0324	1.0456	0.9943
DDX3X;DDX3Y	ATP-dependent RNA helicase DDX3X;ATP-dependent RNA helicase DDX3Y	O00571-2;O00571;B4DXX7;O15523;B4E132;C9J8G5;C9J081;B4E3C4		0.9715	0.98394	0.94658	0.99623
DDX41	Probable ATP-dependent RNA helicase DDX41	Q9UJV9;J3KNN5		1.101	1.101	NaN	NaN
DDX42	ATP-dependent RNA helicase DDX42	Q86XP3;Q86XP3-2;J3QRI2;J3KTK9		0.98373	1.0655	NaN	0.93374
DDX46	Probable ATP-dependent RNA helicase DDX46	Q7L014;D6RJA6		1.0029	1.2769	0.9912	0.99059
DDX47	Probable ATP-dependent RNA helicase DDX47	Q9H0S4-2;Q9H0S4;F5H1N9	161;231	0.98575	0.79464	1.0958	0.98389
DDX5	Probable ATP-dependent RNA helicase DDX5	P17844;J3KTA4;B4DLW8;J3QSF1;J3QRQ7;J3KRZ1;J3KRX8;J3QR02;J3QRN5	340;391;523	0.98948	0.94117	0.94105	1.0107
DDX50	ATP-dependent RNA helicase DDX50	Q9BQ39		1.0657	1.0475	NaN	1.0458
DDX54	ATP-dependent RNA helicase DDX54	Q8TDD1;Q8TDD1-2;F8VRX4		0.89819	NaN	NaN	NaN
DDX56	Probable ATP-dependent RNA helicase DDX56	G3V0G3;H7C3E9;Q9NY93-2;Q9NY93;F8WEI3;F8WDT8		1.0306	0.15465	NaN	1.039
DDX59	Probable ATP-dependent RNA helicase DDX59	H0Y7Z8;H0Y6Y1;Q5T1W1;E7EQG4;B7ZBU3;B7Z5N6;Q5T1V6-2;Q5T1V6	8	NaN	NaN	NaN	NaN
DDX6	Probable ATP-dependent RNA helicase DDX6	P26196		1.0643	1.1362	1.0088	0.98433
DEK	Protein DEK	P35659-2;B4DFG0;P35659;D6RDA2;D6R9L5;H0Y8X0		0.84947	NaN	NaN	0.89655
DENND4A	C-myc promoter-binding protein	Q7Z401;Q7Z401-2	1328	0.92441	NaN	NaN	0.92441
DENND4C	DENN domain-containing protein 4C	R4GMN2;Q5VZ89-5;Q5VZ89-6;Q5VZ89;R4GNB2;R4GN35	60	1.0236	NaN	NaN	1.0236
DERA	Putative deoxyribose-phosphate aldolase	E9PPK3;E9PMH9;G3V158;E9PML7;E9PPM8;Q9Y315	23	NaN	NaN	NaN	NaN
DERL1	Derlin-1	E5RGY0;B4E1G1;Q9BUN8-2;Q9BUN8		0.98795	0.98099	0.97652	NaN
DESI1	Desumoylating isopeptidase 1	Q6ICB0	18	NaN	NaN	NaN	NaN
DFFA	DNA fragmentation factor subunit alpha	O00273-2;O00273	208	0.9529	NaN	NaN	0.9529
DFNA5	Non-syndromic hearing impairment protein 5	O60443;H7C3W1;H7C147;O60443-3	98	1.1678	NaN	NaN	NaN
DHCR24	Delta(24)-sterol reductase	B7Z817;Q15392;F5H0H1;H7C4B7	326;455	1.0275	0.77104	NaN	1.0024
DHCR7	7-dehydrocholesterol reductase	E9PRL8;E9PQ71;E9PIP9;E9PJ54;E9PMT8;E9PM00;Q9UBM7		NaN	NaN	NaN	NaN
DHPS	Deoxyhypusine synthase	P49366-2;P49366;M0R1T4;M0R253;M0QX43;B4E3M2;Q5J8M5;M0R1I5	19;319	0.56407	NaN	NaN	0.56407
DHRS13	Dehydrogenase/reductase SDR family member 13	B4DJC5;Q6UX07-2;Q6UX07		1.141	1.0965	1.096	0.93376
DHRS2	Dehydrogenase/reductase SDR family member 2, mitochondrial	Q13268;D3DS54;C9JZP6;Q13268-2;H0YJG9;H0YJP4	197;202;215	1.031	0.95559	0.98151	1.1028
DHX15	Putative pre-mRNA-splicing factor ATP-dependent RNA helicase DHX15	O43143		1.051	0.97125	1.0576	1.051
DHX16	Putative pre-mRNA-splicing factor ATP-dependent RNA helicase DHX16	B0V0F8;O60231;B0V0F7;Q5SQH5;Q5JP46		0.88588	0.7991	NaN	NaN
DHX32	Putative pre-mRNA-splicing factor ATP-dependent RNA helicase DHX32	Q7L7V1-2;Q7L7V1	353	0.82776	NaN	NaN	0.82776
DHX37		F5H8E1		NaN	NaN	NaN	NaN
DHX38	Pre-mRNA-splicing factor ATP-dependent RNA helicase PRP16	J3KTG2;Q92620		0.91729	NaN	NaN	0.89757
DHX9	ATP-dependent RNA helicase A	Q08211;Q08211-2	857;1037;1048	0.97888	1.0027	0.98653	0.96629
DIAPH1	Protein diaphanous homolog 1	E7ERW8;O60610-2;B9ZVX0;E9PHQ0;O60610-3;E7ET75;E9PEZ3;O60610;H9KV28;H7C2W8;E7EMV0	1122;1182	1.0538	NaN	NaN	0.87643
DICER1	Endoribonuclease Dicer	H0YJZ6;B3KRG4;Q9UPY3-2;Q9UPY3	40;41;42	NaN	NaN	NaN	NaN
DIDO1	Death-inducer obliterator 1	Q9BTC0;Q9BTC0-2;Q9BTC0-3;Q9BTC0-1		1.0103	1.1209	NaN	1.0479
DIEXF	Digestive organ expansion factor homolog	Q68CQ4		0.94468	0.86881	NaN	1.0327
DIP2B	Disco-interacting protein 2 homolog B	Q9P265	47;276;293	0.95025	NaN	NaN	0.93001
DIS3	Exosome complex exonuclease RRP44	F2Z2C0;Q9Y2L1		1.0999	NaN	NaN	1.2161
DIS3L2	DIS3-like exonuclease 2	H7C440;Q8IYB7		NaN	NaN	NaN	NaN
DIXDC1	Dixin	E9PRV4;Q155Q3-4;J3KQC9;Q155Q3	112	NaN	NaN	NaN	NaN
DKC1	H/ACA ribonucleoprotein complex subunit 4	H7C0M1;C9IYT0;O60832-2;O60832;H7C2Q9;H7BZF2	32	0.9128	NaN	NaN	0.9128
DKFZp779K1237;PIK3CB	Phosphatidylinositol 4,5-bisphosphate 3-kinase catalytic subunit beta isoform	Q68DL0;H0Y871;P42338		0.99424	NaN	NaN	0.99424
DLAT	Dihydrolipoyllysine-residue acetyltransferase component of pyruvate dehydrogenase complex, mitochondrial	F5H7M3;H0YDD4;E9PEJ4;P10515		1.1032	NaN	NaN	1.1032
DLD	Dihydrolipoyl dehydrogenase;Dihydrolipoyl dehydrogenase, mitochondrial	B4DT69;E9PEX6;P09622;B4DHG0;F8WDM5;F2Z2E3		1.0045	1.0349	NaN	1.0014
DLG1	Disks large homolog 1	Q12959-4;Q12959-2;Q12959-8;Q12959-9;Q12959-5;Q12959-3;Q12959-6;Q12959;Q12959-7;H7C166;E7EQD7;B4E2H8;H7C325;Q15700-5;B5MCC5;Q92796-3;F5H5P1;Q15700-3;B7Z264;E9PIW2;B7Z2T4;E9PN83;Q15700;Q15700-4;Q15700-2	288;328;419;657	1.0878	1.1445	NaN	1.034
DLG3	Disks large homolog 3	Q92796;Q5JUW8	268	1.0902	NaN	NaN	1.0902
DLST		G3V3F0	101	NaN	NaN	NaN	NaN
DLST	Dihydrolipoyllysine-residue succinyltransferase component of 2-oxoglutarate dehydrogenase complex, mitochondrial	P36957;B7Z5W8;Q86SW4;H0YJF9;G3V5M3		0.97954	0.97954	0.94812	1.0002
DMD	Dystrophin	P11532-4;E9PDN5;P11532;H0Y3E8;P11532-10;P11532-9;P11532-8;P11532-7;P11532-5;P11532-6;F5GZY3;E7EQR9;E7EQS5;F8VX32;E7ESB2;H0Y304;H0Y8D5;P11532-3;P11532-2	1280;3300	0.97116	NaN	NaN	0.97116
DMWD	Dystrophia myotonica WD repeat-containing protein	M0R0L4;R4GMW3;G5E9A7;Q09019		NaN	NaN	NaN	NaN
DNAH11	Dynein heavy chain 11, axonemal	Q96DT5	732;738	NaN	NaN	NaN	NaN
DNAJA1	DnaJ homolog subfamily A member 1	P31689;P31689-2;B7Z5C0;F5GWV1;F8WF76;F5H300;C9JDE6;F5H170;Q8WW22;Q8WW22-2	14;23;32;37;44;46;59;60;66;296;338;344	0.95408	1.017	0.9624	0.93851
DNAJA2	DnaJ homolog subfamily A member 2	H3BMW5;O60884	51;69;75	0.96679	NaN	NaN	0.96256
DNAJB1	DnaJ homolog subfamily B member 1	B4DX52;P25685;M0R080;M0QYT3;M0QXK0;M0QZD0	95;148	1.0135	NaN	NaN	1.0002
DNAJB12	DnaJ homolog subfamily B member 12	Q9NXW2;Q9NXW2-2;J3KPS0	103	0.97372	NaN	NaN	NaN
DNAJB2	DnaJ homolog subfamily B member 2	P25686;C9JRD2;C9JXB9;P25686-2;C9J1G2;E7ETU0;C9JX00	20;21;34;39;44;59;288;317	0.90244	0.92066	NaN	0.87429
DNAJB4	DnaJ homolog subfamily B member 4	C9JUL4;Q9UDY4		0.99195	NaN	NaN	NaN
DNAJB5		J3KNR7;O75953-4;O75953-5	10	NaN	NaN	NaN	NaN
DNAJB6	DnaJ homolog subfamily B member 6	O75190-2;C9J2C4;O75190-3;O75190;C9JB42;C9JDR7;C9JDX6;F8WCZ4;Q8WWF6;C9J2P2;E9PH18;B4DN73	60;196;232	0.91818	NaN	NaN	0.92851
DNAJC1	DnaJ homolog subfamily C member 1	Q96KC8	209	NaN	NaN	NaN	NaN
DNAJC10	DnaJ homolog subfamily C member 10	E7EP04;Q3B7W8;Q8IXB1-2;Q8IXB1		NaN	NaN	NaN	NaN
DNAJC13	DnaJ homolog subfamily C member 13	O75165;H0Y8Q2	848;969;1330;1666	1.3007	NaN	NaN	1.3007
DNAJC28	DnaJ homolog subfamily C member 28	Q9NX36	223;225;228;229	NaN	NaN	NaN	NaN
DNAJC5	DnaJ homolog subfamily C member 5	Q9H3Z4-2;Q9H3Z4	41;46;72	1.0849	NaN	NaN	1.0924
DNAJC7	DnaJ homolog subfamily C member 7	Q99615-2;Q99615;K7EPP7;K7EIH8;K7EJL5;K7EN19;K7EJV7;K7ER44;K7ESP1	81	1.0205	NaN	NaN	0.75437
DNAJC9	DnaJ homolog subfamily C member 9	Q8WXX5	217	1.0484	NaN	NaN	NaN
DNM1L	Dynamin-1-like protein	O00429-4;O00429-5;O00429-3;G8JLD5;O00429-2;O00429;J3KPI2;O00429-6;B4DGC9;F8VZ52;F8VR28;F8VYL3;B4DPZ9;F8W1W3;B4DDQ3;H0YHY4;F8VUJ9;H0YI79		1.0187	1.0992	1.1104	0.94626
DNM2	Dynamin-2	P50570-3;P50570-2;K7ESI9;P50570-4;P50570;F5H4R9;K7ELR1		1.145	NaN	NaN	1.0988
DNM3;DNM1	Dynamin-3;Dynamin-1	E5RHK8;Q9UQ16-2;Q9UQ16-3;Q9UQ16;Q9UQ16-4;Q05193-5;Q05193-3;Q05193-4;Q05193-2;Q05193		1.0598	NaN	NaN	1.0604
DNMT1	DNA (cytosine-5)-methyltransferase 1;Cytosine-specific methyltransferase	P26358-3;P26358;F5GX68;P26358-2;K7ENW7		1.0016	NaN	NaN	1.0016
DNPEP	Aspartyl aminopeptidase	B9ZVU2;F8WAN0;E7EMB6;Q9ULA0;E7ETB3;C9JRG3;C9J1E2;E7EPX3;C9JBE1		1.0651	1.0818	NaN	NaN
DNPH1	2-deoxynucleoside 5-phosphate N-hydrolase 1	O43598-2;O43598;H0Y8X4		NaN	NaN	NaN	NaN
DNTTIP2	Deoxynucleotidyltransferase terminal-interacting protein 2	Q5QJE6;J3KP30		1.5651	1.5651	NaN	NaN
DOCK10;DOCK10.2	Dedicator of cytokinesis protein 10	Q96BY6-2;B3FL70;Q96BY6	541;549;552	NaN	NaN	NaN	NaN
DOCK11	Dedicator of cytokinesis protein 11	Q5JSL3;A6NIW2	498	NaN	NaN	NaN	NaN
DPH1	Diphthamide biosynthesis protein 1	Q9BZG8-3;Q9BZG8-2;I3L1H5;Q9BZG8		NaN	NaN	NaN	NaN
DPH5	Diphthine synthase	Q9H2P9-3;Q9H2P9-2;Q9H2P9-6;Q9H2P9-4;Q9H2P9;Q9H2P9-5		1.2327	NaN	NaN	NaN
DPM1	Dolichol-phosphate mannosyltransferase	E9PHH5;O60762;Q5QPK2;H0Y368;Q5QPJ9	80;235	1.0807	NaN	NaN	NaN
DPY30;LOC84661	Protein dpy-30 homolog	Q9C005;B4DIS3	35	0.88984	NaN	NaN	0.88984
DPYSL2	Dihydropyrimidinase-related protein 2	Q16555-2;Q16555;E5RFU4		1.0999	1.0726	1.0579	1.5383
DPYSL3	Dihydropyrimidinase-related protein 3	Q14195-2;Q14195;F5GWI3;H0YBT4;D6RF19;Q14117;E9PD68;Q14194;Q14194-2		1.1784	0.95993	1.2288	1.015
DPYSL4	Dihydropyrimidinase-related protein 4	Q5T0Q6;O14531		NaN	NaN	NaN	NaN
DRD1	D(1A) dopamine receptor	P21728	249	1.1186	1.1186	NaN	NaN
DRG1	Developmentally-regulated GTP-binding protein 1	Q9Y295;F8WEE0	7;46;61;129;159;186;213	1.5761	1.1224	NaN	3.1922
DSG2	Desmoglein-2	Q14126	746;832	1.033	NaN	NaN	1.033
DSP	Desmoplakin	P15924-2;P15924		NaN	NaN	NaN	NaN
DST	Dystonin	Q03001-3	1163;1718	NaN	NaN	NaN	NaN
DST	Dystonin	E9PEB9;Q03001-8;J3QTQ0;Q03001;E7ERU2;E7ERU0;E9PHM6;F8W9J4;Q6P0N6;E7ETB9;Q03001-9;F6QMI7;Q03001-11;Q5T0V7;H0YBX0;H0Y4F5;H0Y314;Q03001-13;H0Y390;Q9UPN3-4;F5GZL7;Q9UPN3-3;Q9UPN3-2;F8W8Q1;Q9UPN3-5;Q9UPN3;H3BPE1;H3BQK9	50;4402;4403	0.90409	1.2489	NaN	0.88737
DSTN	Destrin	P60981;F6RFD5;P60981-2	121	1.0161	1.0019	1.0161	1.03
DTL	Denticleless protein homolog	F5GZ90;Q9NZJ0	390	0.61154	NaN	NaN	0.61154
DTX2	Probable E3 ubiquitin-protein ligase DTX2	C9JEH4;C9JII1;E7ET89;Q86UW9-2;Q86UW9		NaN	NaN	NaN	NaN
DTX3L	E3 ubiquitin-protein ligase DTX3L	Q8TDB6;Q8TDB6-2	456;668;728	0.81691	NaN	NaN	0.81691
DUSP11	RNA/RNP complex-1-interacting phosphatase	O75319		NaN	NaN	NaN	NaN
DUSP12	Dual specificity protein phosphatase 12	Q9UNI6		NaN	NaN	NaN	NaN
DUSP14	Dual specificity protein phosphatase 14	O95147	168	NaN	NaN	NaN	NaN
DUSP3	Dual specificity protein phosphatase 3	Q8IYJ9;P51452;K7ELG5;K7ES89	75	0.97465	0.97465	1.0526	0.72268
DUT	Deoxyuridine 5-triphosphate nucleotidohydrolase, mitochondrial	P33316-2;H0YNW5;H0YKC5;P33316;H0YNJ9;H0YMP1;H0YMM5;H0YKI0;H0Y477	14;91	0.98945	0.89603	1.0745	0.97609
DVL3;DVL2;DVL1P1;DVL1	Putative segment polarity protein dishevelled homolog DVL1P1;Segment polarity protein dishevelled homolog DVL-1;Segment polarity protein dishevelled homolog DVL-3;Segment polarity protein dishevelled homolog DVL-2	C9K0P9;I3L0M7;I3L2W9;P54792-2;P54792;O14640-2;O14640;B4E3E5;Q92997;I3L2N2;O14641	181	NaN	NaN	NaN	NaN
DYNC1H1	Cytoplasmic dynein 1 heavy chain 1	Q14204;H0YJ21	3581;4089	0.96628	0.9861	0.93657	0.967
DYNC1I2	Cytoplasmic dynein 1 intermediate chain 2	E7EQL5;Q13409-6;Q13409-3;B7ZA04;Q13409-2;Q13409-5;Q13409;F8W8S0;E9PGG1;E7EUM4;E7ERR6;E7ERH4;E7ET01;E7ETL8;E7EQU2;E7ESD3;E7EMU4;E7EV09	229	0.85433	0.85433	NaN	NaN
DYNC1LI1	Cytoplasmic dynein 1 light intermediate chain 1	Q9Y6G9;E9PHI6	291;298	1.0168	NaN	NaN	1.0168
DYNC1LI2	Cytoplasmic dynein 1 light intermediate chain 2	O43237;B4DZP4;J3KRI4;J3KRZ2;B4E2E0;C9JGM7;C9JLW1;E7EPL8		1.0021	NaN	0.83005	1.1497
DYNLL1;DYNLL2	Dynein light chain 1, cytoplasmic;Dynein light chain 2, cytoplasmic	P63167;Q96FJ2;F8VXI7;F8VXL2;F8VRV5	31	0.99853	NaN	NaN	1.0461
DYNLRB1;DYNLRB2	Dynein light chain roadblock-type 1;Dynein light chain roadblock-type 2	Q9NP97;B4DFR2;H3BNG9;H3BPA0;Q9NP97-2;Q7Z4M1;Q8TF09;B1AKR6	9	1.0004	0.85623	NaN	1.0701
EARS2	Probable glutamate--tRNA ligase, mitochondrial	H3BTB7;Q5JPH6;H3BRF5		0.78294	NaN	NaN	0.78294
EBNA1BP2	Probable rRNA-processing protein EBP2	Q99848;H7C2Q8	149;157;187;209;218	1.4247	NaN	NaN	1.4247
EBP	3-beta-hydroxysteroid-Delta(8),Delta(7)-isomerase	Q15125;C9J719;C9JJ78		1.1253	1.7843	NaN	0.97117
ECD	Protein SGT1	O95905-2;O95905;O95905-3	280;420	0.82098	NaN	NaN	0.82098
ECHS1	Enoyl-CoA hydratase, mitochondrial	P30084		0.99072	0.90775	NaN	1.0193
ECM29;KIAA0368	Proteasome-associated protein ECM29 homolog	Q5VYK3;J3KN16;R4GMY1		1.0343	1.0475	NaN	NaN
EDC3	Enhancer of mRNA-decapping protein 3	Q96F86;H3BN89;H3BPN4		1.0538	NaN	NaN	1.0018
EDF1	Endothelial differentiation-related factor 1	O60869	143	NaN	NaN	NaN	NaN
EDIL3	EGF-like repeat and discoidin I-like domain-containing protein 3	O43854-2;O43854		0.89355	0.89355	NaN	NaN
EED	Polycomb protein EED	E9PJK2;O75530-3;O75530;O75530-2		0.99352	NaN	NaN	NaN
EEF1A1;EEF1A1P5	Elongation factor 1-alpha 1;Putative elongation factor 1-alpha-like 3	P68104;Q5VTE0;A6PW80;Q5JR01	44;84;146;172;179;180;255;273;385;386;392;408;439	0.97383	0.963	0.96467	1
EEF1A2	Elongation factor 1-alpha 2	Q05639	44;146;172;179;255	1.1007	NaN	NaN	1.2029
EEF1B2	Elongation factor 1-beta	P24534;F8WF65;F2Z2G2;C9JZW3	7;185	0.97528	0.86639	0.97263	0.97711
EEF1D	Elongation factor 1-delta	E9PK01;P29692;E9PQ49;E9PI39;E9PPR1;E9PL12;P29692-2;E9PRY8;E9PMW7;H0YCK7;E9PIZ1;E9PQZ1;P29692-4;E9PK06;E9PKK3;E9PK72;E9PNW6;E9PJD0;H0YE72;E9PQC9;H0YE58	10;59;107;117;169	0.93891	0.89778	0.92491	0.98418
EEF1D	Elongation factor 1-delta	P29692-3;E9PL71;E9PN91	10;83;93;145	NaN	NaN	NaN	NaN
EEF1G	Elongation factor 1-gamma	P26641;B4DTG2	212;277	0.98751	1.0027	0.98093	0.9908
EEF2	Elongation factor 2	P13639	42;159;239;272;283;322;445;512;605	0.99957	1.0046	0.9807	1.0104
EFCAB12		D6RFI2	13	NaN	NaN	NaN	NaN
EFNB1	Ephrin-B1	P98172	289	0.95835	0.99391	0.93266	0.90239
EFNB3	Ephrin-B3	Q15768	339	NaN	NaN	NaN	NaN
EFTUD2	116 kDa U5 small nuclear ribonucleoprotein component	Q15029-2;Q15029;K7EJ81;K7EP67;K7EJ74;K7EIT3		1.0179	1.0179	0.96765	1.0493
EGFR	Epidermal growth factor receptor	Q504U8;E9PFD7;P00533	692	NaN	NaN	NaN	NaN
EGLN3;EGLN1	Egl nine homolog 3;Egl nine homolog 1	G3V3M1;F8W1G2;Q9H6Z9;Q9GZT9-3;Q9GZT9-2;Q9GZT9		NaN	NaN	NaN	NaN
EHBP1	EH domain-binding protein 1	Q8NDI1-3;Q8NDI1-2;Q8NDI1;B5MC86;C9JEP1;C9K0H9;C9IYU2;H7C1E6;E9PIH6;Q8N3D4	163	0.96614	0.80657	NaN	NaN
EHD1	EH domain-containing protein 1	Q9H4M9;C9JIJ3;C9IZH1;C9JC03		0.94263	1.0751	NaN	NaN
EHD4	EH domain-containing protein 4	Q9H223	165;478	1.0166	0.92306	NaN	1.0452
EHMT1	Histone-lysine N-methyltransferase EHMT1	Q9H9B1-2;Q9H9B1-3;Q9H9B1	796	NaN	NaN	NaN	NaN
EID1	EP300-interacting inhibitor of differentiation 1	H0YKG9;Q9Y6B2-2;H0YN68;Q9Y6B2	71	0.98594	NaN	NaN	NaN
EIF1;EIF1B	Eukaryotic translation initiation factor 1;Eukaryotic translation initiation factor 1b	P41567;K7EM18;O60739		0.87221	0.47313	0.83673	NaN
EIF1AD	Probable RNA-binding protein EIF1AD	E9PRR8;Q8N9N8;E9PS30;E9PLI6;E9PS76;E9PQD0;E9PNH5	56;98;112	0.96077	NaN	NaN	0.71578
EIF2A	Eukaryotic translation initiation factor 2A	B4DQ14;F8WAE5;Q9BY44;Q9BY44-2;B4DF96;H7C5R5		0.94081	0.94879	NaN	0.99386
EIF2AK2	Interferon-induced, double-stranded RNA-activated protein kinase	P19525-2;P19525		NaN	NaN	NaN	NaN
EIF2B1	Translation initiation factor eIF-2B subunit alpha	J3KMX9;Q14232;H0YGG4;F5H0D0;B4DGX0		0.97357	0.97092	NaN	1.0105
EIF2B2	Translation initiation factor eIF-2B subunit beta	P49770;H0YK01;G3V5E5;H0YJJ8	7;237	0.97879	0.89023	NaN	1.094
EIF2B3	Translation initiation factor eIF-2B subunit gamma	H0Y580;Q9NR50-3;Q9NR50-2;Q9NR50		NaN	NaN	NaN	NaN
EIF2B4	Translation initiation factor eIF-2B subunit delta	Q9UI10-3;Q9UI10;Q9UI10-2;E7ERK9;H7C2L8		0.97549	NaN	NaN	0.97549
EIF2S1	Eukaryotic translation initiation factor 2 subunit 1	P05198;H0YJS4;G3V4T5	61;190;226	0.99388	1.027	1.035	0.94425
EIF2S2	Eukaryotic translation initiation factor 2 subunit 2	P20042		1.0675	1.0131	1.0462	1.0675
EIF2S3;EIF2S3L	Eukaryotic translation initiation factor 2 subunit 3;Putative eukaryotic translation initiation factor 2 subunit 3-like protein	P41091;Q2VIR3;Q2VIR3-2;F8W810;H7BZU1	275;285	0.97239	1.0184	NaN	0.96996
EIF3A	Eukaryotic translation initiation factor 3 subunit A	Q14152;F5H335	351;420;559;603;632;711;775;777	0.97482	0.99251	1.2118	0.9278
EIF3B	Eukaryotic translation initiation factor 3 subunit B	P55884;P55884-2;C9JZG1;C9JQN7	209;213;257;284;324;364;516;535;734	0.99346	1.0489	0.97961	0.97453
EIF3C;EIF3CL	Eukaryotic translation initiation factor 3 subunit C;Eukaryotic translation initiation factor 3 subunit C-like protein	H3BRV0;Q99613;B5ME19	702;852;867	1.0211	1.0715	NaN	1.0027
EIF3D	Eukaryotic translation initiation factor 3 subunit D	B4DVY1;O15371;B0QYA4;B0QYA3;B0QYA8;B0QYA6;B0QYA7;B0QYA5	53	0.99251	1.0272	0.99779	0.81922
EIF3E	Eukaryotic translation initiation factor 3 subunit E	P60228;E5RGA2;H0YAW4;H0YBR5;E5RIT4;E5RIP5;E5RJ25;H0YBP5;E5RII3;E5RHS5	93;387;407;409;424;425	0.98116	0.96575	1.0853	0.98091
EIF3F	Eukaryotic translation initiation factor 3 subunit F	O00303;B3KSH1;B4DEW9;H0YDT6		1.0273	1.1278	0.89876	1.029
EIF3G	Eukaryotic translation initiation factor 3 subunit G	O75821;K7EP16;K7ENA8;K7EL20;K7ER90	150;209	0.99382	0.94259	NaN	1.0081
EIF3H;EIF3S3	Eukaryotic translation initiation factor 3 subunit H	O15372;B3KS98;E5RGU4;E5RHC7;E5RH59;E5RFW7;E5RFH0;E5RJT0	5;24;26	1.018	0.9309	NaN	1.0487
EIF3I	Eukaryotic translation initiation factor 3 subunit I	Q13347;Q5TFK1	2;85;91;185;282;298	0.99779	0.98601	0.93462	1.0224
EIF3J	Eukaryotic translation initiation factor 3 subunit J	B4DUI3;F5H425;O75822;H0YLP3		1.0615	NaN	NaN	1.0615
EIF3K	Eukaryotic translation initiation factor 3 subunit K	K7ES31;K7EMQ9;K7EQM4;K7ERF1;B7ZAM9;Q9UBQ5	13	NaN	NaN	NaN	NaN
EIF3L	Eukaryotic translation initiation factor 3 subunit L	Q9Y262-2;Q9Y262;B0QY89;B0QY90;C9JHP4;C9K0Q7;H7C3A0;H0Y7E6	101;486	0.96371	0.97234	NaN	0.91022
EIF3M	Eukaryotic translation initiation factor 3 subunit M	Q7L2H7;B4E2Q4;H0YCQ8;J3KNJ2;E9PN86	115;324;344;365	0.98473	0.85264	NaN	0.98734
EIF4A1	Eukaryotic initiation factor 4A-I	P60842;J3KT12;P60842-2;J3QS69;J3KTB5;J3QL43;J3QR64;J3KSZ0;J3QLN6;J3KS25;J3QKZ9;J3KTN0;E7EQG2;Q14240;Q14240-2;B4E102;J3KT04;J3KS93;Q9NZE6;J3QL52;J3KSN7;J3QQP0;E7EMV8	68;146;174;226;237;309;369;381	0.99022	0.93193	1.007	0.9942
EIF4A3	Eukaryotic initiation factor 4A-III;Eukaryotic initiation factor 4A-III, N-terminally processed	P38919;I3L3H2;E9PBH4;F8WE11;C9JUF0		0.98328	1.3755	NaN	0.98328
EIF4B	Eukaryotic translation initiation factor 4B	P23588;E7EX17;B4DS13;F8VX11;F8W0K0;F8VRU1;F8VYE9;F8VSC7;F8VP89		1.0144	1.1366	NaN	0.95476
EIF4E	Eukaryotic translation initiation factor 4E	P06730;P06730-3;D6RBW1;P06730-2;H0Y8J7;D6RHE2;H0Y8X3;A6NMX2		1.0206	1.029	1.0401	1.0206
EIF4E2	Eukaryotic translation initiation factor 4E type 2	O60573;B8ZZL3;C9JEL3;B9A044;B8ZZJ9;B8ZZ50		0.79776	NaN	NaN	NaN
EIF4EBP1	Eukaryotic translation initiation factor 4E-binding protein 1	Q13541	69	NaN	NaN	NaN	NaN
EIF4G1	Eukaryotic translation initiation factor 4 gamma 1	Q04637-6;Q04637-7;Q04637-5;E7EX73;Q04637-4;E9PGM1;Q04637-3;E7EUU4;Q04637;Q04637-8;Q04637-9;C9J6B6;C9JF13;C9K073;C9J2Z7;H7C044;C9JWH7;C9J556;C9JSU8;C9JWW9	704	0.98994	1.06	NaN	0.9883
EIF4G2	Eukaryotic translation initiation factor 4 gamma 2	P78344-2;H0Y3P2;P78344;D3DQV9;E9PKF8;H0YCF8;H0YEC5;H0YD77;H0YCH5;H0YD99;H0YE44;H0YEN8;H0YDC0;H0YE22		1.0632	1.2804	1.0257	1.0205
EIF4H	Eukaryotic translation initiation factor 4H	Q15056-2;Q15056		0.92627	0.91738	0.98103	0.99605
EIF5	Eukaryotic translation initiation factor 5	P55010;H0YLZ1;H0YN40;H0YK29;H0YK11;H0YMJ8;H0YM54		1.0133	1.0133	NaN	NaN
EIF5A;EIF5A2;EIF5AL1	Eukaryotic translation initiation factor 5A-1;Eukaryotic translation initiation factor 5A-2;Eukaryotic translation initiation factor 5A-1-like	I3L397;P63241;P63241-2;I3L504;F8WCJ1;C9J7B5;C9J4W5;Q9GZV4;Q6IS14	34;67;68;85;121	0.99945	1.0547	1.0165	0.96508
EIF5B	Eukaryotic translation initiation factor 5B	O60841		1.0113	1.0113	1.0167	1.0108
EIF6	Eukaryotic translation initiation factor 6	P56537;B7ZBH1;P56537-2;F8WD20;F8WDS6		1.0676	1.1967	NaN	0.97819
ELAC2	Zinc phosphodiesterase ELAC protein 2	Q9BQ52-3;E7ES68;Q9BQ52-4;G5E9D5;Q9BQ52;Q9BQ52-2		1.0586	1.0586	NaN	NaN
ELAVL1	ELAV-like protein 1	Q15717;B4DVB8;M0QZR9	191;320	1.0252	1.0417	0.99106	1.0434
ELAVL2	ELAV-like protein 2	C9JB16;Q12926-2;Q12926;B1AM49	74	NaN	NaN	NaN	NaN
ELFN1	Protein ELFN1	P0C7U0	464;510	1.0864	NaN	NaN	1.1559
ELFN2	Protein phosphatase 1 regulatory subunit 29	Q5R3F8	435;436;458;480;485;499	0.90216	NaN	NaN	0.88936
ELMO1;ELMO2	Engulfment and cell motility protein 1;Engulfment and cell motility protein 2	Q92556-2;Q5JW01;Q92556-3;H0YCM7;B4DZ20;F5GZP8;Q7Z5G9;Q5JVZ5;Q96JJ3;Q92556;B4DRL5	59	0.96858	NaN	NaN	NaN
ELOVL7	Elongation of very long chain fatty acids protein 7	D6RE10;D6RBR5;D6RBM2;A1L3X0		NaN	NaN	NaN	NaN
ELP2	Elongator complex protein 2	Q6IA86-4;Q6IA86-7;Q6IA86-2;Q6IA86-3;Q6IA86-5;Q6IA86;Q6IA86-6	459	1.1565	NaN	NaN	1.1565
ELP3	Elongator complex protein 3	E5RG26;E5RHY2;E5RIC0;E5RIZ7;E5RHR2;Q9H9T3-2;Q9H9T3	34	NaN	NaN	NaN	NaN
EMB	Embigin	D6RDX7;B7Z902;Q6PCB8	242;251	1.3849	1.393	NaN	1.3849
EMC1	ER membrane protein complex subunit 1	Q8N766-3;Q8N766-2;Q8N766;Q8N766-4;H7C4E3		0.99329	1.0201	1.0093	NaN
EMC2	ER membrane protein complex subunit 2	Q15006		0.84471	NaN	NaN	NaN
EMC7	ER membrane protein complex subunit 7	H0YDX2;H0YDT8;Q9NPA0	54;68;148	0.60346	NaN	NaN	0.84276
EMD	Emerin	P50402;Q5HY57	78;79;88	0.91481	NaN	NaN	0.93145
EMG1	Ribosomal RNA small subunit methyltransferase NEP1	Q92979	37;59;75	1.0133	1.0929	0.99167	0.84979
EML3	Echinoderm microtubule-associated protein-like 3	G3V195;G3V1D0;Q32P44;B7WPE2;H0Y3M3;Q32P44-2	360	1.0583	NaN	NaN	1.0432
EML4	Echinoderm microtubule-associated protein-like 4	Q9HC35-2;Q9HC35;B5MBZ0		0.9847	1.0149	NaN	NaN
ENAH	Protein enabled homolog	Q8N8S7-2;Q8N8S7		1.0063	0.84721	NaN	1.0013
ENO1	Alpha-enolase	P06733;P06733-2;K7EM90;E5RI09;E5RG95;K7ERS8;F5H1C3;F5H5U1;F5GWQ3	5;28;60;64;71;80;81;89;120;126;193;202;221;228;233;256;285;335;343;406;420;422	1.0015	1.02	1.0145	0.97361
ENO2	Gamma-enolase;Enolase	P09104;B7Z2X9;F5H0C8		0.94151	NaN	NaN	0.94151
ENO3	Beta-enolase;Enolase	P13929;K7EPM1;K7EKN2;E5RGZ4;P13929-3;P13929-2		0.75363	NaN	NaN	NaN
ENTHD2	AP-4 complex accessory subunit tepsin	Q96N21-2;Q96N21		0.96952	NaN	NaN	NaN
ENY2	Enhancer of yellow 2 transcription factor homolog	Q9NPA8-2;Q9NPA8		NaN	NaN	NaN	NaN
EP400	E1A-binding protein p400	Q96L91-3;Q96L91-5;Q96L91-2;Q96L91		NaN	NaN	NaN	NaN
EPB41L1		Q4VXN2;Q4VXN1;Q4VXN0;Q9H4G0-3;Q9H4G0-2	4	1.3223	NaN	NaN	NaN
EPB41L2	Band 4.1-like protein 2	O43491;O43491-4;E9PHY5;O43491-3;E9PK52;O43491-2;E9PII3;E9PQN0;E9PRG1;E9PIG0;E9PQD2;Q6ZSX4;H0Y5B0;Q6R5J7;E9PJP4;E9PMV8;E9PN54;E9PMG5;E9PPC9;J3QS83;J3KT37;P11171-6;P11171-3;E9PEW9;P11171-5;P11171-2;P11171	12;13;24;26;45;86;99;100;178;191;195;203;270;399;507;514;636;643;652;712;946;995	1.0369	1.0263	0.88362	1.1396
EPB41L3	Band 4.1-like protein 3;Band 4.1-like protein 3, N-terminally processed	Q9Y2J2-2;F5GX05;Q9Y2J2;Q9Y2J2-3;J3QS55;E7EUF8;F5H7W5;J3QKY2;J3KRD1;J3QKK4;J3QR33;J3KS70;J3QRQ6;J3QLU5	65;75;90;405;491;558;805	1.0924	1.1519	NaN	1.0822
EPB41L5	Band 4.1-like protein 5	Q9HCM4-4;Q9HCM4-3;Q9HCM4;Q9HCM4-2	40;350;503;508;510	1.5428	1.3975	NaN	1.7269
EPCAM	Epithelial cell adhesion molecule	P16422;B5MCA4	299;303	1.0923	NaN	NaN	1.2322
EPHA2	Ephrin type-A receptor 2	P29317	578;583;586;603;617;935	1.0574	0.95097	NaN	1.2492
EPHB2	Ephrin type-B receptor 2	B1AKC9;P29323-2;P29323-3;P29323;Q6NVW1	575	1.2612	NaN	NaN	1.295
EPHB4	Ephrin type-B receptor 4	Q96L35;P54760	577;921	1.2541	0.95216	NaN	1.2593
EPN1	Epsin-1	Q9Y6I3-3;Q9Y6I3;Q9Y6I3-1	107;117	0.87978	0.86351	NaN	0.88506
EPN2	Epsin-2	F6PQP6;E7EMC3;O95208-3;I3L2B2;O95208-2;E9PBC1;O95208;I3L356;I3L2H1;O95208-5	107;117;135;188;366	0.90995	0.90338	NaN	0.91383
EPRS	Bifunctional glutamate/proline--tRNA ligase;Glutamate--tRNA ligase;Proline--tRNA ligase	P07814	300;512;1009	0.96252	0.9482	0.94284	0.98735
EPS15	Epidermal growth factor receptor substrate 15	B1AUU8;P42566;H7BYP0;P42566-2	620;654;667;684	0.8386	0.83622	NaN	0.81252
EPS15L1	Epidermal growth factor receptor substrate 15-like 1	Q9UBC2;Q9UBC2-2;Q9UBC2-3;M0R165;M0R3I1;M0R2S2;Q9UBC2-4	492;531;534;679;683;694;701;828;829;838	0.91639	1.0709	0.91639	0.89857
EPS8	Epidermal growth factor receptor kinase substrate 8	Q12929	248	NaN	NaN	NaN	NaN
ERAP1	Endoplasmic reticulum aminopeptidase 1	Q9NZ08;Q9NZ08-2;H0Y9X5		1.0543	NaN	1.0543	NaN
ERBB2	Receptor tyrosine-protein kinase erbB-2	J3KTI5;P04626-3;P04626-2;B4DTR1;J3QLU9;P04626-4;P04626	116	NaN	NaN	NaN	NaN
ERBB2IP	Protein LAP2	Q96RT1-7;Q96RT1-6;Q96RT1-4;Q96RT1-5;Q96RT1-3;Q96RT1-9;Q96RT1-2;Q96RT1;Q96RT1-8;H0YA04	506;694	0.89484	0.95207	NaN	0.89143
ERBB3	Receptor tyrosine-protein kinase erbB-3	P21860-5;B4DGQ7;P21860-4;P21860	93	NaN	NaN	NaN	NaN
ERC1	ELKS/Rab6-interacting/CAST family member 1	Q8IUD2-5;Q8IUD2-4;Q8IUD2-2;G8JLD3;Q8IUD2-3;Q8IUD2	379	NaN	NaN	NaN	NaN
ERCC4	DNA repair endonuclease XPF	Q92889		1.0167	NaN	NaN	NaN
ERCC6L	DNA excision repair protein ERCC-6-like	Q2NKX8;B5MDQ0		0.81475	NaN	NaN	NaN
ERGIC3	Endoplasmic reticulum-Golgi intermediate compartment protein 3	Q9Y282;Q9Y282-3;H7BXI5;E9PFA8;Q9Y282-2;H0Y802;H0Y6Z0;H0Y621;H0Y5K5	6;8	1.3366	NaN	NaN	1.1605
ERH	Enhancer of rudimentary homolog	P84090;G3V279	12;41;84	0.99928	1.006	1.006	0.97515
ERLEC1	Endoplasmic reticulum lectin 1	Q96DZ1-3;Q96DZ1		NaN	NaN	NaN	NaN
ERLIN1	Erlin-1	O75477;B0QZ43;O94905-2;O94905-3;E5RHW4;O94905		1.172	1.015	NaN	NaN
ERO1L	ERO1-like protein alpha	Q96HE7;G3V2H0		1.1335	1.089	NaN	NaN
ERP29	Endoplasmic reticulum resident protein 29	P30040;F8VY02;P30040-2;F8W1G0		1.0043	0.98691	1.0938	0.96387
ERP44	Endoplasmic reticulum resident protein 44	Q9BS26		1.019	0.95431	1.1008	1.1099
ESD	S-formylglutathione hydrolase	P10768;H7BZT7	186	0.99507	1.1014	NaN	0.91363
ESF1	ESF1 homolog	Q9H501		1.1947	NaN	NaN	1.2078
ESPL1	Separin	H3BRX7;Q14674		NaN	NaN	NaN	NaN
ESYT1	Extended synaptotagmin-1	Q9BSJ8;Q9BSJ8-2;F8VZB1	118;349	0.98617	0.95018	1.0789	0.95469
ETF1	Eukaryotic peptide chain release factor subunit 1	Q96CG1;B7Z7P8;P62495;D6RCB3;D6RJE8;I3L492		0.82716	NaN	NaN	1.0534
ETFA	Electron transfer flavoprotein subunit alpha, mitochondrial	P13804;H0YK49;P13804-2;H0YKF0;H0YLU7;H0YL12;H0YNX6;J3KN60;H0YL83		0.91525	NaN	NaN	0.90906
ETFB	Electron transfer flavoprotein subunit beta	P38117;P38117-2;M0QY67		1.0336	NaN	1.0218	1.0336
ETHE1	Persulfide dioxygenase ETHE1, mitochondrial	O95571;M0QXB5;M0QY80;M0QX80	66	0.94905	0.91657	NaN	1.0437
ETNK1	Ethanolamine kinase 1	Q9HBU6-2;H0YH69;Q9HBU6	172	0.79895	NaN	NaN	0.79895
EVA1A	Protein eva-1 homolog A	B8ZZF5;C9J5M4;Q9H8M9	97	1.0472	NaN	NaN	1.4063
EWSR1	RNA-binding protein EWS	H7BY36;Q01844-2;C9JGE3;Q01844-6;B0QYK0;Q01844-3;Q01844;Q01844-5		0.98765	NaN	NaN	1.0656
EXOC4	Exocyst complex component 4	F5GZT1;B7Z321;Q96A65		1.0343	NaN	NaN	NaN
EXOC7	Exocyst complex component 7	Q9UPT5-2;B4DJ07;Q9UPT5-5;Q9UPT5-1;Q9UPT5-6;Q9UPT5		0.95044	NaN	NaN	NaN
EXOSC1	Exosome complex component CSL4	R4GNH9;R4GMQ7;B1AMU3;B1AMU4;Q9Y3B2;B1AMU7		0.98533	0.96247	NaN	NaN
EXOSC2	Exosome complex component RRP4	A3KFL1;A3KFL5;A3KFL4;B4DKK6;A3KFL2;Q13868		NaN	NaN	NaN	NaN
EZR	Ezrin	P15311;E7EQR4;E9PNP4	3;35;79;139;143;162;209;211;212;237;253;254;263;306;357;450;458	1.0264	1.0453	1.0323	1.0193
F2R	Proteinase-activated receptor 1	P25116	421;422	0.99488	0.97432	NaN	NaN
F3	Tissue factor	P13726-2;P13726		1.1957	NaN	NaN	NaN
F8A1	Factor VIII intron 22 protein	P23610		NaN	NaN	NaN	NaN
FABP5	Fatty acid-binding protein, epidermal	Q01469;I6L8B7;A8MUU1	17;24	1.0697	1.2003	0.96815	1.0662
FADS1	Fatty acid desaturase 1	F5H8G5;A8K0I7;O60427	39	NaN	NaN	NaN	NaN
FADS2	Fatty acid desaturase 2	O95864;B7Z634;O95864-2;O95864-3;E5RGZ5	28;48;87;105;108;206;398;404;409;417;435;444	1.0058	0.94028	1.3124	1.0008
FAF1	FAS-associated factor 1	Q9UNN5;B1ANM7;Q9UNN5-2;B3KT28;B4DEJ6	139;146;157;221	1.0211	1.1218	0.79479	1.0327
FAF2	FAS-associated factor 2	Q96CS3;D6RBG6	167;329;367	0.98464	0.97781	NaN	0.99454
FAH	Fumarylacetoacetase	H0YLC7;P16930		1.0936	NaN	NaN	0.98409
FAHD2A;FAHD2B	Fumarylacetoacetate hydrolase domain-containing protein 2A;Fumarylacetoacetate hydrolase domain-containing protein 2B	Q96GK7;Q6P2I3		0.96441	NaN	NaN	NaN
FAM105B	Ubiquitin thioesterase otulin	Q96BN8;H0Y9T0;H0Y8S4	34;64;66;116	1.1145	1.0239	NaN	1.1362
FAM111A	Protein FAM111A	Q96PZ2	286	2.1225	1.9976	NaN	2.2456
FAM115A	Protein FAM115A	Q9Y4C2-2;Q9Y4C2	750;817	0.88978	0.84969	NaN	0.97069
FAM127A;FAM127C	Protein FAM127A;Protein FAM127C	A6ZKI3;Q17RB0	86	0.72744	NaN	NaN	0.75462
FAM127B	Protein FAM127B	Q9BWD3	9;86	NaN	NaN	NaN	NaN
FAM129B	Niban-like protein 1	Q96TA1-2;Q96TA1	303	NaN	NaN	NaN	NaN
FAM162A	Protein FAM162A	F8W7Q4;Q96A26;E9PH05		1.028	NaN	NaN	NaN
FAM168A	Protein FAM168A	Q92567-2;Q92567		NaN	NaN	NaN	NaN
FAM174A	Membrane protein FAM174A	Q8TBP5		0.91957	NaN	NaN	NaN
FAM175A	BRCA1-A complex subunit Abraxas	D6REL5;Q6UWZ7	109	1.0934	NaN	NaN	1.0934
FAM175B	BRISC complex subunit Abro1	Q15018	229	NaN	NaN	NaN	NaN
FAM186A	Protein FAM186A	F5GYN0;A6NE01	20	NaN	NaN	NaN	NaN
FAM188A	Protein FAM188A	Q9H8M7-2;Q9H8M7	71	0.74296	NaN	NaN	0.65934
FAM195B	Protein FAM195B	I3L2L5;C9JLW8;I3L4Q0		1.0214	NaN	NaN	NaN
FAM213B	Prostamide/prostaglandin F synthase	J3QKK8;Q8TBF2-4;Q8TBF2-2;Q8TBF2-5;J3KRV9;Q8TBF2;Q8TBF2-7;J3KPF6;Q8TBF2-3;Q8TBF2-6;J3KQD0;J3KPF5	104	0.92082	NaN	0.92082	NaN
FAM35A	Protein FAM35A	Q86V20;Q86V20-2	38;51	NaN	NaN	NaN	NaN
FAM43B	Protein FAM43B	Q6ZT52	8;17	NaN	NaN	NaN	NaN
FAM46A		Q5TF85		NaN	NaN	NaN	NaN
FAM49B	Protein FAM49B	Q9NUQ9;E5RI16;Q9NW21;E5RGI7;E5RJE1;E5RIR8;E5RJL8	74;199;317	1.0714	0.97502	NaN	1.1304
FAM50B;FAM50A	Protein FAM50B;Protein FAM50A	Q9Y247;Q14320		0.96114	0.98699	NaN	NaN
FAM63A	Protein FAM63A	Q8N5J2-2;Q8N5J2-4;Q8N5J2;Q8N5J2-3	113	1.0518	NaN	NaN	1.0518
FAM63B	Protein FAM63B	Q8NBR6-2;Q8NBR6	548	NaN	NaN	NaN	NaN
FAM91A1	Protein FAM91A1	E7ER68;Q658Y4	638	0.75898	NaN	NaN	0.75898
FAM98A	Protein FAM98A	B4DT23;Q8NCA5-2;Q8NCA5;E9PH82		1.0134	1.1629	0.9278	NaN
FAM98B	Protein FAM98B	Q52LJ0;Q52LJ0-2		1.2364	NaN	NaN	1.2645
FANCD2	Fanconi anemia group D2 protein	Q9BXW9-2;Q9BXW9;H7BZJ7;Q9BXW9-3	561	1.6966	1.1309	1.6894	1.933
FANCE	Fanconi anemia group E protein	Q9HB96		0.94858	1.0465	NaN	NaN
FANCI	Fanconi anemia group I protein	H3BP78;F8W7R3;Q9NVI1-2;Q9NVI1-1;Q9NVI1	350;542;664	1.4282	1.458	1.5494	1.0975
FARP2	FERM, RhoGEF and pleckstrin domain-containing protein 2	H7C447;O94887	49	NaN	NaN	NaN	NaN
FARSA	Phenylalanine--tRNA ligase alpha subunit	B4E363;Q9Y285;K7ER00;K7EK06;K7ER16;K7ERS0;K7EPH2	450	1.048	1.0237	NaN	1.048
FARSB	Phenylalanine--tRNA ligase beta subunit	F5H6Y1;Q9NSD9		1.0199	0.92205	1.0347	1.0352
FAS	Tumor necrosis factor receptor superfamily member 6	P25445-6;P25445	242;267;295	1.827	NaN	NaN	1.8898
FASN	Fatty acid synthase;[Acyl-carrier-protein] S-acetyltransferase;[Acyl-carrier-protein] S-malonyltransferase;3-oxoacyl-[acyl-carrier-protein] synthase;3-oxoacyl-[acyl-carrier-protein] reductase;3-hydroxyacyl-[acyl-carrier-protein] dehydratase;Enoyl-[acyl-carrier-protein] reductase;Oleoyl-[acyl-carrier-protein] hydrolase	P49327;J3KTF0	213;1072;1142;1151;1158;1866;1869;1911;2391;2438;2449	1.009	0.99893	0.90179	1.031
FASTKD2	FAST kinase domain-containing protein 2	Q9NYY8-2;Q9NYY8		1.184	NaN	NaN	1.184
FAT1	Protocadherin Fat 1;Protocadherin Fat 1, nuclear form	Q14517		0.90372	NaN	NaN	NaN
FAU	40S ribosomal protein S30	P62861;E9PR30	52	1.0108	0.8324	NaN	1.174
FBL	rRNA 2-O-methyltransferase fibrillarin	P22087;M0R0P1;M0QXL5;M0R2Q4;M0R299;M0R2U2;M0R1H0;M0R2B0	109	1.0319	1.0066	NaN	1.0325
FBLL1	rRNA/tRNA 2-O-methyltransferase fibrillarin-like protein 1	A6NHQ2;R4GMW7		0.8657	NaN	NaN	NaN
FBXL15	F-box/LRR-repeat protein 15	Q9H469		NaN	NaN	NaN	NaN
FBXL18	F-box/LRR-repeat protein 18	Q96ME1-2;H0Y6I6;Q96ME1-4;F5H4Z4;Q96ME1		1.0572	1.0264	NaN	NaN
FBXL6	F-box/LRR-repeat protein 6	Q8N531-2;Q8N531	422	0.75436	NaN	NaN	0.75436
FBXO21	F-box only protein 21	H0YHF6;O94952-1;O94952	49	NaN	NaN	NaN	NaN
FBXO22	F-box only protein 22	Q8NEZ5-2;H3BRE0;H3BTH6;Q8NEZ5-3;Q8NEZ5	40	NaN	NaN	NaN	NaN
FBXO3	F-box only protein 3	Q49AF1;G3V1E0;Q9UK99-3;Q9UK99-2;E9PJM3;Q9UK99	24	NaN	NaN	NaN	NaN
FBXO32	F-box only protein 32	Q969P5-2;Q969P5	48	NaN	NaN	NaN	NaN
FBXO38	F-box only protein 38	Q6PIJ6-3;Q6PIJ6-2;Q6PIJ6	628	NaN	NaN	NaN	NaN
FBXO42	F-box only protein 42	Q6P3S6	493	NaN	NaN	NaN	NaN
FDFT1	Squalene synthase	B3KQ95;B4DT56;B7Z1J3;B4DJE5;E9PNM1;P37268		0.83268	NaN	NaN	NaN
FDPS	Farnesyl pyrophosphate synthase	P14324-2;P14324	287;297	1.0136	NaN	1.0363	0.9282
FDXR	NADPH:adrenodoxin oxidoreductase, mitochondrial	P22570;P22570-2;P22570-7;J3QQX3;P22570-5;P22570-3;P22570-4;P22570-6;G3V0F2;J3KS64;J3QKZ8;J3QQW7		1.0286	1.0339	1.0518	0.90268
FEN1	Flap endonuclease 1	P39748;I3L3E9;F5H1Y3		0.93219	NaN	NaN	0.95801
FER1L4	Fer-1-like protein 4	A9Z1Z3-2;A9Z1Z3	265	NaN	NaN	NaN	NaN
FER1L6	Fer-1-like protein 6	Q2WGJ9	423;432;435	NaN	NaN	NaN	NaN
FES	Tyrosine-protein kinase Fes/Fps	C9J3W6;E9PGC7;H0YNT6;E7EMJ7;H0YNN8;E9PIJ7;E7ENM8;P07332-2;P07332-4;P07332-3;P07332	32;39	NaN	NaN	NaN	NaN
FGFR4	Fibroblast growth factor receptor 4	H0Y9P2;P22455-2;P22455	103	NaN	NaN	NaN	NaN
FH	Fumarate hydratase, mitochondrial	P07954-2;P07954	51	1.1531	NaN	1.1531	1.1103
FHL2	Four and a half LIM domains protein 2	Q14192;J3KNW4	139;166;167;235	0.89807	0.91192	NaN	0.71656
FHL3	Four and a half LIM domains protein 3	Q13643	167	1.1291	NaN	NaN	1.0221
FILIP1	Filamin-A-interacting protein 1	Q7Z7B0-2;Q7Z7B0		NaN	NaN	NaN	NaN
FKBP10	Peptidyl-prolyl cis-trans isomerase FKBP10	Q96AY3		1.0239	1.0705	NaN	NaN
FKBP1A	Peptidyl-prolyl cis-trans isomerase FKBP1A;Peptidyl-prolyl cis-trans isomerase	P62942;Q5W0X3;Q1JUQ5;A8MSS1;Q5VVH2	35;53	0.98539	NaN	NaN	0.98539
FKBP3	Peptidyl-prolyl cis-trans isomerase FKBP3	Q00688		1.0584	1.0584	NaN	NaN
FKBP4	Peptidyl-prolyl cis-trans isomerase FKBP4;Peptidyl-prolyl cis-trans isomerase FKBP4, N-terminally processed	Q02790;F5H1U3;H0YFG2;F5H120	28;35;282;387;390;424;441	0.99348	0.98647	0.97061	1.0128
FKBP5	Peptidyl-prolyl cis-trans isomerase FKBP5	Q13451-2;Q13451	28	NaN	NaN	NaN	NaN
FKBP9	Peptidyl-prolyl cis-trans isomerase FKBP9	B7Z230;O95302;B7Z6H3		0.92428	NaN	NaN	NaN
FLII	Protein flightless-1 homolog	Q13045-2;Q13045-3;Q13045	697	1.0504	1.2876	NaN	NaN
FLNA	Filamin-A	Q5HY54;P21333-2;P21333;E9PHF0;F8WE98;H0Y5F3;H0Y5C6	906;1019;1477;2249;2500	0.95512	0.96314	0.99763	0.92572
FLNB	Filamin-B	O75369-6;O75369-3;O75369-2;O75369-9;O75369;O75369-8;O75369-5;O75369-4;E7EN95;O75369-7;H7C5L4		1.0428	1.0516	1.0571	0.96903
FLNC	Filamin-C	Q14315;Q14315-2	2591;2653	0.96409	1.0914	0.93026	0.93847
FLOT1	Flotillin-1	A2AB13;B0V2I8;A2AB12;A2AB10;O75955;A2AB11;B4DVY7	51	1.0365	NaN	NaN	0.84759
FLOT2	Flotillin-2	Q14254;J3QLD9;E7EMK3;K7EKW9	81;100	1.0546	NaN	NaN	1.0546
FLVCR1	Feline leukemia virus subgroup C receptor-related protein 1	Q9Y5Y0;H7C3Z2	20;33;43;530;549	1.6784	0.89543	NaN	1.8828
FMNL1	Formin-like protein 1	K7EJE6;K7EK60;O95466;O95466-2;O95466-3		1.0773	NaN	NaN	NaN
FMNL3	Formin-like protein 3	F8W1F5;Q8IVF7;Q8IVF7-2;Q8IVF7-3	358;988	0.87435	NaN	NaN	0.87435
FN3KRP	Ketosamine-3-kinase	Q9HA64;I3L3W5;I3L378;I3L139;F5H4E4	45	0.83187	NaN	NaN	NaN
FNBP1	Formin-binding protein 1	Q96RU3-4;H0Y7W6;Q96RU3-3;E9PGQ4;Q96RU3-2;Q96RU3	312	NaN	NaN	NaN	NaN
FNBP1L	Formin-binding protein 1-like	Q5T0N5-3;Q5T0N5-4;Q5T0N5-2;Q5T0N5-5;Q5T0N5;J3QSS4		1.0002	1.0824	1.0567	0.80735
FNTA	Protein farnesyltransferase/geranylgeranyltransferase type-1 subunit alpha	B3KVN2;P49354-2;P49354		NaN	NaN	NaN	NaN
FNTB;CHURC1-FNTB	Protein farnesyltransferase subunit beta	G3V4C9;B4E1A0;P49356;B4DL54;H0YHI0	63	NaN	NaN	NaN	NaN
FOCAD	Focadhesin	Q5VW36	577	NaN	NaN	NaN	NaN
FOXK1	Forkhead box protein K1	P85037;P85037-2;E9PM37;E9PPI7;Q01167-2;Q01167		1.0098	1.0614	NaN	0.99447
FRAS1	Extracellular matrix protein FRAS1	H0Y930;Q86XX4;Q86XX4-2	2180;2221	0.9958	NaN	NaN	0.9958
FRMD4A	FERM domain-containing protein 4A	F8WAN4;Q9P2Q2		0.95088	NaN	NaN	NaN
FRMD6	FERM domain-containing protein 6	G3V4T7;Q96NE9-2;Q96NE9;G3V3V8;H0YJ19;H0YJC1		0.99358	NaN	NaN	NaN
FRMD8	FERM domain-containing protein 8	Q9BZ67-2;B4E2P1;Q9BZ67	371	1.0417	NaN	NaN	1.0546
FRYL	Protein furry homolog-like	O94915;F5GX82;H0Y9X0;D6R9B9;F2Z2S2	30;1779;2240	1.0714	NaN	NaN	1.0714
FSCN1	Fascin	J3KNT0;Q16658;C9JPH9;C9JFC0;H7BYX5		1.0127	0.99811	1.0497	1.0497
FSTL1	Follistatin-related protein 1	B4DTT5;Q12841;C9J5G4		0.92077	0.85123	NaN	NaN
FTO	Alpha-ketoglutarate-dependent dioxygenase FTO	Q9C0B1;F8WCB8;Q9C0B1-4;Q9C0B1-2;B4DHN4		NaN	NaN	NaN	NaN
FTSJ3	pre-rRNA processing protein FTSJ3	Q8IY81	679	1.0626	NaN	1.0296	1.0827
FTSJD2	Cap-specific mRNA (nucleoside-2-O-)-methyltransferase 1	Q8N1G2;Q5T7F8;H0Y4T0;Q5T7F5	97;108	1.1253	NaN	NaN	NaN
FUBP1	Far upstream element-binding protein 1	Q96AE4;Q96AE4-2;E9PEB5;B4DT31;C9JSZ1;Q96I24-2;Q96I24		0.97066	0.96571	1.0054	0.98508
FUNDC2	FUN14 domain-containing protein 2	Q9BWH2	150	NaN	NaN	NaN	NaN
FUS	RNA-binding protein FUS	P35637-2;P35637;H3BPE7		0.90601	0.90601	0.85354	0.91841
FXR1	Fragile X mental retardation syndrome-related protein 1	P51114-2;B4DXZ6;P51114;E7EU85;E9PFF5;P51114-3;C9JZE0;C9JY20;C9JAJ4;C9J5B4;C9IZ22;P51116	56;119;207;310;325	0.89029	NaN	NaN	0.91662
FXR1		H7C4S4		NaN	NaN	NaN	NaN
FZD1	Frizzled-1	Q9UP38	641	1.1274	NaN	NaN	NaN
FZD2	Frizzled-2	Q14332	451	1.2841	NaN	NaN	1.2841
FZD4	Frizzled-4	Q9ULV1	426	NaN	NaN	NaN	NaN
FZD6	Frizzled-6	F5H831;O60353-2;O60353	331	NaN	NaN	NaN	NaN
FZD7	Frizzled-7	O75084	569	1.4845	NaN	NaN	NaN
FZR1	Fizzy-related protein homolog	K7EQT1;Q9UM11-3;Q9UM11-2;Q9UM11	263	NaN	NaN	NaN	NaN
G3BP1	Ras GTPase-activating protein-binding protein 1	Q13283;F5H4D6;E5RIZ6;E5RI46;E5RIF8;E5RH42;Q5HYE9;E5RJU8;E5RH00;D6R9X5;D6R9A4;D6RBM9;D6REX8;D6RBR0;D6RE13;D6RBW8;D6RGJ4	50;76	0.95568	0.95568	0.93901	0.95613
G3BP2	Ras GTPase-activating protein-binding protein 2	Q9UN86-2;Q9UN86;D6RAC7;D6RB17		0.82405	NaN	NaN	NaN
G6PD	Glucose-6-phosphate 1-dehydrogenase	P11413;P11413-2;P11413-3;E7EUI8;E9PD92;E7EM57	95	0.95716	1.06	0.90036	0.96067
GABARAP;GABARAPL1	Gamma-aminobutyric acid receptor-associated protein;Gamma-aminobutyric acid receptor-associated protein-like 1	H6UMI1;O95166;I3L3J4;F5GZY7;Q9H0R8;Q9H0R8-2	13;23;24	0.90318	NaN	NaN	0.90318
GABRA5	Gamma-aminobutyric acid receptor subunit alpha-5	P31644	406	NaN	NaN	NaN	NaN
GADD45A	Growth arrest and DNA damage-inducible protein GADD45 alpha	P24522	29	NaN	NaN	NaN	NaN
GAGE2D;GAGE2A;GAGE2E;GAGE2B	G antigen 2D;G antigen 2A;G antigen 2E;G antigen 2B/2C	Q9UEU5;Q6NT46;Q4V326;Q13066		NaN	NaN	NaN	NaN
GALE	UDP-glucose 4-epimerase	Q5QPP1;Q5QPP2;Q5QPP3;Q5QPP4;Q14376		0.98024	NaN	NaN	NaN
GALNT12	Polypeptide N-acetylgalactosaminyltransferase 12	Q8IXK2-2	10	NaN	NaN	NaN	NaN
GALNT2	Polypeptide N-acetylgalactosaminyltransferase 2;Polypeptide N-acetylgalactosaminyltransferase 2 soluble form	G3V1S6;Q10471		0.45282	NaN	NaN	NaN
GALNT6	Polypeptide N-acetylgalactosaminyltransferase 6	Q8NCL4		0.91459	NaN	0.91459	NaN
GANAB	Neutral alpha-glucosidase AB	Q14697;Q14697-2;F5H6X6;E9PKU7;E9PRF8;E9PNH1;H0YFL4;Q14697-3		0.95565	0.95227	1.0152	0.9132
GANC	Neutral alpha-glucosidase C	Q8TET4	428	NaN	NaN	NaN	NaN
GAPDH	Glyceraldehyde-3-phosphate dehydrogenase	P04406-2;E7EUT5;O14556	19;42;44;65;103;144;152;173;177;185;212;217;218;221	1.0558	NaN	NaN	1.0558
GAPDH	Glyceraldehyde-3-phosphate dehydrogenase	P04406	61;84;86;107;145;186;194;215;219;227;254;259;260;263	1.0004	0.96555	1.0285	1.0058
GAR1	H/ACA ribonucleoprotein complex subunit 1	Q9NY12-2;Q9NY12	134;139	1.2911	NaN	NaN	1.2911
GARS	Glycine--tRNA ligase	P41250	108	0.98506	1.0122	0.92256	0.97781
GART	Trifunctional purine biosynthetic protein adenosine-3;Phosphoribosylamine--glycine ligase;Phosphoribosylformylglycinamidine cyclo-ligase;Phosphoribosylglycinamide formyltransferase	P22102;P22102-2;F8WD69;C9JBJ1;C9JTV6;B4DJ93;C9JZG2;C9JKQ7;H7C366;H7C489;H7C5I9	285;375;452;866	1.0043	1.0332	0.96569	1.0161
GBA	Glucosylceramidase	J3KQG4;P04062-2;P04062		NaN	NaN	NaN	NaN
GBE1	1,4-alpha-glucan-branching enzyme	E9PGM4;Q04446		0.92627	0.96726	0.92627	NaN
GBF1	Golgi-specific brefeldin A-resistance guanine nucleotide exchange factor 1	Q92538		NaN	NaN	NaN	NaN
GBP6	Guanylate-binding protein 6	Q6ZN66-2;F5H7G9;Q6ZN66	171	NaN	NaN	NaN	NaN
GCC2	GRIP and coiled-coil domain-containing protein 2	B8ZZA5;B3KR21;B8ZZW2;Q8IWJ2	75	NaN	NaN	NaN	NaN
GCLC	Glutamate--cysteine ligase catalytic subunit	D6RGF8;H0Y9I7;P48506		1.0341	1.0341	NaN	NaN
GCLM	Glutamate--cysteine ligase regulatory subunit	P48507		1.1641	NaN	0.88469	NaN
GCN1L1	Translational activator GCN1	Q92616	965	1.0212	1.0514	0.94579	1.006
GCSH	Glycine cleavage system H protein, mitochondrial	P23434		NaN	NaN	NaN	NaN
GDAP2	Ganglioside-induced differentiation-associated protein 2	Q9NXN4-2;Q9NXN4	299;313;338	0.95347	NaN	NaN	0.9777
GDI1	Rab GDP dissociation inhibitor alpha	P31150;G5E9U5		0.9863	0.9863	1.5208	NaN
GDI2	Rab GDP dissociation inhibitor beta	P50395;E7EU23;P50395-2;Q5SX87;Q5SX86;Q5SX91;Q5SX90	360;418	0.99098	0.98895	0.99836	0.98971
GDPD1	Glycerophosphodiester phosphodiesterase domain-containing protein 1	J3KTA9;J3QQN7;Q8N9F7-3;Q8N9F7-2;Q8N9F7	41	1.0326	NaN	NaN	0.98952
GEMIN4	Gem-associated protein 4	I3L2C7;P57678;E7EN12;I3L4M4;I3L4A4;I3L399		0.98753	0.96493	NaN	NaN
GEMIN5	Gem-associated protein 5	Q8TEQ6	247	1.1234	1.1952	1.0337	1.1413
GEMIN6	Gem-associated protein 6	B9A037;B8ZZ85;Q8WXD5	27;31	0.83677	NaN	NaN	0.83677
GEMIN8	Gem-associated protein 8	H7BYE2;Q9NWZ8	5	NaN	NaN	NaN	NaN
GFPT1	Glutamine--fructose-6-phosphate aminotransferase [isomerizing] 1	Q06210-2;Q06210	48	0.93869	1.0211	NaN	0.93696
GGA1	ADP-ribosylation factor-binding protein GGA1	B0QYR6;Q9UJY5-4;Q9UJY5-3;Q9UJY5;Q6IC75;Q9UJY5-2;B0QYS4;B0QYS5;B0QYS0;B0QYS1;B0QYS2;B0QYS3	93;157;168;175;198	0.97416	NaN	NaN	0.97416
GGA2	ADP-ribosylation factor-binding protein GGA2	Q9UJY4;H3BMM6	181;193;200	0.99867	NaN	NaN	0.99867
GGA3	ADP-ribosylation factor-binding protein GGA3	Q9NZ52;J3KSS7;Q9NZ52-4;Q9NZ52-2;Q9NZ52-3;B7Z456;J3KSG3;B7Z1E9;J3QRP3;J3QRS8	15;100;165;180;202;258	1.096	NaN	NaN	1.096
GGCT	Gamma-glutamylcyclotransferase	M0QZK8;H7BZK5;B8ZZK2;O75223	55	NaN	NaN	NaN	NaN
GGCX	Vitamin K-dependent gamma-carboxylase	P38435-2;P38435		NaN	NaN	NaN	NaN
GIGYF2	PERQ amino acid-rich with GYF domain-containing protein 2	C9JH18;Q6Y7W6-4;Q6Y7W6;Q6Y7W6-3;I1E4Y6	113;132	0.573	NaN	NaN	0.573
GINM1	Glycoprotein integral membrane protein 1	Q9NU53	301;319;327	0.94239	0.91586	NaN	NaN
GINS1	DNA replication complex GINS protein PSF1	E7EQ95;Q14691	63	NaN	NaN	NaN	NaN
GIPC1	PDZ domain-containing protein GIPC1	O14908;K7EM11;K7ESN1;O14908-2	80	0.96677	NaN	NaN	NaN
GJA1	Gap junction alpha-1 protein	P17302	109;128;243;258;303;345	0.94539	0.8937	NaN	1.0908
GK5	Putative glycerol kinase 5	H7C5R4;Q6ZS86-3;Q6ZS86	79	NaN	NaN	NaN	NaN
GKAP1	G kinase-anchoring protein 1	Q5VSY0;Q5VSY0-2	192	2.0576	NaN	NaN	NaN
GLA	Alpha-galactosidase A	P06280		NaN	NaN	NaN	NaN
GLG1	Golgi apparatus protein 1	H3BM42;Q92896;Q92896-3;Q92896-2;H3BRD8;H3BQU9		0.86393	0.75071	0.87016	NaN
GLI4	Zinc finger protein GLI4	P10075	200	NaN	NaN	NaN	NaN
GLIPR2	Golgi-associated plant pathogenesis-related protein 1	Q5VZR0;Q9H4G4	15	0.73948	NaN	NaN	0.73948
GLO1	Lactoylglutathione lyase	Q04760-2;Q04760	133	0.96239	0.93081	1.092	0.94745
GLOD4	Glyoxalase domain-containing protein 4	Q9HC38-2;Q9HC38-3;I3L3Q4;B7Z403;Q9HC38;I3L1F4;I3L1I0	30	1.0392	NaN	NaN	1.0639
GLRX3	Glutaredoxin-3	O76003		0.93518	1.0614	NaN	0.87769
GLS	Glutaminase kidney isoform, mitochondrial	O94925-3;O94925;B8ZZC5;B8ZZA8;H7BZD1;C9JIJ6;O94925-2;B7Z509;H7C201		0.90117	0.89961	0.99532	0.89698
GLUD1;GLUD2	Glutamate dehydrogenase 1, mitochondrial;Glutamate dehydrogenase 2, mitochondrial;Glutamate dehydrogenase	P00367;P49448;B3KV55;B4DGN5		1.0529	NaN	NaN	1.0606
GLYR1	Putative oxidoreductase GLYR1	Q49A26-5;Q49A26-4;K7EMM8;Q49A26-2;Q49A26-3;Q49A26	414	NaN	NaN	NaN	NaN
GMFB;GMFG	Glia maturation factor beta;Glia maturation factor gamma	P60983;M0QYG8;M0R1D2;M0R0C1;M0QYJ8;O60234;G3V4P8		0.96686	NaN	NaN	NaN
GMPPA	Mannose-1-phosphate guanyltransferase alpha	Q96IJ6;Q96IJ6-2;C9J255;C9JAH0;F8WD54		0.88664	NaN	NaN	NaN
GMPPB	Mannose-1-phosphate guanyltransferase beta	Q9Y5P6;Q9Y5P6-2		0.9969	1.1179	NaN	NaN
GMPS	GMP synthase [glutamine-hydrolyzing]	F8W720;P49915	84;358	0.98824	1.0579	0.94243	0.95053
GNA11	Guanine nucleotide-binding protein subunit alpha-11	P29992	16;102	1.2122	0.99051	1.2201	1.2462
GNA12	Guanine nucleotide-binding protein subunit alpha-12	E7EUG4;B7Z3F7;E9PC54;B3KXS2;Q03113	71;228	1.1833	NaN	NaN	1.1833
GNA13	Guanine nucleotide-binding protein subunit alpha-13	F5H1G8;Q14344	119;277	1.2991	1.602	NaN	1.2991
GNAI1	Guanine nucleotide-binding protein G(i) subunit alpha-1	P63096;P63096-2;C9JPP4	29;46;51;92;248;349	NaN	NaN	NaN	NaN
GNAI2	Guanine nucleotide-binding protein G(i) subunit alpha-2	P04899;P04899-4;P04899-3;P04899-2;B3KTZ0;B4E2X5;F5GZL8;F8WE78	21;29;46;51;249;313;350	0.9572	0.93621	0.9572	1.0239
GNAI3	Guanine nucleotide-binding protein G(k) subunit alpha	P08754;P11488;P09471-2;P09471;P19087;A8MTJ3;H3BTM2;P19086	29;46;51;92;248;349	1.0466	0.57157	NaN	1.0725
GNAS	Guanine nucleotide-binding protein G(s) subunit alpha isoforms short;Guanine nucleotide-binding protein G(s) subunit alpha isoforms XLas	P63092-2;P63092-3;P63092;P63092-4;Q5JWF2-2;Q5JWF2;P38405;P38405-2;Q5JWD1;Q5JWE9;H0Y7F4;A2A2R6;H0Y7E8;K7EQ80;K7EPE2	8;17;53;74;82;202;260;293	0.93813	0.85081	NaN	1.012
GNB1	Guanine nucleotide-binding protein G(I)/G(S)/G(T) subunit beta-1	P62873;B1AKQ8;F6UT28	23;280	0.91121	NaN	NaN	0.86976
GNB2	Guanine nucleotide-binding protein G(I)/G(S)/G(T) subunit beta-2	P62879;E7EP32;C9JIS1;C9JXA5;C9JZN1;F6X3N5;B3KPU1;F5H100;F5H8J8;F5H0S8;E9PCP0;P16520	23;209	1.0343	1.0292	1.0633	0.97553
GNB2L1	Guanine nucleotide-binding protein subunit beta-2-like 1	P63244;J3KPE3;H0Y8W2;D6R9Z1;H0YAM7;D6R9L0;D6RFX4;H0YAF8;D6RHH4;D6RAC2;D6REE5;D6RFZ9;H0Y8R5;D6RAU2;E9PD14;D6RBD0;D6RF23;H0Y9P0;D6RGK8;D6RHJ5;D6R909;D6RDI0	106;139;183;271	0.9918	0.98607	0.99386	1.008
GNB4	Guanine nucleotide-binding protein subunit beta-4	Q9HAV0;C9JD14;H7C5J5	23	1.0724	1.0078	NaN	NaN
GNG12	Guanine nucleotide-binding protein G(I)/G(S)/G(O) subunit gamma-12	Q9UBI6	4;34;64	0.98174	0.99993	0.93622	0.9843
GNG5	Guanine nucleotide-binding protein G(I)/G(S)/G(O) subunit gamma-5	P63218	11;12;27;36	0.96588	0.94225	NaN	NaN
GNL1	Guanine nucleotide-binding protein-like 1	B0V0L0;P36915-2;P36915		1.2593	NaN	NaN	1.2593
GNL2	Nucleolar GTP-binding protein 2	H0YG10;Q13823		0.88386	NaN	NaN	NaN
GNL3	Guanine nucleotide-binding protein-like 3	Q9BVP2-2;Q9BVP2		NaN	NaN	NaN	NaN
GNPAT	Dihydroxyacetone phosphate acyltransferase	Q5TBH6;Q5TBH8;B4DNM9;O15228		NaN	NaN	NaN	NaN
GNPDA1;GNPDA2	Glucosamine-6-phosphate isomerase 1;Glucosamine-6-phosphate isomerase 2	D6RAY7;D6R9P4;P46926;D6R917;D6RB13;B7Z3X4;Q8TDQ7-3;Q8TDQ7-2;Q8TDQ7;D6RFF8;E7EVU7	51	1.0144	1.2131	0.99193	0.91971
GNPNAT1	Glucosamine 6-phosphate N-acetyltransferase	G3V5E4;G3V4W4;Q96EK6		NaN	NaN	NaN	NaN
GNS	N-acetylglucosamine-6-sulfatase	F5H4C6;H7C3P4;B4DYH8;P15586;F6S8M0		NaN	NaN	NaN	NaN
GOLGA4	Golgin subfamily A member 4	C9JHJ5;H0Y6I0;Q13439-3;Q13439-4;Q13439;Q13439-5		NaN	NaN	NaN	NaN
GOLGA7	Golgin subfamily A member 7	Q7Z5G4-3;Q7Z5G4	29;92;95;103	1.0132	0.9585	NaN	1.0324
GOLGA8M;GOLGA8I	Golgin subfamily A member 8M;Golgin subfamily A member 8I	H3BSY2-2;H3BSY2;A6NC78	112	NaN	NaN	NaN	NaN
GOLGB1	Golgin subfamily B member 1	Q14789;Q14789-2;H7C5I7	3044	0.9919	1.2463	NaN	0.77852
GOLT1B	Vesicle transport protein GOT1B	G3V1U5;F5H6U7;Q9Y3E0		NaN	NaN	NaN	NaN
GOSR1	Golgi SNAP receptor complex member 1	B4DQA8;O95249-2;K7EJC8;E9PCW1;O95249;G5E9T8	122;163	1.3021	NaN	NaN	1.3381
GOSR2	Golgi SNAP receptor complex member 2	O14653-3	169	NaN	NaN	NaN	NaN
GOSR2	Golgi SNAP receptor complex member 2	I3L0K1;O14653;O14653-2;E7EQ34	157;161;162	1.1383	NaN	NaN	1.1383
GOT1	Aspartate aminotransferase, cytoplasmic;Aspartate aminotransferase	P17174;B7Z7E9		0.98915	1.0321	0.97819	0.96008
GOT2	Aspartate aminotransferase, mitochondrial;Aspartate aminotransferase	P00505;E7ERW2		0.91665	NaN	0.91665	NaN
GPATCH8	G patch domain-containing protein 8	Q9UKJ3-2;Q9UKJ3	504;513	NaN	NaN	NaN	NaN
GPD2	Glycerol-3-phosphate dehydrogenase, mitochondrial	P43304-2;P43304;F5GYK7;F8W6E4		0.98262	0.99702	0.98262	1.0027
GPI	Glucose-6-phosphate isomerase	P06744;P06744-2;K7EP41;CON__Q3ZBD7;K7ELR7;K7EIL4;K7ENR8;K7ERK8;K7ERC6;K7ESF4;Q8N196	12	1.0206	1.0461	1.0597	0.98843
GPNMB	Transmembrane glycoprotein NMB	F6SKP1;F5GY20;Q14956-2;Q14956	448;453;458	0.93047	NaN	NaN	0.93047
GPR107	Protein GPR107	Q5VW38-2;G5E994;Q5VW38	536	NaN	NaN	NaN	NaN
GPR176	Probable G-protein coupled receptor 176	B4DZ23;J3KNC6;Q14439	194	NaN	NaN	NaN	NaN
GPR56	G-protein coupled receptor 56;GPR56 N-terminal fragment;GPR56 C-terminal fragment	F5H144;E7ENB2;Q9Y653-2;Q9Y653	492	0.9768	NaN	NaN	0.98883
GPRC5A	Retinoic acid-induced protein 3	Q8NFJ5	348;354	1.304	1.1313	NaN	1.4006
GPRC5C	G-protein coupled receptor family C group 5 member C	J9JIE0;Q9NQ84;Q9NQ84-2;A8MXZ4	26	1.4468	NaN	NaN	NaN
GPS1	COP9 signalosome complex subunit 1	C9JFE4;Q13098-5;Q13098;Q13098-7;Q13098-6;J3KSA5;J3QLT0;J3KRJ4;J3QQX0;J3QS84;J3QS88;J3KTB0;J3QLE8;J3QL53;J3KRE8	138;424;447	0.99868	0.94932	NaN	1.0238
GPS2;NEURL4	Neuralized-like protein 4	K7ESM1;I3L2W2;Q96JN8-2;Q96JN8;K7ESJ6;I3L2Z9;I3L100	25	0.98237	NaN	NaN	NaN
GPX8	Glutathione peroxidase;Probable glutathione peroxidase 8	E7ETY7;Q8TED1;J3KNB5	10;43	0.93304	NaN	NaN	0.93304
GRB2	Growth factor receptor-bound protein 2	P62993;J3KT38;J3QRL5;P62993-2	69;76	1.0925	1.0986	1.037	0.87747
GRHPR	Glyoxylate reductase/hydroxypyruvate reductase	Q9UBQ7;Q5T946	327	1.0745	NaN	NaN	1.0745
GRPEL1	GrpE protein homolog 1, mitochondrial	Q9HAV7		1.0406	NaN	NaN	NaN
GRSF1	G-rich sequence factor 1	Q12849-5;F5H5I6;H0Y8R1;H0YAK1;Q12849;H0YAM1	80	1.083	NaN	NaN	1.0862
GRWD1	Glutamate-rich WD repeat-containing protein 1	Q9BQ67		NaN	NaN	NaN	NaN
GSDMD	Gasdermin-D	E9PIB2;P57764;G3V1A6		1.0359	NaN	NaN	NaN
GSN	Gelsolin	P06396-2;F5H1A8;P06396-3;P06396;Q5T0H9;Q5T0H7;Q5T0H8;Q5T0I1;Q5T0I0		1.0049	0.75443	1.2749	0.98167
GSPT1	Eukaryotic peptide chain release factor GTP-binding subunit ERF3A	P15170-2;P15170-3;P15170;H3BR35;H3BSV8		0.99662	1.0557	0.98554	0.95882
GSPT2	Eukaryotic peptide chain release factor GTP-binding subunit ERF3B	Q8IYD1		NaN	NaN	NaN	NaN
GSR	Glutathione reductase, mitochondrial	P00390-5;P00390-4;P00390-2;P00390-3;P00390;E5RI06;H0YBD4		0.94004	NaN	NaN	0.95495
GSS	Glutathione synthetase	B7Z514;P48637		1.1052	NaN	1.1052	NaN
GSTK1	Glutathione S-transferase kappa 1	C9JNT3;E9PFN5;Q9Y2Q3-3;Q9Y2Q3;Q9Y2Q3-2	61	NaN	NaN	NaN	NaN
GSTM1;GSTM4;GSTM5	Glutathione S-transferase Mu 1;Glutathione S-transferase Mu 4;Glutathione S-transferase Mu 5	H3BRM6;B9ZVX7;P09488-2;Q03013-2;Q5T8Q9;A6NNT0;Q03013;P46439;P09488;Q5T8R1;E7EWW9		0.94053	0.94053	NaN	NaN
GSTO1	Glutathione S-transferase omega-1	Q5TA02;P78417-3;P78417;Q5TA01;P78417-2	37;38	1.0021	0.97182	1.0076	1.008
GSTP1	Glutathione S-transferase P	P09211;A8MX94	128;209	0.95215	0.97619	0.99324	0.94491
GSTT1	Glutathione S-transferase theta-1	H7BZG9;Q6IC69;P30711		NaN	NaN	NaN	NaN
GTF2A2	Transcription initiation factor IIA subunit 2	P52657	101	NaN	NaN	NaN	NaN
GTF2B	Transcription initiation factor IIB	B1APE1;B1APE2;Q00403	99;118	0.90881	NaN	NaN	0.90881
GTF2E1	General transcription factor IIE subunit 1	E9PER7;P29083		1.0211	0.97543	NaN	NaN
GTF2F2	General transcription factor IIF subunit 2	P13984		1.0027	NaN	NaN	0.96373
GTF2H2C;GTF2H2	General transcription factor IIH subunit 2-like protein;General transcription factor IIH subunit 2	D6RIT7;D6RGC9;R4GMS9;D6RJD3;D6RID8;Q6P1K8;Q13888;D6RAW1;J3KQC7;F5GZM1	40	NaN	NaN	NaN	NaN
GTF2I	General transcription factor II-I	P78347-2;P78347-4;P78347-3;P78347	312	NaN	NaN	NaN	NaN
GTF3C2	General transcription factor 3C polypeptide 2	Q8WUA4-2;Q8WUA4	315	NaN	NaN	NaN	NaN
GTF3C5	General transcription factor 3C polypeptide 5	H0Y5D2;Q5T7U0;H9KV68;Q5T7U1;Q9Y5Q8-2;H7BY84;Q9Y5Q8;Q9Y5Q8-3		NaN	NaN	NaN	NaN
GTPBP10	GTP-binding protein 10	F8WBY0;F8WCN4;F8WBB5;A4D1E9-3;C9J8R7;C9JNI1;C9JEQ8;A4D1E9-2;A4D1E9		0.95545	0.9227	0.94232	NaN
GTPBP4	Nucleolar GTP-binding protein 1	Q5T3R7;B4DY13;B7Z7A3;Q9BZE4		NaN	NaN	NaN	NaN
GYLTL1B	Glycosyltransferase-like protein LARGE2	E9PIZ2;Q8N3Y3	86;93	NaN	NaN	NaN	NaN
H1F0	Histone H1.0;Histone H1.0, N-terminally processed	P07305;P07305-2	59;82	1.587	0.9043	NaN	1.6833
H1FX	Histone H1x	Q92522		0.89435	NaN	NaN	0.79944
H2AFX;HIST1H2AA	Histone H2A.x;Histone H2A type 1-A	P16104;Q96QV6;Q71UI9-5	120;128	0.93522	NaN	0.93331	NaN
H2AFY	Core histone macro-H2A.1	O75367-2;O75367-3;O75367;D6RCF2;B4DJC3	116;117;123;167;189;289;292	0.80899	0.79157	0.8703	0.80114
H2AFY2	Core histone macro-H2A.2	Q9P0M6	116;117	0.91904	NaN	NaN	0.92979
H2AFZ;H2AFV	Histone H2A.Z;Histone H2A.V;Histone H2A	P0C0S5;Q71UI9;Q71UI9-3;Q71UI9-4;Q71UI9-2;C9J0D1;C9J386	116;121;122;126	0.97236	0.94957	0.98772	0.97236
H2BFS;HIST1H2BK	Histone H2B type F-S;Histone H2B type 1-K	P57053;O60814	6;47;58;109;117;121	0.59623	0.45216	NaN	0.59875
H3F3B;H3F3A;H3F3C	Histone H3;Histone H3.3;Histone H3.3C	K7EK07;P84243;K7EMV3;B4DEB1;K7ES00;K7EP01;Q6NXT2	19;24;28;37;38;57;80;123	0.84207	0.75099	NaN	0.84207
HADH	Hydroxyacyl-coenzyme A dehydrogenase, mitochondrial	Q16836;E9PF18;Q16836-3;Q16836-2		1.0763	NaN	NaN	1.084
HADHA	Trifunctional enzyme subunit alpha, mitochondrial;Long-chain enoyl-CoA hydratase;Long chain 3-hydroxyacyl-CoA dehydrogenase	P40939;H0YFD6;B4DYP2		0.99647	1.1401	0.98068	0.99351
HADHB	Trifunctional enzyme subunit beta, mitochondrial;3-ketoacyl-CoA thiolase	B5MD38;B4E2W0;P55084;C9K0M0;C9JEY0;C9JE81;F5GZQ3		1.0502	0.97643	NaN	1.0502
HARS	Histidine--tRNA ligase, cytoplasmic	B4DDD8;B3KWE1;P12081-4;P12081;B4E1C5;P12081-3;P12081-2;E7ETE2;C9JWK3		1.0121	NaN	NaN	1.0121
HAT1	Histone acetyltransferase type B catalytic subunit	O14929;F8WEW1;F8W9G7;O14929-2	15	0.90142	NaN	NaN	0.89729
HAUS3	HAUS augmin-like complex subunit 3	Q68CZ6	564	NaN	NaN	NaN	NaN
HBS1L	HBS1-like protein	J3QT46;Q9Y450;E9PS53;E9PHZ9;B7Z524;H0YDX7;Q9Y450-4;H0YD85;E9PN23;G5E991;E9PMN1;E9PLR4;Q9Y450-2	47	1.0681	0.83356	NaN	1.0681
HCFC1	Host cell factor 1;HCF N-terminal chain 1;HCF N-terminal chain 2;HCF N-terminal chain 3;HCF N-terminal chain 4;HCF N-terminal chain 5;HCF N-terminal chain 6;HCF C-terminal chain 1;HCF C-terminal chain 2;HCF C-terminal chain 3;HCF C-terminal chain 4;HCF C-terminal chain 5;HCF C-terminal chain 6	P51610-2;P51610;P51610-4;A6NEM2;P51610-3	1094	0.90774	0.78509	NaN	0.65375
HDAC1	Histone deacetylase 1	Q13547;Q5TEE2;F5GXM1	74;89	0.61658	NaN	NaN	0.6849
HDAC2	Histone deacetylase;Histone deacetylase 2	B3KRS5;Q92769;J3KPW7;E5RJ04;E5RGV4;E5RHE7;E5RH52;E5RG37;E5RFP9;H3BM24;E5RFI6;E5RK19	45;60;213	0.86978	1.0215	NaN	0.60739
HDAC6	Histone deacetylase 6	Q9UBN7-2;Q9UBN7;B4DZH6		NaN	NaN	NaN	NaN
HDGF	Hepatoma-derived growth factor	P51858;A8K8G0;P51858-2;P51858-3	39;126	0.94193	0.9712	NaN	0.87106
HDGFRP3;HDGFRP2	Hepatoma-derived growth factor-related protein 3;Hepatoma-derived growth factor-related protein 2	Q9Y3E1;H3BPQ6;M0R0J3;H3BTV7;Q7Z4V5-2;Q7Z4V5;K7EQZ6;Q7Z4V5-3	66	0.55366	NaN	NaN	NaN
HDHD2	Haloacid dehalogenase-like hydrolase domain-containing protein 2	Q9H0R4-2;K7ER15;Q9H0R4		1.038	NaN	NaN	NaN
HDLBP	Vigilin	Q00341;C9JHS7;C9JHZ8;C9JES8;C9JZI8;C9J5E5;C9JIZ1;H7C0A4;Q00341-2;C9JHS9;C9J739;C9JMQ6;C9JQ82;C9JBS3;C9JEJ8;C9JKQ5;C9JHN6;C9JT62;C9JK79;H0Y394		1.1069	NaN	1.1069	NaN
HEATR1	HEAT repeat-containing protein 1	Q5T3Q7;Q9H583		1.0975	NaN	1.0575	NaN
HEATR2	HEAT repeat-containing protein 2	Q86Y56-2;Q86Y56;Q86Y56-3;E9PGY2;H0Y650		0.8433	NaN	NaN	NaN
HEATR5B	HEAT repeat-containing protein 5B	Q9P2D3-2;Q9P2D3-3;Q9P2D3		NaN	NaN	NaN	NaN
HEBP1	Heme-binding protein 1	Q9NRV9		NaN	NaN	NaN	NaN
HECTD1	E3 ubiquitin-protein ligase HECTD1	Q9ULT8;H0YJD4;G3V4V5;H0YJP0	255;1371;2605	0.93617	0.93617	NaN	NaN
HEG1	Protein HEG homolog 1	H7C4K2;H7C4M4;Q9ULI3	27	NaN	NaN	NaN	NaN
HERC2	E3 ubiquitin-protein ligase HERC2	O95714	105;187;547;551;2976	0.84727	NaN	NaN	0.84727
HERC4	Probable E3 ubiquitin-protein ligase HERC4	Q5GLZ8-6;Q5GLZ8-3;Q5GLZ8-2;Q5GLZ8		1.0651	NaN	NaN	1.0491
HGS	Hepatocyte growth factor-regulated tyrosine kinase substrate	O14964;O14964-2;I3L1E3;I3L1P5;I3L2H4;I3L165	86;136;146;202;207;283;338;473;513;521;541;551	1.0131	0.94409	0.7324	1.2846
HGSNAT	Heparan-alpha-glucosaminide N-acetyltransferase	H0YAZ0;E5RJN0;E7ET79;Q68CP4-2;Q68CP4	240	NaN	NaN	NaN	NaN
HIBADH	3-hydroxyisobutyrate dehydrogenase, mitochondrial	P31937		0.93054	NaN	NaN	0.98945
HIBCH	3-hydroxyisobutyryl-CoA hydrolase, mitochondrial	B8ZZZ0;Q6NVY1-2;Q6NVY1;H7C400		1.0093	NaN	NaN	NaN
HIF1AN	Hypoxia-inducible factor 1-alpha inhibitor	Q9NWT6;E9PL41	115	0.88756	NaN	NaN	0.8557
HINT1	Histidine triad nucleotide-binding protein 1	D6RD60	7	1.026	1.011	NaN	1.0081
HINT1		P49773;D6REP8;D6RE99;D6RC06	7	NaN	NaN	NaN	NaN
HINT2	Histidine triad nucleotide-binding protein 2, mitochondrial	Q9BX68		0.98368	NaN	NaN	NaN
HIP1	Huntingtin-interacting protein 1	O00291-3;O00291;C9JMG5	155;283	0.8836	NaN	NaN	0.8836
HIP1R	Huntingtin-interacting protein 1-related protein	O75146	5	0.87741	NaN	NaN	0.89993
HIST1H1A	Histone H1.1	Q02539;P22492;P16401	67;78;93;100;109;113;120;129	2.1628	1.4174	NaN	NaN
HIST1H1C	Histone H1.2	P16403	17;21;34;46;64;75;90;97;106;110	1.7381	1.7097	1.2622	1.8958
HIST1H1E;HIST1H1D	Histone H1.4;Histone H1.3	P10412;P16402	17;21;22;34;46;64;75;90;97;106;110	1.9266	2.6139	2.693	1.8503
HIST1H2AC;HIST3H2A;HIST1H2AB	Histone H2A type 1-C;Histone H2A type 3;Histone H2A type 1-B/E	Q93077;Q7L7L0;P04908	96;119;120	NaN	NaN	NaN	NaN
HIST1H2AJ;HIST1H2AH;H2AFJ;HIST2H2AC;HIST2H2AA3;HIST1H2AD;HIST1H2AG	Histone H2A type 1-J;Histone H2A type 1-H;Histone H2A.J;Histone H2A type 2-C;Histone H2A type 2-A;Histone H2A type 1-D;Histone H2A type 1;Histone H2A	Q99878;Q96KK5;Q9BTM1;Q16777;Q6FI13;P20671;P0C0S8;H0YFX9;Q9BTM1-2	96;119;120	1.1077	0.9901	1.0028	1.1375
HIST1H2BC;HIST1H2BH;HIST2H2BF;HIST1H2BA	Histone H2B type 1-C/E/F/G/I;Histone H2B type 1-H;Histone H2B type 2-F;Histone H2B;Histone H2B type 1-A	P62807;Q93079;Q5QNW6;Q5QNW6-2;B4DR52;Q96A08	6;47;58;109;117;121	0.99619	0.95512	1.0249	0.99266
HIST1H2BD	Histone H2B type 1-D	P58876	6;12;47;58;109;117;121	1.1513	NaN	1.2306	0.58148
HIST1H2BL	Histone H2B type 1-L	Q99880	6;47;58;109;117;121	0.76955	NaN	NaN	0.76955
HIST1H2BM	Histone H2B type 1-M	Q99879	6;47;58;109;117;121	0.82847	NaN	NaN	NaN
HIST1H2BN	Histone H2B type 1-N	Q99877	6;47;58;109;117;121	NaN	NaN	NaN	NaN
HIST1H4A	Histone H4	P62805	32;60;78;80;92	1.0195	0.90946	1.0527	1.0206
HIST2H2AB	Histone H2A type 2-B	Q8IUE6		1.0284	1.0284	NaN	NaN
HIST2H2BE;HIST1H2BO;HIST3H2BB	Histone H2B type 2-E;Histone H2B type 1-O;Histone H2B type 3-B	Q16778;P23527;Q8N257;Q6DRA6;Q6DN03	6;47;58;109;117;121	1.061	0.95111	1.072	1.0579
HIST2H3A;HIST1H3A;HIST3H3	Histone H3.2;Histone H3.1;Histone H3.1t	Q71DI3;P68431;Q16695	19;24;28;37;38;57;80;123	0.93486	0.90831	1.0149	0.97016
HIVEP1	Zinc finger protein 40	P15822	661;797	0.89595	NaN	NaN	NaN
HIVEP2	Transcription factor HIVEP2	P31629	428	NaN	NaN	NaN	NaN
HK1	Hexokinase-1	P19367-4;P19367-2;P19367;P19367-3;E7ENR4;B1AR63;E9PB90;P52789;P52790		0.91471	0.91011	0.86384	1.0204
HLA-A	HLA class I histocompatibility antigen, A-2 alpha chain;HLA class I histocompatibility antigen, A-69 alpha chain;HLA class I histocompatibility antigen, A-68 alpha chain	P01892;A9R9N7;A9R9N8;P10316;P01891;Q09160;Q31610;P30486;P30499;Q95604	340;364	1.0645	1.0058	0.75662	1.088
HLA-A	HLA class I histocompatibility antigen, A-74 alpha chain;HLA class I histocompatibility antigen, A-32 alpha chain;HLA class I histocompatibility antigen, A-29 alpha chain;HLA class I histocompatibility antigen, A-66 alpha chain;HLA class I histocompatibility antigen, A-43 alpha chain;HLA class I histocompatibility antigen, A-34 alpha chain;HLA class I histocompatibility antigen, A-26 alpha chain;…	P30459;P10314;A2BDY9;P30512;P30457;P30456;P30453;P30450;P18462;P16190;P16189;B0UXQ0;Q5SPM3;B0UXQ1;A2ARK8	340;364	1.9205	NaN	NaN	NaN
HLA-A;HLA-B	HLA class I histocompatibility antigen, A-23 alpha chain;HLA class I histocompatibility antigen, A-30 alpha chain;HLA class I histocompatibility antigen, A-24 alpha chain;HLA class I histocompatibility antigen, B-59 alpha chain;HLA class I histocompatibility antigen, B-35 alpha chain;HLA class I histocompatibility antigen, B-78 alpha chain;HLA class I histocompatibility antigen, B-56 alpha chain;…	P30447;P16188;P05534;Q29940;P30685;P30498;P30495;P30493;P30492;P30491;P30490;P30484;P30464;P18465;P18464;P10319;P13746;P13746-2;Q29960-2;B0S7Z4;Q95365;Q29836;Q29718;Q04826;P30488;P30487;P30485;P30483;P30480;P30479;P30475;P30466;P30462;P30461;P30460;P18463;P03989;P01889;Q29960;P30510;P30508;P30504;B0S7Z5;B0S7Z6;Q31611;P17693;Q5RJ85;B0V0C2;Q6DU44;P13747;P01893;Q9TNN7;Q29963;Q29865;Q07000;P30505;P30…	340;364	NaN	NaN	NaN	NaN
HLA-B	HLA class I histocompatibility antigen, B-44 alpha chain	P30481		1.029	NaN	NaN	1.1076
HLA-C	HLA class I histocompatibility antigen, Cw-7 alpha chain	P10321;A2AEA2;F5GXA6	365	1.0076	NaN	NaN	0.96018
HLA-DQB1		A2BF36		NaN	NaN	NaN	NaN
HM13	Minor histocompatibility antigen H13	Q8TCT9-5;Q8TCT9;Q8TCT9-2;Q8TCT9-4	61;199;328	1.0641	NaN	NaN	1.0875
HMGA1	High mobility group protein HMG-I/HMG-Y	P17096-2;E5RIT9	7;15	NaN	NaN	NaN	NaN
HMGA1	High mobility group protein HMG-I/HMG-Y	P17096;P17096-3;H7BYM6	7;15;46	1.263	1.9634	NaN	1.2327
HMGB1;HMGB1P1	High mobility group protein B1;Putative high mobility group protein B1-like 1	P09429;Q5T7C4;Q5T7C6;Q5T7C0;B2RPK0	44;65;114;127;128;147;154;157	0.92678	0.93102	0.98182	0.90858
HMGB2	High mobility group protein B2	P26583;D6R9A6	44;114;127;128;147;154;157	0.8172	0.82151	NaN	0.80765
HMGB3	High mobility group protein B3;Putative high mobility group protein B3-like protein	E9PES6;E7ES08;E7EQU1;O15347;P0C6E5		0.8561	0.8561	NaN	NaN
HMGCR	3-hydroxy-3-methylglutaryl-coenzyme A reductase	P04035-2;P04035;P04035-3	248	NaN	NaN	NaN	NaN
HMGCS1	Hydroxymethylglutaryl-CoA synthase, cytoplasmic	Q01581;D6RIW1		0.94309	1.0908	0.70734	NaN
HMGN2	Non-histone chromosomal protein HMG-17	P05204	64;76;82	0.83917	1.0093	NaN	0.80794
HN1	Hematological and neurological expressed 1 protein	J3KT51;Q9UK76;Q9UK76-2;J3KSH8;Q9UK76-3;F5GY98;F2Z3M5	8;64;69	0.86954	NaN	NaN	0.83233
HN1L	Hematological and neurological expressed 1-like protein	H3BMT0;H3BTV5;H3BU16;Q9H910-2;A6NGP5;Q9H910;H3BMV3;B4DLH4		0.98206	1.1877	NaN	NaN
HNRNPA0	Heterogeneous nuclear ribonucleoprotein A0	Q13151		1.0162	1.034	1.0305	0.98895
HNRNPA1	Heterogeneous nuclear ribonucleoprotein A1	P09651;P09651-3;P09651-2;F8W6I7;F8VZ49;F8VTQ5;F8W646;H0YH80;F8VYN5	3;52;78;166;350	0.96677	0.95867	0.98854	0.95924
HNRNPA1L2	Heterogeneous nuclear ribonucleoprotein A1-like 2	Q32P51	52;171	NaN	NaN	NaN	NaN
HNRNPA2B1	Heterogeneous nuclear ribonucleoproteins A2/B1	P22626;P22626-2	46;59;112;120	0.98083	0.95096	0.96651	1.0114
HNRNPA3	Heterogeneous nuclear ribonucleoprotein A3	P51991-2;P51991;H7C1J8		1.011	0.95218	0.96675	1.0359
HNRNPAB	Heterogeneous nuclear ribonucleoprotein A/B	D6R9P3;D6RD18;Q99729-3;D6RBZ0;Q99729-2;Q99729-4;Q99729	83;102	1.0028	1.0157	0.98231	1.0059
HNRNPC	Heterogeneous nuclear ribonucleoproteins C1/C2	G3V4W0;B4DY08;P07910-2;P07910;G3V4C1;G3V2Q1;P07910-4;P07910-3;G3V576;G3V5V7;G3V2D6;G3V575;G3V555;G3V5X6;G3V3K6;G3V251;B4DSU6;G3V4M8;G3V2H6;O60812	8;29;30;163;191;216;219;230	1.0207	1.0092	1.0544	1.0154
HNRNPD	Heterogeneous nuclear ribonucleoprotein D0	Q14103-3;Q14103;H0Y8G5;H0YA96;Q14103-4;B4DTC3;Q14103-2;D6RAF8;D6RF44;F5H6R6;D6RD83;D6RBQ9	110;129;197;218;221;238	0.99532	0.95698	1.0543	0.96245
HNRNPF	Heterogeneous nuclear ribonucleoprotein F;Heterogeneous nuclear ribonucleoprotein F, N-terminally processed	P52597	87;98;167;185;224;299	0.92082	0.92497	0.91342	0.9273
HNRNPH1	Heterogeneous nuclear ribonucleoprotein H;Heterogeneous nuclear ribonucleoprotein H, N-terminally processed	P31943;G8JLB6;E9PCY7;D6RBM0;H0YB39;E5RGV0;E7EN40;D6RIT2;D6RIU0;E7EQJ0;D6RAM1;D6R9T0;D6RFM3;D6RDU3;D6RJ04;D6RIH9;E5RGH4;H0YBD7;D6RDL0;H0YBG7;D6RF17;F5GZT4;D6R9D3;H0YAQ2;E5RJ94	167;170;185	0.97495	0.94798	1.0763	0.97499
HNRNPH2	Heterogeneous nuclear ribonucleoprotein H2;Heterogeneous nuclear ribonucleoprotein H2, N-terminally processed	P55795	167;170;185	0.9794	NaN	NaN	0.9794
HNRNPH3	Heterogeneous nuclear ribonucleoprotein H3	P31942-2;P31942;P31942-3;B4DHY1;P31942-4;P31942-6;P31942-5	67	0.98191	0.96323	NaN	0.98191
HNRNPK	Heterogeneous nuclear ribonucleoprotein K	P61978-3;Q5T6W2	34;52;63;139;155;195;381;398	0.97887	1.0217	0.98091	0.94409
HNRNPK	Heterogeneous nuclear ribonucleoprotein K	P61978;P61978-2	34;52;63;163;179;219;405;422;456	NaN	NaN	NaN	NaN
HNRNPL	Heterogeneous nuclear ribonucleoprotein L	P14866;M0QXS5;P14866-2;M0R076;M0R1W6;B4DVF8;M0QYL7;H7C464	277;302;455;533;538;568	0.90644	0.98638	0.97846	0.89041
HNRNPM	Heterogeneous nuclear ribonucleoprotein M	P52272-2;P52272;M0R019;M0QZM1;M0R2T0;M0R2I7;M0QYQ7;M0R0N3;M0QY96;M0R0Y6;M0QYL3	83;203;342;349;628;631;646;651	1.0145	0.96604	1.0346	1.0002
HNRNPR	Heterogeneous nuclear ribonucleoprotein R	O43390;O43390-2;Q2L7G6;E7ETM7	366	1.0062	0.98225	0.99445	1.0253
HNRNPU	Heterogeneous nuclear ribonucleoprotein U	Q00839;Q00839-2;Q5RI18	9;21;186;333;352;516;524;674	0.99031	0.94727	0.99516	1.0194
HNRNPUL1	Heterogeneous nuclear ribonucleoprotein U-like protein 1	M0QYZ0;M0R3F1;Q9BUJ2-4;B7Z4B8;Q9BUJ2-2;Q9BUJ2;M0QYM5;M0QYI8;Q9BUJ2-3		0.95606	0.91336	NaN	0.99773
HNRNPUL2;hCG_2044799	Heterogeneous nuclear ribonucleoprotein U-like protein 2	Q1KMD3;H3BQZ7		NaN	NaN	NaN	NaN
HNRPDL	Heterogeneous nuclear ribonucleoprotein D-like	O14979;O14979-3;O14979-2	142;162;209;212;269;302	1.1244	1.0076	1.1657	1.1432
HNRPLL;HNRNPLL	Heterogeneous nuclear ribonucleoprotein L-like	Q5JB52;B7WPG3;Q8WVV9-4;Q8WVV9;D6W592		0.90823	NaN	NaN	NaN
HP1BP3	Heterochromatin protein 1-binding protein 3	B0QZK4;Q5SWC8;Q5SSJ5-2;Q5SSJ5		0.8196	NaN	NaN	NaN
HPRT1	Hypoxanthine-guanine phosphoribosyltransferase	P00492		1.0087	NaN	1.1025	1.0058
HRH1	Histamine H1 receptor	P35367	238;261;274;332;373;375	1.177	1.177	NaN	1.1536
HRH4	Histamine H4 receptor	Q9H3N8-2;Q9H3N8		NaN	NaN	NaN	NaN
HSBP1	Heat shock factor-binding protein 1	O75506	75	0.95165	NaN	NaN	1.0716
HSD17B10	3-hydroxyacyl-CoA dehydrogenase type-2	Q99714;Q99714-2;Q5H928	52	1.0253	1.0421	NaN	0.99057
HSD17B11	Estradiol 17-beta-dehydrogenase 11	D6RCD0;Q8NBQ5	70;105;106	1.0715	NaN	NaN	1.0715
HSD17B4	Peroxisomal multifunctional enzyme type 2;(3R)-hydroxyacyl-CoA dehydrogenase;Enoyl-CoA hydratase 2	E7EWE5;P51659-3;P51659;P51659-2;E7EPL9;E7ER27;G5E9S2;E7ET17	620	1.0073	NaN	NaN	1.0317
HSD17B7	3-keto-steroid reductase	P56937-3;P56937-2;P56937		NaN	NaN	NaN	NaN
HSDL1	Inactive hydroxysteroid dehydrogenase-like protein 1	H3BQI7;H3BT52;Q3SXM5-2;Q3SXM5		0.90553	0.89697	NaN	NaN
HSF1;HSF2	Heat shock factor protein 1;Heat shock factor protein 2	Q00613-2;Q03933-2;Q00613;Q03933		1.0213	NaN	NaN	NaN
HSP90AA1	Heat shock protein HSP 90-alpha	P07900;P07900-2;Q86U12;G3V2J8;Q14568;Q58FG1	69;112;116;185;191;283;292;362;407;443;478;558;559;560;615	1.0186	1.0147	0.98492	1.023
HSP90AA5P	Putative heat shock protein HSP 90-alpha A5	Q58FG0	243;244;245	NaN	NaN	NaN	NaN
HSP90AB1	Heat shock protein HSP 90-beta	P08238;Q58FF7	64;69;72;107;111;180;186;275;284;348;354;399;435;438;477;491;531;538;550;551;552;559;568;574;607;623	1.0005	1.0151	1.0022	0.98382
HSP90AB1		Q5T9W8	64;69;72;132;138	1.0651	NaN	NaN	1.0651
HSP90AB2P	Putative heat shock protein HSP 90-beta 2	Q58FF8	64;69;72;141;145;197;206;304;332	0.96748	0.9656	0.96231	1.0079
HSP90AB4P	Putative heat shock protein HSP 90-beta 4	Q58FF6	161;458;476	1.0307	0.97426	1.025	NaN
HSP90B1	Endoplasmin	P14625;H0YIV0;Q58FF3;F8W026		1.0086	0.97242	1.0259	1.0086
HSPA1A	Heat shock 70 kDa protein 1A/1B	P08107;P08107-2;E7EP94;Q5SP16	56;71;108;128;348;451;507;512;524;550;597	1.0141	1.0549	1.0132	1.0134
HSPA4	Heat shock 70 kDa protein 4	P34932;D6RJ96	124;126;332;388;477;479;568;754	0.99648	1.0622	0.99586	0.99421
HSPA4L	Heat shock 70 kDa protein 4L	E9PDE8;O95757;E7ES43	362;682;688	NaN	NaN	NaN	NaN
HSPA5	78 kDa glucose-regulated protein	P11021	113;352	1.0251	1.0141	1.0952	0.98982
HSPA6	Heat shock 70 kDa protein 6	P17066;P48741	359;453;509	0.92066	NaN	NaN	NaN
HSPA8	Heat shock cognate 71 kDa protein	P11142;E9PKE3;E9PNE6;P11142-2;A8K7Q2;E9PN89;E9PS65;E9PLF4;E9PQQ4;E9PQK7;E9PK54;E9PM13;E9PPY6;P54652;E9PN25;E9PI65	3;56;71;88;108;126;128;159;187;188;246;257;319;348;357;423;451;500;507;512;524;531;535;539;550;583;589;597;601	1.012	1.0217	0.91324	1.0524
HSPA9	Stress-70 protein, mitochondrial	P38646;D6RJI2;H0YBG6;D6RA73;H0Y8S0		1.0452	1.0673	0.92362	1.0622
HSPB1	Heat shock protein beta-1	P04792;F8WE04;C9J3N8	112;114;123;198	0.88505	0.86661	1.1789	0.87794
HSPD1	60 kDa heat shock protein, mitochondrial	P10809;E7ESH4;E7EXB4;B7Z712;C9JL25;C9JL19;C9JCQ4	236	1.028	1.0179	1.024	1.0361
HSPE1	10 kDa heat shock protein, mitochondrial	P61604;B8ZZL8;B8ZZ54		1.0384	1.0575	1.06	1.0242
HSPH1	Heat shock protein 105 kDa	Q92598-2;Q92598-3;Q92598;B4DYH1;B4DY72;R4GN69;Q5TBM3	388;471;611;659;780	1.0784	1.3264	1.1045	1.0347
HTATIP2	Oxidoreductase HTATIP2	Q9BUP3;Q9BUP3-3;E9PI87;Q9BUP3-2	9;36;98;137;228	1.0956	1.045	NaN	1.1
HTRA2	Serine protease HTRA2, mitochondrial	O43464-4;O43464-3;O43464	237	NaN	NaN	NaN	NaN
HUWE1	E3 ubiquitin-protein ligase HUWE1	Q7Z6Z7-2;Q7Z6Z7-3;Q7Z6Z7;H0Y5W0;H0Y659;Q5H962	1107;1111;1470;2172;2267;2703;3258;3329;3436;3661;3681;3896	0.94432	NaN	NaN	0.94959
HYDIN	Hydrocephalus-inducing protein homolog	Q4G0P3	2451	NaN	NaN	NaN	NaN
HYOU1	Hypoxia up-regulated protein 1	E9PJ21;E9PL22;Q9Y4L1;J3QQH7;J3QLE9;J3QL06;J3KTF1;B7Z909;J3KSJ2;J3KT27		0.94159	NaN	NaN	0.92243
IARS	Isoleucine--tRNA ligase, cytoplasmic	P41252;J3KR24;Q5TCC4;Q5TCC5;Q5TCD2;Q5TCD1		0.99321	1.043	0.96166	0.91556
IARS2	Isoleucine--tRNA ligase, mitochondrial	F6SBX2;Q9NSE4		1.0341	1.0805	0.9797	1.0653
IDH1	Isocitrate dehydrogenase [NADP] cytoplasmic	O75874;C9J4N6		0.9841	1.0186	1.1013	0.96843
IDH2	Isocitrate dehydrogenase [NADP];Isocitrate dehydrogenase [NADP], mitochondrial	B4DFL2;P48735;H0YL11;B4DSZ6		1.0433	NaN	NaN	1.0433
IDH3A	Isocitrate dehydrogenase [NAD] subunit alpha, mitochondrial	P50213-2;P50213;H0YKD0;H0YLI6;H0YMU3;B7Z9J8;H0YL72;H0YNF5		0.94188	0.949	NaN	0.92716
IDH3B	Isocitrate dehydrogenase [NAD] subunit beta, mitochondrial	O43837-2;O43837;O43837-3		0.95201	1.082	NaN	1.0598
IDI1	Isopentenyl-diphosphate Delta-isomerase 1	C9JD53;C9JKM8;Q13907;Q13907-2		1.1478	1.1478	NaN	NaN
IFIT5	Interferon-induced protein with tetratricopeptide repeats 5	B4DDV1;Q13325		0.96337	NaN	NaN	0.96337
IFNGR1	Interferon gamma receptor 1	F5H5M7;P15260	257;271	0.86018	0.88627	NaN	0.84102
IGF1R	Insulin-like growth factor 1 receptor;Insulin-like growth factor 1 receptor alpha chain;Insulin-like growth factor 1 receptor beta chain	C9J5X1;P08069;H0YMJ5	1167;1170	NaN	NaN	NaN	NaN
IGF2BP2	Insulin-like growth factor 2 mRNA-binding protein 2	Q9Y6M1-5;Q9Y6M1-6;Q9Y6M1-3;Q9Y6M1-4;Q9Y6M1-1;Q9Y6M1;F8W930	207	0.89521	NaN	NaN	NaN
IGF2BP3	Insulin-like growth factor 2 mRNA-binding protein 3	O00425		NaN	NaN	NaN	NaN
IGF2R	Cation-independent mannose-6-phosphate receptor	P11717	2352;2394	1.0427	1.0626	0.9992	1.1847
IGSF3	Immunoglobulin superfamily member 3	O75054;O75054-2	1161	0.94532	NaN	NaN	0.94532
IGSF8	Immunoglobulin superfamily member 8	C9J8Z4;Q969P0-3;Q969P0		NaN	NaN	NaN	NaN
IK	Protein Red	D6REL4;E7EQZ7;Q13123	173	NaN	NaN	NaN	NaN
IKBKG	NF-kappa-B essential modulator	C9JZ85;F8W9A9;A8MV29;E7EU78;C9J1R1;Q9Y6K9;Q9Y6K9-2	142	NaN	NaN	NaN	NaN
IL18	Interleukin-18	Q14116-2;Q14116	144	1.0116	1.0794	0.8547	0.94505
IL21R	Interleukin-21 receptor	Q9HBE5	282	0.86075	NaN	NaN	0.86075
IL2RG	Cytokine receptor common subunit gamma	Q5FC10;Q5FC12;P31785		0.78325	NaN	NaN	NaN
IL32	Interleukin-32	P24001-4;C6GKH1;P24001-6;P24001-2;F8VVN4;P24001;B8Q191;P24001-5;P24001-3;E9PIV2;F8W1V1;F8VSD2;E9PK07	13;28;116;123	1.0039	0.86724	NaN	1.055
ILF2	Interleukin enhancer-binding factor 2	Q12905	45;59	0.93027	0.92773	0.99441	0.94741
ILF3	Interleukin enhancer-binding factor 3	Q12906;Q12906-7;Q12906-5;Q12906-4;Q12906-2;Q12906-6;Q12906-3;K7EKJ9;K7EQR9;K7ER69;K7EJ09;K7EKY0;K7ERM6;K7ENK6;K7EM82;K7EPG3;K7ELV3	100;257	1.0269	0.94821	NaN	1.0206
ILK	Integrin-linked protein kinase	Q13418;B7Z1I0;B7Z418;E9PM54;E9PNR4		0.92846	1.0682	NaN	1.0912
ILKAP	Integrin-linked kinase-associated serine/threonine phosphatase 2C	H7C2I8;Q9H0C8		1.1889	NaN	NaN	NaN
IMMT	Mitochondrial inner membrane protein	H7C463;C9J406;B9A067;Q16891-3;Q16891-2;Q16891-4;Q16891	306	1.1064	NaN	NaN	0.95391
IMPA1	Inositol monophosphatase 1	H0YBL1;P29218;P29218-3		NaN	NaN	NaN	NaN
IMPDH1	Inosine-5-monophosphate dehydrogenase 1;Inosine-5-monophosphate dehydrogenase	C9K0R9;P20839-2;P20839-4;C9J381;P20839;E7EQS0;P20839-3;P20839-7;P20839-5;P20839-6;C9J029;H7C5T1;H7C511		0.83273	NaN	NaN	0.83273
IMPDH2	Inosine-5-monophosphate dehydrogenase 2	P12268;H0Y4R1;E7ETK5	124;134;195;206;208;293;422;450;511	1.0021	0.98894	0.99246	1.0093
ING4	Inhibitor of growth protein 4	Q9UNL4-8;Q9UNL4-3;Q9UNL4-4;Q9UNL4-7;Q9UNL4-5;Q9UNL4-6;Q9UNL4-2;Q9UNL4	66	NaN	NaN	NaN	NaN
INPPL1	Phosphatidylinositol 3,4,5-trisphosphate 5-phosphatase 2	O15357-2;O15357;H0YFZ4		1.0859	1.2437	NaN	NaN
INSR	Insulin receptor;Insulin receptor subunit alpha;Insulin receptor subunit beta	P06213-2;P06213	1035;1180;1183	1.2585	NaN	NaN	1.2585
INSRR	Insulin receptor-related protein;Insulin receptor-related protein alpha chain;Insulin receptor-related protein beta chain	P14616	1148;1151	NaN	NaN	NaN	NaN
INTS12	Integrator complex subunit 12	Q96CB8	217	NaN	NaN	NaN	NaN
INTS7	Integrator complex subunit 7	Q9NVH2-3;Q9NVH2-2;Q9NVH2;Q9NVH2-4	105;847	0.80755	NaN	NaN	0.93465
INTS9	Integrator complex subunit 9	G3XAN1;Q9NV88-3;Q9NV88-2;Q9NV88;H7BYQ6;E5RJ88;E5RK47;H0YBH8;E5RG70	58;462	0.94722	NaN	NaN	0.85862
IPO4	Importin-4	Q8TEX9;Q8TEX9-2;H0YN14;H0YMR4;H0YLV0;H0YL92;H0YN07		1.1062	0.99044	1.1542	1.2141
IPO5	Importin-5	O00410;H0Y8C6;O00410-3;B4E0R6;O00410-2;C9JZD8;C9J875;C9JQT6;E7ESA1;E7ESZ1;E7EWK4;E7EX05;E7EQT5;E7ETV8;E7EV12;C9JMV5;E7ETV3	693	1.0289	1.0343	1.086	0.98999
IPO7	Importin-7	O95373;E9PLB2	283	1.0451	0.9211	0.86538	1.0796
IPO8	Importin-8	O15397-2;O15397		NaN	NaN	NaN	NaN
IQCA1P1	Putative IQ and AAA domain-containing protein 1-like	A6NCM1	351;357;359;361	NaN	NaN	NaN	NaN
IQGAP1	Ras GTPase-activating-like protein IQGAP1	P46940;H0YLE8;H0YKA5;E9PDT6	811;1000;1528	1.0044	0.99684	1.0528	1.0044
IQGAP2	Ras GTPase-activating-like protein IQGAP2	Q13576-2;J3KR91;F5H7S7;E7EWC2;Q13576	409	NaN	NaN	NaN	NaN
IQGAP3	Ras GTPase-activating-like protein IQGAP3	F2Z2E2;Q86VI3		1.0634	NaN	NaN	NaN
IREB2	Iron-responsive element-binding protein 2	P48200;H0YNL8;H0YKU0	107;696;769	1.1277	NaN	NaN	1.2177
ISG15	Ubiquitin-like protein ISG15	P05161	35	NaN	NaN	NaN	NaN
IST1	IST1 homolog	H3BUI0;J3KR23;P53990-2;P53990-3;P53990-4;P53990-5;H3BQF7;H3BMU1;J3QLU7;P53990		0.95818	0.98493	NaN	NaN
ITCH	E3 ubiquitin-protein ligase Itchy homolog	Q96J02-3;Q96J02-2;Q96J02	199;281;295;327;362	0.81347	0.81746	NaN	0.80095
ITFG3	Protein ITFG3	C9J1M4;C9J8V3;C9JJN3;C9JR71;C9JTF7;C9JP72;C9J3Y6;C9IYB9;C9K0C5;B4DGG1;Q9H0X4-2;Q9H0X4	5;15;20;30;36	1.3146	NaN	NaN	1.3164
ITGA2	Integrin alpha-2	P17301;E9PB77;E7EMF1;E7ESP4;D6RG08	1168	1.1922	0.99252	NaN	0.83993
ITGA3	Integrin alpha-3;Integrin alpha-3 heavy chain;Integrin alpha-3 light chain	P26006;P26006-1;B4DDT0;D6R9X8;H0YA49	1031;1034;1038	1.0702	1.0446	1.0102	1.1716
ITGA6	Integrin alpha-6;Integrin alpha-6 heavy chain;Integrin alpha-6 light chain	P23229-7;P23229-4;P23229-2;P23229-5;C9JK10;P23229-3;P23229-9;P23229-6;P23229;J3KN41;C9JXX7		0.73788	0.73788	NaN	NaN
ITGA9	Integrin alpha-9	H7C2L1;Q13797	3	NaN	NaN	NaN	NaN
ITGAV	Integrin alpha-V;Integrin alpha-V heavy chain;Integrin alpha-V light chain	P06756-3;P06756-2;P06756	314	1.5966	NaN	NaN	1.3386
ITGB1	Integrin beta-1	P05556;P05556-2;P05556-5;P05556-4;P05556-3;H7C4K3;C9JPK5;H7C4N8;Q5T3E6;E9PLR6;E7EUI6;E7EQW5	134;765;768;774;784;794;798	1.0604	1.0283	1.0928	1.0503
ITM2A	Integral membrane protein 2A	O43736;O43736-2	14;37	1.0495	NaN	NaN	1.0495
ITM2B	Integral membrane protein 2B;BRI2, membrane form;BRI2 intracellular domain;BRI2C, soluble form;Bri23 peptide	Q5W0A2;Q9Y287	3;13;16;17;39	1.0692	0.95567	1.3097	1.0552
ITM2C	Integral membrane protein 2C;CT-BRI3	C9JG41;Q9NQX7-2;Q9NQX7-3;Q9NQX7	14;17;20	0.94789	1.0083	NaN	0.9437
ITPR1	Inositol 1,4,5-trisphosphate receptor type 1	B7ZMI3;Q14643-4;Q14643-3;G5E9P1;Q14643-8;Q14643-7;Q14643-5;Q14643-6;Q14643-2;E7EVP7;Q14643		0.99795	NaN	NaN	NaN
ITPR2	Inositol 1,4,5-trisphosphate receptor type 2	Q14571		0.99169	NaN	NaN	NaN
ITPR3	Inositol 1,4,5-trisphosphate receptor type 3	Q14573		1.0412	NaN	1.0414	1.0442
ITSN2	Intersectin-2	E7EPJ2;Q9NZM3-4;Q9NZM3-3;Q9NZM3-2;Q9NZM3	608;609	1.0485	NaN	NaN	1.0485
IWS1	Protein IWS1 homolog	Q96ST2-2;Q96ST2-3;Q96ST2		NaN	NaN	NaN	NaN
JAG1	Delta-like protein;Protein jagged-1	B4DYR1;P78504	978;1004;1008	1.2222	1.2222	NaN	NaN
JAK1	Tyrosine-protein kinase JAK1	P23458	227;249	0.9953	0.97888	0.95572	1.0695
JAM2	Junctional adhesion molecule B	P57087-2;P57087;A8MQ45;P57087-3	239;255	1.337	NaN	NaN	1.337
JAM3	Junctional adhesion molecule C	Q9BX67-2;Q9BX67	232;236	1.1499	NaN	NaN	1.1499
JOSD1	Josephin-1	Q15040;B0QY57;B0QY56;H0YGT9	73;74;180	0.93928	0.861	NaN	0.97408
KANK1	KN motif and ankyrin repeat domain-containing protein 1	Q14678-2;Q14678		1.0495	1.0574	NaN	1.0495
KANK2	KN motif and ankyrin repeat domain-containing protein 2	Q63ZY3-3;Q63ZY3;Q63ZY3-2;K7ES05		0.95033	0.95033	NaN	NaN
KANSL3		C9J5A4;E7EU88	13	NaN	NaN	NaN	NaN
KARS	Lysine--tRNA ligase	Q15046;Q15046-2;H3BVA8;H3BRC9;J3KRL2	305;407	1.0282	NaN	NaN	1.0311
KCMF1	E3 ubiquitin-protein ligase KCMF1	Q9P0J7	14	NaN	NaN	NaN	NaN
KCNH4	Potassium voltage-gated channel subfamily H member 4	Q9UQ05		0.94442	NaN	NaN	NaN
KCNK1	Potassium channel subfamily K member 1	Q5T5E7;O00180	200	NaN	NaN	NaN	NaN
KCNK5	Potassium channel subfamily K member 5	O95279	280;297	1.0456	NaN	NaN	1.0456
KCNN4	Intermediate conductance calcium-activated potassium channel protein 4	M0QZ70;M0R1J0;O15554	59	NaN	NaN	NaN	NaN
KCT2	Keratinocyte-associated transmembrane protein 2	Q8NC54	239;258	1.0495	NaN	NaN	1.0972
KCTD10	BTB/POZ domain-containing adapter for CUL3-mediated RhoA degradation protein 3	F5GWA4;Q9H3F6-2;Q9H3F6;F5H6V0;F5H497;F8W8I7;I3L1U2;B3KVY5;Q9H3F6-3;I3L108;Q8WZ19	22;29;144;277	1.2306	NaN	NaN	1.2463
KCTD14	BTB/POZ domain-containing protein KCTD14	B2R9R8;Q9BQ13		NaN	NaN	NaN	NaN
KCTD20	BTB/POZ domain-containing protein KCTD20	F5H3T3;Q7Z5Y7	16	NaN	NaN	NaN	NaN
KCTD3	BTB/POZ domain-containing protein KCTD3	H0Y5P8;Q9Y597-2;Q9Y597	142	NaN	NaN	NaN	NaN
KCTD5	BTB/POZ domain-containing protein KCTD5	Q9NXV2	223	NaN	NaN	NaN	NaN
KCTD9	BTB/POZ domain-containing protein KCTD9	Q7L273	371	1.3449	NaN	NaN	1.3449
KDM1A	Lysine-specific histone demethylase 1A	O60341;O60341-2;F6S0T5;R4GMQ1	268	0.80141	0.59198	NaN	0.80141
KDM5D	Lysine-specific demethylase 5D	C9JGA3;E9PFH2;Q9BY66-2;Q9BY66;Q9BY66-3		NaN	NaN	NaN	NaN
KDSR	3-ketodihydrosphingosine reductase	K7ERC8;Q06136		0.98795	NaN	NaN	NaN
KHDRBS1	KH domain-containing, RNA-binding, signal transduction-associated protein 1	Q07666-2;Q07666;Q07666-3;Q5VWX1	77;86;127;140	0.9295	0.99363	0.97817	0.91032
KHDRBS3		E5RHD3;E5RG12		NaN	NaN	NaN	NaN
KHNYN	Protein KHNYN	G3V3G3;O15037	60	0.97771	NaN	NaN	1.0324
KHSRP	Far upstream element-binding protein 2	Q92945;M0R0I5;M0QYH3;M0QXW7;M0R3J3	109	0.88757	0.77819	0.89239	0.89075
KIAA0020	Pumilio domain-containing protein KIAA0020	Q15397		0.937	NaN	0.87839	NaN
KIAA0040		J3QR46	93	NaN	NaN	NaN	NaN
KIAA0101	PCNA-associated factor	Q15004;H0YMA4;Q15004-2;H0YKX3	24	0.61591	0.71206	0.51218	0.61942
KIAA0196	WASH complex subunit strumpellin	Q12768;E7EQI7	920;974	0.92604	NaN	NaN	0.87809
KIAA1407	Coiled-coil domain-containing protein KIAA1407	Q8NCU4;F8WCI8;C9JA89	686	1.0519	NaN	NaN	1.0519
KIAA1468	LisH domain and HEAT repeat-containing protein KIAA1468	Q9P260		NaN	NaN	NaN	NaN
KIAA1524	Protein CIP2A	Q8TCG1;Q8TCG1-2;F8WAX6;F8WF26		0.88287	0.80262	NaN	NaN
KIAA1715;LNP	Protein lunapark	F5H2Q7;Q9C0E8-3;Q9C0E8-2;Q9C0E8;B7ZLA8	249	NaN	NaN	NaN	NaN
KIAA1967	DBIRD complex subunit KIAA1967	Q8N163-2;Q8N163;G3V119;H0YB24;H0YC69;E5RGU7;E5RFJ3;H0YC58;E5RHJ4	344	0.99083	1.0156	1.1023	0.97189
KIDINS220	Kinase D-interacting substrate of 220 kDa	Q9ULH0-3;H0Y8E4;E9PH70;Q9ULH0-2;Q9ULH0-4;Q9ULH0	417;892	1.1799	NaN	NaN	1.1799
KIF11	Kinesin-like protein KIF11	P52732	1034;1045	0.93482	NaN	NaN	0.93482
KIF16B		J3QSY7;Q96L93-6		NaN	NaN	NaN	NaN
KIF1A;KIF1C;KIF1B	Kinesin-like protein KIF1C;Kinesin-like protein KIF1B;Kinesin-like protein KIF1A	H7C0K6;O43896;O60333-3;F8W8V9;Q12756;O60333-2;Q12756-3;Q12756-2;O60333;O60333-4		NaN	NaN	NaN	NaN
KIF20A	Kinesin-like protein KIF20A	B4DL79;O95235	224;346	0.86631	NaN	NaN	1.0131
KIF23	Kinesin-like protein KIF23	Q02241-2;Q02241;B4E1K0;H7BYN4;H0YME6	149;503;536;577;599	0.95095	1.0349	NaN	0.89844
KIF2A	Kinesin-like protein KIF2A	O00139-2;O00139-1;O00139-5;O00139;O00139-4	443	0.98422	NaN	NaN	NaN
KIF2C	Kinesin-like protein KIF2C	B7Z7M6;Q99661-2;B7Z6Q6;Q99661;Q5JR91	252;411	0.68836	NaN	NaN	0.68663
KIF3A	Kinesin-like protein KIF3A	C9J9X2;Q9Y496;J3KPF9;E9PES4		1.0117	NaN	NaN	1.0117
KIF4A;KIF4B	Chromosome-associated kinesin KIF4A;Chromosome-associated kinesin KIF4B	O95239-2;O95239;Q2VIQ3		0.98689	1.0276	0.97611	0.95764
KIF5B	Kinesin-1 heavy chain	P33176;J3KNA1;Q12840		1.0233	1.0304	1.0188	1.0594
KIF5C	Kinesin heavy chain isoform 5C	E9PET8;O60282;O60282-2		NaN	NaN	NaN	NaN
KIFC1	Kinesin-like protein KIFC1	Q9BW19	308;511	1.0545	NaN	NaN	1.0752
KIRREL	Kin of IRRE-like protein 1	Q5W0G0;Q5W0F9;Q96J84-3;B4DN67;Q96J84;Q96J84-2	390;396;413	0.99727	0.7849	NaN	0.99829
KLC1;KLC2	Kinesin light chain 1	Q07866-8;G3V2E7;Q07866-2;Q07866-3;Q07866;F8W6L3;Q07866-7;G3V3H3;Q07866-5;Q07866-10;Q07866-6;G3V5R9;Q07866-4;Q07866-9;E7EVH7;E9PQ02;A8MZ87;G5E9S8		NaN	NaN	NaN	NaN
KLC2	Kinesin light chain 2	Q9H0B6;A8MX29;Q9H0B6-2;E9PP09;C9JHT2;E9PM83		0.98589	0.98149	NaN	NaN
KLHL24	Kelch-like protein 24	Q6TFL4-2;Q6TFL4	181	NaN	NaN	NaN	NaN
KLHL9	Kelch-like protein 9	Q9P2J3	20	NaN	NaN	NaN	NaN
KM-PA-2;BOP1	Ribosome biogenesis protein BOP1	Q96Q25;Q14137;E9PRN9;E9PIF8	143	1.114	NaN	NaN	1.2329
KMT2D	Histone-lysine N-methyltransferase 2D	O14686;O14686-3	4174	NaN	NaN	NaN	NaN
KPNA1	Importin subunit alpha-5	P52294;C9J352;C9JWD9;F2Z3G4;C9J4U1;C9JYI4		NaN	NaN	NaN	NaN
KPNA2	Importin subunit alpha-1	P52292;J3QLL0;J3KS65;J3QL07	108;353	0.97227	0.90955	0.88275	0.99369
KPNA3	Importin subunit alpha-4	O00505		0.91719	0.82832	0.91719	NaN
KPNA4	Importin subunit alpha-3	O00629		0.91403	NaN	NaN	NaN
KPNA6	Importin subunit alpha	F5H4G7;F5GYL8;O15131;H0Y3K0;Q5TD90;Q5TFJ7	6;46;107;454	NaN	NaN	NaN	NaN
KPNA6	Importin subunit alpha-7	O60684	9;49;110;457	0.85574	0.70232	NaN	1.1699
KPNB1	Importin subunit beta-1	Q14974;B7ZAV6;F5H4R7;J3KTM9;J3QR48;J3QKQ5;J3KS06;J3QRG4	23;62;68;537;541;867	0.99677	0.97947	1.0198	0.98897
KRAS	GTPase KRas;GTPase KRas, N-terminally processed	P01116-2;P01116	128;147	0.83869	NaN	NaN	0.82632
KRT18	Keratin, type I cytoskeletal 18	P05783;F8VZY9;CON__P05784;CON__H-INV:HIT000015463	247;426	1.0433	0.9343	1.1366	1.1422
KTI12	Protein KTI12 homolog	Q96EK9		NaN	NaN	NaN	NaN
KTN1	Kinectin	Q86UP2-2;Q86UP2-3;Q86UP2;G3V4Y7;H0YJV5;H0YJP2;B7Z6P3	256	1.0637	0.86316	1.0752	NaN
L1CAM	Neural cell adhesion molecule L1	P32004-3;P32004-2;F5H1H0;P32004;F5H025	1149	NaN	NaN	NaN	NaN
L2HGDH	L-2-hydroxyglutarate dehydrogenase, mitochondrial	Q9H9P8-2;C9JVN9;Q9H9P8;G3V5A8;G3V5S1;G3V272		0.82746	NaN	NaN	NaN
L3MBTL3	Lethal(3)malignant brain tumor-like protein 3	H3BR05;Q96JM7-2;Q96JM7	333	NaN	NaN	NaN	NaN
LACTB	Serine beta-lactamase-like protein LACTB, mitochondrial	P83111		NaN	NaN	NaN	NaN
LAMA1	Laminin subunit alpha-1	P25391	1616	NaN	NaN	NaN	NaN
LAMA2	Laminin subunit alpha-2	P24043	2090;2100	NaN	NaN	NaN	NaN
LAMC1	Laminin subunit gamma-1	P11047;R4GNC7		0.95947	NaN	NaN	NaN
LAMP1	Lysosome-associated membrane glycoprotein 1	P11279;B4DWL3		1.0459	0.75027	1.0721	1.0498
LAMTOR1	Ragulator complex protein LAMTOR1	H0YFI1;F5H479;F5GX19;F5H3Y3;Q6IAA8	7;18	0.9427	1.0207	0.94617	0.9111
LANCL1	LanC-like protein 1	E9PHS0;O43813	128	1.1679	1.1679	NaN	NaN
LAP3	Cytosol aminopeptidase	P28838-2;P28838;H0Y983;H0Y9Q1		1.032	1.0527	1.0496	1.0034
LAPTM4A	Lysosomal-associated transmembrane protein 4A	Q15012	7;224	0.78936	0.74932	0.75986	1.014
LARP1	La-related protein 1	Q6PKG0-3;Q6PKG0;H0YC33;E5RH50;H0YBR8;Q659C4-7;Q659C4-6;Q659C4-5;Q659C4-9;Q659C4-2;Q659C4	676;728	0.97531	0.99954	NaN	0.96831
LARP4	La-related protein 4	Q96J85;Q71RC2-7;Q71RC2-2;Q71RC2-3;Q71RC2;Q71RC2-4;Q71RC2-6;Q71RC2-5		1.0477	1.148	NaN	NaN
LARS	Leucine--tRNA ligase, cytoplasmic	F5H698;B4DER1;Q9P2J5;B4DJ10	39;786	1.0369	1.0838	1.02	1.0366
LASP1	LIM and SH3 domain protein 1	Q14847;Q14847-2;C9J9W2;B4DGQ0;F6S2S5;K7ESD6;O76041-2	75;128	0.93142	1.0344	0.90096	0.92935
LAT2	Linker for activation of T-cells family member 2	C9JXP0;Q9GZY6-2;Q9GZY6	90	NaN	NaN	NaN	NaN
LAYN	Layilin	B4DJU0;Q6UX15-2;Q6UX15	144;217	1.3563	1.3563	NaN	NaN
LBR	Lamin-B receptor	Q14739;C9JXK0;H7C442	107;123;190	0.89563	NaN	0.84066	0.88505
LCK		E9PQ10;E9PI33;E9PKQ8;Q573B4		NaN	NaN	NaN	NaN
LCMT1	Leucine carboxyl methyltransferase 1	Q9UIC8-3;Q9UIC8;Q9UIC8-2		1.0271	NaN	NaN	NaN
LDHA	L-lactate dehydrogenase A chain	P00338;P00338-3;P00338-4;P00338-5;P00338-2;F5GYU2;F5GXY2;F5GXH2;F5H5J4;F5H6W8;F5GZQ4;F5H8H6;F5GXC7;F5GWW2;F5GXU1;F5H5G7;F5H155;G3XAP5;F5H245;Q6ZMR3;P07864	5;14;59;76;81;118;126;243	0.99123	1.0274	1.0907	0.93046
LDHB	L-lactate dehydrogenase B chain;L-lactate dehydrogenase	P07195;A8MW50;C9J7H8;F5H793	244;308;318	1.0145	1.0191	1.0093	1.015
LDLR	Low-density lipoprotein receptor	P01130-2;P01130-3;H0YNT7;P01130-4;P01130;J3KMZ9	652	0.96061	NaN	NaN	1.0417
LDLRAP1	Low density lipoprotein receptor adapter protein 1	Q5SW96	5	NaN	NaN	NaN	NaN
LEMD2	LEM domain-containing protein 2	H7C2Z0;Q8NC56		0.99354	1.2819	NaN	NaN
LEO1	RNA polymerase-associated protein LEO1	Q8WVC0	434	NaN	NaN	NaN	NaN
LEPRE1	Prolyl 3-hydroxylase 1	Q32P28;Q32P28-3;E2QRI1;Q32P28-2		0.96081	0.81799	NaN	1.0211
LGALS1	Galectin-1	P09382;F8WEI7	13;29;64;108	0.98544	1.0058	1.0321	0.90577
LGALS3	Galectin-3	G3V3R6;P17931		1.0543	NaN	NaN	NaN
LGALS8	Galectin-8	H7BXD8;E9PN19;F6V2D4;O00214;O00214-2	153;163;165	1.1541	NaN	NaN	1.0586
LGMN	Legumain	G3V5B2;G3V4P5;G3V3Z4;G3V2T4;G3V4E4;Q86TV2;Q86TV3;Q99538		NaN	NaN	NaN	NaN
LHX2	LIM/homeobox protein Lhx2	P50458;H7C0H1		NaN	NaN	NaN	NaN
LIG1	DNA ligase;DNA ligase 1	B4E135;M0R0Q7;Q2TB12;F5GZ28;B4DTU4;P18858		1.0264	NaN	NaN	NaN
LIMA1	LIM domain and actin-binding protein 1	F8VS07;Q9UHB6-3;F8VQE1;Q9UHB6-2;Q9UHB6;Q9UHB6-4;J3QQM5;Q9BT23	340;341	0.85201	NaN	0.85201	NaN
LIN7A	Protein lin-7 homolog A	H0YI92;H0YIA8;O14910	57	NaN	NaN	NaN	NaN
LIN7C	Protein lin-7 homolog C	Q9NUP9;G3V1D4	76;161;176	0.99784	NaN	NaN	0.99784
LLGL1	Lethal(2) giant larvae protein homolog 1	Q15334	19;684	0.79043	NaN	NaN	0.79043
LLPH	Protein LLP homolog	Q9BRT6		0.94	NaN	NaN	NaN
LMAN1	Protein ERGIC-53	P49257	346;372;407	1.0835	NaN	NaN	1.1387
LMAN2	Vesicular integral-membrane protein VIP36	D6RIU4;D6RBH1;D6RDX1;D6RBV2;Q12907		0.98828	0.9388	NaN	NaN
LMBR1		F8WCL1		NaN	NaN	NaN	NaN
LMBRD2	LMBR1 domain-containing protein 2	Q68DH5	282;296	1.1877	1.1006	NaN	1.3081
LMNA	Prelamin-A/C;Lamin-A/C	P02545-2;Q5TCI8;H0YAB0	32;78;97;108;114;117;135;144;155;171;180;181;201;208;233;261;265;270;311;378;470	0.85843	NaN	NaN	0.85843
LMNA	Prelamin-A/C;Lamin-A/C	P02545;P02545-3;Q6UYC3;D6RAQ3;P02545-4	32;78;97;108;114;117;135;144;155;171;180;181;201;208;233;261;265;270;311;378;470;597	0.93234	0.91742	1.0021	0.9189
LMNB1	Lamin-B1	P20700;E9PBF6	79;111;134;182;241;271;312;330;332;379;389;483;532;547	0.96435	0.94542	0.97017	0.96183
LMNB2	Lamin-B2	Q03252;J9JID7	61;130;166;235;265;270;278;288;373;383;500	0.90807	0.93275	NaN	0.8937
LOH12CR1	Loss of heterozygosity 12 chromosomal region 1 protein	G3V1P3;Q969J3	61	NaN	NaN	NaN	NaN
LONP1	Lon protease homolog, mitochondrial	K7EJE8;K7EKE6;K7ER27;F5GZ27;Q8N8K8;P36776		1.1273	NaN	NaN	1.1273
LPHN1	Latrophilin-1	K7ERC3;K7EK47;O94910-2;O94910	32	NaN	NaN	NaN	NaN
LPHN2	Latrophilin-2	O95490-2;O95490-5;B1ALU3;O95490-3;O95490-4;H0Y5C0;B1ALU1;O95490;O95490-7;O95490-6	1133	1.0445	1.0445	NaN	NaN
LPP	Lipoma-preferred partner	C9JXK9;C9JUT4;Q93052	236	NaN	NaN	NaN	NaN
LRBA	Lipopolysaccharide-responsive and beige-like anchor protein	H0YAC6;P50851-2;F5H1X8;P50851;H0YA17;E9PEM5	459;1384	0.81516	NaN	NaN	0.81516
LRP1	Prolow-density lipoprotein receptor-related protein 1;Low-density lipoprotein receptor-related protein 1 85 kDa subunit;Low-density lipoprotein receptor-related protein 1 515 kDa subunit;Low-density lipoprotein receptor-related protein 1 intracellular domain	Q07954	4527	1.0989	0.93573	NaN	1.1814
LRP1B	Low-density lipoprotein receptor-related protein 1B	Q9NZR2;E7ERG8	2506	1.0728	NaN	1.0337	NaN
LRP4	Low-density lipoprotein receptor-related protein 4	O75096	1753	NaN	NaN	NaN	NaN
LRP6	Low-density lipoprotein receptor-related protein 6	H0YGW5;F5H7J9;O75581	1308;1342;1419	0.8942	NaN	NaN	0.75913
LRPAP1	Alpha-2-macroglobulin receptor-associated protein	P30533		1.0667	0.96243	1.4905	NaN
LRPPRC	Leucine-rich PPR motif-containing protein, mitochondrial	P42704;B8ZZ38;C9JCA9		0.99425	0.94084	0.99425	1.0437
LRR1	Leucine-rich repeat protein 1	G3V5H2;Q96L50-2;Q96L50	72;78	0.77815	NaN	NaN	0.77815
LRRC1	Leucine-rich repeat-containing protein 1	Q9BTT6		NaN	NaN	NaN	NaN
LRRC3	Leucine-rich repeat-containing protein 3	Q9BY71	241;250	0.9873	NaN	NaN	0.9873
LRRC31	Leucine-rich repeat-containing protein 31	Q6UY01-3;E5RJA9;Q6UY01-2;Q6UY01	6;7	NaN	NaN	NaN	NaN
LRRC40	Leucine-rich repeat-containing protein 40	Q9H9A6		0.99039	NaN	NaN	NaN
LRRC41	Leucine-rich repeat-containing protein 41	Q15345-3;Q15345	199;339;375	0.79462	NaN	NaN	0.87861
LRRC59	Leucine-rich repeat-containing protein 59	Q96AG4;I3L223	111	0.9306	NaN	NaN	0.9306
LRRFIP1	Leucine-rich repeat flightless-interacting protein 1	Q32MZ4-4;Q32MZ4-3;Q32MZ4-2;Q32MZ4		1.1933	1.8136	NaN	NaN
LRRN1	Leucine-rich repeat neuronal protein 1	Q6UXK5	696;703	0.7434	0.7434	NaN	NaN
LSG1	Large subunit GTPase 1 homolog	Q9H089;F8WFC6		1.0634	NaN	NaN	NaN
LSM14B	Protein LSM14 homolog B	Q9BX40-2;Q9BX40;Q5TBP9	314;316;327	1.0226	0.84333	NaN	0.99946
LSM2	U6 snRNA-associated Sm-like protein LSm2	Q9Y333		1.0019	NaN	1.0019	NaN
LSM5	U6 snRNA-associated Sm-like protein LSm5	B8ZZF8;Q9Y4Y9		NaN	NaN	NaN	NaN
LSM7	U6 snRNA-associated Sm-like protein LSm7	Q9UK45;K7ENY5;K7EML7	17	0.9218	NaN	NaN	0.90855
LSMEM1	Leucine-rich single-pass membrane protein 1	Q8N8F7	110;118	NaN	NaN	NaN	NaN
LSR	Lipolysis-stimulated lipoprotein receptor	B4DKL4;Q86X29-5;Q86X29-2;Q86X29-3;Q86X29-4;Q86X29	254;452	0.71445	NaN	NaN	NaN
LSS	Lanosterol synthase	P48449-2;P48449-3;P48449;C9J315	352;426	0.87646	NaN	NaN	0.89846
LTA4H	Leukotriene A-4 hydrolase	P09960-4;P09960;P09960-3;P09960-2;B4DEH5	49;394	0.96647	0.67373	1.0248	0.96882
LTBR	Tumor necrosis factor receptor superfamily member 3	F5GXE7;P36941	238;244	1.117	NaN	NaN	1.117
LTN1	E3 ubiquitin-protein ligase listerin	O94822;O94822-3;H7BYG8;O94822-2		1.2022	1.1337	NaN	1.2186
LUC7L	Putative RNA-binding protein Luc7-like 1	B8ZZ10;A8MYV2;Q9NQ29-2;Q9NQ29-3;Q9NQ29		0.97521	NaN	NaN	NaN
LUC7L2	Putative RNA-binding protein Luc7-like 2	Q9Y383-3;Q9Y383-2;Q9Y383;Q96HJ9-2;C9JWT3		1.0172	NaN	NaN	1.0092
LYN	Tyrosine-protein kinase Lyn	P07948-2;P07948	456	NaN	NaN	NaN	NaN
LYPLA1	Acyl-protein thioesterase 1	E5RGR0;O75608-2;O75608;E5RJ48;E5RI35	89	0.92728	NaN	NaN	0.97733
LYPLA2	Acyl-protein thioesterase 2	Q5QPQ0;O95372;Q5QPQ1;Q5QPQ3;Q5QPQ2	41	0.99463	NaN	NaN	0.94651
LYRM7	Complex III assembly factor LYRM7	Q5U5X0		NaN	NaN	NaN	NaN
M6PR	Cation-dependent mannose-6-phosphate receptor	P20645;F5GXE0;F5GXU0;F5H883;H0YGE9;H0YGT2		1.0006	0.89846	0.94042	1.0006
MAD1L1	Mitotic spindle assembly checkpoint protein MAD1	C9JPS1;B3KR41;Q9Y6D9	73	NaN	NaN	NaN	NaN
MAD2L2	Mitotic spindle assembly checkpoint protein MAD2B	Q9UI95;B1AK44	190	0.78556	NaN	NaN	0.78556
MAFK	Transcription factor MafK	O60675	6;14	NaN	NaN	NaN	NaN
MAGEA1	Melanoma-associated antigen 1	P43355;A0PK03;Q3SYA6;A2A368;Q96M61;Q8TD91-2;O15480;A8MXT2	237;247	0.85578	NaN	NaN	0.85578
MAGEA11	Melanoma-associated antigen 11	C9J2X2;P43364-2;G5E962;P43364		1.2137	NaN	NaN	NaN
MAGEA12	Melanoma-associated antigen 12	P43365	132;244;285	0.97929	1.0312	NaN	1.0789
MAGEA4	Melanoma-associated antigen 4	P43358;C9JZJ5;C9J9C2;C9JK50;C9JIR1;P43361;P43363;E5RH97;P43362	113;133;142;145;154;245;286	0.94102	0.83748	0.81168	0.97115
MAGEA6	Melanoma-associated antigen 6	P43360	285;292	1.4253	NaN	NaN	1.4253
MAGEB2	Melanoma-associated antigen B2	O15479;O15481;Q96LZ2;P43366	114;155;250;261;287;312	1.0923	1.071	0.93451	1.3321
MAGEC1	Melanoma-associated antigen C1	O60732		1.1316	NaN	NaN	1.1316
MAGED1	Melanoma-associated antigen D1	Q9Y5V3;Q9Y5V3-2	251;656	0.93106	0.78257	NaN	NaN
MAGED2	Melanoma-associated antigen D2	Q5H909;Q9UNF1-2;H7BXW3;Q9UNF1;Q5H907	123;428;438	1.0468	0.94294	NaN	1.0468
MAGOH;MAGOHB	Protein mago nashi homolog;Protein mago nashi homolog 2	P61326;Q96A72;B1ARP8;A6NEC0;F5H6N1;F5H6P7;F5H3U9	41;61;114	0.68957	NaN	NaN	0.68957
MALSU1	Mitochondrial assembly of ribosomal large subunit protein 1	Q96EH3		NaN	NaN	NaN	NaN
MAN2A2		B4DRE0	13	NaN	NaN	NaN	NaN
MAN2B1	Lysosomal alpha-mannosidase;Lysosomal alpha-mannosidase A peptide;Lysosomal alpha-mannosidase B peptide;Lysosomal alpha-mannosidase C peptide;Lysosomal alpha-mannosidase D peptide;Lysosomal alpha-mannosidase E peptide	M0QZ24;O00754-2;O00754		NaN	NaN	NaN	NaN
MAN2B2	Epididymis-specific alpha-mannosidase	H0YA68;Q9Y2E5-2;E9PCD7;Q9Y2E5		NaN	NaN	NaN	NaN
MAN2C1	Alpha-mannosidase 2C1	Q9NTJ4-3;Q9NTJ4-2;Q9NTJ4;Q9NTJ4-4		NaN	NaN	NaN	NaN
MANF	Mesencephalic astrocyte-derived neurotrophic factor	P55145		0.81608	NaN	NaN	0.73728
MAP1B	Microtubule-associated protein 1B;MAP1B heavy chain;MAP1 light chain LC1	P46821;D6RA40;D6RA32		1.0708	1.0414	NaN	NaN
MAP2K2;MAP2K1	Dual specificity mitogen-activated protein kinase kinase 1;Dual specificity mitogen-activated protein kinase kinase 2	G5E9C7;Q02750-2;Q02750;P36507		NaN	NaN	NaN	NaN
MAP2K3	Dual specificity mitogen-activated protein kinase kinase 3	P46734-2;P46734;P46734-3;E9PRZ0;J3QR49	219	1.0115	0.99673	NaN	1.0243
MAP2K7	Dual specificity mitogen-activated protein kinase kinase 7	O14733;O14733-4;O14733-3;F6WCX7;O14733-2		NaN	NaN	NaN	NaN
MAP3K4	Mitogen-activated protein kinase kinase kinase 4	F5H4R1;J3KNB8;Q9Y6R4-2;F5H538;Q9Y6R4		NaN	NaN	NaN	NaN
MAP4	Microtubule-associated protein 4;Microtubule-associated protein	P27816-6;P27816;E7EVA0;P27816-2;P27816-5;B9ZVR1;P27816-4;E9PGM5;H7C4C5;H0Y2V1;B5MEG9;F8W9U4;B4DSQ1;H7C456;P27816-7	56;312;933	0.9241	0.94241	0.95812	0.8556
MAP4K4;MINK1	Mitogen-activated protein kinase kinase kinase kinase 4;Misshapen-like kinase 1	E7EX83;C9J840;E7ENQ1;O95819-4;G3XAA2;H7C360;O95819-2;O95819;O95819-5;E7EN19;E7ESS2;O95819-3;G5E948;E7ETN6;H7C0P6;Q8N4C8-5;Q8N4C8-2;Q8N4C8-3;Q8N4C8-4;Q8N4C8	75	1.3813	NaN	NaN	NaN
MAP7D1	MAP7 domain-containing protein 1	Q3KQU3-3;Q3KQU3-2;Q3KQU3-4;Q3KQU3		0.98479	1.0619	NaN	NaN
MAPRE1	Microtubule-associated protein RP/EB family member 1	Q15691;C9JB30;Q9UPY8-2;Q15555-4;Q9UPY8;G5E9I6;Q15555-3;Q15555	220	0.96075	0.94472	NaN	0.97706
MARCKSL1	MARCKS-related protein	P49006	106;110	0.98983	0.97802	NaN	1.0226
MARS	Methionine--tRNA ligase, cytoplasmic	A6NC17;P56192;B3KVK7;H0YHV5		0.9829	0.97401	NaN	1.0073
MARS2	Methionine--tRNA ligase, mitochondrial	Q96GW9		1.0726	NaN	NaN	NaN
MAT2A	S-adenosylmethionine synthase isoform type-2;S-adenosylmethionine synthase	P31153;B4DN45;Q00266	234	1.0425	1.0327	1.1485	1.0425
MAT2B	Methionine adenosyltransferase 2 subunit beta	Q9NZL9-4;Q9NZL9-2;Q9NZL9	298	0.71871	NaN	NaN	0.71871
MATR3	Matrin-3	P43243;A8MXP9;D6REM6;D6R991;B3KM87;P43243-2;H0Y8T4;D6R8Z5;D6RCM3;D6REK4;D6RBI2;D6RBK5;D6RE02;D6RIA2;D6RB45;D6R9F3;D6RAM9;D6RAY2;D6RBS2	3;146;491;522;554;836	0.99312	0.92259	1.0018	1.0046
MBOAT7	Lysophospholipid acyltransferase 7	Q96N66-2;Q96N66;Q96N66-3	215	0.91189	0.91189	NaN	NaN
MCAM	Cell surface glycoprotein MUC18	P43121	605;613;616;631;640	1.2694	1.2756	1.1626	1.2725
MCCC2	Methylcrotonoyl-CoA carboxylase beta chain, mitochondrial	Q9HCC0-2;Q9HCC0;D6RD67;D6R9R1;D6RDF7		0.87619	NaN	NaN	NaN
MCF2L	Guanine nucleotide exchange factor DBS	H3BLT1;H7C2S1;H7BYP9;O15068-5;O15068-4;O15068-3;O15068-2;O15068-6;O15068-8;O15068-10;O15068-9;J3KPD4;O15068;G5E9A1	15	NaN	NaN	NaN	NaN
MCL1	Induced myeloid leukemia cell differentiation protein Mcl-1	Q07820-2;Q07820	40	0.89632	NaN	NaN	0.99913
MCM2	DNA replication licensing factor MCM2	P49736;H0Y8E6	216;469;591;613	1.0278	1.0255	0.92394	1.0351
MCM3	DNA replication licensing factor MCM3	P25205;J3KQ69;B4DWW4;Q7Z6P5	435;732	1.0115	0.94481	1.0245	1.0111
MCM3AP	80 kDa MCM3-associated protein	O60318	1386	NaN	NaN	NaN	NaN
MCM4	DNA replication licensing factor MCM4	P33991;E5RG31;E5RFJ8;Q9UJA3-2;Q9UJA3-3;Q9UJA3;Q9UJA3-4	216;450;477;478;536;752;819	1.0049	0.92404	1.0524	0.99994
MCM5	DNA replication licensing factor MCM5	B1AHB1;P33992;B1AHB2;B1AHA9		0.95108	0.95013	NaN	1.0584
MCM6	DNA replication licensing factor MCM6	Q14566	517;744;775	0.94487	0.82607	0.93088	0.9664
MCM7	DNA replication licensing factor MCM7	P33993;P33993-3;P33993-2;C9J8M6	15;28;29;32;471;557;596;627;648	0.75917	0.8749	1.0773	0.75073
MDC1	Mediator of DNA damage checkpoint protein 1	Q14676-3;Q14676-2;Q14676;Q14676-4;H0Y6Z8		0.95742	NaN	NaN	0.95742
MDH1	Malate dehydrogenase, cytoplasmic;Malate dehydrogenase	P40925;P40925-3;B9A041;P40925-2;B8ZZ51;C9JF79;C9JRL4;C9JLV6	214;248	1.0391	1.0635	0.96104	1.0463
MDH2	Malate dehydrogenase, mitochondrial;Malate dehydrogenase	P40926;E9PDB2;G3XAL0		1.0073	0.98408	1.0132	1.0077
MDM1	Nuclear protein MDM1	F5H529;Q8TC05-4;Q8TC05;Q8TC05-3;Q8TC05-2	279	1.0173	NaN	NaN	NaN
MDN1	Midasin	Q9NU22;Q5T795		1.2514	NaN	NaN	1.2514
MED10	Mediator of RNA polymerase II transcription subunit 10	Q9BTT4	4;115	0.90261	NaN	NaN	0.90261
MED16	Mediator of RNA polymerase II transcription subunit 16	Q9Y2X0-2;Q9Y2X0	695	0.89517	NaN	0.89517	NaN
MED23	Mediator of RNA polymerase II transcription subunit 23	F5H4T7;Q9ULK4-4;Q9ULK4-5;Q9ULK4-3;Q9ULK4;Q5JWT2;H7BYY3		NaN	NaN	NaN	NaN
MED24	Mediator of RNA polymerase II transcription subunit 24	B4DDR8;F5H5K2;F8W9R9;F5H0K1;O75448-2;O75448;F5GY88		NaN	NaN	NaN	NaN
MED4	Mediator of RNA polymerase II transcription subunit 4	Q9NPJ6-2;Q5T911;Q9NPJ6	104	NaN	NaN	NaN	NaN
MED7	Mediator of RNA polymerase II transcription subunit 7	E5RIE8;O43513	155	0.7133	NaN	NaN	NaN
MEMO1;C2orf4	Protein MEMO1	Q9Y316-2;Q9Y316;Q5R2V8;F8WCZ0		0.96669	NaN	NaN	1.0182
MEN1		E7ENS2;E7EPR4;E7ET29;E7EN32;O00255-3;O00255-2		NaN	NaN	NaN	NaN
MEPCE	7SK snRNA methylphosphate capping enzyme	Q7L2J0-2;Q7L2J0		0.88828	NaN	NaN	NaN
MERTK	Tyrosine-protein kinase Mer	H7C3L9;E9PHX8;Q12866	180	1.3005	NaN	NaN	1.3005
MET	Hepatocyte growth factor receptor	P08581;P08581-2;B4DPY6	962;1240	1.2932	NaN	NaN	1.2179
METAP1	Methionine aminopeptidase;Methionine aminopeptidase 1	F5GXS7;P53582;H0Y955		1.0881	1.1858	NaN	1.1551
METTL2B	Methyltransferase-like protein 2B	H7C4Z8;Q6P1Q9-2;Q6P1Q9		NaN	NaN	NaN	NaN
MEX3D;MEX3A;MEX3B;MEX3C	RNA-binding protein MEX3D;RNA-binding protein MEX3A;RNA-binding protein MEX3B;RNA-binding E3 ubiquitin-protein ligase MEX3C	Q86XN8;Q86XN8-2;E9PAL6;A1L020;Q6ZN04;Q5U5Q3	292;297	1.2596	NaN	NaN	1.2596
MFAP1	Microfibrillar-associated protein 1	P55081	357	NaN	NaN	NaN	NaN
MFAP3L;MFAP3	Microfibril-associated glycoprotein 3;Microfibrillar-associated protein 3-like	D6RAB5;P55082-2;O75121-2;P55082;O75121	78;103;118;123	0.83238	NaN	NaN	0.83238
MFN1	Mitofusin-1	Q8IWA4-3;Q8IWA4;Q8IWA4-2;C9JXQ1;H7C5H5;C9JQT7	9;133;134;153;395;396	0.84491	NaN	NaN	0.84491
MFSD1	Major facilitator superfamily domain-containing protein 1	Q9H3U5-4;Q9H3U5-3;Q9H3U5;C9JS94;J3KQL7;H7C4F4	172;176;387	0.90396	NaN	NaN	0.88961
MGAM		E7ER45		NaN	NaN	NaN	NaN
MGME1	Mitochondrial genome maintenance exonuclease 1	Q9BQP7;Q5QPE7;Q5QPE8		0.97069	NaN	NaN	0.97069
MGRN1	E3 ubiquitin-protein ligase MGRN1	B4DR12;K7EIM7;O60291-4;E9PB19;O60291;O60291-3;O60291-2;K7ERA1;K7EJN3;K7EPJ5	101;164;265	1.0129	0.95813	NaN	1.0801
MGST3	Microsomal glutathione S-transferase 3	Q5VV87;O14880;Q5VV89		NaN	NaN	NaN	NaN
MIB1	E3 ubiquitin-protein ligase MIB1	Q86YT6	28;79;222;368;420;421;485;726;772;787;938	0.78219	0.49337	NaN	0.83932
MICAL3;MICAL2	Protein-methionine sulfoxide oxidase MICAL2;Protein-methionine sulfoxide oxidase MICAL3	E9PP85;O94851-5;Q7RTP6-2;O94851-6;Q7RTP6-4;Q7RTP6-3;O94851-4;Q7RTP6-5;O94851-3;O94851;Q7RTP6		NaN	NaN	NaN	NaN
MICU1	Calcium uptake protein 1, mitochondrial	Q9BPX6-5;Q9BPX6-4;Q9BPX6;H9KVB8;Q9BPX6-3;F6XEV2	251	NaN	NaN	NaN	NaN
MIF	Macrophage migration inhibitory factor	P14174	78	0.94826	0.95382	1.0498	0.89266
MINPP1	Multiple inositol polyphosphate phosphatase 1	Q9UNW1-3;Q9UNW1-2;Q9UNW1		NaN	NaN	NaN	NaN
MIOS	WD repeat-containing protein mio	Q9NXC5;Q9NXC5-2	479;769	0.90308	0.96531	NaN	0.85986
MIPEP	Mitochondrial intermediate peptidase	Q99797		2.6956	NaN	NaN	NaN
MIS18A	Protein Mis18-alpha	Q9NYP9	213;232	1.0101	NaN	NaN	1.0154
MIS18BP1	Mis18-binding protein 1	Q6P0N0;Q6P0N0-2;G5E9K5	203;534;646;647	0.81191	NaN	NaN	0.81191
MKI67IP	MKI67 FHA domain-interacting nucleolar phosphoprotein	Q9BYG3;H7BZL0;C9J808;C9J6C5	158	1.0359	NaN	NaN	NaN
MLH1	DNA mismatch repair protein Mlh1	P40692-3;H0Y818;P40692;H0Y793;E7EUC9;B7Z821;P40692-2		0.92251	0.92251	NaN	NaN
MME	Neprilysin	P08473	737	NaN	NaN	NaN	NaN
MMGT1	Membrane magnesium transporter 1	Q8N4V1;Q8N4V1-2	122	1.2271	NaN	NaN	1.0906
MMP14	Matrix metalloproteinase-14	P50281		NaN	NaN	NaN	NaN
MMS19	MMS19 nucleotide excision repair protein homolog	Q96T76-9;Q96T76;Q96T76-8;Q96T76-5;Q5T454;Q96T76-7;H0Y746;H7C1W5;H0Y7V3;F8WCH8;B0QZ77		0.98723	NaN	NaN	1.02
MOB1B;MOB1A	MOB kinase activator 1A;MOB kinase activator 1B	D6RCK3;Q9H8S9-2;H7BZ12;Q9H8S9;Q7L9L4;Q7L9L4-2	109;110	0.74382	0.73434	NaN	NaN
MOCS2	Molybdopterin synthase sulfur carrier subunit	E9PKT9;O96033	34	NaN	NaN	NaN	NaN
MOGS	Mannosyl-oligosaccharide glucosidase	Q13724-2;Q13724;C9J8D4		0.92844	NaN	1.0178	NaN
MON1B	Vacuolar fusion protein MON1 homolog B	H3BUX9;B4DDZ0;E7EW32;Q7L1V2	213	NaN	NaN	NaN	NaN
MORC3	MORC family CW-type zinc finger protein 3	Q14149;H0YHQ4;H0YIR5	214;216;825;891	0.73918	NaN	NaN	0.75839
MORF4L1	Mortality factor 4-like protein 1	H0YMJ0;H0YLJ3;Q9UBU8-2;B3KTM8;Q9UBU8;H0YNE0;H0YM21;Q9UBU8-3;H0YLV1;H0YMT8	82;197;220	0.75675	0.84388	1.0003	0.69287
MOV10	Putative helicase MOV-10	Q5JR04;Q9HCE1;Q9HCE1-2	433	0.96627	0.9829	NaN	NaN
MPC2	Mitochondrial pyruvate carrier 2	Q5R3B4;O95563		NaN	NaN	NaN	NaN
MPP2	MAGUK p55 subfamily member 2	E5RFN8;E5RK50;E5RJK0;E5RK44;E5RI32;E5RIU3;E5RI47;E7EX01;Q14168-2;Q14168-3;Q14168;E7EV80	59	NaN	NaN	NaN	NaN
MPP6	MAGUK p55 subfamily member 6	B8ZZG1;Q9NZW5	270	1.2479	1.1913	NaN	NaN
MPP7	MAGUK p55 subfamily member 7	B4DWL9;Q5T2T1	102;186	0.88076	NaN	NaN	0.88076
MPRIP	Myosin phosphatase Rho-interacting protein	Q6WCQ1-3;Q6WCQ1;Q6WCQ1-2;J3KSW8;J3KSK7	358	1.0802	1.0977	1.0289	NaN
MPST	3-mercaptopyruvate sulfurtransferase;Sulfurtransferase	B1AH49;P25325;J3KPV7		NaN	NaN	NaN	NaN
MPZ	Myelin protein P0	E9PL80;P25189;P25189-2	39;40	NaN	NaN	NaN	NaN
MPZL1	Myelin protein zero-like protein 1	O95297-4;O95297-2;O95297	89	1.0142	NaN	NaN	NaN
MRC2	C-type mannose receptor 2	Q9UBG0;E7EME3	1465	1.2395	NaN	NaN	NaN
MRE11A	Double-strand break repair protein MRE11A	P49959-2;F8W7U8;P49959;B3KTC7		0.96734	0.96734	NaN	NaN
MRI1	Methylthioribose-1-phosphate isomerase	Q9BV20-2;Q9BV20		0.92556	NaN	NaN	NaN
MRPL1	39S ribosomal protein L1, mitochondrial	H0YAB5;Q9BYD6		0.92289	NaN	NaN	NaN
MRPL12;SLC25A10	39S ribosomal protein L12, mitochondrial	P52815;B4DLN1		0.9462	1.2446	NaN	0.91487
MRPL14	39S ribosomal protein L14, mitochondrial	Q6P1L8		NaN	NaN	NaN	NaN
MRPL15	39S ribosomal protein L15, mitochondrial	Q9P015;E5RIZ4		0.95341	NaN	NaN	0.95341
MRPL17	39S ribosomal protein L17, mitochondrial	E9PKV2;Q9NRX2		1.0455	NaN	NaN	1.0455
MRPL19	39S ribosomal protein L19, mitochondrial	P49406		0.92073	NaN	NaN	0.92073
MRPL20	39S ribosomal protein L20, mitochondrial	I3L2X1;Q9BYC9;B7Z746	46	1.1535	NaN	NaN	1.1535
MRPL24	39S ribosomal protein L24, mitochondrial	Q96A35		NaN	NaN	NaN	NaN
MRPL27	39S ribosomal protein L27, mitochondrial	D6RAN8;H7C5U8;Q9P0M9		0.96859	NaN	NaN	0.97817
MRPL3	39S ribosomal protein L3, mitochondrial	P09001;H0Y9G6;E7ETU7		1.0138	NaN	NaN	NaN
MRPL4	39S ribosomal protein L4, mitochondrial	K7ES61;Q9BYD3		0.95861	NaN	NaN	0.95861
MRPL41	39S ribosomal protein L41, mitochondrial	Q8IXM3		0.76601	NaN	NaN	NaN
MRPL43	39S ribosomal protein L43, mitochondrial	M0R051;Q8N983-4;Q8N983-3;H0Y6Y8;B1AL05;Q8N983-2;Q8N983;C9J5Q3;B1AL06		NaN	NaN	NaN	NaN
MRPL46	39S ribosomal protein L46, mitochondrial	Q9H2W6	132	0.794	NaN	NaN	NaN
MRPL47	39S ribosomal protein L47, mitochondrial	Q9HD33-2;Q9HD33;Q9HD33-3		1.0307	NaN	1.0163	1.0364
MRPL48	39S ribosomal protein L48, mitochondrial	F5H702;B4DN34;Q96GC5		NaN	NaN	NaN	NaN
MRPL49	39S ribosomal protein L49, mitochondrial	H0YDP7;Q13405		0.9609	0.9609	NaN	NaN
MRPL53	39S ribosomal protein L53, mitochondrial	Q96EL3;B9A051	25	0.9187	NaN	NaN	0.8829
MRPS16	28S ribosomal protein S16, mitochondrial	A6ND22;B4E032;Q9Y3D3		1.0099	NaN	NaN	1.0162
MRPS2	28S ribosomal protein S2, mitochondrial	Q5T8A0;Q9Y399		1.0382	NaN	NaN	NaN
MRPS25	28S ribosomal protein S25, mitochondrial	E7EPW2;B4DQG6;B4DFJ5;P82663		0.98484	0.97347	NaN	1.0405
MRPS27	28S ribosomal protein S27, mitochondrial	D6RJC7;D6RH20;G5EA06;Q92552;B4DRT2		1.0291	NaN	NaN	0.8918
MRPS34	28S ribosomal protein S34, mitochondrial	P82930;C9JJ19		NaN	NaN	NaN	NaN
MRPS5	28S ribosomal protein S5, mitochondrial	P82675;P82675-2		0.83008	NaN	NaN	0.83008
MRPS9	28S ribosomal protein S9, mitochondrial	P82933		NaN	NaN	NaN	NaN
MRTO4	mRNA turnover protein 4 homolog	Q9UKD2		0.92997	1.0271	0.86284	NaN
MSH6	DNA mismatch repair protein Msh6	P52701;F5H2F9;B4DF41;P52701-2;C9JH55;C9J8Y8;C9J7Y7;F8WAX8		1.0139	1.0537	1.0139	NaN
MSMO1	Methylsterol monooxygenase 1	Q15800-2;Q15800;D6RDP9;D6R952	153	1.0911	1.6543	0.92167	NaN
MSN	Moesin	P26038	3;35;72;79;139;143;162;165;209;211;212;237;253;254;263;306;352;464;501;523;537	0.98127	0.98884	1.0334	0.97431
MTA2;DKFZp686F2281	Metastasis-associated protein MTA2	O94776;Q68DB1	611	0.9152	NaN	NaN	NaN
MTAP	S-methyl-5-thioadenosine phosphorylase;Purine nucleoside phosphorylase	Q13126-7;J3QSB7;Q13126-4;Q13126;Q13126-6;B4DUC8;Q13126-5;Q13126-3;Q13126-2;J3KRN1	157	1.0536	0.97312	NaN	1.0536
MTCH1	Mitochondrial carrier homolog 1	Q9NZJ7-2;Q9NZJ7;H0Y8C3;Q5TDC2;B4E0C5		0.93307	NaN	NaN	NaN
MTCH2	Mitochondrial carrier homolog 2	Q9Y6C9;E9PIE4;F5H3Y2	122	0.92191	0.91717	NaN	0.92191
MTERFD3	mTERF domain-containing protein 3, mitochondrial	F8VSD8;Q49AM1	124	NaN	NaN	NaN	NaN
MTHFD1	C-1-tetrahydrofolate synthase, cytoplasmic;Methylenetetrahydrofolate dehydrogenase;Methenyltetrahydrofolate cyclohydrolase;Formyltetrahydrofolate synthetase;C-1-tetrahydrofolate synthase, cytoplasmic, N-terminally processed	P11586;G3V2B8;F5H2F4;G3V3L6	66;150;370;588;784;866	1.0051	1.0141	1.0773	0.93929
MTHFD1L	Monofunctional C1-tetrahydrofolate synthase, mitochondrial	Q6UB35;Q4VXM1;Q4VXM0;Q5JYA5;Q5JYA4;Q6UB35-2;H0Y327		0.91719	NaN	0.98169	0.90497
MTMR8	Myotubularin-related protein 8	H7C2F0;Q96EF0-2;B4DQL0;Q96EF0	129	NaN	NaN	NaN	NaN
MTOR	Serine/threonine-protein kinase mTOR	P42345	900	NaN	NaN	NaN	NaN
MTPN	Myotrophin	P58546;C9JL85	4	0.94275	0.92394	NaN	0.96362
MTX1	Metaxin-1	Q13505-3;Q13505-2;Q13505	38;41	0.98835	NaN	NaN	0.98079
MTX2	Metaxin-2	O75431;F8WE26;C9JNK6;C9JAZ1;Q8IZ68		0.96077	NaN	NaN	0.96077
MVP	Major vault protein	Q14764;H3BRL2;H3BQK6;H3BP76;H3BUK7;H3BNF6;H3BPZ2;H3BNF2;H3BUP3;H3BQE7		0.96609	0.85955	1.2627	0.96404
MXRA8	Matrix-remodeling-associated protein 8	B3KTR6;Q9BRK3;Q9BRK3-2	367;370;372;374;401;406;419;425	1.1087	NaN	NaN	1.1115
MYBBP1A	Myb-binding protein 1A	I3L1L3;Q9BQG0;Q9BQG0-2;I3L2H8		1.0022	0.99769	1.1487	0.99202
MYC	Myc proto-oncogene protein	H0YBG3;P01106;H0YBT0;P01106-2	162	0.58907	NaN	NaN	0.58907
MYCBP	C-Myc-binding protein	Q99417	5;10;20	1.1147	NaN	NaN	1.1147
MYCBP2	Probable E3 ubiquitin-protein ligase MYCBP2	O75592-2;O75592;J3KPZ3;H7C3U4	3750	1.3817	NaN	NaN	1.4097
MYH10	Myosin-10	P35580;P35580-2;F8W6L6;P35580-3;P35580-4;E7ERA5	689	0.92659	0.83746	NaN	0.92659
MYH14	Myosin-14	Q7Z406;Q7Z406-6;F2Z2U8;Q7Z406-2;G8JLL9;M0QY43;Q7Z406-5;Q7Z406-4	252	1.0279	NaN	NaN	NaN
MYH9	Myosin-9	P35579;P35579-2;P35749-4;P35749-3;P35749;P35749-2;Q5BKV1;B1AH99;REV__E7EQT4;REV__Q9UKV3-5;REV__Q9UKV3;P12883;P13535;Q9Y623;P13533;P12882;P11055;Q9UKX2;A7E2Y1	8;225;679;682;760;860;1410;1413;1415	1.0249	1.0449	1.022	1.0198
MYL12A;MYL12B;MYL9	Myosin regulatory light chain 12A;Myosin regulatory light chain 12B;Myosin regulatory light polypeptide 9	P19105;O14950;J3QRS3;P24844;J3KTJ1;P24844-2	150	0.98919	0.97872	NaN	0.9894
MYL6	Myosin light polypeptide 6	F8W1R7;P60660-2;P60660;G3V1V0;J3KND3;G8JLA2;B7Z6Z4;F8VPF3;G3V1Y7;F8VZU9;F8W1I5;F8W180;F8VXL3;H0YI43	50	0.99247	1.0051	1.0243	0.97491
MYL6B	Myosin light chain 6B	P14649	107	NaN	NaN	NaN	NaN
MYO1B	Unconventional myosin-Ib	O43795-2;E9PDF6;O43795;E7EPB4;H7C2Y7;E7EQD9	914;922;928;1030	0.99336	1.0505	1.0305	0.9672
MYO1C	Unconventional myosin-Ic	O00159-2;F5H6E2;O00159-3;O00159;I3L4D4;I3L501;I3L3Y6;I3L204;I3L168;I3L3F5	116;153	0.99807	0.91261	0.99354	1.0821
MYO1D	Unconventional myosin-Id	K7EIG7;O94832	888	NaN	NaN	NaN	NaN
MYO1E	Unconventional myosin-Ie	Q12965	631	NaN	NaN	NaN	NaN
MYO6	Unconventional myosin-VI	Q9UM54-5;Q9UM54-2;Q9UM54-4;Q9UM54-1;Q9UM54;Q5JVM0	993;1044;1151;1157;1253	1.0475	1.0475	NaN	1.0444
MYO6	Unconventional myosin-VI	Q9UM54-6;E7EW20	993;1076;1141;1183;1189;1285	0.94223	NaN	NaN	0.84471
MYOF	Myoferlin	Q9NZM1-2;Q9NZM1-6;Q9NZM1-3;C9JCN0;Q9NZM1;F8W8J4;Q9NZM1-4;Q9NZM1-8;Q9NZM1-7;H0YD14;Q9NZM1-5	60;1394	0.91382	NaN	NaN	0.73031
MYRF	Myelin regulatory factor	O60428;B4DHB2;Q9Y2G1-2;Q9Y2G1	360	NaN	NaN	NaN	NaN
MYRFL	Myelin regulatory factor-like protein	H0YHI9;F8VY44;F8VVR8;Q96LU7	33	NaN	NaN	NaN	NaN
MYSM1	Histone H2A deubiquitinase MYSM1	Q5VVJ2;Q5VVJ2-3;Q5VVJ2-2	78;79;90;675	1.2742	NaN	NaN	1.3681
N4BP2	NEDD4-binding protein 2	D6RC09;Q86UW6-2;Q86UW6	20	NaN	NaN	NaN	NaN
NAA10	N-alpha-acetyltransferase 10	P41227-2;P41227;F8W808;A8MWP7;C9JN83;C9JW55;Q9BSU3;H0Y8T0	78;89;133;150;152;164	1.0875	1.1608	NaN	1.0875
NAA15;NAA16	N-alpha-acetyltransferase 15, NatA auxiliary subunit;N-alpha-acetyltransferase 16, NatA auxiliary subunit	Q9BXJ9;Q6N069;Q6N069-5;Q6N069-4;Q6N069-3;Q9BXJ9-4;Q6N069-2	659;665	0.9366	0.86831	NaN	1.0393
NAA25	N-alpha-acetyltransferase 25, NatB auxiliary subunit	Q14CX7-2;Q14CX7;H0YHR9	358	1.0106	NaN	NaN	1.0106
NAA40	N-alpha-acetyltransferase 40	F5H2C9;B4DU10;B4DR03;Q86UY6		NaN	NaN	NaN	NaN
NAA50	N-alpha-acetyltransferase 50	E7EQ69;Q9GZZ1;C9JZU6;C9J5D1;F8WCK0;C9J5J3;Q9GZZ1-2	16;19;33;36	0.95382	0.98707	0.78551	0.95721
NACA	Nascent polypeptide-associated complex subunit alpha	F8VZJ2;F8W0W4;H0YHX9;Q13765;Q13765-2;E9PAV3;F8W1N5;F8VNW4;F8VZ58;Q9BZK3	21;29;63;65	1.0178	0.98966	0.98442	1.0653
NADK2	NAD kinase 2, mitochondrial	Q4G0N4-3;B7Z8V7;Q4G0N4-2;Q4G0N4	176	NaN	NaN	NaN	NaN
NAE1	NEDD8-activating enzyme E1 regulatory subunit	Q13564-2;J3KRK3;A8MU28;Q13564;A6NCK0;H3BMR3;J3QRA5	7	0.93582	1.136	0.92756	NaN
NAF1	H/ACA ribonucleoprotein complex non-core subunit NAF1	Q96HR8-2;Q96HR8		NaN	NaN	NaN	NaN
NAMPTL;NAMPT	Nicotinamide phosphoribosyltransferase	Q5SYT8;P43490;F5H246;C9JG65		1.0854	1.1055	1.0524	0.9686
NANS	Sialic acid synthase	Q9NR45;Q5TBR0;Q5TBR1		1.0899	1.1833	NaN	0.97024
NAP1L1	Nucleosome assembly protein 1-like 1	H0YHC3;F8W020;F8W118;F8VY35;F8VV59;B7Z9C2;B3KNT8;F8W0J6;F5H4R6;H0YIV4;P55209;H0YH88;F8VXI6;F8VUX1;B3KV44;F8W543;F8VRJ2;F8VVB5	44;49;78;112	1.0158	1.0176	1.029	1.0001
NAP1L4;NAP1L4b	Nucleosome assembly protein 1-like 4	Q99733;F5HFY4;C9J6D1;E9PNW0;E9PJJ2;E9PS34;E9PNJ7;A8MXH2;C9JZI7;E9PKT8;E9PKI2;C9J1B1;E9PP22;H0YCI4	71;282	1.2492	1.2492	NaN	0.94409
NAP1L5	Nucleosome assembly protein 1-like 5	Q96NT1	78	NaN	NaN	NaN	NaN
NAPA	Alpha-soluble NSF attachment protein	P54920;M0R0Y2;M0R2M1;M0R213;M0R058;M0R0I4		1.0772	1.0772	NaN	NaN
NAPEPLD	N-acyl-phosphatidylethanolamine-hydrolyzing phospholipase D	C9JGB1;Q6IQ20;J3KR15	73;97	0.99551	NaN	NaN	0.96256
NAPG	Gamma-soluble NSF attachment protein	B4DFC9;Q99747		1.0174	NaN	NaN	1.0114
NARF	Nuclear prelamin A recognition factor	J3KTG5;Q9UHQ1-4;Q9UHQ1-3;Q9UHQ1;Q9UHQ1-2;E7EP87	100;102	NaN	NaN	NaN	NaN
NARS	Asparagine--tRNA ligase, cytoplasmic	O43776;B4DN60;K7EMQ6;K7EIU7;K7EPK2;K7EQ35;B4DG16;K7EJ19	104	0.97087	1.0145	0.96465	0.99751
NASP	Nuclear autoantigenic sperm protein	P49321;P49321-3;P49321-4;P49321-2;Q5T624;E9PRH9;H0YF33;H0YDS9;E9PPR5;E9PI86;E9PPQ8;E9PNB5	93;442;535;626;637;643;657;698	0.88206	0.86599	0.94279	0.88206
NAT8L	N-acetylaspartate synthetase	Q8N9F0	27	NaN	NaN	NaN	NaN
NAV2	Neuron navigator 2	Q8IVL1-7;Q8IVL1-6;Q8IVL1-5;Q8IVL1-4;Q8IVL1-8;Q8IVL1-9;Q8IVL1-10;Q8IVL1-13;Q8IVL1-12;Q8IVL1-11;Q8IVL1-3;Q8IVL1-2;Q8IVL1		NaN	NaN	NaN	NaN
NBPF20;LOC101059961;NBPF7;NBPF14;NBPF24;NBPF11;NBPF21;NBPF9;AL592307.2;NBPF15;NBPF16;NBPF10;NBPF12;NBPF8P;NBPF1	Putative neuroblastoma breakpoint family member 7;Neuroblastoma breakpoint family member 11;Neuroblastoma breakpoint family member 21;Neuroblastoma breakpoint family member 15;Neuroblastoma breakpoint family member 16;Neuroblastoma breakpoint family member 10;Putative neuroblastoma breakpoint family member 24;Neuroblastoma breakpoint family member 9;Putative neuroblastoma breakpoint family member…	F5H1Q5;E7EP91;H7BY67;P0C2Y1;H0Y649;J3QRJ5;H0Y6C9;Q86T75-2;A6NDD8;H7BZR4;H0Y2X2;Q5VTG6;Q8N660;Q5SXJ2;Q5VTG8;H0Y3C2;Q5VTG7;Q6P3W6-2;Q5RGN0;F8WEB0;C9JC86;B7WNR1;Q6P3W6;Q86T75;F6WGW4;Q3BBW0;Q3BBV2;Q5TI25;J3KNG7;Q3BBV1;Q3BBV0;H0Y8D2;A6NDV3;H7BY68;A2BH96	87	NaN	NaN	NaN	NaN
NCAM1	Neural cell adhesion molecule 1	P13591-1;P13591;R4GMN9;H7BYX6;P13591-5;P13591-4;P13591-3	766;771;775;842	1.062	1.062	NaN	1.2165
NCAPD2	Condensin complex subunit 1	Q15021;F5GZJ1;E7EN77;F5GZK7;F5H431		1.0374	1.0374	NaN	1.0235
NCAPG	Condensin complex subunit 3	Q9BPX3;D6RA93;H0Y9Z8	522	0.96214	0.90589	1.0481	0.96214
NCAPG2	Condensin-2 complex subunit G2	F5H7R2;E7EUH9;H0Y6U5;Q86XI2;Q86XI2-2	161	0.82114	NaN	NaN	NaN
NCAPH	Condensin complex subunit 2	E9PHA2;Q15003;B4E189;C9J470;H7C415		0.94804	1.1676	NaN	1.0127
NCBP1	Nuclear cap-binding protein subunit 1	Q09161		1.0487	0.95075	1.0487	1.9913
NCBP2	Nuclear cap-binding protein subunit 2	C9JQX9;B3KSB0;P52298-2;P52298;E9PAR5		1.0177	0.99465	NaN	NaN
NCDN	Neurochondrin	C9J5H8;Q9UBB6-2;Q9UBB6;Q9UBB6-3		0.94536	0.94536	NaN	NaN
NCKAP1	Nck-associated protein 1	Q9Y2A7;Q9Y2A7-2;F8W050;P55160	16;644	1.0323	NaN	1.2616	1.0293
NCL	Nucleolin	P19338;H7BY16;C9JYW2;C9JLB1;C9J1H7;C9JWL1	324;333;545	1.0424	1.0283	1.0257	1.0491
NCOA5	Nuclear receptor coactivator 5	Q9HCD5		0.98742	0.97198	NaN	1.0415
NDC1	Nucleoporin NDC1	B4DZG6;Q9BTX1-4;G3XA81;Q9BTX1-2;Q9BTX1	95;102	0.8336	NaN	NaN	0.8336
NDC80	Kinetochore protein NDC80 homolog	O14777	123	1.4239	NaN	NaN	1.4239
NDFIP1	NEDD4 family-interacting protein 1	Q9BT67	83	0.79814	NaN	NaN	0.79814
NDFIP2	NEDD4 family-interacting protein 2	H7C5F7;H0Y8A7;Q9NV92	109	0.96516	0.96516	0.71887	1.3251
NDN	Necdin	Q99608	223	0.90233	NaN	NaN	0.89237
NDRG1	Protein NDRG1	Q92597-3;Q92597-2;Q92597;E5RJY1;E7ESM1;E9PDL6;E5RG99;E5RIR1;E5RGM5;E5RIV1;E5RIM2		0.99251	NaN	0.8319	0.72189
NDRG3	Protein NDRG3	Q9UGV2-3;Q9UGV2;Q5TH30;B7Z341;F8WBF9;Q9UGV2-2	19	1.1724	NaN	NaN	1.1958
NDUFA10	NADH dehydrogenase [ubiquinone] 1 alpha subcomplex subunit 10, mitochondrial	Q8N1B9;C9J6X0;O95299;E7ESZ7;Q8WXC9		0.85048	NaN	NaN	NaN
NDUFA8	NADH dehydrogenase [ubiquinone] 1 alpha subcomplex subunit 8	F5H7V7;P51970	106	1.5002	NaN	NaN	1.5322
NDUFAB1	Acyl carrier protein, mitochondrial;Acyl carrier protein	O14561;I3L505;H3BNK3		1.1688	NaN	NaN	1.1688
NDUFAF2	Mimitin, mitochondrial	Q8N183		1.0422	NaN	NaN	NaN
NDUFAF4	NADH dehydrogenase [ubiquinone] 1 alpha subcomplex assembly factor 4	Q9P032		NaN	NaN	NaN	NaN
NDUFAF7	NADH dehydrogenase [ubiquinone] complex I, assembly factor 7	Q7L592;C9J236;C9JS27;Q7L592-2		1.1647	NaN	NaN	1.1647
NDUFB6	NADH dehydrogenase [ubiquinone] 1 beta subcomplex subunit 6	O95139-2;O95139	9;49;54	0.8513	NaN	NaN	0.8513
NDUFB9	NADH dehydrogenase [ubiquinone] 1 beta subcomplex subunit 9	E9PH64;Q9Y6M9;E7EWZ0;E9PF49		NaN	NaN	NaN	NaN
NDUFC2	NADH dehydrogenase [ubiquinone] 1 subunit C2	E9PRJ5;O95298-2;O95298	66	1.2909	NaN	NaN	1.2909
NDUFS1	NADH-ubiquinone oxidoreductase 75 kDa subunit, mitochondrial	B4DJ81;P28331-3;P28331-4;P28331-5;P28331;P28331-2		NaN	NaN	NaN	NaN
NDUFS2	NADH dehydrogenase [ubiquinone] iron-sulfur protein 2, mitochondrial	O75306-2;O75306		1.1919	NaN	NaN	NaN
NDUFS3	NADH dehydrogenase [ubiquinone] iron-sulfur protein 3, mitochondrial	O75489		0.88702	NaN	NaN	0.88702
NDUFS8	NADH dehydrogenase [ubiquinone] iron-sulfur protein 8, mitochondrial	E9PN51;F8W9K7;E9PKH6;E9PPW7;O00217		1.0359	0.96894	NaN	NaN
NDUFV1	NADH dehydrogenase [ubiquinone] flavoprotein 1, mitochondrial	P49821-2;G3V0I5;P49821;B4DE93;H0YD04;E9PPR0;E9PQP1;E9PMX3		0.97812	0.92563	NaN	0.99115
NEDD4	E3 ubiquitin-protein ligase NEDD4;E3 ubiquitin-protein ligase	P46934-4;H0Y8X6;P46934-3;P46934-2;P46934	445;463	0.92569	NaN	NaN	NaN
NEDD4L	E3 ubiquitin-protein ligase NEDD4-like;E3 ubiquitin-protein ligase	Q96PU5-9;F5H602;Q96PU5-4;Q96PU5-2;Q96PU5-6;Q96PU5-5;Q96PU5-7;Q96PU5;Q96PU5-3;K7ERN1;K7ENS6;K7EQC5;K7EN51	8;34;321;348;380;390;398;498	1.049	0.96837	NaN	1.198
NEDD8;NEDD8-MDP1	NEDD8	Q15843;E9PS38;F8VSA6;E9PL57	11;22;27;33;48;54;60	0.97149	0.98101	0.8858	1.0346
NES	Nestin	P48681		0.99429	NaN	NaN	0.99429
NF2	Merlin	P35240-4;P35240-6;P35240-5;P35240-8;P35240-3;P35240;P35240-2	313;432	0.8974	0.8974	NaN	NaN
NFKB2	Nuclear factor NF-kappa-B p100 subunit;Nuclear factor NF-kappa-B p52 subunit	Q00653-4;Q00653		NaN	NaN	NaN	NaN
NGLY1	Peptide-N(4)-(N-acetyl-beta-glucosaminyl)asparagine amidase	Q96IV0-3;Q96IV0-5;Q96IV0-2;Q96IV0;Q9NV10;H0Y2P2	204;419	0.95086	0.89996	NaN	0.96776
NHP2	H/ACA ribonucleoprotein complex subunit 2	J3QSY4;D6RC52;D6RCB9;Q9NX24		0.98454	1.1504	0.96011	NaN
NHP2L1	NHP2-like protein 1;NHP2-like protein 1, N-terminally processed	P55769;B1AHD1	33	1.0186	NaN	NaN	1.0215
NIF3L1	NIF3-like protein 1	E7EXA3;Q9GZT8-3;Q9GZT8-2;Q9GZT8;B8ZZI0;C9JN42		0.71647	0.71647	NaN	NaN
NIN	Ninein	Q8N4C6-6;F8W6D3;Q8N4C6-11;H0YDJ4;H9KV85;E9PN67;Q8N4C6-4;C9J066;Q8N4C6-9;Q8N4C6-2;Q8N4C6;Q8N4C6-5;Q8N4C6-10;Q8N4C6-7	927	NaN	NaN	NaN	NaN
NINJ1	Ninjurin-1	Q92982	45	NaN	NaN	NaN	NaN
NIP7	60S ribosome subunit biogenesis protein NIP7 homolog	Q9Y221;J3QRD6;J3QRR4;J3QLW7;Q9Y221-2	96	0.99817	NaN	NaN	0.99817
NIPBL	Nipped-B-like protein	Q6KC79-2;Q6KC79		NaN	NaN	NaN	NaN
NISCH	Nischarin	Q9Y2I1;Q9Y2I1-4;Q9Y2I1-3;C9J715;Q9Y2I1-2	1303	0.8831	NaN	NaN	0.8831
NIT1	Nitrilase homolog 1	B1AQP4;Q86X76-2;Q86X76-4;Q86X76;Q86X76-3		NaN	NaN	NaN	NaN
NLGN2	Neuroligin-2	Q8NFZ4	748	0.75976	NaN	NaN	NaN
NLN	Neurolysin, mitochondrial	H0YAK4;E9PCB6;Q9BYT8		1.2002	NaN	NaN	1.2002
NME1	Nucleoside diphosphate kinase A	P15531;P15531-2	12;56;100	1.0433	1.1091	NaN	1.0387
NME2	Nucleoside diphosphate kinase	F6XY72	25;49	NaN	NaN	NaN	NaN
NME2;NME1-NME2;NME1	Nucleoside diphosphate kinase B;Nucleoside diphosphate kinase	P22392-2;Q32Q12;P22392;J3KPD9;E7ERL0;O60361;E5RHP0;C9K028	12;56;100;164;171;239	0.95794	0.99512	0.9465	0.95794
NME7	Nucleoside diphosphate kinase 7	E9PNU1;B4DXC8;Q9Y5B8-2;Q9Y5B8	51;65	0.66135	NaN	NaN	0.66135
NMI	N-myc-interactor	Q13287;C9JW17	13;244;245	NaN	NaN	NaN	NaN
NMT1	Glycylpeptide N-tetradecanoyltransferase 1	P30419-2;P30419;K7EN82;B7Z8J4		0.97512	NaN	NaN	NaN
NNMT	Nicotinamide N-methyltransferase	P40261;F5H0R4		1.1462	0.93802	1.272	0.97552
NOC2L	Nucleolar complex protein 2 homolog	Q9Y3T9		0.96221	NaN	NaN	0.93887
NOC3L	Nucleolar complex protein 3 homolog	F5H677;Q8WTT2;A6NJZ9		1.1999	NaN	NaN	1.1999
NOC4L	Nucleolar complex protein 4 homolog	Q9BVI4;F5H5K6;F5H303		NaN	NaN	NaN	NaN
NOL10	Nucleolar protein 10	Q9BSC4-2;F5H6G7;Q9BSC4-4;Q9BSC4		NaN	NaN	NaN	NaN
NOL6	Nucleolar protein 6	G8JLK7;Q9H6R4-4;Q9H6R4;Q9H6R4-2		0.72311	NaN	NaN	NaN
NOLC1	Nucleolar and coiled-body phosphoprotein 1	Q14978;Q14978-3;Q14978-2		0.95055	NaN	NaN	0.95055
NOMO2;NOMO3;NOMO1	Nodal modulator 2;Nodal modulator 3;Nodal modulator 1	Q4G177;F5H826;Q5JPE7-2;P69849;Q5JPE7;J3KN36;Q15155;H3BUC9	1044	0.98418	0.99514	NaN	1.0961
NONO	Non-POU domain-containing octamer-binding protein	Q15233;Q15233-2;H7C367;C9JYS8;C9IZL7;C9J4X2;C9JJ13	5;99;190;198;336;467	1.0006	0.99454	0.98689	1.0163
NOP2	Putative ribosomal RNA methyltransferase NOP2	P46087-2;P46087;P46087-4;P46087-3		1.1258	NaN	NaN	1.1624
NOP56	Nucleolar protein 56	O00567;H0Y653;H0YDU4;Q5JXT2		1.0057	0.86644	1.0067	1.0677
NOP58	Nucleolar protein 58	Q9Y2X3;H7BZ72		0.98292	1.0763	0.89489	0.9636
NOTCH1	Neurogenic locus notch homolog protein 1;Notch 1 extracellular truncation;Notch 1 intracellular domain	P46531	1795;1821;1822	0.85826	NaN	NaN	NaN
NOTCH2	Neurogenic locus notch homolog protein 2;Notch 2 extracellular truncation;Notch 2 intracellular domain	Q04721	1705	NaN	NaN	NaN	NaN
NOTCH3	Neurogenic locus notch homolog protein 3;Notch 3 extracellular truncation;Notch 3 intracellular domain	Q9UM47	1709	NaN	NaN	NaN	NaN
NPC1	Niemann-Pick C1 protein	K7ERM4;K7ERW2;B4DET3;K7EQ23;O15118	99	NaN	NaN	NaN	NaN
NPC2	Epididymal secretory protein E1	G3V2V8;B4DQV7;J3KMY5;P61916;H0YIZ1;G3V3E8;E7EMS2;G3V3D1		0.99205	0.96255	0.98358	1.0551
NPDC1	Neural proliferation differentiation and control protein 1	Q9NQX5;Q5SPY9	218	NaN	NaN	NaN	NaN
NPEPPS	Puromycin-sensitive aminopeptidase	B7Z463;E9PLK3;P55786;H0YCQ5;E9PJY4;E9PPD4;A6NEC2-3;H0YDG0;E9PP11;H0YAQ6;E5RJ24;E7EWZ2;A6NEC2		0.97636	NaN	0.91664	0.97619
NPLOC4	Nuclear protein localization protein 4 homolog	Q8TAT6;Q8TAT6-2;B4DG89;I3L283;I3L4U9;I3L281;I3L3I1	120;544	1.0684	1.337	NaN	1.1045
NPM1	Nucleophosmin	P06748-2;P06748;P06748-3;E5RI98;E5RGW4	238;244	1.0248	1.0233	1.0106	1.0324
NPM3	Nucleoplasmin-3	O75607		0.95706	NaN	NaN	1.012
NPR2	Atrial natriuretic peptide receptor 2	H7C1A1;P20594-2;P20594	86	NaN	NaN	NaN	NaN
NPTN;DKFZp566H1924	Neuroplastin	Q9Y639-3;Q9Y639-1;Q9UFM8;Q9Y639-4;H7BXJ1;Q9Y639-5;F5GZD0;Q9Y639;H3BU51;F5GYM7	128	0.75397	NaN	NaN	NaN
NQO1	NAD(P)H dehydrogenase [quinone] 1	B4DLR8;P15559-3;P15559-2;P15559;H3BNV2;H3BRK3		0.9172	NaN	0.84749	0.91353
NR1D1	Nuclear receptor subfamily 1 group D member 1	P20393	400	NaN	NaN	NaN	NaN
NRAS	GTPase NRas	P01111;G3V4K2;G3V5T7;P01112-2;P01112	128;147	1.0233	1.1763	0.89709	1.191
NRD1	Nardilysin	F5H7V1;G3V1R5;O43847;O43847-2;B1AKJ5;H0Y5G9		0.951	NaN	NaN	0.93003
NRIP1	Nuclear receptor-interacting protein 1	P48552		NaN	NaN	NaN	NaN
NRP1	Neuropilin-1	Q5JWQ2;Q5JWQ6;E9PEP6;O14786	95	NaN	NaN	NaN	NaN
NRSN2	Neurensin-2	Q9GZP1	21	NaN	NaN	NaN	NaN
NRXN1;NRXN2	Neurexin-1-beta;Neurexin-2-beta;Neurexin-1;Neurexin-2	H7BYC7;H0Y568;P58400;E7ETA5;P58401;Q9ULB1;F8WB18;Q9ULB1-2;F5GYC7;E7ERL8;Q9ULB1-3;Q9P2S2-2;G5E9G7;Q9P2S2	121;123	0.97975	NaN	NaN	NaN
NSA2	Ribosome biogenesis protein NSA2 homolog	O95478		0.67761	NaN	NaN	NaN
NSD1	Histone-lysine N-methyltransferase, H3 lysine-36 and H4 lysine-20 specific	Q96L73-2;Q96L73-3;Q96L73		NaN	NaN	NaN	NaN
NSDHL	Sterol-4-alpha-carboxylate 3-dehydrogenase, decarboxylating	C9JDR0;Q15738	96	NaN	NaN	NaN	NaN
NSF	Vesicle-fusing ATPase	I3L0N3;P46459;B4DFA2;I3L0L3		1.0852	NaN	NaN	1.0958
NSFL1C	NSFL1 cofactor p47	Q9UNZ2;Q9UNZ2-5;J3QK90;F2Z2K0;Q9UNZ2-4;Q9UNZ2-6	112;113;124;127;172;188;259;356	0.92499	0.88788	0.75294	0.96933
NSMCE4A;EID3	Non-structural maintenance of chromosomes element 4 homolog A;EP300-interacting inhibitor of differentiation 3	B4DWS2;Q9NXX6-2;Q8N140;Q9NXX6		NaN	NaN	NaN	NaN
NT5C2	Cytosolic purine 5-nucleotidase	Q5JUV6;B7Z382;P49902		NaN	NaN	NaN	NaN
NT5DC2	5-nucleotidase domain-containing protein 2	Q9H857-4;Q9H857-3;Q9H857-2;Q9H857;C9JTZ6;E9PAL9;H7C519;H7C4G8		0.96913	0.96913	NaN	NaN
NT5DC3	5-nucleotidase domain-containing protein 3	H7C3S8;Q86UY8		NaN	NaN	NaN	NaN
NTMT1	N-terminal Xaa-Pro-Lys N-methyltransferase 1;N-terminal Xaa-Pro-Lys N-methyltransferase 1, N-terminally processed	Q9BV86-2;Q9BV86		0.85557	NaN	NaN	NaN
NTPCR	Cancer-related nucleoside-triphosphatase	Q9BSD7;Q5TDF0	150	0.82682	NaN	NaN	NaN
NUB1	NEDD8 ultimate buster 1	C9JRT6;F8WDB6;Q9Y5A7-2;Q9Y5A7;H3BM14;H3BM74	198	0.79919	NaN	NaN	0.79919
NUBP2	Cytosolic Fe-S cluster assembly factor NUBP2	H3BNF0;Q9Y5Y2;H3BNS4;H3BRK5;H3BMW1;H3BRE1;H3BQR2		0.92004	NaN	NaN	NaN
NUDC	Nuclear migration protein nudC	Q9Y266	105;267	1.0585	1.0614	NaN	1.0497
NUDCD1	NudC domain-containing protein 1	Q96RS6-3;Q96RS6-2;Q96RS6		NaN	NaN	NaN	NaN
NUDCD2	NudC domain-containing protein 2	E5RFP0;Q8WVJ2		1.0577	NaN	NaN	NaN
NUDCD3	NudC domain-containing protein 3	Q8IVD9	177	0.99232	NaN	NaN	0.98596
NUDT1	7,8-dihydro-8-oxoguanine triphosphatase	C9J361;P36639-4;P36639-3;P36639-2;P36639	24	1.0162	NaN	1.1192	NaN
NUDT16L1	Protein syndesmos	K7ENA3;Q9BRJ7;Q9BRJ7-2	10	NaN	NaN	NaN	NaN
NUDT21	Cleavage and polyadenylation specificity factor subunit 5	O43809;H3BND3;H3BV41	29;189;192	0.9137	0.84864	NaN	1.1023
NUDT22	Nucleoside diphosphate-linked moiety X motif 22	F5H1N0;G3V1M6;Q9BRQ3-2;C9JY06;J3KQJ3;Q9BRQ3	60	NaN	NaN	NaN	NaN
NUDT5	ADP-sugar pyrophosphatase	Q9UKK9;A6NFX8;A6NCQ0;A6NJU6;A6NHE8;C9JYY9;H0YEY4	218	1.1083	1.1833	1.0682	0.97566
NUF2	Kinetochore protein Nuf2	B1AQT3;B1AQT4;E9PP32;E9PQC4;Q9BZD4;E9PKH1	29	0.95029	NaN	NaN	NaN
NUFIP2	Nuclear fragile X mental retardation-interacting protein 2	Q7Z417;A1L3A6	140	1.008	NaN	NaN	1.0394
NUMA1	Nuclear mitotic apparatus protein 1	Q14980-2;Q14980;Q14980-4;Q14980-3;H0YFY6;Q9BTE9;F5H6Y5;F5H4J1;F5GZW1;F5H2F3;F5H3L6;F5H0Z7;F5H763;K4DIE0	908	1.041	1.0153	1.1605	1.041
NUP133	Nuclear pore complex protein Nup133	Q5T8N1;F5H5C2;Q8WUM0		1.0084	1.0112	NaN	NaN
NUP153	Nuclear pore complex protein Nup153	P49790;F6QR24	15;1142;1161	0.99177	0.99354	0.94729	0.91783
NUP155	Nuclear pore complex protein Nup155	E9PF10;O75694-2;O75694	740;766;838;1083;1133	0.96815	0.96222	NaN	0.9922
NUP160	Nuclear pore complex protein Nup160	G3V198;Q12769;E9PR16;E9PSI3;Q12769-3;Q12769-2	382;575	1.0578	NaN	NaN	0.98061
NUP188	Nucleoporin NUP188 homolog	Q5SRE5;Q5SRE5-2;H7C4K7	1727	0.99763	0.93924	NaN	NaN
NUP205	Nuclear pore complex protein Nup205	Q92621;E7ET25;F2Z2D0	69;304;1150;1177;1988	1.0513	0.86727	NaN	1.0941
NUP210	Nuclear pore membrane glycoprotein 210	Q8TEM1		NaN	NaN	NaN	NaN
NUP214	Nuclear pore complex protein Nup214	P35658-2;P35658-4;P35658;P35658-3;P35658-5;H0YF36;H0Y837		0.95717	1.0348	NaN	0.80363
NUP35	Nucleoporin NUP53	B4DYB4;Q8NFH5;B4DP57;C9JIY9;C9IYQ7;F8WCF5;F8WEL4	66	0.98424	1.2032	NaN	NaN
NUP43	Nucleoporin Nup43	Q8NFH3;B4E301;F5H0E3;B4DVD1;B4E2F0	7	1.0245	NaN	0.97237	1.0825
NUP50	Nuclear pore complex protein Nup50	Q9UKX7-2;Q9UKX7	164	0.88426	0.89334	NaN	NaN
NUP62	Nuclear pore glycoprotein p62	P37198;M0QXN5		1.0126	1.0215	NaN	0.88655
NUP85	Nuclear pore complex protein Nup85	B4DMQ3;J3KT10;Q9BW27;J3KTC7;J3KSH3;J3KRC0;J3QLV0;J3QLD4;B4DPW1;J3QL54	46	1.048	NaN	NaN	1.0165
NUP88	Nuclear pore complex protein Nup88	I3L245;J3KMX1;Q99567		NaN	NaN	NaN	NaN
NUP93	Nuclear pore complex protein Nup93	Q8N1F7;H3BVG0;Q8N1F7-2;H3BNN5;H3BV11;H3BRI8;H3BM93;H3BPA9;H3BV15;H3BMX0;H3BRD9;H3BP95	59;106;243	0.97299	0.968	1.0238	0.97147
NUP98	Nuclear pore complex protein Nup98-Nup96;Nuclear pore complex protein Nup98;Nuclear pore complex protein Nup96	P52948-6;P52948-5;P52948;P52948-2;J3KP29;H7C3P6;P52948-4;P52948-3;H0YDF4;H0YEN4	603;757;831;1238	1.0519	0.95659	NaN	1.0912
NUPL1	Nucleoporin p58/p45	Q5JRG1;Q9BVL2-2;H7BYF2;Q9BVL2-3;Q9BVL2		1.3669	NaN	NaN	NaN
NUTF2	Nuclear transport factor 2	P61970;H3BRV9	55	0.9645	1.0998	NaN	0.95942
NXF1	Nuclear RNA export factor 1	E9PLA7;Q9UBU9-2;E9PIN3;Q9UBU9		0.83589	NaN	NaN	NaN
OARD1	O-acetyl-ADP-ribose deacetylase 1	C9JXC3;C9JNE2;Q9Y530		NaN	NaN	NaN	NaN
OAS3	2-5-oligoadenylate synthase 3	H0YHL3;Q9Y6K5		NaN	NaN	NaN	NaN
OAT	Ornithine aminotransferase, mitochondrial;Ornithine aminotransferase, hepatic form;Ornithine aminotransferase, renal form	P04181;P04181-2		0.89604	1.0032	0.96881	0.85587
OBSL1	Obscurin-like protein 1	O75147-2;O75147-1;J3KN49;A6NN50;O75147	312	NaN	NaN	NaN	NaN
OCIAD2	OCIA domain-containing protein 2	Q56VL3		1.0671	0.94648	NaN	1.0671
OCLN	Occludin	Q16625-4;Q16625-3;Q16625;Q16625-2;Q16625-5	25;48;79;128	1.0763	NaN	NaN	1.0763
OCRL	Inositol polyphosphate 5-phosphatase OCRL-1	Q01968-2;Q01968	391	NaN	NaN	NaN	NaN
ODF2	Outer dense fiber protein 2	Q5T4C3;Q5T4C6;Q5BJF6-9;Q5BJF6-8;Q5BJF6-5;Q5BJF6-6;Q5BJF6-10;Q5BJF6-7;H0Y384;Q5BJF6-2;Q5BJF6-3;Q5BJF6-4;Q5BJF6;Q5T4C2	117;129;178	0.87182	NaN	NaN	0.87182
OGDH	2-oxoglutarate dehydrogenase, mitochondrial	F5H801;Q02218-2;Q02218;E9PDF2;E9PCR7;E9PFG7;C9J4G7;Q02218-3		1.0305	0.729	NaN	1.0333
OGFR	Opioid growth factor receptor	Q4VXW4;Q9NZT2-2;Q9NZT2;Q4VXW3	218	0.86901	NaN	NaN	NaN
OGT	UDP-N-acetylglucosamine--peptide N-acetylglucosaminyltransferase 110 kDa subunit	O15294;O15294-3;C9JZL3;H7C2T7;O15294-4;O15294-2	16;168;716;717;752	0.96196	0.96447	NaN	0.93735
OLA1	Obg-like ATPase 1	Q9NTK5;J3KQ32;Q9NTK5-3;Q9NTK5-2;C9JCJ9;C9JTK6	190	1.2042	1.0339	1.5492	1.2456
OLFM2	Noelin-2	K7ELC6;K7EKW2;K7EIS8;O95897	62	NaN	NaN	NaN	NaN
OLR1	Oxidized low-density lipoprotein receptor 1;Oxidized low-density lipoprotein receptor 1, soluble form	F5GZH1;P78380-2;P78380-3;P78380	7;12	1.3314	1.2982	1.3729	NaN
OPA1	Dynamin-like 120 kDa protein, mitochondrial;Dynamin-like 120 kDa protein, form S1	O60313;E5KLK1;E5KLJ6;E5KLJ9;O60313-2;E5KLJ5		1.1006	1.1006	NaN	NaN
OPA3	Optic atrophy 3 protein	Q9H6K4-2;Q9H6K4		1.6895	1.6895	NaN	NaN
OPTC	Opticin	Q5T2G3;Q9UBM4		NaN	NaN	NaN	NaN
OR10R2	Olfactory receptor 10R2	Q8NGX6	315	NaN	NaN	NaN	NaN
ORAI2	Protein orai-2	Q96SN7;C9JUY6;C9J5L2;C9J2H9;C9JQR7	22;239	0.77823	NaN	NaN	0.98851
ORC1	Origin recognition complex subunit 1	Q13415	152	NaN	NaN	NaN	NaN
OSBP	Oxysterol-binding protein 1	P22059;H0YCV6	433	0.95726	NaN	NaN	NaN
OSBPL10	Oxysterol-binding protein-related protein 10;Oxysterol-binding protein	Q9BXB5;H7C487;Q9BXB5-2	425	1.1436	NaN	NaN	1.0627
OSBPL11	Oxysterol-binding protein-related protein 11	Q9BXB4	395	NaN	NaN	NaN	NaN
OSBPL3	Oxysterol-binding protein-related protein 3	C9J8P4;C9JEF2;C9JZ19;Q9H4L5-8;Q9H4L5-7;Q9H4L5-6;Q9H4L5-5;Q9H4L5-4;Q9H4L5-3;Q9H4L5-2;Q9H4L5	55	NaN	NaN	NaN	NaN
OSBPL9	Oxysterol-binding protein-related protein 9;Oxysterol-binding protein	Q96SU4-5;Q96SU4-4;Q96SU4-3;E9PJW9;Q96SU4-7;Q96SU4-2;Q96SU4;B1AKJ6;Q96SU4-6;J3KPA3;E9PKX6;H0YCW0;E9PJ80;E9PLH0;E9PNR1;H0YE19		0.98188	NaN	0.96585	0.9847
OSGEP	Probable tRNA threonylcarbamoyladenosine biosynthesis protein OSGEP	Q9NPF4;G3V4G4;G3V445;G3V425;G3V282		NaN	NaN	NaN	NaN
OSMR	Oncostatin-M-specific receptor subunit beta	Q99650	834	0.83604	NaN	NaN	NaN
OSTM1	Osteopetrosis-associated transmembrane protein 1	Q86WC4	321	1.4319	1.3819	NaN	1.5335
OTUB1	Ubiquitin thioesterase OTUB1	F5GYN4;Q96FW1;F5H6Q1;J3KR44;F5GYJ8;F5H3F0;Q96FW1-2	54	0.91852	0.90753	1.0162	0.76912
OTUD5	OTU domain-containing protein 5	Q96G74-4;H7BZQ3;Q96G74-2;Q96G74-3;G5E9D7;Q96G74	163;164	0.80649	NaN	NaN	0.81134
OTUD6B	OTU domain-containing protein 6B	Q8N6M0	113	1.1296	NaN	NaN	NaN
OTUD7B	OTU domain-containing protein 7B	Q6GQQ9-2;Q6GQQ9;Q5SZ59	93;511;644	0.99466	0.91765	NaN	NaN
OVCA2	Ovarian cancer-associated gene 2 protein	Q8WZ82		1.1025	1.3625	NaN	0.90785
OXSR1	Serine/threonine-protein kinase OSR1	C9JIG9;O95747		1.03	NaN	NaN	0.99907
P4HA1	Prolyl 4-hydroxylase subunit alpha-1	P13674-3;P13674-2;P13674		1.0812	NaN	NaN	NaN
P4HA2	Prolyl 4-hydroxylase subunit alpha-2	O15460-2;O15460		1.1177	0.9454	1.139	NaN
P4HB	Protein disulfide-isomerase	P07237;F5H8J2;H7BZ94;H0Y3Z3;I3L398;I3L4M2;I3L312;I3NI03;I3L0S0;I3L3U6;I3L514;I3L3P5;I3L1Y5		1.022	0.96829	1.0459	1.0246
PA2G4	Proliferation-associated protein 2G4	Q9UQ80;F8VR77;F8W0A3;H0YIN7;F8VZ69	373;376	0.9883	0.96686	0.97524	1.0301
PAAF1	Proteasomal ATPase-associated factor 1	F5H5D4;F5H103;F5H3I1;Q9BRP4-2;Q9BRP4;F5H0C4	51	0.81853	NaN	NaN	0.81853
PABPC1	Polyadenylate-binding protein 1	P11940;P11940-2;E7EQV3;E7ERJ7;H0YAR2;Q9H361;H0YBN4;H0YAP2;E5RGH3;E5RJB9;H3BNY3;E5RH24;H0YB86;H3BPI5;Q4VXU2;B1ANR1;H0YEQ8;E5RHG7;H0YAS6;H0YB75;Q4VY17;H0YAS7;H0YAW6;H0YC10;E5RGC4;E5RFD8;Q5JQF8;P0CB38;Q96DU9;J3KTH5	78;108;157;188;213;259;279;284;312;348;361;512	0.96212	0.94504	0.91576	0.98425
PABPC4	Polyadenylate-binding protein 4	B1ANR0;Q13310-2;Q13310;Q13310-3;H0Y5F5;H0YEU6;H0YCC8;H0Y6X6	108;157;188;284;348;375	1.1718	1.1879	NaN	1.0261
PABPN1	Polyadenylate-binding protein 2	H0YJH9;B4DEH8;G3V4T2;Q86U42-2;Q86U42;Q92843-2		1.1358	NaN	1.1358	NaN
PACS1	Phosphofurin acidic cluster sorting protein 1	Q6VY07;Q6VY07-2		0.96003	NaN	NaN	NaN
PACSIN2	Protein kinase C and casein kinase substrate in neurons protein 2	Q9UNF0-2;Q9UNF0;B0QYG7;B0QYG8		1.0052	1.0052	NaN	NaN
PACSIN3	Protein kinase C and casein kinase substrate in neurons protein 3	E9PIY1;Q9UKS6;E9PJ75;E9PNM9;E9PJ33	148	1.037	1.1469	1.0297	1.021
PADI3	Protein-arginine deiminase type-3	Q9ULW8	209	NaN	NaN	NaN	NaN
PAF1	RNA polymerase II-associated factor 1 homolog	B4DGJ5;F8W9Q2;Q8N7H5-2;M0QX35;Q8N7H5		NaN	NaN	NaN	NaN
PAFAH1B1	Platelet-activating factor acetylhydrolase IB subunit alpha	P43034;B4DF38;I3L3N5		1.0609	0.75381	NaN	1.0927
PAFAH1B2	Platelet-activating factor acetylhydrolase IB subunit beta	P68402;P68402-3;P68402-2;J3KNE3;P68402-4		0.97699	NaN	NaN	1.0042
PAFAH1B3	Platelet-activating factor acetylhydrolase IB subunit gamma	M0R389;Q15102;M0QZT2		0.99515	0.95354	NaN	NaN
PAGE2B;PAGE2	P antigen family member 2;Putative G antigen family E member 3	Q5JRL0;Q7Z2X7;Q5JRK9		1.0444	1.0444	NaN	NaN
PAICS	Multifunctional protein ADE2;Phosphoribosylaminoimidazole-succinocarboxamide synthase;Phosphoribosylaminoimidazole carboxylase	P22234;E9PBS1;P22234-2;D6RF62	11;12;110;235	1.0163	1.0313	0.92657	1.0439
PAK2	Serine/threonine-protein kinase PAK 2;PAK-2p27;PAK-2p34	Q13177;H7C1X3	370	1.3018	NaN	NaN	NaN
PALLD	Palladin	Q8WX93-3;Q8WX93;Q8WX93-4;Q8WX93-7;Q8WX93-8;Q8WX93-2;Q8WX93-9;Q8WX93-5;F8WA26		1.0318	1.1961	NaN	NaN
PALM3	Paralemmin-3	A6NDB9		NaN	NaN	NaN	NaN
PAPOLA	Poly(A) polymerase alpha	G3V457;G3V3I9;P51003-2;G3XAH6;P51003		0.78051	0.68545	NaN	NaN
PAPSS1	Bifunctional 3-phosphoadenosine 5-phosphosulfate synthase 1;Sulfate adenylyltransferase;Adenylyl-sulfate kinase	O43252	404	0.86977	NaN	NaN	0.86977
PAPSS2	Bifunctional 3-phosphoadenosine 5-phosphosulfate synthase 2;Sulfate adenylyltransferase;Adenylyl-sulfate kinase	O95340;E7ER89;O95340-2		NaN	NaN	NaN	NaN
PARD3	Partitioning defective 3 homolog	F5GZI3;Q8TEW0-9;Q8TEW0-10;Q5VWU8;Q8TEW0-8;Q8TEW0-5;Q8TEW0-3;Q8TEW0-7;Q5VWV2;Q8TEW0-6;Q8TEW0-4;Q8TEW0-11;Q8TEW0-2;Q8TEW0		NaN	NaN	NaN	NaN
PARK7	Protein DJ-1	Q99497;K7ELW0;K7EN27		1.045	0.99596	1.0871	1.0255
PARP1	Poly [ADP-ribose] polymerase 1	P09874;Q5VX84;Q5VX85	269;551	0.97502	0.98892	0.97397	0.99889
PARP10	Poly [ADP-ribose] polymerase 10	E9PK67;Q53GL7;E9PNI7	907;932	0.97572	NaN	NaN	0.97572
PARP14	Poly [ADP-ribose] polymerase 14	Q460N5-4;Q460N5-1;Q460N5;Q460N5-3;H7C5R8;H7C4Y3;Q460N5-5	1589	0.94608	0.94244	NaN	0.90748
PARP9	Poly [ADP-ribose] polymerase 9	G5E9U8;Q8IXQ6-2;Q8IXQ6	285;288	NaN	NaN	NaN	NaN
PARVB	Beta-parvin	B0QYP8;Q9HBI1-3;Q9HBI1;Q9HBI1-2		NaN	NaN	NaN	NaN
PASD1	PAS domain-containing protein 1	Q8IV76-2;Q8IV76	379;381	0.96365	NaN	NaN	0.96365
PAX3	Paired box protein Pax-3	P23760-3;P23760-2;P23760-4;P23760-5;P23760;P23760-6;P23760-7;P23760-8		NaN	NaN	NaN	NaN
PBK	Lymphokine-activated killer T-cell-originated protein kinase	Q96KB5;B4DX68;E5RFX4;E5RIE1	12	1.0767	1.1251	NaN	1.0392
PCBP1	Poly(rC)-binding protein 1	Q15365	23;31;32;115;119;351	1.0365	0.99274	0.94493	1.0496
PCBP2;PCBP3	Poly(rC)-binding protein 2;Poly(rC)-binding protein 3	Q15366-6;Q15366-3;Q15366;Q15366-2;G3V0E8;F8VZX2;B4DXP5;Q15366-4;Q15366-5;B4DLC0;H3BRU6;F8W0G4;F8W1G6;F8VXH9;J3QT27;P57721-2;P57721-3;P57721-5;E9PFP8;P57721-4;P57721;F8VTZ0;H3BSP4;H3BSS4;F8VRH0;C9K0A2;F8WC71;C9IZV9;C9J7A9;C9JSA6;C9J5V4;H3BND9;C9JTY5;C9JZY3;C9J0A4;P57723-2;P57723	23;31;32;115;119;318	1.0011	0.85346	NaN	1.0011
PCDHB3;PCDHB2	Protocadherin beta-3;Protocadherin beta-2	Q9Y5E6;Q9Y5E7	768	NaN	NaN	NaN	NaN
PCDHGA5;PCDHGA11;PCDHGB5;PCDHGB4;PCDHGB1;PCDHGB3;PCDHGB7;PCDHGB6;PCDHGA1;PCDHGA4;PCDHGB2;PCDHGA2;PCDHGA3;PCDHGA6;PCDHGA7;PCDHGA8;PCDHGA9;PCDHGA12;PCDHGC3;PCDHGA10;PCDHGC4;PCDHGC5	Protocadherin gamma-A5;Protocadherin gamma-A11;Protocadherin gamma-B5;Protocadherin gamma-B4;Protocadherin gamma-B1;Protocadherin gamma-B3;Protocadherin gamma-B7;Protocadherin gamma-B6;Protocadherin gamma-A1;Protocadherin gamma-A4;Protocadherin gamma-B2;Protocadherin gamma-A2;Protocadherin gamma-A3;Protocadherin gamma-A6;Protocadherin gamma-A7;Protocadherin gamma-A8;Protocadherin gamma-A9;Protoca…	Q9Y5G8;Q9Y5H2-3;Q9Y5G8-2;Q9Y5G0;Q9UN71;Q9Y5G3;Q9Y5G1;Q9Y5F8;Q9Y5F9;Q9Y5H4;Q9Y5G9;Q9Y5G2;Q9Y5H1;Q9Y5H0;Q9Y5G7;Q9Y5G6;Q9Y5G5;Q9Y5G4;O60330;Q9UN70;Q9Y5H2;Q9Y5H3;Q9Y5F7;Q9Y5F6	909	0.95351	NaN	NaN	NaN
PCID2	PCI domain-containing protein 2	Q5JVF3-3;Q5JVF3-2;Q5JVF3;Q5JVF3-4	190	1.0944	NaN	NaN	1.1315
PCK2	Phosphoenolpyruvate carboxykinase [GTP], mitochondrial	Q16822;B4DW73;H0YM31;Q16822-2;H0YML5;H0YNG4;H0YMU6;H0YMA5;B4DT64;P35558		0.97721	1.0127	1.0128	0.8949
PCM1	Pericentriolar material 1 protein	E7ETA6;Q15154;E7EV56;Q15154-2;E7EV93;Q15154-3;E9PGW9;E5RGQ4;H0YBA1;A6NNN6	102;104;152;277;382;393;399;409;412;658;722;729;738;747;786;787;841;954;970;996;1076;1197;1198;1221;1329;1445	1.0041	0.9719	NaN	1.0103
PCMT1	Protein-L-isoaspartate(D-aspartate) O-methyltransferase;Protein-L-isoaspartate O-methyltransferase	P22061;P22061-2;J3KP72;H7BY58;B7Z972;C9J0F2;F8WDT3;F8WAV5;F8WAX2		1.1218	1.1603	NaN	NaN
PCNA	Proliferating cell nuclear antigen	P12004	80;164;248	1.0367	0.99055	1.0363	1.1021
PCNP	PEST proteolytic signal-containing nuclear protein	Q8WW12;Q8WW12-2;Q8WW12-3	82	0.94886	0.92197	NaN	NaN
PCNXL3	Pecanex-like protein 3	Q9H6A9;Q9H6A9-3;Q9H6A9-2;H0YJ91;B2RTR6;Q96RV3-3;Q96RV3	93;1016;1762;1935	0.83603	NaN	NaN	0.83603
PDAP1	28 kDa heat- and acid-stable phosphoprotein	Q13442;F8WBW6		0.93559	NaN	NaN	0.93559
PDCD4	Programmed cell death protein 4	Q53EL6-2;Q53EL6	295;298	1.0601	NaN	NaN	1.0601
PDCD5	Programmed cell death protein 5	O14737;B4DE64;K7EQA1;K7EL31;K7ESJ4;Q3HM38;K7EPG2	20;97;98	0.9399	0.94679	NaN	0.93337
PDCD6	Programmed cell death protein 6	O75340-2;O75340		NaN	NaN	NaN	NaN
PDCD6IP	Programmed cell death 6-interacting protein	Q8WUM4;Q8WUM4-2;F8WDK9;C9IZF9	350;501;638;640	1.009	0.98133	1.0185	1.0395
PDE12	2,5-phosphodiesterase 12	F6T1Q0;Q6L8Q7-2;Q6L8Q7	84;427	0.7811	NaN	NaN	0.7811
PDE4D	cAMP-specific 3,5-cyclic phosphodiesterase 4D	Q08499;Q08499-5;Q08499-8;Q08499-4;Q08499-3;Q08499-2;Q08499-10;Q08499-9;Q08499-6;Q08499-11		NaN	NaN	NaN	NaN
PDE8A	High affinity cAMP-specific and IBMX-insensitive 3,5-cyclic phosphodiesterase 8A	O60658-6;O60658	197	1.1466	NaN	NaN	1.1466
PDGFRA	Platelet-derived growth factor receptor alpha	P16234	971	NaN	NaN	NaN	NaN
PDGFRB	Platelet-derived growth factor receptor beta	P09619	707;762	1.0786	NaN	NaN	1.0722
PDHA1;PDHA2	Pyruvate dehydrogenase E1 component subunit alpha, somatic form, mitochondrial;Pyruvate dehydrogenase E1 component subunit alpha, testis-specific form, mitochondrial	Q5JPU3;P08559-3;P29803;P08559;P08559-2;P08559-4		1.2752	NaN	NaN	NaN
PDHB	Pyruvate dehydrogenase E1 component subunit beta, mitochondrial	F8WF02;P11177-2;C9J634;P11177;P11177-3		1.0398	NaN	1.1927	1.0398
PDIA3	Protein disulfide-isomerase A3	G5EA52;P30101		1.0349	0.99269	1.0988	1.0207
PDIA3	Thioredoxin	H7BZJ3		1.0947	NaN	NaN	NaN
PDIA4	Protein disulfide-isomerase A4	P13667		0.97399	0.96421	NaN	0.97399
PDIA6	Protein disulfide-isomerase A6	B7Z254;Q15084;F8WA83;B5MCQ5;Q15084-2		1.0122	1.0711	1.0218	0.99881
PDIK1L	Serine/threonine-protein kinase PDIK1L	Q8N165	305;309	NaN	NaN	NaN	NaN
PDLIM7	PDZ and LIM domain protein 7	Q9NR12-2;Q9NR12		0.88958	0.95374	NaN	NaN
PDPR	Pyruvate dehydrogenase phosphatase regulatory subunit, mitochondrial	H3BQG3;A8MT40;Q8NCN5		NaN	NaN	NaN	NaN
PDS5A	Sister chromatid cohesion protein PDS5 homolog A	Q29RF7;Q29RF7-3		1.0295	1.0176	NaN	NaN
PDXK	Pyridoxal kinase	O00764-2;O00764;O00764-3;F2Z2Y4;A8MV33		1.0234	NaN	NaN	1.0082
PDZD9	PDZ domain-containing protein 9	E5RJ18;F5GWW8;Q8IXQ8	3	NaN	NaN	NaN	NaN
PEA15	Astrocytic phosphoprotein PEA-15	Q15121;B1AKZ3;B1AKZ5		0.87469	0.87469	NaN	0.82633
PEBP1	Phosphatidylethanolamine-binding protein 1;Hippocampal cholinergic neurostimulating peptide	P30086	47	0.94431	1.0225	0.92268	0.79266
PEG10	Retrotransposon-derived protein PEG10	Q86TG7	586	NaN	NaN	NaN	NaN
PEG3	Paternally-expressed gene 3 protein	Q9GZU2-2;Q9GZU2-4;Q9GZU2	1209	NaN	NaN	NaN	NaN
PELO	Protein pelota homolog	Q9BRX2	270	1.0014	NaN	NaN	1.0014
PELP1	Proline-, glutamic acid- and leucine-rich protein 1	I3L1P4;I3L4M7;I3L445;F8WDZ1;Q8IZL8;I3L3A8;C9JFV4;Q8IZL8-2		NaN	NaN	NaN	NaN
PET112	Glutamyl-tRNA(Gln) amidotransferase subunit B, mitochondrial	D6RDU9;D6REA0;O75879		NaN	NaN	NaN	NaN
PEX16	Peroxisomal membrane protein PEX16	E9PLS4;E9PP98;Q9Y5Y5;Q9Y5Y5-2;E9PMM3	74	0.98172	NaN	NaN	NaN
PEX19	Peroxisomal biogenesis factor 19	Q5QNY5;P40855;E9PS71;B7Z8B3;B7Z6I5;P40855-5;H0YDY4;H0YJ60	32;40;87;110;225	0.88085	0.86463	NaN	0.95378
PEX3	Peroxisomal biogenesis factor 3	P56589	220	NaN	NaN	NaN	NaN
PEX5	Peroxisomal targeting signal 1 receptor	F5H3X7;P50542-3;P50542;P50542-4;B4E0T2	217	NaN	NaN	NaN	NaN
PEX6	Peroxisome assembly factor 2	Q13608		NaN	NaN	NaN	NaN
PFAS	Phosphoribosylformylglycinamidine synthase	O15067;F5GWT9;J3QL39;J3KTL4;J3QSG0;J3QSH6;H0YGH1		1.0309	0.98038	0.92365	1.0959
PFDN1	Prefoldin subunit 1	E5RGS4;O60925;D6RGG5	10;11	0.96074	NaN	NaN	0.56433
PFDN2	Prefoldin subunit 2	Q9UHV9	94;99;113;136	0.95059	0.94859	0.9801	0.95059
PFDN5	Prefoldin subunit 5	Q99471;H3BPF6;Q99471-2;H3BMQ1;Q99471-3		1.0216	NaN	NaN	1.0216
PFDN6	Prefoldin subunit 6	A2AB88;O15212	7;66	0.88332	NaN	NaN	0.91444
PFKFB2	6-phosphofructo-2-kinase/fructose-2,6-bisphosphatase 2;6-phosphofructo-2-kinase;Fructose-2,6-bisphosphatase	B4DI16;B4DY91;O60825-2;B0FLL2;O60825	119	NaN	NaN	NaN	NaN
PFKL	6-phosphofructokinase, liver type	P17858;P17858-2		1.0185	NaN	NaN	1.0875
PFKM	6-phosphofructokinase, muscle type	P08237-2;P08237;P08237-3;Q5VSR5		1.0491	NaN	NaN	NaN
PFKP	6-phosphofructokinase type C	Q01813-2;Q01813;B1APP6;H0Y757;B1APP8	387;680	0.93697	0.69119	1.0723	0.88092
PFN1	Profilin-1	P07737;K7EJ44;I3L3D5	54;70;105;126	1.0056	1.0086	0.97091	1.0187
PFN2	Profilin-2;Profilin	C9J0J7;P35080-2;G5E9Q6		0.98155	0.9988	0.85544	0.99044
PGAM1;PGAM4	Phosphoglycerate mutase 1;Probable phosphoglycerate mutase 4	P18669;Q8N0Y7;P15259	5;100;106;113	1.0151	1.0008	1.051	0.98823
PGAM5	Serine/threonine-protein phosphatase PGAM5, mitochondrial	Q96HS1-2;Q96HS1;F5GXG4	88;141	1.06	1.0256	NaN	1.2254
PGD	6-phosphogluconate dehydrogenase, decarboxylating	F5H7U0;B4DQJ8;P52209;K7EM49;K7EPF6;K7EMN2;K7ELN9	59;355	1.035	1.0718	1.0388	0.98123
PGK1	Phosphoglycerate kinase 1;Phosphoglycerate kinase	P00558;B7Z7A9;E7ERH5;P07205	30;106;216;291;361	0.9876	0.99683	1.0102	0.96621
PGLS	6-phosphogluconolactonase	M0R261;O95336		0.85636	NaN	NaN	NaN
PGM1	Phosphoglucomutase-1	P36871		1.0754	NaN	NaN	NaN
PGRMC1	Membrane-associated progesterone receptor component 1	O00264;B7Z1L3		1.0055	1.2169	NaN	0.93402
PGRMC2	Membrane-associated progesterone receptor component 2	O15173		0.88845	NaN	NaN	NaN
PHAX	Phosphorylated adapter RNA export protein	Q9H814		1.1205	NaN	NaN	NaN
PHB	Prohibitin	P35232;C9JW96;C9JZ20;E7ESE2;E9PCW0;B4DY47;D6RBK0	128	0.99766	1.0013	0.96819	1.0072
PHB2	Prohibitin-2	Q99623;J3KPX7;F5GY37;Q99623-2;B4DW05;F5GWA7;F5H3X6;F5H0C5;F5H2D2;F5H0S4	236;244;262	1.0327	0.76667	1.0494	1.0337
PHF5A	PHD finger-like domain-containing protein 5A	Q7RTV0		0.95816	NaN	NaN	0.95816
PHF6	PHD finger protein 6	Q5JRC6;B4E0G4;Q8IWS0;E9PC97;Q8IWS0-2		1.0341	1.0119	NaN	1.0906
PHGDH	D-3-phosphoglycerate dehydrogenase	O43175;Q5SZU1	21;58;351;384;394;398	1.0083	1.0714	0.94119	1.0054
PHKB	Phosphorylase b kinase regulatory subunit beta	Q93100-4;Q93100-2;Q93100-3;Q93100		NaN	NaN	NaN	NaN
PHPT1	14 kDa phosphohistidine phosphatase	Q9NRX4		NaN	NaN	NaN	NaN
PHYH	Phytanoyl-CoA dioxygenase, peroxisomal	C9IYS5;C9JR86;O14832-2;B1ALH6;O14832	8	NaN	NaN	NaN	NaN
PI4K2A	Phosphatidylinositol 4-kinase type 2-alpha	E9PAM4;Q9BTU6	210;306;443	1.0436	1.0352	0.88314	1.1161
PIAS2	E3 SUMO-protein ligase PIAS2	O75928-3;O75928-2;O75928		NaN	NaN	NaN	NaN
PICALM	Phosphatidylinositol-binding clathrin assembly protein	Q13492-4;Q13492-3;Q13492-2;Q13492-5;Q13492;H0YCY1;H0YEF7;H0YEH1	267;273	1.079	1.079	NaN	1.1547
PIEZO1	Piezo-type mechanosensitive ion channel component 1	Q92508;J3KQT3	113;1819;1884;1903	0.98727	1.0716	NaN	0.97703
PIGU	Phosphatidylinositol glycan anchor biosynthesis class U protein	Q9H490-2;E7EVL4;Q9H490	42	NaN	NaN	NaN	NaN
PIH1D2	PIH1 domain-containing protein 2	H0YCC0;B4DU48;E9PD82;Q8WWB5	90	NaN	NaN	NaN	NaN
PIK3C2A	Phosphatidylinositol 4-phosphate 3-kinase C2 domain-containing subunit alpha	O00443;F5H2B0;E9PPP3;B4E2G4	11	0.99369	0.89634	1.0722	1.0597
PIK3C2B	Phosphatidylinositol 4-phosphate 3-kinase C2 domain-containing subunit beta	F5GWN5;O00750;Q5SW98	70;79	0.90381	NaN	NaN	0.90381
PIK3C3	Phosphatidylinositol 3-kinase catalytic subunit type 3	M0R2C5;M0R0U1;M0R0G8;A8MYT4;Q8NEB9		NaN	NaN	NaN	NaN
[truncated: 1,394 more rows]

## Sheet: GlyGly (K) sites
Gene names	Protein names	Protein accesion numbers	diGly (K) site position	Log2 SILAC UV/Mock pooled	Log2 UV/mock exp1	Log2 UV/mock exp2	Log2 UV/mock exp3
C2CD5	C2 domain-containing protein 5	F5H3N1;Q86YS7-2;B4DRN7;F5H2A1;F5H5R1;H0YFC4;Q86YS7	743;929;938;940;941;188;887	-5.41126	NaN	NaN	-5.41126
CCDC65	Coiled-coil domain-containing protein 65	F8W0R6;F8VR42;Q8IXS2;Q8IXS2-2	3;3;3;3	-5.12759	NaN	NaN	-5.12759
CCDC65	Coiled-coil domain-containing protein 65	F8W0R6;F8VR42;Q8IXS2;Q8IXS2-2	4;4;4;4	-5.12759	NaN	NaN	-5.12759
CCDC65	Coiled-coil domain-containing protein 65	F8W0R6;F8VR42;Q8IXS2;Q8IXS2-2	6;6;6;6	-5.12759	NaN	NaN	-5.12759
CCDC65	Coiled-coil domain-containing protein 65	F8W0R6;F8VR42;Q8IXS2;Q8IXS2-2	9;9;9;9	-5.12759	NaN	NaN	-5.12759
SOCS3	Suppressor of cytokine signaling 3	O14543	40	-4.41581	NaN	NaN	-4.41581
NARF	Nuclear prelamin A recognition factor	J3KTG5;Q9UHQ1-4;Q9UHQ1-3;Q9UHQ1;Q9UHQ1-2;E7EP87	100;299;310;358;404;404	-4.06197	NaN	NaN	-4.06197
NARF	Nuclear prelamin A recognition factor	J3KTG5;Q9UHQ1-4;Q9UHQ1-3;Q9UHQ1;Q9UHQ1-2;E7EP87	102;301;312;360;406;406	-4.06197	NaN	NaN	-4.06197
LAMA2	Laminin subunit alpha-2	P24043	2090	-3.9687	NaN	-3.9687	NaN
LAMA2	Laminin subunit alpha-2	P24043	2100	-3.9687	NaN	-3.9687	NaN
GPATCH8	G patch domain-containing protein 8	Q9UKJ3-2;Q9UKJ3	504;582	-3.0511	NaN	NaN	-3.0511
GPATCH8	G patch domain-containing protein 8	Q9UKJ3-2;Q9UKJ3	513;591	-3.0511	NaN	NaN	-3.0511
PNP	Purine nucleoside phosphorylase	P00491;G3V5M2;G3V2H3	22;61;22	-2.72814	-2.95076	NaN	-2.69339
SPEF2	Sperm flagellar protein 2	Q9C093-2;Q9C093	972;977	-2.49663	NaN	NaN	-2.49663
PTRF	Polymerase I and transcript release factor	Q6NZI2	95	-2.37744	-2.37744	NaN	NaN
SMEK1	Serine/threonine-protein phosphatase 4 regulatory subunit 3A	Q6IN85-4;G3V5Z3;Q6IN85-2;Q6IN85	337;563;563;576	-2.2935	NaN	NaN	-2.2935
PRAMEF2	PRAME family member 2	O60811	229	-2.11986	NaN	NaN	-2.11986
PRAMEF2	PRAME family member 2	O60811	232	-2.11986	NaN	NaN	-2.11986
PRAMEF2	PRAME family member 2	O60811	236	-2.11986	NaN	NaN	-2.11986
GABARAP;GABARAPL1	Gamma-aminobutyric acid receptor-associated protein;Gamma-aminobutyric acid receptor-associated protein-like 1	H6UMI1;O95166;F5GZY7;Q9H0R8;Q9H0R8-2	23;23;23;23;23	-1.89154	-1.89154	NaN	NaN
GABARAP;GABARAPL1	Gamma-aminobutyric acid receptor-associated protein;Gamma-aminobutyric acid receptor-associated protein-like 1	H6UMI1;O95166;F5GZY7;Q9H0R8;Q9H0R8-2	24;24;24;24;24	-1.89154	-1.89154	NaN	NaN
ESD	S-formylglutathione hydrolase	P10768;H7BZT7	186;134	-1.84472	NaN	NaN	-1.84472
ALOXE3	Epidermis-type lipoxygenase 3	Q9BYJ1;Q9BYJ1-2;J3KPH2	170;302;326	-1.83352	NaN	NaN	-1.83352
PDZD9	PDZ domain-containing protein 9	E5RJ18;F5GWW8;Q8IXQ8	3;3;3	-1.80037	NaN	NaN	-1.80037
SPECC1L	Cytospin-A	Q69YQ0-2;Q69YQ0	939;939	-1.79111	NaN	NaN	-1.79111
MIB1	E3 ubiquitin-protein ligase MIB1	Q86YT6	772	-1.78851	-1.78851	NaN	NaN
SPECC1	Cytospin-B	F5H2Z1;J3KSG2;Q5M775-4;Q5M775	237;402;816;897	-1.74933	NaN	NaN	-1.74933
WHSC1	Histone-lysine N-methyltransferase NSD2	D6R9V2;O96028-6;O96028-5;O96028-3;O96028	292;292;292;292;292	-1.64413	NaN	NaN	-1.64413
TOLLIP	Toll-interacting protein	E7EN89;Q9H0E2;B3KR28;E9PP67;E9PQ25;B3KXC6;F2Z2Y8	122;150;100;100;100;81;89	-1.50816	NaN	NaN	-1.50816
UBE2V2	Ubiquitin-conjugating enzyme E2 variant 2	Q15819;G3V113;H0YBP9	108;68;72	-1.50157	NaN	NaN	-1.50157
S100A2	Protein S100-A2	P29034;R4GN49	57;23	-1.44627	NaN	NaN	-1.44627
MIB1	E3 ubiquitin-protein ligase MIB1	Q86YT6	938	-1.41928	-1.82659	NaN	-1.01194
HCFC1	Host cell factor 1;HCF N-terminal chain 1;HCF N-terminal chain 2;HCF N-terminal chain 3;HCF N-terminal chain 4;HCF N-terminal chain 5;HCF N-terminal chain 6;HCF C-terminal chain 1;HCF C-terminal chain 2;HCF C-terminal chain 3;HCF C-terminal chain 4;HCF C-terminal chain 5;HCF C-terminal chain 6	P51610-2;P51610;P51610-4;A6NEM2	1094;1163;1163;1163	-1.39733	NaN	NaN	-1.39733
PSMD2	26S proteasome non-ATPase regulatory subunit 2	Q13200;C9JPC0;F8WBS8	8;8;8	-1.39589	NaN	NaN	-1.39589
MTHFD1	C-1-tetrahydrofolate synthase, cytoplasmic;Methylenetetrahydrofolate dehydrogenase;Methenyltetrahydrofolate cyclohydrolase;Formyltetrahydrofolate synthetase;C-1-tetrahydrofolate synthase, cytoplasmic, N-terminally processed	P11586;G3V2B8;F5H2F4	66;66;122	-1.39494	NaN	NaN	-1.39494
ZNF891	Zinc finger protein 891	A8MT65	14	-1.38281	NaN	NaN	-1.38281
SMARCC2;SMARCC1	SWI/SNF complex subunit SMARCC2;SWI/SNF complex subunit SMARCC1	Q8TAQ2-2;Q8TAQ2-3;Q8TAQ2;F8VXC8;Q92922	929;929;898;929;906	-1.29956	NaN	NaN	-1.29956
CARD10	Caspase recruitment domain-containing protein 10	Q8NC81;Q9BWT7;B0QYC4	492;778;419	-1.29332	NaN	NaN	-1.29332
ARHGEF40	Rho guanine nucleotide exchange factor 40	G3V485;G3V3N2;G3V5C1;Q8TER5-4;Q8TER5-3;Q8TER5	189;189;189;189;189;189	-1.28567	NaN	NaN	-1.28567
APPBP2	Amyloid protein-binding protein 2	Q92624	396	-1.27904	NaN	NaN	-1.27904
MIB1	E3 ubiquitin-protein ligase MIB1	Q86YT6	787	-1.25284	NaN	NaN	-1.25284
GCC2	GRIP and coiled-coil domain-containing protein 2	B8ZZA5;B3KR21;B8ZZW2;Q8IWJ2	75;72;35;72	-1.2454	NaN	NaN	-1.2454
UBE3A	Ubiquitin-protein ligase E3A	Q05086-2;Q05086-3;Q05086	54;74;77	-1.22004	NaN	NaN	-1.22004
GNAS	Guanine nucleotide-binding protein G(s) subunit alpha isoforms short;Guanine nucleotide-binding protein G(s) subunit alpha isoforms XLas	P63092-2;Q5JWF2-2	74;717	-1.21602	NaN	NaN	-1.21602
HSPA4	Heat shock 70 kDa protein 4	P34932	332	-1.20427	NaN	NaN	-1.20427
HSPA4L	Heat shock 70 kDa protein 4L	E9PDE8;O95757;E7ES43	682;708;739	-1.1979	-1.1979	NaN	NaN
HSPA4L	Heat shock 70 kDa protein 4L	E9PDE8;O95757;E7ES43	688;714;745	-1.1979	-1.1979	NaN	NaN
HIST1H4A	Histone H4	P62805	60	-1.14992	-1.14992	NaN	NaN
PSMC2	26S protease regulatory subunit 7	P35998;B7Z5E2	248;111	-1.14624	NaN	NaN	-1.14624
ACTA1;ACTC1	Actin, alpha skeletal muscle;Actin, alpha cardiac muscle 1	P68133;P68032;Q5T8M8;A6NL76	86;86;86;86	-1.13752	-1.13752	NaN	NaN
LARP1	La-related protein 1	Q6PKG0-3;Q6PKG0;H0YC33;E5RH50	676;753;67;548	-1.13689	NaN	NaN	-1.13689
SMURF1	E3 ubiquitin-protein ligase SMURF1	Q9HCE7-2;Q9HCE7	23;23	-1.13157	NaN	NaN	-1.13157
MORC3	MORC family CW-type zinc finger protein 3	Q14149	214	-1.12331	NaN	NaN	-1.12331
MORC3	MORC family CW-type zinc finger protein 3	Q14149	216	-1.12331	NaN	NaN	-1.12331
GIGYF2	PERQ amino acid-rich with GYF domain-containing protein 2	C9JH18;Q6Y7W6-4;Q6Y7W6;Q6Y7W6-3;I1E4Y6	132;1097;1103;1124;1125	-1.11088	NaN	NaN	-1.11088
OSBP	Oxysterol-binding protein 1	P22059;H0YCV6	433;53	-1.10339	NaN	NaN	-1.10339
TSPAN10	Tetraspanin-10	Q9H1Z9	351	-1.09977	-0.337612	NaN	-1.86197
FLVCR1	Feline leukemia virus subgroup C receptor-related protein 1	Q9Y5Y0	33	-1.09222	NaN	NaN	-1.09222
TMEM230	Transmembrane protein 230	Q96A57;Q96A57-2;Q5JWB9	36;99;36	-1.09068	-1.09068	NaN	NaN
HMGCR	3-hydroxy-3-methylglutaryl-coenzyme A reductase	P04035-2;P04035;P04035-3	248;248;268	-1.06897	-1.06897	NaN	NaN
GNAI3	Guanine nucleotide-binding protein G(k) subunit alpha	P08754	29	-1.06073	-1.06073	NaN	NaN
HUWE1	E3 ubiquitin-protein ligase HUWE1	Q7Z6Z7-2;Q7Z6Z7-3;Q7Z6Z7;H0Y5W0;H0Y659	3896;3903;3912;2946;735	-1.04946	NaN	NaN	-1.04946
REEP4	Receptor expression-enhancing protein 4	Q9H6H4-2;E5RJV5;E5RGS2;Q9H6H4	101;101;101;101	-1.04041	NaN	NaN	-1.04041
REEP4	Receptor expression-enhancing protein 4	Q9H6H4-2;E5RJV5;E5RGS2;Q9H6H4	111;111;111;111	-1.04041	NaN	NaN	-1.04041
WBP1L	WW domain binding protein 1-like	Q9NX94;Q9NX94-2	214;235	-1.03656	NaN	NaN	-1.03656
PSMG3	Proteasome assembly chaperone 3	Q9BT73	59	-1.02956	NaN	NaN	-1.02956
FBXO3	F-box only protein 3	Q49AF1;G3V1E0;Q9UK99-3;Q9UK99-2;E9PJM3;Q9UK99	24;224;332;337;337;337	-1.02923	NaN	NaN	-1.02923
SMC1A	Structural maintenance of chromosomes protein 1A	Q14683;G8JLG1	579;345	-1.02491	NaN	NaN	-1.02491
DDIT4	DNA damage-inducible transcript 4 protein	Q9NX09	129	-1.02057	NaN	NaN	-1.02057
MIB1	E3 ubiquitin-protein ligase MIB1	Q86YT6	726	-1.01926	-1.01926	NaN	NaN
SCAF8	Protein SCAF8	Q9UPN6;B7Z888	119;185	-1.01917	NaN	NaN	-1.01917
TSPAN10	Tetraspanin-10	Q9H1Z9	18	-1.01753	-1.01753	NaN	NaN
STX4	Syntaxin-4	A8MXY0;Q12846;C9JFM5	100;102;154	-1.01249	NaN	NaN	-1.01249
CBX1	Chromobox protein homolog 1	J3KS05;P83916;B5MD17;K7ELA4;C9JWS9	25;25;25;25;25	-1.0106	NaN	NaN	-1.0106
SMC1A	Structural maintenance of chromosomes protein 1A	Q14683;G8JLG1	584;350	-0.999971	NaN	NaN	-0.999971
CLNS1A	Methylosome subunit pICln	E9PMI6;E9PJF4;J3KN38;P54105;E9PQ83	5;5;5;5;5	-0.988705	NaN	NaN	-0.988705
LSR	Lipolysis-stimulated lipoprotein receptor	B4DKL4;Q86X29-5;Q86X29-2;Q86X29-3;Q86X29-4;Q86X29	452;540;550;588;589;608	-0.988046	-0.988046	NaN	NaN
ACLY	ATP-citrate synthase	P53396;K7ESG8;P53396-2	97;97;97	-0.974433	NaN	NaN	-0.974433
CUEDC2	CUE domain-containing protein 2	Q9H467	219	-0.972648	NaN	NaN	-0.972648
NOTCH2	Neurogenic locus notch homolog protein 2;Notch 2 extracellular truncation;Notch 2 intracellular domain	Q04721	1705	-0.97177	NaN	NaN	-0.97177
SUPT16H	FACT complex subunit SPT16	Q9Y5B9	504	-0.967025	NaN	NaN	-0.967025
EPS15	Epidermal growth factor receptor substrate 15	B1AUU8;P42566;H7BYP0;P42566-2	667;801;478;487	-0.964263	NaN	NaN	-0.964263
HIST1H2BN	Histone H2B type 1-N	Q99877	6	-0.963419	NaN	NaN	-0.963419
DHPS	Deoxyhypusine synthase	P49366-2;P49366;M0R253;M0QX43;B4E3M2;Q5J8M5	19;19;19;19;19;19	-0.961873	NaN	NaN	-0.961873
PSMD3	26S proteasome non-ATPase regulatory subunit 3	O43242	38	-0.955872	NaN	NaN	-0.955872
SQSTM1	Sequestosome-1	Q13501;E7EMC7;Q13501-2	295;295;211	-0.951903	-0.951903	NaN	NaN
ABHD2	Abhydrolase domain-containing protein 2	H3BMT2;H3BUZ6;P08910	64;64;64	-0.94461	NaN	-0.94461	NaN
PTPRF	Receptor-type tyrosine-protein phosphatase F	H0Y380;F2Z3B8;H0Y4H1;H0Y7Z9;H0Y6Z7;P10586-2;P10586	450;737;762;803;1024;1369;1378	-0.944416	NaN	NaN	-0.944416
EIF1AD	Probable RNA-binding protein EIF1AD	E9PRR8;Q8N9N8;E9PNH5	112;112;60	-0.943084	NaN	NaN	-0.943084
EIF1AD	Probable RNA-binding protein EIF1AD	E9PRR8;Q8N9N8;E9PNH5	98;98;46	-0.943084	NaN	NaN	-0.943084
TENM2	Teneurin-2;Ten-2, soluble form;Ten-2 intracellular domain	F5H2D1;Q9NT68;F8VNQ3;H7BYZ1;Q9NT68-2;G3V106	321;321;130;154;200;200	-0.938929	-0.938929	NaN	NaN
PDE12	2',5'-phosphodiesterase 12	F6T1Q0;Q6L8Q7-2;Q6L8Q7	427;427;427	-0.93294	NaN	NaN	-0.93294
CBX5	Chromobox protein homolog 5	P45973	91	-0.928375	NaN	NaN	-0.928375
DUSP3	Dual specificity protein phosphatase 3	Q8IYJ9;P51452	75;116	-0.927688	NaN	NaN	-0.927688
CCDC50	Coiled-coil domain-containing protein 50	Q8IVM0;Q8IVM0-2	119;119	-0.927387	-1.374	NaN	0.115433
AHNAK	Neuroblast differentiation-associated protein AHNAK	Q09666	1461	-0.916671	NaN	NaN	-0.916671
RANBP2	E3 SUMO-protein ligase RanBP2;Putative peptidyl-prolyl cis-trans isomerase	P49792	379	-0.916126	NaN	NaN	-0.916126
RAB8A	Ras-related protein Rab-8A	P61006	197	-0.908686	-1.8292	NaN	0.0117819
UBXN1	UBX domain-containing protein 1	Q04323;E9PRQ7	294;290	-0.907414	NaN	NaN	-0.907414
SMIM14	Small integral membrane protein 14	Q96QK8	83	-0.906737	NaN	NaN	-0.906737
RFC3	Replication factor C subunit 3	P40938-2;P40938	201;201	-0.905223	NaN	NaN	-0.905223
MYH9	Myosin-9	P35579;P35579-2	679;543	-0.904467	NaN	NaN	-0.904467
CPNE8;CPNE9;CPNE5	Copine-8;Copine-9;Copine-5	E7ENV7;Q86YQ8;Q8IYJ1;Q9HCH3;Q8IYJ1-2	165;177;167;196;167	-0.90088	NaN	NaN	-0.90088
ATP1A1	Sodium/potassium-transporting ATPase subunit alpha-1	P05023-4;P05023;P05023-3;P05023-2	508;508;477;508	-0.898081	NaN	NaN	-0.898081
TPM3	Tropomyosin alpha-3 chain	J3KN67;Q5VU63;P06753-2;Q5VU59;Q5VU61;P06753-5	260;133;223;207;199;223	-0.894241	NaN	-0.894241	NaN
HERC2	E3 ubiquitin-protein ligase HERC2	O95714	187	-0.893759	NaN	NaN	-0.893759
FBXO42	F-box only protein 42	Q6P3S6	493	-0.888194	NaN	NaN	-0.888194
TRIP12	E3 ubiquitin-protein ligase TRIP12	Q14669-4;Q14669;Q14669-2;Q14669-3	1237;1507;1540;1555	-0.88566	NaN	NaN	-0.88566
LRP6	Low-density lipoprotein receptor-related protein 6	H0YGW5;F5H7J9;O75581	1419;1509;1554	-0.881454	NaN	NaN	-0.881454
PSMD2	26S proteasome non-ATPase regulatory subunit 2	Q13200;C9JPC0;F8WBS8	31;31;31	-0.877765	-0.712575	NaN	-0.877765
POLE3	DNA polymerase epsilon subunit 3	Q9NRF9	31	-0.872789	NaN	NaN	-0.872789
KIAA0101	PCNA-associated factor	Q15004;H0YMA4;Q15004-2	24;24;24	-0.872684	-0.872684	-0.974262	-0.69101
POGZ	Pogo transposable element with ZNF domain	F5H8H4;Q7Z3K3-5;Q7Z3K3-7;Q7Z3K3-2;Q7Z3K3-3;Q7Z3K3-6;Q7Z3K3	631;1174;1207;1216;1225;1260;1269	-0.870572	NaN	NaN	-0.870572
UBE2E1	Ubiquitin-conjugating enzyme E2 E1	C9J2P0;P51965	50;50	-0.869649	NaN	NaN	-0.869649
HSPH1	Heat shock protein 105 kDa	Q92598-2;Q92598-3;Q92598;B4DYH1;B4DY72	611;614;655;657;474	-0.868569	NaN	NaN	-0.868569
HSP90AB2P	Putative heat shock protein HSP 90-beta 2	Q58FF8	145	-0.868463	NaN	NaN	-0.868463
ATP1A1	Sodium/potassium-transporting ATPase subunit alpha-1	P05023-4;P05023;P05023-3	1019;1019;988	-0.865884	-0.865884	NaN	NaN
HSP90AB2P	Putative heat shock protein HSP 90-beta 2	Q58FF8	141	-0.865674	NaN	NaN	-0.865674
PRAME	Melanoma antigen preferentially expressed in tumors	F5H4B1;P78395;H7C2P3;E7EW99	142;158;182;158	-0.863257	-0.863257	NaN	NaN
NUTF2	Nuclear transport factor 2	P61970;H3BRV9	55;55	-0.858044	NaN	NaN	-0.858044
HAUS3	HAUS augmin-like complex subunit 3	Q68CZ6	564	-0.85298	NaN	NaN	-0.85298
HDGFRP3	Hepatoma-derived growth factor-related protein 3	Q9Y3E1;H3BTV7	66;42	-0.852928	0.239765	-0.852928	-1.57613
SLC12A6	Solute carrier family 12 member 6	Q9UHW9-6;Q9UHW9-5;Q9UHW9-2;Q9UHW9-3;Q9UHW9-4;Q9UHW9;B3KXX3	978;985;993;1029;1035;1044;856	-0.848661	-0.848661	NaN	NaN
PRKAR1A	cAMP-dependent protein kinase type I-alpha regulatory subunit;cAMP-dependent protein kinase type I-alpha regulatory subunit, N-terminally processed	P10644;K7EPB2;K7ER48;K7EMU2;K7EMZ6;K7EIE5;K7EID3;K7ENR3;K7EJ40;K7EK41	92;92;92;92;92;92;92;92;92;92	-0.843319	NaN	NaN	-0.843319
CBX3	Chromobox protein homolog 3	Q13185;C9JMM0;B8ZZ43	34;34;34	-0.837145	NaN	NaN	-0.837145
PSMC5	26S protease regulatory subunit 8	P62195;P62195-2;J3QSA9;J3KRP2;J3QLH6;J3QQM1;J3QSE0	38;30;30;30;30;38;38	-0.836553	NaN	NaN	-0.836553
RHOBTB3	Rho-related BTB domain-containing protein 3	O94955	387	-0.836295	-0.836295	NaN	NaN
SNRPE	Small nuclear ribonucleoprotein E	P62304	12	-0.835059	NaN	NaN	-0.835059
CBX5	Chromobox protein homolog 5	P45973;F8VNY3	69;69	-0.834313	NaN	NaN	-0.834313
DIP2B	Disco-interacting protein 2 homolog B	Q9P265	293	-0.833156	NaN	NaN	-0.833156
EMC7	ER membrane protein complex subunit 7	H0YDX2;H0YDT8;Q9NPA0	68;91;141	-0.830716	NaN	NaN	-0.830716
LGALS8	Galectin-8	H7BXD8;E9PN19;F6V2D4;O00214;O00214-2	165;197;207;224;266	-0.830101	NaN	-0.830101	NaN
AASDHPPT	L-aminoadipate-semialdehyde dehydrogenase-phosphopantetheinyl transferase	Q9NRN7	263	-0.828844	-0.828844	NaN	NaN
HIST1H2BD	Histone H2B type 1-D	P58876	12	-0.825312	NaN	NaN	-0.825312
MICU1	Calcium uptake protein 1, mitochondrial	Q9BPX6-5;Q9BPX6-4;Q9BPX6;H9KVB8;Q9BPX6-3;F6XEV2	251;251;449;449;451;451	-0.825057	NaN	NaN	-0.825057
TRIP12	E3 ubiquitin-protein ligase TRIP12	Q14669-4;Q14669;Q14669-2;Q14669-3	768;1038;1071;1086	-0.82475	NaN	NaN	-0.82475
PIGU	Phosphatidylinositol glycan anchor biosynthesis class U protein	Q9H490-2;E7EVL4;Q9H490	42;42;42	-0.819725	NaN	-0.819725	NaN
LMNB2	Lamin-B2	Q03252;J9JID7	500;520	-0.817409	NaN	NaN	-0.817409
SNAP23	Synaptosomal-associated protein 23;Synaptosomal-associated protein	O00161;H3BM38;H3BR18;H3BP15;H3BQY9;H3BV99	97;97;97;48;48;54	-0.815732	NaN	NaN	-0.815732
SPECC1L	Cytospin-A	Q69YQ0-2;Q69YQ0;C9J8U1;F8WAN1	687;687;687;687	-0.80912	NaN	NaN	-0.80912
ATP10D	Probable phospholipid-transporting ATPase VD	Q9P241	626	-0.808741	NaN	NaN	-0.808741
HNRNPA1	Heterogeneous nuclear ribonucleoprotein A1	P09651;P09651-3;P09651-2;F8W6I7;F8VZ49;F8W646;F8VYN5	78;78;78;78;97;78;33	-0.80773	NaN	NaN	-0.80773
HDAC2;HDAC1	Histone deacetylase;Histone deacetylase 2;Histone deacetylase 1	B3KRS5;Q92769;J3KPW7;E5RJ04;E5RGV4;E5RHE7;E5RH52;E5RG37;E5RFP9;H3BM24;Q13547;Q5TEE2	60;90;184;60;60;60;60;60;97;80;89;89	-0.804476	NaN	NaN	-0.804476
KHSRP	Far upstream element-binding protein 2	Q92945;M0R0I5	109;52	-0.803443	-0.803443	-1.22644	-0.166908
CERS2	Ceramide synthase 2	Q5SZE2;Q5SZE3;H0YKH6;Q5SZE4;Q5SZE1;H0YNU7;Q96G23	93;93;93;93;113;93;93	-0.798592	NaN	NaN	-0.798592
ZNF259	Zinc finger protein ZPR1	H7C0E5;H7BZM7;O75312	226;299;299	-0.796536	NaN	NaN	-0.796536
FHL2	Four and a half LIM domains protein 2	Q14192;J3KNW4	139;249	-0.790834	NaN	NaN	-0.790834
MCM7	DNA replication licensing factor MCM7	P33993;P33993-2	15;15	-0.788938	-1.05251	NaN	-0.702116
SMC1A	Structural maintenance of chromosomes protein 1A	Q14683;G8JLG1	662;428	-0.784881	NaN	NaN	-0.784881
ARCN1	Coatomer subunit delta	P48444;B0YIW6;P48444-2	142;183;54	-0.784533	NaN	NaN	-0.784533
TPM1	Tropomyosin alpha-1 chain	P09493-3;P09493-4;P09493-10;P09493-9;P09493;Q6ZN40;P09493-8;H0YKP3;H0YL52;P09493-7;P09493-6;H0YKZ6;H0YLS7	29;29;29;29;29;29;29;29;10;29;29;29;29	-0.780388	NaN	NaN	-0.780388
SET	Protein SET	Q01105-3;Q01105-4;Q01105-2;Q01105	43;46;55;68	-0.777739	NaN	NaN	-0.777739
UBE2V1;TMEM189;UBE2V2	Ubiquitin-conjugating enzyme E2 variant 1;Ubiquitin-conjugating enzyme E2 variant 2	Q13404;Q13404-7;Q13404-2;Q13404-1;G3V2F7;Q13404-8;Q13404-6;Q15819;G3V113;H0YBP9	131;154;154;205;354;89;87;129;89;93	-0.772481	NaN	NaN	-0.772481
WBP11	WW domain-binding protein 11	F5H721;Q9Y2W2	592;626	-0.767659	NaN	NaN	-0.767659
LARP1	La-related protein 1	Q6PKG0-3;Q6PKG0;H0YC33;E5RH50	728;805;119;600	-0.767511	NaN	NaN	-0.767511
ELP3	Elongator complex protein 3	E5RG26;E5RHY2;E5RIC0;E5RIZ7;E5RHR2;Q9H9T3-2;Q9H9T3	34;20;20;20;20;20;34	-0.765744	NaN	NaN	-0.765744
RNF20	E3 ubiquitin-protein ligase BRE1A	Q5VTR2	256	-0.765302	NaN	NaN	-0.765302
MYC	Myc proto-oncogene protein	H0YBG3;P01106;H0YBT0;P01106-2	162;148;162;163	-0.763489	NaN	NaN	-0.763489
SMARCC1	SWI/SNF complex subunit SMARCC1	Q92922	880	-0.763195	NaN	NaN	-0.763195
PPFIBP1	Liprin-beta-1	F5GZP6;Q86W92-3;Q86W92-4;Q86W92-2;Q86W92	446;462;584;609;615	-0.76295	NaN	NaN	-0.76295
SMC1A	Structural maintenance of chromosomes protein 1A	Q14683;G8JLG1	660;426	-0.761604	NaN	NaN	-0.761604
MAPRE1;MAPRE2	Microtubule-associated protein RP/EB family member 1;Microtubule-associated protein RP/EB family member 2	Q15691;Q15555-4;G5E9I6;Q15555-3;Q15555	220;218;228;259;271	-0.760015	NaN	NaN	-0.760015
STX7	Syntaxin-7	O15400-2;O15400	24;24	-0.758599	NaN	NaN	-0.758599
MAGEA4;MAGEA8	Melanoma-associated antigen 4;Melanoma-associated antigen 8	P43358;P43361	286;288	-0.758428	-0.884727	-0.978918	-0.713284
CLCC1	Chloride channel CLIC-like protein 1	Q96S66-2;Q96S66;Q96S66-4;Q96S66-3	468;518;333;397	-0.75655	NaN	NaN	-0.75655
H2BFS;HIST1H2BK;HIST1H2BD;HIST1H2BC;HIST1H2BH;HIST2H2BF;HIST1H2BA;HIST2H2BE;HIST1H2BO;HIST3H2BB;HIST1H2BN;HIST1H2BM;HIST1H2BL	Histone H2B type F-S;Histone H2B type 1-K;Histone H2B type 1-D;Histone H2B type 1-C/E/F/G/I;Histone H2B type 1-H;Histone H2B type 2-F;Histone H2B;Histone H2B type 1-A;Histone H2B type 2-E;Histone H2B type 1-O;Histone H2B type 3-B;Histone H2B type 1-N;Histone H2B type 1-M;Histone H2B type 1-L	P57053;O60814;P58876;P62807;Q93079;Q5QNW6;Q5QNW6-2;B4DR52;Q96A08;Q16778;P23527;Q8N257;Q99877;Q99879;Q99880	117;117;117;117;117;117;117;117;118;117;117;117;117;117;117	-0.753507	NaN	-1.04534	-0.742676
RPL3	60S ribosomal protein L3	P39023;G5E9G0;B5MCW2	283;231;231	-0.749499	NaN	NaN	-0.749499
HDAC2	Histone deacetylase;Histone deacetylase 2	B3KRS5;Q92769;J3KPW7;E5RJ04;E5RGV4;E5RHE7;E5RH52;E5RG37;E5RFP9;H3BM24;E5RFI6;E5RK19	45;75;169;45;45;45;45;45;82;65;45;45	-0.746567	NaN	NaN	-0.746567
ANAPC7	Anaphase-promoting complex subunit 7	Q9UJX3-2;Q9UJX3;F8VVT8;F8VVU6;F8VZ62	477;477;75;51;170	-0.746446	NaN	NaN	-0.746446
TNNC1	Troponin C, slow skeletal and cardiac muscles	P63316	6	-0.743714	NaN	NaN	-0.743714
GRB2	Growth factor receptor-bound protein 2	P62993;J3KT38;J3QRL5	69;69;69	-0.739517	NaN	NaN	-0.739517
GRB2	Growth factor receptor-bound protein 2	P62993;J3KT38;J3QRL5	76;76;76	-0.739517	NaN	NaN	-0.739517
UBXN1	UBX domain-containing protein 1	Q04323;E9PJ81;E9PRQ7;Q04323-2;E9PS08	208;208;204;208;66	-0.737615	NaN	NaN	-0.737615
NUP50	Nuclear pore complex protein Nup50	Q9UKX7-2;Q9UKX7	164;192	-0.736557	-0.736557	NaN	NaN
AHNAK	Neuroblast differentiation-associated protein AHNAK	Q09666	5204	-0.735091	NaN	NaN	-0.735091
MORF4L1	Mortality factor 4-like protein 1	H0YMJ0;H0YLJ3;Q9UBU8-2;B3KTM8;Q9UBU8;H0YNE0	82;72;72;97;111;88	-0.733987	NaN	NaN	-0.733987
H2BFS;HIST1H2BK	Histone H2B type F-S;Histone H2B type 1-K	P57053;O60814	121;121	-0.733915	-0.93305	0.880333	-0.733915
DCAF7	DDB1- and CUL4-associated factor 7	E9PCY4;P61962	81;81	-0.732716	NaN	NaN	-0.732716
TRA2A	Transformer-2 protein homolog alpha	Q13595-2;B4DQI6;B4DUA9;Q13595	97;97;97;198	-0.731997	NaN	NaN	-0.731997
MAGEA1	Melanoma-associated antigen 1	P43355	247	-0.730249	NaN	-1.23579	-0.224688
EMC7	ER membrane protein complex subunit 7	H0YDX2;H0YDT8;Q9NPA0	54;77;127	-0.72867	NaN	-0.72867	NaN
H3F3B;H3F3A;H3F3C;HIST2H3A;HIST1H3A;HIST3H3	Histone H3;Histone H3.3;Histone H3.3C;Histone H3.2;Histone H3.1;Histone H3.1t	K7EK07;P84243;Q6NXT2;Q71DI3;P68431;Q16695	123;123;122;123;123;123	-0.727977	-0.727977	-0.193668	-0.778853
CBX1	Chromobox protein homolog 1	J3KS05;P83916;B5MD17	139;139;143	-0.727714	NaN	NaN	-0.727714
UBQLN1	Ubiquilin-1	Q9UMX0-2;Q9UMX0	67;67	-0.726066	NaN	NaN	-0.726066
MCM2	DNA replication licensing factor MCM2	P49736;H0Y8E6	469;332	-0.72311	NaN	NaN	-0.72311
PPM1G	Protein phosphatase 1G	O15355	358	-0.71997	NaN	NaN	-0.71997
APOBEC3B;APOBEC3A	DNA dC->dU-editing enzyme APOBEC-3B;DNA dC->dU-editing enzyme APOBEC-3A	Q9UH17-3;Q9UH17;B0QYD3;P31941-2;P31941	295;320;320;125;137	-0.717999	NaN	NaN	-0.717999
		Q92692-2	446	-0.717667	-0.717667	NaN	NaN
FADS2	Fatty acid desaturase 2	O95864;B7Z634;O95864-2;O95864-3	105;74;83;105	-0.717335	NaN	NaN	-0.717335
PCDHB3;PCDHB2	Protocadherin beta-3;Protocadherin beta-2	Q9Y5E6;Q9Y5E7	768;770	-0.71641	-0.71641	NaN	NaN
USP28	Ubiquitin carboxyl-terminal hydrolase 28	Q6NZX9;Q96RU2-2;Q96RU2;F5GZ74	64;64;64;64	-0.71577	-0.71577	NaN	NaN
HIST2H3A;HIST1H3A;HIST3H3	Histone H3.2;Histone H3.1;Histone H3.1t	Q71DI3;P68431;Q16695	37;37;37	-0.711913	NaN	NaN	-0.711913
RAD21	Double-strand-break repair protein rad21 homolog	O60216	387	-0.711819	-0.711819	NaN	NaN
BIRC6	Baculoviral IAP repeat-containing protein 6	Q9NR09	2265	-0.71137	NaN	NaN	-0.71137
DTL	Denticleless protein homolog	F5GZ90;Q9NZJ0	390;432	-0.709481	NaN	NaN	-0.709481
KPNA6;KPNA5	Importin subunit alpha;Importin subunit alpha-6	F5H4G7;F5GYL8;O15131;Q5TD90	6;14;6;6	-0.709104	-0.709104	NaN	NaN
EMG1	Ribosomal RNA small subunit methyltransferase NEP1	Q92979	75	-0.708467	NaN	NaN	-0.708467
EMG1	Ribosomal RNA small subunit methyltransferase NEP1	Q92979	37	-0.708114	NaN	NaN	-0.708114
EMG1	Ribosomal RNA small subunit methyltransferase NEP1	Q92979	59	-0.707854	NaN	NaN	-0.707854
SF3B2	Splicing factor 3B subunit 2	E9PPJ0;Q13435;E9PJ04;H0YCG1	335;352;350;346	-0.705123	-1.09764	NaN	-0.312617
MIOS	WD repeat-containing protein mio	Q9NXC5	769	-0.700802	NaN	NaN	-0.700802
MIB1	E3 ubiquitin-protein ligase MIB1	Q86YT6	368	-0.700427	NaN	NaN	-0.700427
FXR1	Fragile X mental retardation syndrome-related protein 1	P51114-2;B4DXZ6;P51114;E7EU85;E9PFF5;P51114-3	325;312;325;240;276;240	-0.700005	NaN	NaN	-0.700005
TMX2	Thioredoxin-related transmembrane protein 2	Q9Y320-2;Q9Y320	177;215	-0.698857	NaN	NaN	-0.698857
EIF3A	Eukaryotic translation initiation factor 3 subunit A	Q14152;F5H335	711;677	-0.697827	NaN	NaN	-0.697827
COPA	Coatomer subunit alpha;Xenin;Proxenin	P53621;P53621-2	632;641	-0.697663	NaN	NaN	-0.697663
ANP32A	Acidic leucine-rich nuclear phosphoprotein 32 family member A	H0YN26;P39687	99;99	-0.696962	NaN	NaN	-0.696962
HDGF	Hepatoma-derived growth factor	P51858;P51858-2;P51858-3	39;32;55	-0.696143	NaN	NaN	-0.696143
FBXO32	F-box only protein 32	Q969P5-2;Q969P5	48;48	-0.695045	NaN	NaN	-0.695045
DBNL	Drebrin-like protein	Q9UJU6;Q9UJU6-2;B4DEM2;C9J7P1;H0Y5J4;B4DDD6;Q9UJU6-3	144;144;41;49;73;119;144	-0.692362	NaN	NaN	-0.692362
DHPS	Deoxyhypusine synthase	P49366-2;P49366;M0R1T4;M0R1I5	319;366;112;324	-0.690242	NaN	NaN	-0.690242
RAD21	Double-strand-break repair protein rad21 homolog	O60216	371	-0.68687	-0.68687	NaN	NaN
RFWD3	E3 ubiquitin-protein ligase RFWD3	Q6PCD5	389	-0.681955	NaN	NaN	-0.681955
CTNNA1	Catenin alpha-1	P35221;P35221-2;E5RIC3;E5RIB1;G3XAM7;F8W845;E5RJ41	178;178;148;178;178;75;75	-0.681006	NaN	NaN	-0.681006
MAGOH;MAGOHB	Protein mago nashi homolog;Protein mago nashi homolog 2	P61326;Q96A72;B1ARP8;A6NEC0;F5H6P7	114;116;77;79;70	-0.679689	NaN	NaN	-0.679689
CCT3	T-complex protein 1 subunit gamma	P49368;P49368-2;E9PRC8;Q5SZX6;Q5SZX9;E9PM09;Q5SZW8	21;21;21;45;21;21;45	-0.67925	-0.67925	NaN	NaN
GOSR2	Golgi SNAP receptor complex member 2	I3L0K1;O14653;O14653-2;E7EQ34	162;164;164;164	-0.677126	NaN	NaN	-0.677126
MIB1	E3 ubiquitin-protein ligase MIB1	Q86YT6	485	-0.676457	-1.14503	NaN	-0.627627
UBE2N;UBE2NL	Ubiquitin-conjugating enzyme E2 N;Putative ubiquitin-conjugating enzyme E2 N-like	P61088;F8VSD4;F8VV71;Q5JXB2;F8VZ29	24;24;24;24;24	-0.674683	-0.121848	-0.983817	-0.672198
UBA1	Ubiquitin-like modifier-activating enzyme 1	P22314;Q5JRR6	671;119	-0.673992	NaN	NaN	-0.673992
MAP4	Microtubule-associated protein 4;Microtubule-associated protein	P27816-6;P27816;E7EVA0;P27816-2;P27816-5;B9ZVR1;H7C456	312;312;329;312;312;312;281	-0.673233	NaN	NaN	-0.673233
PPIA	Peptidyl-prolyl cis-trans isomerase A;Peptidyl-prolyl cis-trans isomerase A, N-terminally processed;Peptidyl-prolyl cis-trans isomerase	P62937;Q567Q0;F8WE65;C9J5S7	76;16;76;76	-0.672589	-0.198427	NaN	-1.14675
TYMS;TS	Thymidylate synthase	P04818;Q8WYK3	104;104	-0.671945	NaN	NaN	-0.671945
TYMS;TS	Thymidylate synthase	P04818;Q8WYK3	107;107	-0.671945	NaN	NaN	-0.671945
GRHPR	Glyoxylate reductase/hydroxypyruvate reductase	Q9UBQ7	327	-0.671187	NaN	NaN	-0.671187
PPIA	Peptidyl-prolyl cis-trans isomerase A;Peptidyl-prolyl cis-trans isomerase A, N-terminally processed;Peptidyl-prolyl cis-trans isomerase	P62937;F8WE65;C9J5S7	28;28;28	-0.670819	NaN	-0.0201941	-0.74282
AHNAK	Neuroblast differentiation-associated protein AHNAK	Q09666	4945	-0.669992	NaN	NaN	-0.669992
NME7	Nucleoside diphosphate kinase 7	E9PNU1;B4DXC8;Q9Y5B8-2;Q9Y5B8	65;65;29;65	-0.668708	NaN	NaN	-0.668708
AAMP	Angio-associated migratory cell protein	C9JG97;Q13685;C9JEH3	226;245;246	-0.663785	NaN	NaN	-0.663785
TMEM151A	Transmembrane protein 151A	Q8N4L1	262	-0.663671	NaN	NaN	-0.663671
SRSF1	Serine/arginine-rich splicing factor 1	Q07955;J3KTL2;Q07955-3;Q07955-2;J3KSR8	138;138;138;138;33	-0.662917	NaN	NaN	-0.662917
HIST2H3A;HIST1H3A;HIST3H3	Histone H3.2;Histone H3.1;Histone H3.1t	Q71DI3;P68431;Q16695	38;38;38	-0.661342	NaN	NaN	-0.661342
SNAPC1	snRNA-activating protein complex subunit 1	Q16533	209	-0.66027	NaN	NaN	-0.66027
RAC1	Ras-related C3 botulinum toxin substrate 1	P63000;P63000-2	153;172	-0.652652	NaN	-0.753409	1.26442
UBXN7	UBX domain-containing protein 7	O94888;C9JD50	84;51	-0.651881	-0.651881	-0.824801	-0.360453
CASD1	CAS1 domain-containing protein 1	C9JDR3;Q96PB1	80;149	-0.650272	NaN	NaN	-0.650272
LRP6	Low-density lipoprotein receptor-related protein 6	H0YGW5;F5H7J9;O75581	1342;1432;1477	-0.647965	NaN	NaN	-0.647965
TALDO1	Transaldolase	P37837	277	-0.647942	NaN	NaN	-0.647942
TPR	Nucleoprotein TPR	P12270	575	-0.644939	NaN	NaN	-0.644939
KIF23	Kinesin-like protein KIF23	Q02241-2;Q02241;B4E1K0;H7BYN4	503;503;320;503	-0.644803	NaN	-1.13508	-0.154506
PSMD2	26S proteasome non-ATPase regulatory subunit 2	Q13200;E9PCS3;E7EW34	178;19;48	-0.644082	NaN	NaN	-0.644082
SREBF1	Sterol regulatory element-binding protein 1;Processed sterol regulatory element-binding protein 1	B5MD58;P36956;P36956-4	867;1121;1151	-0.642707	NaN	NaN	-0.642707
MRPL46	39S ribosomal protein L46, mitochondrial	Q9H2W6	132	-0.642482	NaN	NaN	-0.642482
MYO1E	Unconventional myosin-Ie	Q12965	631	-0.642482	NaN	NaN	-0.642482
UBR4	E3 ubiquitin-protein ligase UBR4	Q5T4S7-3;Q5T4S7-4;Q5T4S7;Q5T4S7-2	4098;4115;4122;4122	-0.642257	NaN	NaN	-0.642257
PUF60	Poly(U)-binding-splicing factor PUF60	E9PQ56;H0YEM1;Q9UHX1-4;Q9UHX1-6;Q9UHX1-3;Q9UHX1-5;Q9UHX1-2;Q9UHX1;H0YCP8	233;249;191;205;208;222;234;251;121	-0.641491	NaN	NaN	-0.641491
CTDSP2	Carboxy-terminal domain RNA polymerase II polypeptide A small phosphatase 2	F8W1I1;F8VYL0;O14595	26;26;26	-0.641064	NaN	NaN	-0.641064
AP1AR	AP-1 complex-associated regulatory protein	Q63HQ0-2;Q63HQ0	30;30	-0.639782	NaN	NaN	-0.639782
CPNE3	Copine-3	O75131;E5RG68	158;158	-0.639332	NaN	NaN	-0.639332
LYPLA1	Acyl-protein thioesterase 1	E5RGR0;O75608-2;O75608;E5RJ48;E5RI35	89;89;105;41;83	-0.639198	NaN	NaN	-0.639198
CIRH1A	Cirhin	Q969X6;Q969X6-2;H3BSH7	617;502;631	-0.63785	NaN	NaN	-0.63785
MCM7	DNA replication licensing factor MCM7	P33993;P33993-2	28;28	-0.6361	-0.116192	NaN	-0.6361
TRPC4AP	Short transient receptor potential channel 4-associated protein	B4DW48;B4E0Q1;E1P5Q0;Q8TEL6	159;518;549;557	-0.635629	NaN	NaN	-0.635629
HNRNPK	Heterogeneous nuclear ribonucleoprotein K	P61978;P61978-2;P61978-3;Q5T6W2	34;34;34;34	-0.635584	NaN	NaN	-0.635584
OTUB1	Ubiquitin thioesterase OTUB1	F5GYN4;Q96FW1;F5H6Q1;J3KR44;F5GYJ8	54;84;93;121;84	-0.6348	NaN	NaN	-0.6348
NAPEPLD	N-acyl-phosphatidylethanolamine-hydrolyzing phospholipase D	C9JGB1;Q6IQ20;J3KR15	73;73;146	-0.634599	NaN	NaN	-0.634599
PPM1G	Protein phosphatase 1G	O15355	247	-0.633524	NaN	NaN	-0.633524
KDM1A	Lysine-specific histone demethylase 1A	O60341;O60341-2;F6S0T5	268;288;288	-0.633054	NaN	NaN	-0.633054
TP53	Cellular tumor antigen p53	P04637-5;P04637-6;P04637-2;J3KP33;P04637-3;P04637-4;P04637;E7ESS1;P04637-8;P04637-9;P04637-7	266;266;305;305;305;266;305;173;173;173;173	-0.632696	NaN	NaN	-0.632696
PTRF	Polymerase I and transcript release factor	Q6NZI2;Q6NZI2-2;Q6NZI2-3	299;209;107	-0.632226	NaN	-0.632226	NaN
ATXN10	Ataxin-10	Q9UBB4-2;Q9UBB4;B1AHE4	198;262;14	-0.631824	-0.775565	-0.229315	-0.643158
PSMD2	26S proteasome non-ATPase regulatory subunit 2	Q13200;C9JPC0;F8WBS8	27;27;27	-0.63026	-0.63026	NaN	-1.06016
MAN2A2		B4DRE0	13	-0.629322	NaN	NaN	-0.629322
UBA6	Ubiquitin-like modifier-activating enzyme 6	A0AVT1;H0Y8S8;A0AVT1-2	739;230;265	-0.628698	NaN	NaN	-0.628698
CCT4	T-complex protein 1 subunit delta	P50991;B7Z9L0;P50991-2;B7Z2F4	321;265;291;171	-0.62843	NaN	NaN	-0.62843
PSMC5	26S protease regulatory subunit 8	P62195;J3QQM1;J3QSE0;J3KTQ9	15;15;15;15	-0.628029	-0.628029	NaN	-0.625356
MAGOH;MAGOHB	Protein mago nashi homolog;Protein mago nashi homolog 2	P61326;Q96A72;B1ARP8;A6NEC0;F5H6N1	41;43;41;43;43	-0.627828	NaN	NaN	-0.627828
APRT	Adenine phosphoribosyltransferase	H3BSW3;P07741-2;H3BQF1;H3BQZ9;H3BQB1;P07741	34;34;34;34;34;34	-0.627271	NaN	NaN	-0.627271
MAGEA4;MAGEA9	Melanoma-associated antigen 4;Melanoma-associated antigen 9	P43358;C9JZJ5;C9J9C2;C9JK50;C9JIR1;E5RH97;P43362	142;142;142;142;142;140;140	-0.626981	NaN	NaN	-0.626981
MAGEA4;MAGEA9	Melanoma-associated antigen 4;Melanoma-associated antigen 9	P43358;C9JZJ5;C9J9C2;C9JK50;C9JIR1;E5RH97;P43362	145;145;145;145;145;143;143	-0.626981	NaN	NaN	-0.626981
SMARCC1	SWI/SNF complex subunit SMARCC1	Q92922	882	-0.626469	NaN	NaN	-0.626469
SMARCC2	SWI/SNF complex subunit SMARCC2	Q8TAQ2-2;Q8TAQ2-3;Q8TAQ2;F8VXC8	905;905;874;905	-0.626469	NaN	NaN	-0.626469
NRSN2	Neurensin-2	Q9GZP1	21	-0.626068	-0.626068	NaN	NaN
CHORDC1	Cysteine and histidine-rich domain-containing protein 1	Q9UHD1;Q9UHD1-2;E9PPQ5	143;124;143	-0.625623	NaN	NaN	-0.625623
SH3BP5	SH3 domain-binding protein 5	O60239;O60239-2;C9JK30	248;91;91	-0.625289	NaN	NaN	-0.625289
YES1	Tyrosine-protein kinase Yes	P07947;J3QRU1	15;20	-0.625022	NaN	NaN	-0.625022
GGA1	ADP-ribosylation factor-binding protein GGA1	B0QYR6;Q9UJY5-4;Q9UJY5-3;Q9UJY5;Q6IC75;Q9UJY5-2;B0QYS4;B0QYS5	157;165;92;165;182;132;92;92	-0.624043	NaN	NaN	-0.624043
SMARCC1	SWI/SNF complex subunit SMARCC1	Q92922	609	-0.622932	NaN	NaN	-0.622932
NTPCR	Cancer-related nucleoside-triphosphatase	Q9BSD7;Q5TDF0	150;150	-0.622066	NaN	NaN	-0.622066
H2AFZ;H2AFV	Histone H2A.Z;Histone H2A.V	P0C0S5;Q71UI9;Q71UI9-3;Q71UI9-4	116;116;78;90	-0.622043	NaN	NaN	-0.622043
MAD1L1	Mitotic spindle assembly checkpoint protein MAD1	C9JPS1;B3KR41;Q9Y6D9	73;314;406	-0.620911	NaN	NaN	-0.620911
PTRF	Polymerase I and transcript release factor	Q6NZI2;Q6NZI2-2;Q6NZI2-3	317;227;125	-0.619581	NaN	NaN	-0.619581
RAD23B	UV excision repair protein RAD23 homolog B	P54727;H0Y579;P54727-2	151;21;79	-0.619581	-0.587706	NaN	-0.7016
RFC4	Replication factor C subunit 4	C9J8M3;C9JZI1;P35249	200;200;200	-0.619182	NaN	NaN	-0.619182
TOPORS	E3 ubiquitin-protein ligase Topors	Q9NS56-2;Q9NS56	184;249	-0.615022	NaN	-0.615022	NaN
AHNAK	Neuroblast differentiation-associated protein AHNAK	Q09666	4395	-0.61202	NaN	NaN	-0.61202
PLS3	Plastin-3	B7Z6M1;F8W8D8;B4DGB4;P13797	113;113;136;158	-0.611403	NaN	NaN	-0.611403
VAT1	Synaptic vesicle membrane protein VAT-1 homolog	B0AZP7;B4DPX4;Q99536;K7ENX2;K7EM19	117;183;251;117;117	-0.609112	-0.609112	NaN	NaN
RAB8A	Ras-related protein Rab-8A	P61006	190	-0.606803	NaN	NaN	-0.606803
SMARCC2	SWI/SNF complex subunit SMARCC2	Q8TAQ2-2;Q8TAQ2-3;Q8TAQ2;F8VXC8	903;903;872;903	-0.604806	NaN	NaN	-0.604806
SPG20	Spartin	Q8N0X7	47	-0.604301	NaN	NaN	-0.604301
CNN3	Calponin-3	F8WA86;Q15417;B4DFK6;E9PDU6	166;212;171;171	-0.603753	-0.603753	NaN	-0.814057
EPB41L3;EPB41L2	Band 4.1-like protein 3;Band 4.1-like protein 3, N-terminally processed;Band 4.1-like protein 2	Q9Y2J2-2;F5GX05;Q9Y2J2;Q9Y2J2-3;O43491;O43491-4;E9PHY5;O43491-3;E9PK52;O43491-2;E9PII3;J3KT37	405;405;405;405;514;514;514;514;514;514;514;62	-0.603424	NaN	NaN	-0.603424
NAE1	NEDD8-activating enzyme E1 regulatory subunit	Q13564-2;J3KRK3	7;7	-0.602679	NaN	NaN	-0.602679
APEX1	DNA-(apurinic or apyrimidinic site) lyase;DNA-(apurinic or apyrimidinic site) lyase, mitochondrial	P27695;G3V5Q1;G3V3M6;G3V5D9;G3V3C7	25;25;25;25;25	-0.602438	NaN	NaN	-0.602438
ANP32E	Acidic leucine-rich nuclear phosphoprotein 32 family member E	Q9BTT0-3;E9PPH5;Q9BTT0	68;66;116	-0.60235	NaN	NaN	-0.60235
ING4	Inhibitor of growth protein 4	Q9UNL4-8;Q9UNL4-3;Q9UNL4-4;Q9UNL4-7;Q9UNL4-5;Q9UNL4-6;Q9UNL4-2;Q9UNL4	66;42;66;66;66;66;66;66	-0.602066	NaN	NaN	-0.602066
TXLNA;TXLNG2P;TXLNG	Alpha-taxilin;Putative gamma-taxilin 2;Gamma-taxilin	P40222;Q9BZA5;Q9NUQ3	194;120;161	-0.598719	NaN	NaN	-0.598719
WDR6	WD repeat-containing protein 6	E9PDU5;Q9NNW5	482;533	-0.598173	NaN	NaN	-0.598173
TPT1	Translationally-controlled tumor protein;TPT1-like protein	P13693;Q5W0H4;J3KPG2;E9PJF7;Q8TBK7;Q56UQ5	112;112;100;111;78;117	-0.598064	NaN	NaN	-0.598064
SUPT16H	FACT complex subunit SPT16	Q9Y5B9	596	-0.597147	NaN	NaN	-0.597147
SRP68	Signal recognition particle subunit SRP68	F5H5Y3;Q9UHB9-4;Q9UHB9	176;239;277	-0.595838	NaN	NaN	-0.595838
RNF216	E3 ubiquitin-protein ligase RNF216	Q9NWF9;Q9NWF9-1;Q9NWF9-3	391;448;13	-0.595685	NaN	NaN	-0.595685
RCCD1	RCC1 domain-containing protein 1	A6NED2	271	-0.595358	NaN	NaN	-0.595358
UNG	Uracil-DNA glycosylase	P13051	5	-0.595337	NaN	NaN	-0.595337
HMGB1;HMGB2	High mobility group protein B1;High mobility group protein B2	P09429;P26583	154;154	-0.592636	NaN	NaN	-0.592636
ANKRD13A	Ankyrin repeat domain-containing protein 13A	Q8IZ07;H0YIN8	217;71	-0.592506	NaN	NaN	-0.592506
SORD	Sorbitol dehydrogenase	Q00796;H0YLA4	84;63	-0.592201	NaN	NaN	-0.592201
ZUFSP	Zinc finger with UFM1-specific peptidase domain protein	Q96AP4;Q96AP4-2	525;6	-0.591919	NaN	NaN	-0.591919
HIST1H2BD;HIST1H2BC;HIST1H2BH;HIST2H2BF;HIST1H2BA;HIST2H2BE;HIST1H2BO;HIST3H2BB;HIST1H2BN;HIST1H2BM;HIST1H2BL	Histone H2B type 1-D;Histone H2B type 1-C/E/F/G/I;Histone H2B type 1-H;Histone H2B type 2-F;Histone H2B;Histone H2B type 1-A;Histone H2B type 2-E;Histone H2B type 1-O;Histone H2B type 3-B;Histone H2B type 1-N;Histone H2B type 1-M;Histone H2B type 1-L	P58876;P62807;Q93079;Q5QNW6;Q5QNW6-2;B4DR52;Q96A08;Q16778;P23527;Q8N257;Q99877;Q99879;Q99880	121;121;121;121;121;121;122;121;121;121;121;121;121	-0.591897	-0.932471	-0.261345	-0.868015
SET	Protein SET	Q01105-3;Q01105-4;Q01105-2;Q01105	142;145;154;167	-0.591897	NaN	NaN	-0.591897
GGA2	ADP-ribosylation factor-binding protein GGA2	Q9UJY4;H3BMM6	193;193	-0.590593	NaN	NaN	-0.590593
ZFP36L1	Zinc finger protein 36, C3H1 type-like 1	G3V2D5;G3V2P5;Q07352;G3V515	81;109;103;172	-0.589767	-1.06588	NaN	-0.507111
NUP205	Nuclear pore complex protein Nup205	Q92621	1988	-0.589464	NaN	-0.589464	NaN
KPNA6	Importin subunit alpha;Importin subunit alpha-7	F5H4G7;F5GYL8;Q5TFJ7;O60684	107;115;61;110	-0.589203	NaN	NaN	-0.589203
LRP4	Low-density lipoprotein receptor-related protein 4	O75096	1753	-0.587186	NaN	NaN	-0.587186
DYNC1H1	Cytoplasmic dynein 1 heavy chain 1	Q14204;H0YJ21	3581;57	-0.585691	NaN	NaN	-0.585691
NAP1L1	Nucleosome assembly protein 1-like 1	H0YHC3;F8W020;F8W118;F8VY35;F8VV59;B7Z9C2;B3KNT8;F8W0J6;F5H4R6;H0YIV4;P55209;H0YH88;F8VXI6;F8VUX1;B3KV44;F8W543	112;158;110;151;110;109;151;162;151;145;151;91;157;124;83;88	-0.585496	NaN	NaN	-0.585496
APEX2	DNA-(apurinic or apyrimidinic site) lyase 2	Q9UBZ4	253	-0.585258	-0.585258	NaN	NaN
COG1	Conserved oligomeric Golgi complex subunit 1	Q8WTW3;E9PBL8	11;11	-0.584025	NaN	NaN	-0.584025
HUWE1	E3 ubiquitin-protein ligase HUWE1	Q7Z6Z7-2;Q7Z6Z7-3;Q7Z6Z7;H0Y5W0;H0Y659	3258;3265;3274;2308;112	-0.582318	NaN	NaN	-0.582318
XRCC5	X-ray repair cross-complementing protein 5	P13010	702	-0.58208	NaN	NaN	-0.58208
PKP4;CTNND2	Plakophilin-4;Catenin delta-2	Q99569-2;Q99569;D6R9A8;B4DRK2;E9PHB5;E7EPC8;Q9UQB3-2;Q9UQB3	518;518;107;203;294;449;540;540	-0.581972	-0.98319	-0.575228	-0.532324
XRCC5	X-ray repair cross-complementing protein 5	P13010	544	-0.580138	NaN	NaN	-0.580138
AZI1	5-azacytidine-induced protein 1	Q9UPN4-3;I3L2J8;Q9UPN4-2;Q9UPN4;I3L2X7	653;656;653;656;92	-0.579361	NaN	NaN	-0.579361
AXL	Tyrosine-protein kinase receptor UFO	M0R0W6;P30530-2;P30530	272;531;540	-0.578844	NaN	NaN	-0.578844
PLIN3	Perilipin-3	O60664-4;O60664-3;O60664;K7EL96;K7ER39	65;65;65;34;86	-0.578693	-0.751732	NaN	-0.405662
FAM127B	Protein FAM127B	Q9BWD3	86	-0.577659	-0.577659	-0.340532	-0.662666
ZFR	Zinc finger RNA-binding protein	H0Y8W1;Q96KR1	97;796	-0.577466	NaN	NaN	-0.577466
LMNA	Prelamin-A/C;Lamin-A/C	P02545;P02545-3;Q6UYC3;D6RAQ3;P02545-4;P02545-2;Q5TCI8;H0YAB0	155;155;155;56;43;155;74;72	-0.577315	NaN	NaN	-0.577315
PRKAR1A;PRKAR1B	cAMP-dependent protein kinase type I-alpha regulatory subunit;cAMP-dependent protein kinase type I-alpha regulatory subunit, N-terminally processed;cAMP-dependent protein kinase type I-beta regulatory subunit	P10644;K7EPB2;K7ER48;K7EM13;H7BYW5;P31321;K7EKR1;C9JSK5	244;244;244;48;105;244;19;244	-0.575486	NaN	NaN	-0.575486
SYNGR2	Synaptogyrin-2	K7ELD9;K7ENG9;O43760;Q3KQZ2	10;10;10;10	-0.575185	0.380619	-1.53103	NaN
XRCC5	X-ray repair cross-complementing protein 5	P13010	543	-0.574842	NaN	NaN	-0.574842
EPS15	Epidermal growth factor receptor substrate 15	B1AUU8;P42566;H7BYP0;P42566-2	654;788;465;474	-0.574799	NaN	NaN	-0.574799
STARD4	StAR-related lipid transfer protein 4	D6RDM5;D6REN7;Q86TN9;D6RIC8;Q96DR4	13;13;13;13;13	-0.574261	NaN	NaN	-0.574261
PLAA	Phospholipase A-2-activating protein	Q9Y263;E5RIM3;H0YBW4	456;456;129	-0.57424	NaN	NaN	-0.57424
PPP2CA	Serine/threonine-protein phosphatase 2A catalytic subunit alpha isoform	P67775;P67775-2	4;4	-0.573789	NaN	NaN	-0.573789
RHOA	Transforming protein RhoA	P61586	133	-0.573059	NaN	NaN	-0.573059
FKBP5	Peptidyl-prolyl cis-trans isomerase FKBP5	Q13451-2;Q13451	28;28	-0.570614	NaN	NaN	-0.570614
NCAPG2	Condensin-2 complex subunit G2	F5H7R2;E7EUH9;H0Y6U5;Q86XI2;Q86XI2-2	161;452;462;660;660	-0.569972	NaN	NaN	-0.569972
RANBP2;RGPD8;RGPD1;RGPD2;RGPD4;RGPD3;RGPD5;RGPD6	E3 SUMO-protein ligase RanBP2;Putative peptidyl-prolyl cis-trans isomerase;RANBP2-like and GRIP domain-containing protein 1;RANBP2-like and GRIP domain-containing protein 2;RanBP2-like and GRIP domain-containing protein 4;RanBP2-like and GRIP domain-containing protein 3;RANBP2-like and GRIP domain-containing protein 5/6;RANBP2-like and GRIP domain-containing protein 8	P49792;J3KQ37;P0DJD0;J3QTV4;P0DJD1;F8VYC4;Q7Z3J3;A6NKT7;Q99666;O14715;J3KNY6;J3KNE0;Q99666-2;F8W705;H0YBN8;C9J1W9;C9JF75;C9J6W1;Q7Z3J3-2	135;109;126;126;134;134;135;135;135;135;135;135;135;135;20;134;134;106;78	-0.5698	NaN	-0.5698	NaN
NUDC	Nuclear migration protein nudC	Q9Y266	105	-0.568473	NaN	NaN	-0.568473
ANXA1	Annexin A1	P04083;Q5T3N1;Q5T3N0	26;37;26	-0.568388	-0.568388	NaN	NaN
KLHL9	Kelch-like protein 9	Q9P2J3	20	-0.566806	NaN	NaN	-0.566806
UBA1	Ubiquitin-like modifier-activating enzyme 1	P22314;Q5JRR9;Q5JRS0	185;185;199	-0.566165	NaN	NaN	-0.566165
HSP90AB1;HSP90AB3P;HSP90AB2P	Heat shock protein HSP 90-beta;Putative heat shock protein HSP 90-beta-3;Putative heat shock protein HSP 90-beta 2	P08238;Q58FF7;Q58FF8;Q5T9W8	69;69;69;69	-0.565994	NaN	NaN	-0.565994
PTMA	Prothymosin alpha;Prothymosin alpha, N-terminally processed;Thymosin alpha-1	B8ZZQ6;P06454-2;P06454;B8ZZA1;B8ZZW7;H7C2N1	20;20;20;41;46;58	-0.565994	-0.223087	NaN	-0.565994
INTS7	Integrator complex subunit 7	Q9NVH2-3;Q9NVH2-2;Q9NVH2;Q9NVH2-4	847;853;867;818	-0.565759	-0.612262	NaN	-0.519259
TCEB1	Transcription elongation factor B polypeptide 1	E5RHG8;Q15369;Q15369-2	43;43;27	-0.563689	NaN	NaN	-0.563689
CUEDC2	CUE domain-containing protein 2	Q9H467	279	-0.563092	NaN	NaN	-0.563092
UBE2L3	Ubiquitin-conjugating enzyme E2 L3	P68036;P68036-3;P68036-2	96;154;64	-0.562367	NaN	-0.562367	NaN
GALNT12	Polypeptide N-acetylgalactosaminyltransferase 12	Q8IXK2-2	10	-0.56077	NaN	NaN	-0.56077
TRAPPC4	Trafficking protein particle complex subunit 4	G3V1A0;G5EA23;E9PKS9;B4DME1;E9PQE8;J3KP27;Q9Y296;E9PN70	41;41;41;41;41;41;41;41	-0.560515	NaN	NaN	-0.560515
UBE2K	Ubiquitin-conjugating enzyme E2 K	B4DIZ2;P61086;D6RDM7;P61086-2	104;165;104;114	-0.559367	NaN	NaN	-0.559367
BRAT1	BRCA1-associated ATM activator 1	Q6PJG6	507	-0.558538	NaN	NaN	-0.558538
ADAM9	Disintegrin and metalloproteinase domain-containing protein 9	Q13443	781	-0.5579	NaN	NaN	-0.5579
SEC31A	Protein transport protein Sec31A	O94979-3;O94979-9;O94979-2;O94979;O94979-8;D6REX3;D6RHZ5;O94979-7;H7BXG7;O94979-6;B7ZL00;O94979-4;H0Y8V7;H0YAB3;H0Y9K1	647;642;647;647;647;647;647;380;380;608;608;608;235;264;162	-0.556351	NaN	NaN	-0.556351
HINT1	Histidine triad nucleotide-binding protein 1	D6RD60;P49773;D6REP8;D6RE99;D6RC06	7;7;7;7;7	-0.556245	NaN	NaN	-0.556245
CHORDC1	Cysteine and histidine-rich domain-containing protein 1	Q9UHD1;Q9UHD1-2;E9PHZ2	289;270;101	-0.556181	NaN	NaN	-0.556181
SYNPO	Synaptopodin	Q8N3V7-3;Q8N3V7-2;Q8N3V7	159;159;403	-0.554337	-0.402073	NaN	-0.70663
CHD4	Chromodomain-helicase-DNA-binding protein 4	F5GWX5;Q14839;Q14839-2	1085;1092;1092	-0.554146	-0.554146	NaN	NaN
AHNAK	Neuroblast differentiation-associated protein AHNAK	Q09666	2197	-0.553807	-0.553807	NaN	NaN
REEP4	Receptor expression-enhancing protein 4	Q9H6H4-2;E5RJV5;E5RGS2;Q9H6H4	123;123;123;123	-0.553278	NaN	NaN	-0.553278
EIF3D	Eukaryotic translation initiation factor 3 subunit D	B4DVY1;O15371;B0QYA8;B0QYA6;B0QYA7;B0QYA5	53;53;53;53;53;53	-0.553236	NaN	NaN	-0.553236
TRMT112	tRNA methyltransferase 112 homolog	F5GYQ2;F5GX77;Q9UI30	24;68;68	-0.553236	-0.553236	NaN	-0.793432
WBP1L	WW domain binding protein 1-like	Q9NX94;Q9NX94-2	190;211	-0.551353	NaN	NaN	-0.551353
MAGEA4;MAGEA10;MAGEA9	Melanoma-associated antigen 4;Melanoma-associated antigen 10;Melanoma-associated antigen 9	P43358;P43363;E5RH97;P43362	245;269;243;243	-0.550888	NaN	NaN	-0.550888
NASP	Nuclear autoantigenic sperm protein	P49321;P49321-3;P49321-4;P49321-2;Q5T624;H0YDS9	698;700;634;359;332;128	-0.550528	-0.640614	NaN	-0.510169
WDR6	WD repeat-containing protein 6	E9PDU5;Q9NNW5	475;526	-0.550507	NaN	NaN	-0.550507
UBE2V2	Ubiquitin-conjugating enzyme E2 variant 2	Q15819	8	-0.550423	NaN	NaN	-0.550423
TMUB1	Transmembrane and ubiquitin-like domain-containing protein 1	C9JE12;C9JCW7;Q9BVT8	108;108;108	-0.550338	NaN	NaN	-0.550338
SERF2	Small EDRK-rich factor 2	P84101-4;P84101	33;47	-0.550127	NaN	NaN	-0.550127
VAMP7	Vesicle-associated membrane protein 7	P51809;P51809-3	172;131	-0.550064	NaN	NaN	-0.550064
MCM3	DNA replication licensing factor MCM3	P25205;J3KQ69;B4DWW4;Q7Z6P5	732;686;777;227	-0.54981	NaN	NaN	-0.54981
LMNB1	Lamin-B1	P20700;E9PBF6	312;312	-0.548881	-1.01467	-0.0831107	NaN
MOV10	Putative helicase MOV-10	Q5JR04;Q9HCE1;Q9HCE1-2	433;489;489	-0.546625	NaN	NaN	-0.546625
PGK1	Phosphoglycerate kinase 1;Phosphoglycerate kinase	P00558;B7Z7A9	216;188	-0.546288	NaN	NaN	-0.546288
HDAC1	Histone deacetylase 1	Q13547;Q5TEE2	74;74	-0.546035	NaN	NaN	-0.546035
KIF2C	Kinesin-like protein KIF2C	B7Z7M6;Q99661-2;B7Z6Q6;Q99661;Q5JR91	252;311;324;365;324	-0.546035	NaN	NaN	-0.546035
UBE2Z	Ubiquitin-conjugating enzyme E2 Z	Q9H832;I3L286;D6RB11;Q9H832-2	260;16;173;152	-0.544856	NaN	NaN	-0.544856
AXL	Tyrosine-protein kinase receptor UFO	M0R0W6;P30530-2;P30530	398;657;666	-0.54393	NaN	NaN	-0.54393
TXNIP	Thioredoxin-interacting protein	Q9H3M7	26	-0.543446	NaN	NaN	-0.543446
SMC3	Structural maintenance of chromosomes protein 3	Q9UQE7	956	-0.541786	NaN	NaN	-0.541786
		Q15714-2	63	-0.541345	NaN	NaN	-0.541345
CCT7	T-complex protein 1 subunit eta	Q99832;Q99832-3;F5GZK5;Q99832-4;B7Z1C9;Q99832-2	521;477;421;434;393;317	-0.539247	NaN	NaN	-0.539247
KIF2C;KIF2A	Kinesin-like protein KIF2C;Kinesin-like protein KIF2A	B7Z7M6;Q99661-2;B7Z6Q6;Q99661;O00139-2;O00139-1;O00139-5;O00139;O00139-4	411;470;483;524;443;462;469;489;489	-0.538765	NaN	NaN	-0.538765
UBXN7	UBX domain-containing protein 7	O94888;C9JAT7;F5GYB1	194;32;46	-0.537675	NaN	NaN	-0.537675
LMNB1	Lamin-B1	P20700	547	-0.537298	NaN	NaN	-0.537298
C6orf106	Uncharacterized protein C6orf106	Q5TH58;Q9H6K1-2;Q9H6K1	144;152;218	-0.537026	NaN	NaN	-0.537026
ABHD2	Abhydrolase domain-containing protein 2	H3BMT2;H3BUZ6;P08910	57;57;57	-0.535415	NaN	NaN	-0.535415
CHORDC1	Cysteine and histidine-rich domain-containing protein 1	Q9UHD1;Q9UHD1-2;E9PPQ5	144;125;144	-0.534914	NaN	NaN	-0.534914
CDC42	Cell division control protein 42 homolog	P60953;E7ETU3;P60953-1	144;186;144	-0.534746	NaN	NaN	-0.534746
TXLNA	Alpha-taxilin	P40222	256	-0.534224	NaN	NaN	-0.534224
NPTN;DKFZp566H1924	Neuroplastin	Q9Y639-3;Q9Y639-1;Q9UFM8;Q9Y639-4;H7BXJ1;Q9Y639-5;F5GZD0;Q9Y639;H3BU51;F5GYM7	128;128;207;244;244;244;244;244;39;39	-0.532261	NaN	NaN	-0.532261
VASN	Vasorin	Q6EMK4	612	-0.53126	-0.96266	NaN	-0.366597
PPP2CB	Serine/threonine-protein phosphatase 2A catalytic subunit beta isoform	P62714;E5RJX4	21;21	-0.530656	-0.662917	NaN	-0.398418
CLTC	Clathrin heavy chain 1	Q00610-2;Q00610	246;246	-0.530239	NaN	NaN	-0.530239
SF3B2	Splicing factor 3B subunit 2	E9PPJ0;Q13435	512;529	-0.530072	NaN	NaN	-0.530072
SEMA4C	Semaphorin-4C	Q9C0C4	744	-0.529864	NaN	NaN	-0.529864
CLNS1A	Methylosome subunit pICln	E9PMI6;E9PJF4;J3KN38;P54105	30;30;30;30	-0.529552	NaN	NaN	-0.529552
MORF4L1	Mortality factor 4-like protein 1	H0YMJ0;H0YLJ3;Q9UBU8-2;B3KTM8;Q9UBU8;H0YM21;Q9UBU8-3	220;183;210;235;249;122;122	-0.529343	NaN	NaN	-0.529343
TSPYL4	Testis-specific Y-encoded-like protein 4	Q9UJ04	288	-0.528011	NaN	NaN	-0.528011
MCM7	DNA replication licensing factor MCM7	P33993;P33993-3	557;381	-0.527159	-0.997665	NaN	-0.471089
WBP11	WW domain-binding protein 11	F5H721;Q9Y2W2;F5H5G4	117;117;117	-0.526951	NaN	NaN	-0.526951
VTI1A	Vesicle transport through interaction with t-SNAREs homolog 1A	Q96AJ9-1;Q96AJ9	176;176	-0.526161	-0.546856	NaN	-0.505451
PSMC1	26S protease regulatory subunit 4	B4DR63;P62191	348;421	-0.525974	NaN	NaN	-0.525974
FOCAD	Focadhesin	Q5VW36	577	-0.524749	NaN	NaN	-0.524749
RAD23B	UV excision repair protein RAD23 homolog B	P54727;H0Y579;P54727-2	147;17;75	-0.524562	-0.54166	NaN	-0.524562
NME7	Nucleoside diphosphate kinase 7	E9PNU1;B4DXC8;Q9Y5B8-2;Q9Y5B8	51;51;15;51	-0.524334	NaN	NaN	-0.524334
POTEF;POTEI;POTEJ;POTEG;POTEM;POTEC;POTEB;POTEB2;POTEH;POTED;POTEE	POTE ankyrin domain family member F;POTE ankyrin domain family member I;POTE ankyrin domain family member J;POTE ankyrin domain family member G;Putative POTE ankyrin domain family member M;POTE ankyrin domain family member C;POTE ankyrin domain family member B;POTE ankyrin domain family member B2;POTE ankyrin domain family member H;POTE ankyrin domain family member D;POTE ankyrin domain family me…	A5A3E0;F8W967;A6NC16;P0CG38;P0CG39;Q6S5H5-2;F8W858;Q6S5H5;A6NI47;B2RU33;Q6S5H4-2;H3BUK9;Q6S545;Q6S5H4;Q495V5;H0YG78;Q6S5H5-4;G3V2R0;Q6S5H4-3;D7UEQ8;Q86YR6;Q6S8J3;Q6S8J3-3;Q6S8J3-2	270;270;280;270;233;270;270;270;270;270;233;233;307;270;233;251;270;270;270;270;270;270;270;280	-0.524023	NaN	NaN	-0.524023
NOTCH1	Neurogenic locus notch homolog protein 1;Notch 1 extracellular truncation;Notch 1 intracellular domain	P46531	1795	-0.524002	NaN	NaN	-0.524002
RB1	Retinoblastoma-associated protein	P06400	279	-0.523007	NaN	NaN	-0.523007
SAMHD1	Deoxynucleoside triphosphate triphosphohydrolase SAMHD1	Q9Y3Z3-3;Q9Y3Z3-4;Q9Y3Z3-2;Q9Y3Z3	66;66;66;66	-0.523007	NaN	NaN	-0.523007
ITM2B	Integral membrane protein 2B;BRI2, membrane form;BRI2 intracellular domain;BRI2C, soluble form;Bri23 peptide	Q5W0A2;Q9Y287	39;39	-0.522903	NaN	NaN	-0.522903
PGK1	Phosphoglycerate kinase 1;Phosphoglycerate kinase	P00558;B7Z7A9	106;78	-0.521743	NaN	NaN	-0.521743
FBL	rRNA 2'-O-methyltransferase fibrillarin	P22087;M0R0P1;M0QXL5;M0R2Q4;M0R299;M0R2U2;M0R1H0;M0R2B0	109;72;47;85;24;96;96;108	-0.520811	NaN	NaN	-0.520811
PSMD2	26S proteasome non-ATPase regulatory subunit 2	Q13200;C9JPC0	39;39	-0.520397	-0.520397	NaN	NaN
CBX5	Chromobox protein homolog 5	P45973;F8VNY3	32;32	-0.519797	NaN	NaN	-0.519797
CHMP4B	Charged multivesicular body protein 4b	Q9H444	39	-0.519528	NaN	NaN	-0.519528
SMAD2	Mothers against decapentaplegic homolog 2	K7ESI8;K7EL92;K7ERC7;K7EJX0;B7Z5N5;Q15796-2;Q15796	13;13;13;13;13;13;13	-0.519404	NaN	NaN	-0.519404
PCNXL3	Pecanex-like protein 3	Q9H6A9	1016	-0.518267	NaN	NaN	-0.518267
ATXN10	Ataxin-10	Q9UBB4-2;Q9UBB4;B1AHE3	374;438;89	-0.518122	NaN	NaN	-0.518122
ALDOA	Fructose-bisphosphate aldolase A;Fructose-bisphosphate aldolase	P04075;J3KPS3;P04075-2;H3BQN4;H3BR68	322;326;376;322;88	-0.517193	-0.292387	-0.138172	-0.537613
ADIPOR1	Adiponectin receptor protein 1	F8W782;C9J0W7;C9JNM5;Q96A54	37;37;37;37	-0.516945	NaN	NaN	-0.516945
SPRTN	SprT-like domain-containing protein Spartan	Q9H040	423	-0.516904	NaN	-0.516904	0.23952
UBA6	Ubiquitin-like modifier-activating enzyme 6	A0AVT1;H0Y8S8;A0AVT1-2	746;237;272	-0.516594	NaN	NaN	-0.516594
SPG20	Spartin	Q8N0X7	475	-0.516512	NaN	NaN	-0.516512
PSMG2	Proteasome assembly chaperone 2	K7ENR6;Q969U7	149;149	-0.515027	NaN	NaN	-0.515027
LRRC41	Leucine-rich repeat-containing protein 41	Q15345-3;Q15345	339;339	-0.511567	NaN	NaN	-0.511567
PCNXL3	Pecanex-like protein 3	Q9H6A9;Q9H6A9-3	1935;822	-0.511547	-0.138966	NaN	-0.511547
HMGB2	High mobility group protein B2	P26583;D6R9A6	128;128	-0.511485	NaN	NaN	-0.511485
PA2G4	Proliferation-associated protein 2G4	Q9UQ80	373	-0.510046	-0.510046	NaN	NaN
VCL	Vinculin	P18206-2;P18206;Q5JQ13	720;720;392	-0.508301	NaN	NaN	-0.508301
UBE4B	Ubiquitin conjugation factor E4 B	O95155-3;O95155-2;O95155	924;1040;1169	-0.507993	NaN	NaN	-0.507993
XRCC5	X-ray repair cross-complementing protein 5	P13010	703	-0.50789	NaN	NaN	-0.50789
PSMC2	26S protease regulatory subunit 7	P35998;C9JLS9	13;13	-0.507849	-0.286287	NaN	-0.520749
PRPF38A	Pre-mRNA-splicing factor 38A	Q8NAV1	23	-0.506804	NaN	NaN	-0.506804
XRCC6	X-ray repair cross-complementing protein 6	P12956;B1AHC9	114;64	-0.505799	NaN	NaN	-0.505799
STXBP3	Syntaxin-binding protein 3	O00186	343	-0.505636	NaN	NaN	-0.505636
FLNA	Filamin-A	Q5HY54;P21333-2;P21333;E9PHF0;H0Y5C6	2249;2281;2289;422;229	-0.50496	-0.50496	NaN	NaN
PTRF	Polymerase I and transcript release factor	Q6NZI2	165	-0.504837	-0.228486	NaN	-0.515089
IQGAP1	Ras GTPase-activating-like protein IQGAP1	P46940;H0YLE8	1528;956	-0.504735	-0.504735	NaN	NaN
CLIC1	Chloride intracellular channel protein 1	O00299	119	-0.504673	-0.702139	NaN	-0.395397
MYO1D	Unconventional myosin-Id	K7EIG7;O94832	888;976	-0.504653	-0.504653	NaN	NaN
TPR	Nucleoprotein TPR	P12270	474	-0.50453	NaN	NaN	-0.50453
MAT2A	S-adenosylmethionine synthase isoform type-2;S-adenosylmethionine synthase	P31153;B4DN45	234;171	-0.504489	NaN	NaN	-0.504489
CPNE3	Copine-3	O75131;E5RG68;E5RJ85;E5RHZ0;H0YB26	125;125;125;125;42	-0.504407	NaN	NaN	-0.504407
USP19	Ubiquitin carboxyl-terminal hydrolase;Ubiquitin carboxyl-terminal hydrolase 19	E7ESU0;O94966-4;O94966-3;O94966;E7EST9;B5MEG5;O94966-7;O94966-6;O94966-5	459;638;651;651;691;691;742;754;752	-0.503589	NaN	NaN	-0.503589
VASN	Vasorin	Q6EMK4	628	-0.503466	-0.983275	NaN	-0.0236657
PEBP1	Phosphatidylethanolamine-binding protein 1;Hippocampal cholinergic neurostimulating peptide	P30086	47	-0.502955	NaN	NaN	-0.502955
HDGF	Hepatoma-derived growth factor	P51858;A8K8G0;P51858-2;P51858-3	126;94;119;142	-0.502812	NaN	NaN	-0.502812
MFN1	Mitofusin-1	Q8IWA4-3;Q8IWA4;Q8IWA4-2;C9JXQ1	133;133;133;133	-0.502812	NaN	NaN	-0.502812
MFN1	Mitofusin-1	Q8IWA4-3;Q8IWA4;Q8IWA4-2;C9JXQ1	134;134;134;134	-0.502812	NaN	NaN	-0.502812
SPRED2	Sprouty-related, EVH1 domain-containing protein 2	H7C2T4;Q7Z698-2;Q7Z698;C9JG63	171;286;289;304	-0.502178	NaN	NaN	-0.502178
NSFL1C	NSFL1 cofactor p47	Q9UNZ2;Q9UNZ2-5;J3QK90;F2Z2K0;Q9UNZ2-4	113;115;115;113;113	-0.501851	-0.171563	NaN	-0.501851
MED10	Mediator of RNA polymerase II transcription subunit 10	Q9BTT4	115	-0.501749	NaN	NaN	-0.501749
NDUFB6	NADH dehydrogenase [ubiquinone] 1 beta subcomplex subunit 6	O95139-2;O95139	54;54	-0.500912	NaN	NaN	-0.500912
ATP6V0A2	V-type proton ATPase 116 kDa subunit a isoform 2	F5H5F3;Q9Y487	233;363	-0.500238	NaN	NaN	-0.500238
PPM1G	Protein phosphatase 1G	O15355	519	-0.499871	NaN	NaN	-0.499871
H2AFY	Core histone macro-H2A.1;Histone H2A	O75367-2;O75367-3;O75367;B4DJC3	289;291;292;120	-0.499545	NaN	NaN	-0.499545
NME1;NME2;NME1-NME2	Nucleoside diphosphate kinase A;Nucleoside diphosphate kinase B;Nucleoside diphosphate kinase	P15531;P15531-2;P22392-2;Q32Q12;J3KPD9;E7ERL0;E5RHP0	56;81;56;81;56;81;56	-0.498362	0.0347792	NaN	-0.540988
ANKFY1	Ankyrin repeat and FYVE domain-containing protein 1	Q9P2R3;Q9P2R3-4	636;678	-0.498301	NaN	NaN	-0.498301
UHRF1	E3 ubiquitin-protein ligase UHRF1	Q96T88;Q96T88-2	50;63	-0.497731	NaN	NaN	-0.497731
YWHAE	14-3-3 protein epsilon	P62258;P62258-2	123;101	-0.497364	-0.497364	NaN	NaN
ILF2	Interleukin enhancer-binding factor 2	Q12905	59	-0.49716	NaN	NaN	-0.49716
PRKACA;PRKACB;KIN27	cAMP-dependent protein kinase catalytic subunit alpha;cAMP-dependent protein kinase catalytic subunit beta	P17612-2;P17612;P22694-4;P22694-3;P22694;P22694-5;P22694-7;P22694-6;P22694-9;P22694-2;B1APF8;B1APF9;P22694-8;B1APG3;P22694-10;B1APF6;B1APF7;B1APG1;B1APG0;Q15136;B1APG2;K7ENJ5	21;29;16;17;29;32;33;35;36;76;25;17;29;35;32;36;33;16;32;12;24;29	-0.496855	NaN	NaN	-0.496855
ACTR2	Actin-related protein 2	P61160;P61160-2;F5H6T1	118;123;63	-0.496224	NaN	NaN	-0.496224
GIGYF2	PERQ amino acid-rich with GYF domain-containing protein 2	C9JH18;Q6Y7W6-4;Q6Y7W6;Q6Y7W6-3;I1E4Y6	113;1078;1084;1105;1106	-0.495898	NaN	NaN	-0.495898
PSMG3	Proteasome assembly chaperone 3	Q9BT73	110	-0.495675	-0.773664	0.270947	-0.495675
RAN	GTP-binding nuclear protein Ran	P62826;B5MDF5;J3KQE5;F5H018;H0YFC6	71;71;89;67;86	-0.494719	-0.0986446	NaN	-0.502771
PA2G4	Proliferation-associated protein 2G4	Q9UQ80	376	-0.493764	-0.493764	NaN	NaN
UPF1	Regulator of nonsense transcripts 1	Q92900-2;Q92900	428;439	-0.493195	NaN	NaN	-0.493195
CDKAL1	Threonylcarbamoyladenosine tRNA methylthiotransferase	Q5VV42-2;Q5VV42	425;516	-0.493175	NaN	NaN	-0.493175
HSP90AB1;HSP90AB3P;HSP90AB2P	Heat shock protein HSP 90-beta;Putative heat shock protein HSP 90-beta-3;Putative heat shock protein HSP 90-beta 2	P08238;Q58FF7;Q58FF8;Q5T9W8	72;72;72;72	-0.492728	-0.492728	NaN	NaN
ITM2C	Integral membrane protein 2C;CT-BRI3	C9JG41;Q9NQX7-2;Q9NQX7-3;Q9NQX7	20;20;20;20	-0.492606	NaN	NaN	-0.492606
LMNA	Prelamin-A/C;Lamin-A/C	P02545;P02545-3;Q6UYC3;D6RAQ3;P02545-4;P02545-2;Q5TCI8;H0YAB0	201;201;201;102;89;201;120;118	-0.492058	NaN	NaN	-0.492058
LBR	Lamin-B receptor	Q14739;C9JXK0	190;190	-0.491673	NaN	-0.491673	NaN
SLC6A6	Sodium- and chloride-dependent taurine transporter;Transporter	P31641;C9JPV1;F8WF95;P31641-2;E9PDM3	24;24;24;24;24	-0.490537	-0.528823	NaN	-0.595467
UBXN1	UBX domain-containing protein 1	Q04323;E9PJ81;E9PRQ7;Q04323-2	83;83;83;83	-0.490091	-0.608804	NaN	-0.417136
CHP1	Calcineurin B homologous protein 1	Q99653;H0YNG9	182;141	-0.490031	-0.490031	NaN	NaN
PCM1	Pericentriolar material 1 protein	E7ETA6;Q15154;E7EV56;Q15154-2;E7EV93;Q15154-3;E9PGW9	409;409;409;409;448;448;448	-0.48997	NaN	NaN	-0.48997
TRIP12	E3 ubiquitin-protein ligase TRIP12	Q14669-4;Q14669;Q14669-2;Q14669-3	1018;1288;1321;1336	-0.489585	NaN	NaN	-0.489585
RAC1	Ras-related C3 botulinum toxin substrate 1	P63000;P63000-2	123;142	-0.488917	NaN	NaN	-0.488917
RNH1	Ribonuclease inhibitor	P13489;E9PMJ3;E9PLZ3;E9PIM9;E9PMN0;E9PIK5	86;86;86;86;86;86	-0.488289	NaN	NaN	-0.488289
ADRM1	Proteasomal ubiquitin receptor ADRM1	Q16186	42	-0.485297	NaN	NaN	-0.485297
PSMD4	26S proteasome non-ATPase regulatory subunit 4	P55036;Q5VWC4;A6PVX3;P55036-2;H0Y3Y9	129;129;114;129;17	-0.484934	NaN	NaN	-0.484934
EZR;MSN;RDX	Ezrin;Moesin;Radixin	P15311;E7EQR4;P26038;P35241;P35241-5;P35241-4	306;274;306;306;306;170	-0.484449	NaN	NaN	-0.484449
PTBP1	Polypyrimidine tract-binding protein 1	P26599;P26599-2;P26599-3;K7ES59	137;137;137;107	-0.484368	NaN	NaN	-0.484368
TSR1	Pre-rRNA-processing protein TSR1 homolog	I3L1Q5;Q2NL82	42;42	-0.483743	NaN	NaN	-0.483743
CDC42EP4	Cdc42 effector protein 4	Q9H3Q1;J3KRZ9;J3QQS6;J3QR93;B3KUS7	5;5;5;5;5	-0.482432	NaN	NaN	-0.482432
ARPC5	Actin-related protein 2/3 complex subunit 5	B1ALC0;O15511;O15511-2	3;3;3	-0.482251	-0.848037	-0.116473	NaN
PRMT1	Protein arginine N-methyltransferase 1	E9PKG1;Q99873-3;Q99873-2;Q99873-4;Q99873;H7C2I1	296;314;318;324;332;342	-0.48223	NaN	NaN	-0.48223
USP9X	Probable ubiquitin carboxyl-terminal hydrolase FAF-X	Q93008-1;Q93008	1627;1627	-0.481525	-0.481525	NaN	NaN
PPM1G	Protein phosphatase 1G	O15355	166	-0.481364	NaN	NaN	-0.481364
EIF5A;EIF5AL1	Eukaryotic translation initiation factor 5A-1;Eukaryotic translation initiation factor 5A-1-like	I3L397;P63241;P63241-2;I3L504;Q6IS14	121;121;151;121;121	-0.479412	NaN	NaN	-0.479412
COPS4	COP9 signalosome complex subunit 4	D6RD63;Q9BT78;D6RAX7;D6RFN0	225;337;337;369	-0.478809	-0.478809	NaN	NaN
BAIAP2	Brain-specific angiogenesis inhibitor 1-associated protein 2	I3L2J6;I3L113;I3L3C5;I3L526;I3L125;I3L0M4;I3L3J7;I3L327;I3L1C8;I3L2M4;Q9UQB8-3;Q9UQB8-5;Q9UQB8-4;Q9UQB8-6;Q9UQB8-2;Q9UQB8;I3L4C2	12;12;70;12;12;50;103;50;12;12;70;70;70;70;70;70;103	-0.478025	NaN	NaN	-0.478025
MCM7	DNA replication licensing factor MCM7	P33993;P33993-2	29;29	-0.477984	-1.20274	-0.482432	-0.477984
PTMA	Prothymosin alpha;Prothymosin alpha, N-terminally processed;Thymosin alpha-1	B8ZZQ6;P06454-2;P06454;B8ZZA1;B8ZZW7;H7C2N1	100;103;104;124;129;141	-0.477864	-0.506763	NaN	-0.448961
INTS9	Integrator complex subunit 9	G3XAN1;Q9NV88-3;Q9NV88-2;Q9NV88;E5RJ88;E5RK47;H0YBH8;E5RG70	58;34;58;58;34;58;50;58	-0.477763	NaN	NaN	-0.477763
SCP2	Non-specific lipid-transfer protein	P22307-6;P22307-2;P22307-4;P22307-7;P22307-8;P22307;H0YF61	46;49;372;409;429;453;68	-0.477663	NaN	NaN	-0.477663
PRRT3	Proline-rich transmembrane protein 3	Q5FWE3-2;Q5FWE3	368;752	-0.477563	NaN	NaN	-0.477563
UBXN1	UBX domain-containing protein 1	Q04323;E9PJ81;E9PRQ7;Q04323-2	96;96;96;96	-0.476398	-0.476398	NaN	NaN
PEX19	Peroxisomal biogenesis factor 19	Q5QNY5;P40855;E9PS71;B7Z8B3	32;52;32;52	-0.475776	-0.297786	NaN	-0.653764
CFL1	Cofilin-1	P23528;E9PP50;E9PK25;G3V1A4	132;132;170;115	-0.474292	NaN	NaN	-0.474292
PABPC1;PABPC3	Polyadenylate-binding protein 1;Polyadenylate-binding protein 3	P11940;P11940-2;E7EQV3;E7ERJ7;Q9H361;E5RGH3;E5RJB9;H3BNY3;E5RH24;H3BPI5	78;78;33;78;78;33;78;78;78;78	-0.47309	NaN	NaN	-0.47309
FKBP4	Peptidyl-prolyl cis-trans isomerase FKBP4;Peptidyl-prolyl cis-trans isomerase FKBP4, N-terminally processed	Q02790;F5H120	35;35	-0.47283	NaN	-0.47283	NaN
DUT	Deoxyuridine 5'-triphosphate nucleotidohydrolase, mitochondrial	P33316-2;H0YNJ9;H0Y477	14;14;14	-0.472489	NaN	NaN	-0.472489
MORC3	MORC family CW-type zinc finger protein 3	Q14149;H0YHQ4;H0YIR5	825;77;78	-0.472489	-1.24568	-0.815555	-0.399521
PCM1	Pericentriolar material 1 protein	E7ETA6;Q15154;E7EV56;Q15154-2	954;954;955;954	-0.471369	NaN	NaN	-0.471369
PRKACA;PRKACB;PRKACG	cAMP-dependent protein kinase catalytic subunit alpha;cAMP-dependent protein kinase catalytic subunit beta;cAMP-dependent protein kinase catalytic subunit gamma	P17612-2;P17612;P22694-4;P22694-3;P22694;P22694-5;P22694-7;P22694-6;P22694-9;P22694-2;B1APF8;B1APF9;P22694-8;B1APG3;P22694-10;K7ERP6;P22612	206;214;201;202;214;217;218;220;221;261;210;202;214;220;184;169;214	-0.471289	NaN	NaN	-0.471289
HMGB2	High mobility group protein B2	P26583	147	-0.470229	NaN	NaN	-0.470229
POTEF;POTEE	POTE ankyrin domain family member F;POTE ankyrin domain family member E	A5A3E0;F8W967;A6NC16;Q6S8J3;Q6S8J3-3;Q6S8J3-2	15;15;15;15;15;15	-0.46913	NaN	NaN	-0.46913
PSMC1	26S protease regulatory subunit 4	B4DR63;P62191	220;293	-0.468132	NaN	NaN	-0.468132
NAA50	N-alpha-acetyltransferase 50	E7EQ69;Q9GZZ1;C9JZU6;C9J5D1;F8WCK0;C9J5J3	33;34;33;34;34;33	-0.468012	NaN	NaN	-0.468012
PSMC3	26S protease regulatory subunit 6A	P17980;R4GNH3;E9PM69;E9PMD8;E9PKD5;E9PN50	211;195;169;218;172;176	-0.468012	NaN	NaN	-0.468012
CBX3	Chromobox protein homolog 3	Q13185	154	-0.467653	-0.269756	NaN	-0.472489
OLFM2	Noelin-2	K7ELC6;K7EKW2;K7EIS8;O95897	62;164;62;140	-0.466576	NaN	NaN	-0.466576
GINM1	Glycoprotein integral membrane protein 1	Q9NU53	301	-0.466237	NaN	NaN	-0.466237
FABP5	Fatty acid-binding protein, epidermal	Q01469	17	-0.46542	NaN	NaN	-0.46542
CRABP2	Cellular retinoic acid-binding protein 2	P29373	83	-0.464743	NaN	NaN	-0.464743
CRABP2	Cellular retinoic acid-binding protein 2	P29373	87	-0.464743	NaN	NaN	-0.464743
UBL7	Ubiquitin-like protein 7	H3BV23;Q96S82	106;106	-0.464644	NaN	NaN	-0.464644
SPRTN	SprT-like domain-containing protein Spartan	Q9H040	424	-0.463768	-0.463768	NaN	NaN
EPB41L2	Band 4.1-like protein 2	O43491;Q6ZSX4;H0Y5B0;E9PMV8	636;35;127;35	-0.463748	NaN	NaN	-0.463748
DIAPH1	Protein diaphanous homolog 1	E7ERW8;O60610-2;B9ZVX0;E9PHQ0;O60610-3;E7ET75;E9PEZ3;O60610;H9KV28	1182;1215;1215;1227;1230;1231;1236;1239;1240	-0.462754	NaN	NaN	-0.462754
HNRNPA2B1	Heterogeneous nuclear ribonucleoproteins A2/B1	P22626;P22626-2	46;34	-0.46176	NaN	NaN	-0.46176
HSP90AA1;HSP90AA2;HSP90AB1;HSP90AB3P	Heat shock protein HSP 90-alpha;Putative heat shock protein HSP 90-alpha A2;Heat shock protein HSP 90-beta;Putative heat shock protein HSP 90-beta-3	P07900;P07900-2;Q86U12;G3V2J8;Q14568;P08238;Q58FF7;Q5T9W8	191;313;12;122;191;186;165;138	-0.460588	-0.181657	NaN	-0.485539
HSP90AB4P	Putative heat shock protein HSP 90-beta 4	Q58FF6	161	-0.460588	-0.181657	NaN	-0.485539
CLIC1	Chloride intracellular channel protein 1	O00299	138	-0.46035	NaN	NaN	-0.46035
HMGB1;HMGB1P1	High mobility group protein B1;Putative high mobility group protein B1-like 1	P09429;Q5T7C4;Q5T7C6;B2RPK0	128;128;128;128	-0.460151	NaN	NaN	-0.460151
SMC2	Structural maintenance of chromosomes protein 2	O95347;O95347-2	1025;1025	-0.459298	NaN	NaN	-0.459298
FAM127A;FAM127C	Protein FAM127A;Protein FAM127C	A6ZKI3;Q17RB0	86;86	-0.4591	-0.577659	-0.340532	-0.406178
LAPTM4A	Lysosomal-associated transmembrane protein 4A	Q15012	224	-0.458584	-0.442556	-0.491206	NaN
RABAC1	Prenylated Rab acceptor protein 1	M0R3D4;Q9UI14	24;24	-0.458446	NaN	NaN	-0.458446
RABAC1	Prenylated Rab acceptor protein 1	M0R3D4;Q9UI14	5;5	-0.458446	NaN	NaN	-0.458446
RABAC1	Prenylated Rab acceptor protein 1	M0R3D4;Q9UI14	9;9	-0.458446	NaN	NaN	-0.458446
XRCC5	X-ray repair cross-complementing protein 5	P13010	307	-0.458446	NaN	NaN	-0.458446
BCAP31	B-cell receptor-associated protein 31	P51572;P51572-2;C9JSP1;C9JQ75;C9J0M4;C9JMD7	167;234;167;167;167;167	-0.457118	NaN	NaN	-0.457118
CLIC1	Chloride intracellular channel protein 1	O00299	131	-0.45597	NaN	NaN	-0.45597
FMNL3	Formin-like protein 3	F8W1F5;Q8IVF7	988;989	-0.455574	NaN	NaN	-0.455574
TPR	Nucleoprotein TPR	P12270	433	-0.454605	NaN	NaN	-0.454605
UBXN7	UBX domain-containing protein 7	O94888;C9JD50	99;66	-0.453814	NaN	NaN	-0.453814
MYOF	Myoferlin	Q9NZM1-2;Q9NZM1-6;Q9NZM1-3;C9JCN0;Q9NZM1;F8W8J4;Q9NZM1-4;Q9NZM1-8;Q9NZM1-7;Q9NZM1-5	60;102;102;102;102;102;102;84;102;102	-0.453419	NaN	NaN	-0.453419
C18orf8	Uncharacterized protein C18orf8	K7ENL9;Q96DM3	398;446	-0.453123	NaN	NaN	-0.453123
CSNK2B	Casein kinase II subunit beta	P67870;Q5SRQ6	212;231	-0.453123	NaN	NaN	-0.453123
C20orf24	Uncharacterized protein C20orf24	Q9BUV8-4;Q9BUV8-3;Q9BUV8-2;Q9BUV8;Q9BUV8-5	27;27;27;27;27	-0.453004	NaN	NaN	-0.453004
EIF3E	Eukaryotic translation initiation factor 3 subunit E	P60228;E5RGA2;H0YAW4	424;331;135	-0.451642	NaN	NaN	-0.451642
EIF3E	Eukaryotic translation initiation factor 3 subunit E	P60228;E5RGA2;H0YAW4	425;332;136	-0.451642	NaN	NaN	-0.451642
PCM1	Pericentriolar material 1 protein	E7ETA6;Q15154;E7EV56;Q15154-2;E7EV93	658;658;659;658;697	-0.451563	NaN	NaN	-0.451563
MATR3	Matrin-3	P43243;A8MXP9;D6REM6;B3KM87;P43243-2;H0Y8T4	554;554;554;216;266;314	-0.450222	NaN	NaN	-0.450222
FZR1	Fizzy-related protein homolog	K7EQT1;Q9UM11-3;Q9UM11-2;Q9UM11	263;174;263;263	-0.450025	-0.450025	NaN	NaN
LLGL1	Lethal(2) giant larvae protein homolog 1	Q15334	684	-0.449572	NaN	NaN	-0.449572
STIP1	Stress-induced-phosphoprotein 1	P31948;G3XAD8;F5H0T1;F5H783;F5GXD8	68;115;68;68;68	-0.449237	NaN	-0.517833	-0.0383767
LRRN1	Leucine-rich repeat neuronal protein 1	Q6UXK5	696	-0.449099	-0.449099	NaN	NaN
HSP90AB1;HSP90AB3P;HSP90AB2P	Heat shock protein HSP 90-beta;Putative heat shock protein HSP 90-beta-3;Putative heat shock protein HSP 90-beta 2	P08238;Q58FF7;Q58FF8	531;404;304	-0.44904	NaN	NaN	-0.44904
LMNA	Prelamin-A/C;Lamin-A/C	P02545;P02545-3;Q6UYC3;P02545-2	108;108;108;108	-0.448902	NaN	NaN	-0.448902
HSP90AA1;HSP90AA2;HSP90AB1;HSP90AB2P	Heat shock protein HSP 90-alpha;Putative heat shock protein HSP 90-alpha A2;Heat shock protein HSP 90-beta;Putative heat shock protein HSP 90-beta 2	P07900;P07900-2;Q86U12;Q14568;P08238;Q58FF8	283;405;104;282;275;197	-0.448843	0.108759	NaN	-0.465102
PRKAR1A	cAMP-dependent protein kinase type I-alpha regulatory subunit;cAMP-dependent protein kinase type I-alpha regulatory subunit, N-terminally processed	P10644;K7EPB2;K7ER48;K7EMU2;K7EMZ6;K7EIE5;K7EID3;K7ENR3;K7EJ40;K7EK41	70;70;70;70;70;70;70;70;70;70	-0.448076	NaN	NaN	-0.448076
C18orf32	UPF0729 protein C18orf32	Q8TCD1	38	-0.447643	NaN	NaN	-0.447643
C18orf32	UPF0729 protein C18orf32	Q8TCD1	39	-0.447643	NaN	NaN	-0.447643
POTEE	POTE ankyrin domain family member E	Q6S8J3;Q6S8J3-3;Q6S8J3-2	114;114;114	-0.447151	NaN	NaN	-0.447151
PRDX1	Peroxiredoxin-1	Q06830	190	-0.447013	NaN	NaN	-0.447013
TRA2B	Transformer-2 protein homolog beta	P62995-3;P62995	40;140	-0.445342	NaN	NaN	-0.445342
H2AFY	Core histone macro-H2A.1;Histone H2A	O75367-2;O75367-3;O75367;D6RCF2	117;117;117;117	-0.444537	-0.34896	NaN	-0.444537
SEC31A	Protein transport protein Sec31A	O94979-3;O94979-9;O94979-2;O94979;O94979-8;D6REX3;D6RHZ5	510;505;510;510;510;510;510	-0.444262	NaN	NaN	-0.444262
LASP1	LIM and SH3 domain protein 1	Q14847;Q14847-2;C9J9W2	75;75;39	-0.443497	-0.57248	NaN	-0.314481
SDC4	Syndecan;Syndecan-4	B4E1S6;P31431	112;184	-0.440773	NaN	NaN	-0.440773
MAT2B	Methionine adenosyltransferase 2 subunit beta	Q9NZL9-4;Q9NZL9-2;Q9NZL9	298;315;326	-0.440596	NaN	NaN	-0.440596
AHNAK	Neuroblast differentiation-associated protein AHNAK	Q09666	530	-0.440577	NaN	NaN	-0.440577
TRIP12	E3 ubiquitin-protein ligase TRIP12	Q14669-4;Q14669;Q14669-2;Q14669-3	731;1001;1034;1049	-0.439755	NaN	NaN	-0.439755
WDR61	WD repeat-containing protein 61	H0YN81;Q9GZS3;H0YMF9;H0YL19	140;140;140;47	-0.439187	NaN	NaN	-0.439187
ACLY	ATP-citrate synthase	P53396-2;B4E3P0	471;210	-0.438933	NaN	NaN	-0.438933
ACLY	ATP-citrate synthase	P53396-2;B4E3P0	478;217	-0.438933	NaN	NaN	-0.438933
UHRF1	E3 ubiquitin-protein ligase UHRF1	Q96T88;Q96T88-2	84;97	-0.438307	NaN	NaN	-0.438307
CSRP1	Cysteine and glycine-rich protein 1	E9PP21;P21291;E9PS42;E9PND2	75;108;108;71	-0.437955	NaN	NaN	-0.437955
HNRNPL	Heterogeneous nuclear ribonucleoprotein L	P14866;M0QXS5;P14866-2	302;243;169	-0.436783	NaN	NaN	-0.436783
RASA4;RASA4B	Ras GTPase-activating protein 4;Putative Ras GTPase-activating protein 4B	O43374-2;F5GXT2;O43374;C9J798	33;33;33;33	-0.436725	NaN	NaN	-0.436725
PTMS	Parathymosin	P20962;F5H7R9;F5GXR3	15;15;15	-0.436451	NaN	NaN	-0.436451
TIPRL	TIP41-like protein	O75663-2;O75663	128;128	-0.436315	NaN	NaN	-0.436315
HUWE1	E3 ubiquitin-protein ligase HUWE1	Q7Z6Z7-2;Q7Z6Z7-3;Q7Z6Z7;H0Y5W0;H0Y659	3661;3668;3677;2711;515	-0.43569	NaN	NaN	-0.43569
SLC7A1	High affinity cationic amino acid transporter 1	P30825	484	-0.435495	NaN	NaN	-0.435495
GLIPR2	Golgi-associated plant pathogenesis-related protein 1	Q5VZR0;Q9H4G4	15;15	-0.435417	NaN	NaN	-0.435417
TMBIM6	Bax inhibitor 1	F8W1G3;F8VQW0;F8VX73;F8VPI1;F8W201;F8W086;F8VR05;F8VQQ5;F8VSI7;F8VVJ4;F8VPZ7;P55061;F8W034	7;7;7;7;7;7;7;7;7;7;7;7;65	-0.43489	NaN	-0.495919	0.529571
ZNHIT6	Box C/D snoRNA protein 1	Q9NWK9-2;Q9NWK9	265;304	-0.434734	NaN	NaN	-0.434734
CAAP1	Caspase activity and apoptosis inhibitor 1	Q9H8G2-2;Q9H8G2	45;190	-0.434481	NaN	NaN	-0.434481
AHNAK	Neuroblast differentiation-associated protein AHNAK	Q09666	1111	-0.434266	NaN	NaN	-0.434266
SDC4	Syndecan;Syndecan-4	B4E1S6;P31431	113;185	-0.433721	NaN	NaN	-0.433721
STX6	Syntaxin-6	B4DR17;O43752	119;220	-0.433467	NaN	NaN	-0.433467
PRPF6	Pre-mRNA-processing factor 6	O94906-2;O94906	616;616	-0.432825	NaN	NaN	-0.432825
C19orf47	Uncharacterized protein C19orf47	Q8N9M1-3;Q8N9M1-2;Q8N9M1	69;143;210	-0.432318	NaN	NaN	-0.432318
C19orf47	Uncharacterized protein C19orf47	Q8N9M1-3;Q8N9M1-2;Q8N9M1	76;150;217	-0.432318	NaN	NaN	-0.432318
HUWE1	E3 ubiquitin-protein ligase HUWE1	Q7Z6Z7-2;Q7Z6Z7-3;Q7Z6Z7;H0Y5W0;Q5H962	1111;1102;1111;145;1111	-0.430878	NaN	NaN	-0.430878
HSP90AA1	Heat shock protein HSP 90-alpha	P07900;P07900-2;G3V2J8	69;191;69	-0.430859	NaN	NaN	-0.430859
HSP90AB1;HSP90AB3P;HSP90AB2P	Heat shock protein HSP 90-beta;Putative heat shock protein HSP 90-beta-3;Putative heat shock protein HSP 90-beta 2	P08238;Q58FF7;Q58FF8;Q5T9W8	64;64;64;64	-0.430859	NaN	NaN	-0.430859
C11orf58;SMAP	Small acidic protein	E9PRZ9;E3W975;E9PM92;O00193	63;47;91;91	-0.430256	NaN	NaN	-0.430256
ATP6V1A	V-type proton ATPase catalytic subunit A	B7Z1R5;P38606	547;580	-0.42944	NaN	NaN	-0.42944
RAB1B	Ras-related protein Rab-1B	Q9H0U4	100	-0.429304	-0.429304	NaN	NaN
SMARCC2;SMARCC1	SWI/SNF complex subunit SMARCC2;SWI/SNF complex subunit SMARCC1	Q8TAQ2-2;Q8TAQ2-3;Q8TAQ2;F8VXC8;Q92922	933;933;902;933;910	-0.429187	NaN	NaN	-0.429187
CSDE1	Cold shock domain-containing protein E1	O75534-2;O75534;O75534-3;G5E9Q2;E9PLT0	666;697;712;743;567	-0.429051	NaN	NaN	-0.429051
TRA2B	Transformer-2 protein homolog beta	P62995-3;P62995;H7BXF3;H7C2L4	97;197;56;17	-0.428818	NaN	NaN	-0.428818
RPL5	60S ribosomal protein L5	P46777;Q5T7N0	164;114	-0.428721	NaN	NaN	-0.428721
FAM188A	Protein FAM188A	Q9H8M7-2;Q9H8M7	71;71	-0.428644	NaN	-0.207128	-0.600905
APOL2	Apolipoprotein L2	Q9BQE5;J3KQL8;E9PM95	83;195;83	-0.428488	NaN	NaN	-0.428488
YWHAE	14-3-3 protein epsilon	P62258;B4DJF2;I3L3T1;I3L0W5	12;12;12;12	-0.426121	NaN	NaN	-0.426121
BRAP	BRCA1-associated protein	F8VZK5;B4DRM1;J3KNN7;Q7Z569	163;202;351;381	-0.425501	NaN	NaN	-0.425501
AFF4	AF4/FMR2 family member 4	Q9UHB7-2;Q9UHB7;Q9UHB7-3	292;292;292	-0.425133	NaN	NaN	-0.425133
GGA2	ADP-ribosylation factor-binding protein GGA2	Q9UJY4;H3BMM6	181;181	-0.424746	NaN	NaN	-0.424746
MARCKSL1	MARCKS-related protein	P49006	110	-0.424107	-0.424107	NaN	NaN
SMC3	Structural maintenance of chromosomes protein 3	Q9UQE7	1059	-0.423933	-0.439637	NaN	-0.221186
RAD23A	UV excision repair protein RAD23 homolog A	K7ENJ0;K7ELW1;K7ESE3;P54725	47;47;47;47	-0.423333	NaN	-0.117193	-0.454605
SLC39A3	Zinc transporter ZIP3	Q9BRY0-2;K7EQS6;K7ENJ1;K7EJZ1;Q9BRY0;F5H385	36;36;36;36;36;36	-0.423004	NaN	NaN	-0.423004
PSMG2	Proteasome assembly chaperone 2	K7ENR6;Q969U7	156;156	-0.422366	NaN	NaN	-0.422366
HSPH1	Heat shock protein 105 kDa	Q92598-2;Q92598-3;Q92598;B4DYH1;B4DY72	659;662;703;705;522	-0.422269	NaN	NaN	-0.422269
RIOK3	Serine/threonine-protein kinase RIO3	B4E1Q4;O14730-2;O14730	302;318;318	-0.421341	NaN	NaN	-0.421341
EEF1D	Elongation factor 1-delta	E9PK01;P29692;E9PQ49;E9PI39;P29692-2;E9PRY8;E9PQZ1;P29692-4;H0YE72;P29692-3;E9PL71	169;169;169;169;535;585;126;150;44;145;145	-0.420916	-0.420916	NaN	NaN
SMC1A	Structural maintenance of chromosomes protein 1A	Q14683;G8JLG1	508;274	-0.420202	NaN	NaN	-0.420202
DNAJC7	DnaJ homolog subfamily C member 7	Q99615-2;Q99615;K7EPP7;K7EIH8;K7EJL5;K7EN19;K7EJV7;K7ER44	81;137;81;124;81;81;81;81	-0.420028	NaN	NaN	-0.420028
FKBP4	Peptidyl-prolyl cis-trans isomerase FKBP4;Peptidyl-prolyl cis-trans isomerase FKBP4, N-terminally processed	Q02790;F5H120	28;28	-0.419121	-0.419121	NaN	-0.63794
WDR12	Ribosome biogenesis protein WDR12	Q9GZL7	131	-0.418331	NaN	NaN	-0.418331
MFAP3L;MFAP3	Microfibril-associated glycoprotein 3;Microfibrillar-associated protein 3-like	D6RAB5;P55082-2;O75121-2;P55082;O75121	123;78;123;224;226	-0.417637	NaN	NaN	-0.417637
SF3B2	Splicing factor 3B subunit 2	E9PPJ0;Q13435	526;543	-0.417463	0.391878	NaN	-0.417984
HNRNPF	Heterogeneous nuclear ribonucleoprotein F;Heterogeneous nuclear ribonucleoprotein F, N-terminally processed	P52597	87	-0.417039	NaN	NaN	-0.417039
PEX5	Peroxisomal targeting signal 1 receptor	F5H3X7;P50542-3;P50542;P50542-4;B4E0T2	217;217;217;232;238	-0.416616	NaN	NaN	-0.416616
CCDC50	Coiled-coil domain-containing protein 50	Q8IVM0;Q8IVM0-2	107;107	-0.415865	-0.415865	NaN	-0.0204868
PRKACA;PRKACB;KIN27	cAMP-dependent protein kinase catalytic subunit alpha;cAMP-dependent protein kinase catalytic subunit beta	P17612-2;P17612;P22694-4;P22694-3;P22694;P22694-5;P22694-7;P22694-6;P22694-9;P22694-2;B1APF8;B1APF9;P22694-8;B1APG3;B1APF6;B1APF7;B1APG1;B1APG0;Q15136;B1APG2;K7ERP6	85;93;80;81;93;96;97;99;100;140;89;81;93;99;100;97;80;96;76;88;48	-0.415769	NaN	NaN	-0.415769
KIAA0196	WASH complex subunit strumpellin	Q12768;E7EQI7	920;772	-0.415518	NaN	NaN	-0.415518
AHNAK	Neuroblast differentiation-associated protein AHNAK	Q09666	5307	-0.415211	NaN	NaN	-0.415211
FNTB;CHURC1-FNTB	Protein farnesyltransferase subunit beta	G3V4C9;B4E1A0;P49356;B4DL54;H0YHI0	63;17;63;97;98	-0.414557	NaN	NaN	-0.414557
CCDC8	Coiled-coil domain-containing protein 8	Q9H0W5	190	-0.414114	NaN	NaN	-0.414114
ALDH3B1	Aldehyde dehydrogenase family 3 member B1	P43353-2;P43353	400;437	-0.413999	NaN	NaN	-0.413999
SEMA4B	Semaphorin-4B	Q9NPR2;J3KNP4	740;745	-0.413672	NaN	NaN	-0.413672
LMNA	Prelamin-A/C;Lamin-A/C	P02545;P02545-3;Q6UYC3;D6RAQ3;P02545-4;P02545-2;Q5TCI8	311;311;311;212;199;311;230	-0.413154	NaN	NaN	-0.413154
ATOX1	Copper transport protein ATOX1	E5RGN3;O00244;E5RIM7	21;30;35	-0.412712	NaN	NaN	-0.412712
PABPC4;PABPC1	Polyadenylate-binding protein 4;Polyadenylate-binding protein 1	B1ANR0;Q13310-2;Q13310;Q13310-3;H0Y5F5;H0YCC8;P11940;P11940-2;E7EQV3;E7ERJ7;H0YAR2;H0YBN4	188;188;188;188;90;101;188;188;143;156;60;135	-0.411464	-0.678695	-0.271078	-0.0154471
FAF2	FAS-associated factor 2	Q96CS3	367	-0.4111	NaN	-0.4111	NaN
TAPBP	Tapasin	C9JA35;O15533-2;O15533;D3YTI9;A2AB90;O15533-3	47;104;104;104;104;104	-0.410179	NaN	NaN	-0.410179
SMARCA5;SMARCA1	SWI/SNF-related matrix-associated actin-dependent regulator of chromatin subfamily A member 5;Probable global transcription activator SNF2L1	O60264;F6TQG2;P28370-2;P28370	929;923;932;944	-0.409642	NaN	NaN	-0.409642
PWP1	Periodic tryptophan protein 1 homolog	Q7Z3X9;Q13610	29;29	-0.409278	NaN	NaN	-0.409278
CSTB	Cystatin-B	P04080	39	-0.408627	NaN	NaN	-0.408627
FKBP4	Peptidyl-prolyl cis-trans isomerase FKBP4;Peptidyl-prolyl cis-trans isomerase FKBP4, N-terminally processed	Q02790	441	-0.408416	NaN	NaN	-0.408416
ATP1A1	Sodium/potassium-transporting ATPase subunit alpha-1	P05023-4;P05023;P05023-3;P05023-2	212;212;181;212	-0.408148	-0.408148	NaN	NaN
MCM4	DNA replication licensing factor MCM4	P33991	819	-0.408053	NaN	NaN	-0.408053
SPG20	Spartin	Q8N0X7	414	-0.407593	NaN	NaN	-0.407593
LRR1	Leucine-rich repeat protein 1	G3V5H2;Q96L50-2;Q96L50	72;72;72	-0.406828	NaN	NaN	-0.406828
FBXL6	F-box/LRR-repeat protein 6	Q8N531-2;Q8N531	422;428	-0.406675	NaN	NaN	-0.406675
S100A2	Protein S100-A2	P29034;Q5RHS7	32;31	-0.406598	NaN	NaN	-0.406598
LRRN1	Leucine-rich repeat neuronal protein 1	Q6UXK5	703	-0.406503	-0.406503	NaN	NaN
ACSL3	Long-chain-fatty-acid--CoA ligase 3	O95573	509	-0.406235	NaN	NaN	-0.406235
MAGEA4	Melanoma-associated antigen 4	P43358;C9JZJ5;C9J9C2;C9JK50;C9JIR1	133;133;133;133;133	-0.405834	NaN	NaN	-0.405834
BRAP	BRCA1-associated protein	F8VZK5;B4DRM1;J3KNN7;Q7Z569	167;206;355;385	-0.405604	-0.566378	NaN	-0.244839
WRNIP1	ATPase WRNIP1	Q96S55-3;Q96S55-2;Q96S55;Q96S55-4	244;439;464;80	-0.405127	-0.405127	NaN	NaN
RHBDF2	Inactive rhomboid protein 2	Q6PJF5-2;Q6PJF5	308;337	-0.40484	NaN	NaN	-0.40484
WDR61	WD repeat-containing protein 61	H0YN81;Q9GZS3;H0YMF9	97;97;97	-0.404745	NaN	NaN	-0.404745
MAGEA1	Melanoma-associated antigen 1	P43355	237	-0.404535	NaN	NaN	-0.404535
PAPSS1	Bifunctional 3'-phosphoadenosine 5'-phosphosulfate synthase 1;Sulfate adenylyltransferase;Adenylyl-sulfate kinase	O43252	404	-0.40379	NaN	NaN	-0.40379
SKP1	S-phase kinase-associated protein 1	P63208;E5RJR5;E7ERH2;F8W8N3;P63208-2;E5RGM3	56;56;56;56;56;56	-0.403103	NaN	NaN	-0.403103
EIF4A1	Eukaryotic initiation factor 4A-I	P60842;J3KT12;P60842-2;J3QS69;J3KTB5;J3QL43;J3QR64;J3KSZ0;J3QLN6;J3KS25;J3QKZ9	146;146;146;144;130;146;157;29;110;144;110	-0.403027	NaN	NaN	-0.403027
ESYT1	Extended synaptotagmin-1	Q9BSJ8;Q9BSJ8-2	349;349	-0.402855	NaN	NaN	-0.402855
EIF3B	Eukaryotic translation initiation factor 3 subunit B	P55884;P55884-2;C9JZG1	257;257;218	-0.402798	NaN	NaN	-0.402798
STMN2;STMN1	Stathmin;Stathmin-2	E5RGX5;Q93045;Q93045-2;P16949;P16949-2;A2A2D0	75;86;86;52;52;52	-0.402397	NaN	NaN	-0.402397
SDC4	Syndecan;Syndecan-4	B4E1S6;P31431	118;190	-0.402321	-0.767609	-0.402321	-0.141462
MCM2	DNA replication licensing factor MCM2	P49736;H0Y8E6	216;79	-0.401749	NaN	NaN	-0.401749
SRSF1	Serine/arginine-rich splicing factor 1	Q07955;J3KTL2;Q07955-3;Q07955-2;J3KSR8	179;179;179;179;74	-0.401101	NaN	NaN	-0.401101
YWHAB	14-3-3 protein beta/alpha;14-3-3 protein beta/alpha, N-terminally processed	P31946;Q4VY19;P31946-2	77;77;75	-0.400587	NaN	NaN	-0.400587
ELAVL2	ELAV-like protein 2	C9JB16;Q12926-2;Q12926;B1AM49	74;209;209;237	-0.400416	NaN	NaN	-0.400416
UBE4B	Ubiquitin conjugation factor E4 B	O95155-3;O95155-2;O95155;K7EP75	549;665;794;249	-0.400149	NaN	NaN	-0.400149
HN1	Hematological and neurological expressed 1 protein	J3KT51;Q9UK76;Q9UK76-2;F2Z3M5	8;8;8;8	-0.398722	NaN	-0.398722	NaN
TSR3	Ribosome biogenesis protein TSR3 homolog	Q9UJK0	136	-0.397904	NaN	NaN	-0.397904
FAM91A1	Protein FAM91A1	E7ER68;Q658Y4	638;638	-0.397866	NaN	NaN	-0.397866
TYMS;TS	Thymidylate synthase	P04818;Q8WYK4	169;86	-0.397619	NaN	NaN	-0.397619
SDC1	Syndecan-1	P18827	281	-0.3976	-0.3976	NaN	NaN
ECD	Protein SGT1	O95905-2;O95905;O95905-3	280;323;323	-0.397505	NaN	NaN	-0.397505
ANKRD7	Ankyrin repeat domain-containing protein 7	C9JIJ7;Q92527;Q92527-2	122;175;195	-0.396536	NaN	NaN	-0.396536
GGCT	Gamma-glutamylcyclotransferase	M0QZK8;H7BZK5;B8ZZK2;O75223	55;93;140;140	-0.396517	NaN	NaN	-0.396517
NLGN2	Neuroligin-2	Q8NFZ4	748	-0.396384	-0.46903	NaN	-0.323733
PRKDC	DNA-dependent protein kinase catalytic subunit	P78527;E7EUY0;P78527-2	2102;2101;2102	-0.396251	NaN	NaN	-0.396251
SPATA5	Spermatogenesis-associated protein 5	Q8NB90	887	-0.396251	NaN	NaN	-0.396251
SLC12A7	Solute carrier family 12 member 7	Q9Y666	985	-0.395815	-0.395815	NaN	NaN
DCAF8	DDB1- and CUL4-associated factor 8	G3V3G9;Q5TAQ9	428;274	-0.395739	NaN	NaN	-0.395739
EIF3A	Eukaryotic translation initiation factor 3 subunit A	Q14152;F5H335	632;598	-0.394904	NaN	NaN	-0.394904
PNMA1	Paraneoplastic antigen Ma1	Q8ND90	278	-0.394525	NaN	NaN	-0.394525
USP46;USP12	Ubiquitin carboxyl-terminal hydrolase 46;Ubiquitin carboxyl-terminal hydrolase 12	P62068-2;H7BZK6;P62068-4;P62068-3;P62068;O75317	153;242;257;262;269;273	-0.393899	NaN	NaN	-0.393899
FBXO38	F-box only protein 38	Q6PIJ6-3;Q6PIJ6-2;Q6PIJ6	628;628;628	-0.393217	NaN	NaN	-0.393217
POLD1	DNA polymerase delta catalytic subunit;DNA polymerase	P28340;M0R2B7;M0QZR8;M0QXE6;M0QXQ2	885;911;885;142;94	-0.393027	NaN	NaN	-0.393027
MDH1	Malate dehydrogenase, cytoplasmic	P40925;P40925-3;B9A041;P40925-2;B8ZZ51	214;232;90;125;49	-0.392838	NaN	-0.704959	-0.0807286
ORAI2	Protein orai-2	Q96SN7;C9JUY6;C9J5L2;C9J2H9;C9JQR7	22;22;22;22;22	-0.39227	-0.422791	NaN	-0.361731
USP13	Ubiquitin carboxyl-terminal hydrolase 13	Q92995	18	-0.392137	NaN	NaN	-0.392137
RAD23B	UV excision repair protein RAD23 homolog B	P54727;Q5W0S5;Q5W0S4	45;45;24	-0.392061	NaN	-0.117193	-0.423333
AHNAK	Neuroblast differentiation-associated protein AHNAK	Q09666	802	-0.391872	NaN	NaN	-0.391872
SPTBN1	Spectrin beta chain, non-erythrocytic 1	Q01082;Q01082-3;Q01082-2;F8W6C1	593;580;593;593	-0.391815	-0.391815	NaN	NaN
SAFB2	Scaffold attachment factor B2	Q14151	524	-0.391475	NaN	NaN	-0.391475
HYDIN	Hydrocephalus-inducing protein homolog	Q4G0P3	2451	-0.390945	NaN	-0.390945	NaN
WRNIP1	ATPase WRNIP1	Q96S55-3;Q96S55-2;Q96S55	67;287;287	-0.390888	NaN	-0.390888	NaN
RAD21	Double-strand-break repair protein rad21 homolog	O60216	359	-0.390869	NaN	NaN	-0.390869
CFL1	Cofilin-1	P23528;E9PP50;E9PK25;G3V1A4;E9PQB7;E9PS23;E9PLJ3	30;30;68;13;13;30;13	-0.390472	NaN	NaN	-0.390472
PTRF	Polymerase I and transcript release factor	Q6NZI2	122	-0.39034	-0.507624	-0.103829	-0.39034
TSPYL1	Testis-specific Y-encoded-like protein 1	Q9H0U9	310	-0.390302	NaN	NaN	-0.390302
H3F3B;H3F3A	Histone H3;Histone H3.3	K7EK07;P84243;K7EMV3;B4DEB1;K7ES00;K7EP01	37;37;37;37;37;37	-0.390056	-0.59671	NaN	-0.319028
WRNIP1	ATPase WRNIP1	Q96S55-3;Q96S55-2;Q96S55	81;301;301	-0.388809	-0.648598	-0.762143	-0.113973
COPA	Coatomer subunit alpha;Xenin;Proxenin	P53621;P53621-2	619;628	-0.388601	NaN	NaN	-0.388601
VCP	Transitional endoplasmic reticulum ATPase	P55072	231	-0.388488	-0.388488	NaN	-0.581346
STRIP1;STRIP2	Striatin-interacting protein 1;Striatin-interacting protein 2	Q5VSL9-3;Q5VSL9-2;Q9ULQ0-2;Q9ULQ0;Q5VSL9	274;443;534;534;538	-0.387959	NaN	NaN	-0.387959
COPA	Coatomer subunit alpha;Xenin;Proxenin	P53621;P53621-2	598;607	-0.387581	NaN	NaN	-0.387581
FLII	Protein flightless-1 homolog	Q13045-2;Q13045-3;Q13045	697;741;752	-0.386751	NaN	NaN	-0.386751
NAP1L5	Nucleosome assembly protein 1-like 5	Q96NT1	78	-0.386619	NaN	NaN	-0.386619
UBE4B	Ubiquitin conjugation factor E4 B	O95155-3;O95155-2;O95155;K7EP75	556;672;801;256	-0.386431	NaN	NaN	-0.386431
LMNA	Prelamin-A/C;Lamin-A/C	P02545;P02545-3;Q6UYC3;P02545-2	114;114;114;114	-0.385582	NaN	NaN	-0.385582
LMNA	Prelamin-A/C;Lamin-A/C	P02545;P02545-3;Q6UYC3;P02545-2	117;117;117;117	-0.385582	NaN	NaN	-0.385582
XRCC5	X-ray repair cross-complementing protein 5	P13010	660	-0.385281	NaN	NaN	-0.385281
BCAT1	Branched-chain-amino-acid aminotransferase, cytosolic	F5H2F2;P54687-2;P54687-3;P54687-4;P54687;P54687-5	4;4;28;27;28;40	-0.38496	NaN	NaN	-0.38496
LDHA	L-lactate dehydrogenase A chain	P00338;P00338-3;P00338-4;P00338-5;P00338-2;F5GYU2;F5GXY2;F5GXH2;F5H5J4;F5H6W8	59;88;59;59;59;59;59;59;59;59	-0.384885	NaN	NaN	-0.384885
BIRC6	Baculoviral IAP repeat-containing protein 6	Q9NR09	2277	-0.384471	NaN	NaN	-0.384471
PTMA	Prothymosin alpha;Prothymosin alpha, N-terminally processed;Thymosin alpha-1	B8ZZQ6;P06454-2;P06454;B8ZZA1;B8ZZW7;H7C2N1	99;102;103;123;128;140	-0.384169	-0.192826	NaN	-0.413288
SGTA	Small glutamine-rich tetratricopeptide repeat-containing protein alpha	O43765	160	-0.384169	NaN	-0.445558	-0.377857
MCM6	DNA replication licensing factor MCM6	Q14566	775	-0.383887	NaN	NaN	-0.383887
HSPA4	Heat shock 70 kDa protein 4	P34932	477	-0.383661	NaN	NaN	-0.383661
USP5	Ubiquitin carboxyl-terminal hydrolase 5	P45974-2;P45974	357;357	-0.383605	-0.383605	NaN	NaN
HNRNPK	Heterogeneous nuclear ribonucleoprotein K	P61978;P61978-2;P61978-3	422;422;398	-0.382758	-0.134414	NaN	-0.430256
GNG12	Guanine nucleotide-binding protein G(I)/G(S)/G(O) subunit gamma-12	Q9UBI6	64	-0.382062	NaN	NaN	-0.382062
HERC2	E3 ubiquitin-protein ligase HERC2	O95714	551	-0.381761	NaN	NaN	-0.381761
SRRM2	Serine/arginine repetitive matrix protein 2	Q9UQ35;I3L0N7;I3L4D8;Q9UQ35-2	51;51;51;51	-0.381348	NaN	NaN	-0.381348
RAC1;RAC3	Ras-related C3 botulinum toxin substrate 1;Ras-related C3 botulinum toxin substrate 3	P63000;P63000-2;P60763	183;202;183	-0.381066	-0.0884848	-0.888969	0.126841
HSP90AA1;HSP90AA2;HSP90AB1	Heat shock protein HSP 90-alpha;Putative heat shock protein HSP 90-alpha A2;Heat shock protein HSP 90-beta	P07900;P07900-2;Q14568;P08238	116;238;116;111	-0.381047	NaN	NaN	-0.381047
PRKAR1A	cAMP-dependent protein kinase type I-alpha regulatory subunit;cAMP-dependent protein kinase type I-alpha regulatory subunit, N-terminally processed	P10644;K7EPB2;K7ER48;K7EM13	261;261;261;65	-0.380803	-0.477984	-0.505308	-0.206362
SMC1A	Structural maintenance of chromosomes protein 1A	Q14683;G8JLG1	528;294	-0.380709	NaN	NaN	-0.380709
AHNAK	Neuroblast differentiation-associated protein AHNAK	Q09666	942	-0.380672	NaN	NaN	-0.380672
ALDOA	Fructose-bisphosphate aldolase A;Fructose-bisphosphate aldolase	P04075;J3KPS3;P04075-2;H3BQN4;H3BR68	330;334;384;330;96	-0.380559	NaN	NaN	-0.380559
RAD23A	UV excision repair protein RAD23 homolog A	K7ENJ0;K7ELW1;K7ESE3;P54725	16;16;16;16	-0.380409	-0.558092	-0.410927	-0.328616
HNRNPF	Heterogeneous nuclear ribonucleoprotein F;Heterogeneous nuclear ribonucleoprotein F, N-terminally processed	P52597	185	-0.379845	NaN	NaN	-0.379845
EZR	Ezrin	P15311;E7EQR4	209;177	-0.37977	-0.37977	NaN	NaN
EZR	Ezrin	P15311;E7EQR4	211;179	-0.37977	-0.37977	NaN	NaN
HN1	Hematological and neurological expressed 1 protein	J3KT51;Q9UK76;Q9UK76-2;J3KSH8;Q9UK76-3;F5GY98	64;64;64;18;18;18	-0.379151	NaN	NaN	-0.379151
TPR	Nucleoprotein TPR	P12270	315	-0.378569	NaN	NaN	-0.378569
USP22	Ubiquitin carboxyl-terminal hydrolase 22	Q9UPT9-2;Q9UPT9;K7ESK0;K7ERX6	122;134;29;29	-0.378476	NaN	NaN	-0.378476
USP11	Ubiquitin carboxyl-terminal hydrolase;Ubiquitin carboxyl-terminal hydrolase 11	G5E9A6;P51784	488;531	-0.378307	NaN	NaN	-0.378307
HIST1H2BL	Histone H2B type 1-L	Q99880	6	-0.377913	NaN	NaN	-0.377913
LPP	Lipoma-preferred partner	C9JXK9;C9JUT4;Q93052	236;399;399	-0.377894	NaN	NaN	-0.377894
VCP	Transitional endoplasmic reticulum ATPase	P55072	20	-0.377126	NaN	-0.377126	NaN
SMU1	WD40 repeat-containing protein SMU1	Q2TAY7;B4E3L0	214;53	-0.376976	NaN	NaN	-0.376976
EEF1A1;EEF1A1P5	Elongation factor 1-alpha 1;Putative elongation factor 1-alpha-like 3	P68104;Q5VTE0	408;408	-0.376714	-0.598326	NaN	-0.155116
DAGLB	Sn1-specific diacylglycerol lipase beta	Q8NCG7-2;Q8NCG7-4;E7ET49;Q8NCG7	228;380;468;509	-0.376601	NaN	NaN	-0.376601
PGK1	Phosphoglycerate kinase 1;Phosphoglycerate kinase	P00558;B7Z7A9;E7ERH5	361;333;225	-0.375759	NaN	NaN	-0.375759
PRAME	Melanoma antigen preferentially expressed in tumors	F5H4B1;P78395;H7C2P3;E7EW99	141;157;181;157	-0.375628	NaN	NaN	-0.375628
MCM4	DNA replication licensing factor MCM4	P33991;E5RG31	450;168	-0.375609	NaN	NaN	-0.375609
ANP32E	Acidic leucine-rich nuclear phosphoprotein 32 family member E	Q9BTT0-3;E9PPH5;Q9BTT0	65;63;113	-0.375572	NaN	NaN	-0.375572
TOM1	Target of Myb protein 1	O60784;E7EPD0;O60784-3;O60784-4;O60784-2	452;414;407;420;453	-0.374711	NaN	NaN	-0.374711
EIF2B2	Translation initiation factor eIF-2B subunit beta	P49770;G3V5E5	7;7	-0.374636	NaN	NaN	-0.374636
CNN3	Calponin-3	F8WA86;Q15417;B4DFK6;E9PDU6	151;197;156;156	-0.374243	-0.374243	NaN	NaN
H2AFY	Core histone macro-H2A.1	O75367-2;O75367-3;O75367	167;166;167	-0.374206	NaN	NaN	-0.374206
PSMB2	Proteasome subunit beta type-2	P49721	198	-0.374187	-0.086921	NaN	-0.661456
S100A10	Protein S100-A10	P60903	28	-0.373196	-0.373196	NaN	NaN
LGALS1	Galectin-1	P09382	108	-0.372841	NaN	NaN	-0.372841
ODF2	Outer dense fiber protein 2	Q5T4C3;Q5T4C6;Q5BJF6-9;Q5BJF6-8;Q5BJF6-5;Q5BJF6-6;Q5BJF6-10;Q5BJF6-7;H0Y384;Q5BJF6-2;Q5BJF6-3;Q5BJF6-4;Q5BJF6	178;183;178;240;240;259;259;303;254;193;235;254;259	-0.372356	NaN	NaN	-0.372356
RAN	GTP-binding nuclear protein Ran	P62826;B5MDF5;J3KQE5;F5H018;B4DV51	99;116;117;95;11	-0.372132	NaN	NaN	-0.372132
SMU1	WD40 repeat-containing protein SMU1	Q2TAY7;B4E3L0	379;218	-0.371964	NaN	NaN	-0.371964
ITGB1	Integrin beta-1;Integrin beta	P05556;P05556-2;P05556-5;P05556-4;P05556-3;C9JPK5;Q5T3E6;E9PLR6;E7EUI6;E7EQW5	134;134;134;134;134;77;134;134;137;134	-0.371422	NaN	NaN	-0.371422
H2AFY	Core histone macro-H2A.1;Histone H2A	O75367-2;O75367-3;O75367;D6RCF2	123;123;123;123	-0.370807	-0.337211	NaN	-0.383322
HMGN2	Non-histone chromosomal protein HMG-17	P05204	64	-0.370415	NaN	NaN	-0.370415
SNRPG	Small nuclear ribonucleoprotein G;Small nuclear ribonucleoprotein G-like protein	P62308;C9JVQ0;A8MWD9	11;11;11	-0.370191	NaN	NaN	-0.370191
DCBLD2	Discoidin, CUB and LCCL domain-containing protein 2	Q96PD2;Q96PD2-2	560;560	-0.369706	-0.369706	NaN	NaN
PCM1	Pericentriolar material 1 protein	E7ETA6;Q15154;E7EV56;Q15154-2;E7EV93;Q15154-3;E9PGW9;E5RGQ4	382;382;382;382;421;421;421;382	-0.36939	NaN	NaN	-0.36939
CELF1	CUGBP Elav-like family member 1	Q92879-5;Q92879-2;Q92879-3;Q92879-6;Q92879;Q92879-4;G5EA30	148;166;166;165;166;192;193	-0.369278	NaN	NaN	-0.369278
PPP1CA	Serine/threonine-protein phosphatase PP1-alpha catalytic subunit	P62136;P62136-2;P62136-3	305;316;261	-0.368775	NaN	NaN	-0.368775
PSMA3	Proteasome subunit alpha type-3	P25788-2;P25788	57;57	-0.368607	-0.689962	-0.447151	-0.139125
TBCB;CKAP1	Tubulin-folding cofactor B	Q99426;K7EP07;K7EK42;Q6FGY5;A8MVD5;K7ELT5	153;102;153;102;153;102	-0.36857	-0.36857	NaN	NaN
PPIA	Peptidyl-prolyl cis-trans isomerase A;Peptidyl-prolyl cis-trans isomerase A, N-terminally processed;Peptidyl-prolyl cis-trans isomerase	P62937;F8WE65;C9J5S7	44;44;44	-0.368495	NaN	NaN	-0.368495
PTRF	Polymerase I and transcript release factor	Q6NZI2	173	-0.368086	-0.368086	NaN	-0.300591
SOX9	Transcription factor SOX-9	P48436	82	-0.367806	NaN	NaN	-0.367806
CLIC1	Chloride intracellular channel protein 1	O00299	135	-0.367564	NaN	NaN	-0.367564
FHL2	Four and a half LIM domains protein 2	Q14192;J3KNW4	166;276	-0.367546	-0.367546	NaN	NaN
NASP	Nuclear autoantigenic sperm protein	P49321;P49321-3;P49321-2;E9PPR5;E9PI86;E9PPQ8	93;95;93;56;93;77	-0.366281	NaN	NaN	-0.366281
LEO1	RNA polymerase-associated protein LEO1	Q8WVC0	434	-0.366076	NaN	NaN	-0.366076
POLD1;SPIB	DNA polymerase delta catalytic subunit;DNA polymerase	P28340;M0R2B7;M0QXE6;M0QXQ2;M0R3H8	1007;1033;268;216;77	-0.365147	NaN	NaN	-0.365147
SAMHD1	Deoxynucleoside triphosphate triphosphohydrolase SAMHD1	Q9Y3Z3-3;Q9Y3Z3-4;Q9Y3Z3-2;Q9Y3Z3	422;492;468;492	-0.364106	NaN	NaN	-0.364106
POTEF	POTE ankyrin domain family member F	A5A3E0;F8W967;A6NC16	114;114;114	-0.364088	NaN	NaN	-0.364088
IQGAP1	Ras GTPase-activating-like protein IQGAP1	P46940;H0YLE8	811;239	-0.363345	NaN	NaN	-0.363345
SKP1	S-phase kinase-associated protein 1	P63208;E5RJR5;E7ERH2;F8W8N3;P63208-2	130;130;130;130;130	-0.363178	NaN	NaN	-0.363178
RAB18	Ras-related protein Rab-18	Q9NP72;Q9NP72-2;H0Y6T8;Q9NP72-3;Q5W0J0	138;167;251;74;93	-0.363104	NaN	NaN	-0.363104
KPNB1	Importin subunit beta-1	Q14974;B7ZAV6;F5H4R7;J3KTM9;J3QKQ5	541;396;325;355;200	-0.362585	NaN	NaN	-0.362585
APEX2	DNA-(apurinic or apyrimidinic site) lyase 2	Q9UBZ4	449	-0.362566	NaN	NaN	-0.362566
SMC3	Structural maintenance of chromosomes protein 3	Q9UQE7	1194	-0.361491	NaN	NaN	-0.361491
PSMC2	26S protease regulatory subunit 7	P35998;C9JLS9	84;84	-0.361379	NaN	NaN	-0.361379
GOLGB1	Golgin subfamily B member 1	Q14789;Q14789-2;H7C5I7	3044;3049;36	-0.361194	NaN	NaN	-0.361194
CLIC4	Chloride intracellular channel protein 4	Q9Y696	11	-0.359897	-0.25808	NaN	-0.55599
PSMD1	26S proteasome non-ATPase regulatory subunit 1	Q99460-2;Q99460;H7BZR6	292;292;144	-0.359601	NaN	NaN	-0.359601
H2BFS;HIST1H2BK;HIST1H2BD;HIST1H2BC;HIST1H2BH;HIST2H2BF;HIST1H2BA;HIST2H2BE;HIST1H2BO;HIST3H2BB;HIST1H2BN;HIST1H2BM;HIST1H2BL	Histone H2B type F-S;Histone H2B type 1-K;Histone H2B type 1-D;Histone H2B type 1-C/E/F/G/I;Histone H2B type 1-H;Histone H2B type 2-F;Histone H2B;Histone H2B type 1-A;Histone H2B type 2-E;Histone H2B type 1-O;Histone H2B type 3-B;Histone H2B type 1-N;Histone H2B type 1-M;Histone H2B type 1-L	P57053;O60814;P58876;P62807;Q93079;Q5QNW6;Q5QNW6-2;B4DR52;Q96A08;Q16778;P23527;Q8N257;Q99877;Q99879;Q99880	47;47;47;47;47;47;47;47;48;47;47;47;47;47;47	-0.359157	-0.364032	NaN	0.109561
ZNF207	Zinc finger protein 207	O43670-2;O43670;J3QRS9;O43670-4;J3KTL1;J3KRB6;J3KRW6;H0Y3M2	100;100;100;100;46;46;46;46	-0.358343	NaN	NaN	-0.358343
AHNAK	Neuroblast differentiation-associated protein AHNAK	Q09666	4886	-0.358121	NaN	NaN	-0.358121
HIST1H2AC;HIST3H2A;HIST1H2AB	Histone H2A type 1-C;Histone H2A type 3;Histone H2A type 1-B/E	Q93077;Q7L7L0;P04908	96;96;96	-0.358121	-0.358121	NaN	NaN
KCTD10	BTB/POZ domain-containing adapter for CUL3-mediated RhoA degradation protein 3	F5GWA4;Q9H3F6-2;Q9H3F6;B3KVY5;Q9H3F6-3	277;280;303;122;145	-0.357955	NaN	NaN	-0.357955
UBA1	Ubiquitin-like modifier-activating enzyme 1	P22314	635	-0.357899	-0.285548	NaN	-0.408723
COPA	Coatomer subunit alpha;Xenin;Proxenin	P53621;P53621-2	81;81	-0.357437	NaN	NaN	-0.357437
CBX3	Chromobox protein homolog 3	Q13185;C9JMM0;B8ZZ43	44;44;44	-0.357382	NaN	-0.154731	-0.560005
STIP1	Stress-induced-phosphoprotein 1	P31948;G3XAD8;F5H0T1;F5H783;F5GXD8	109;156;85;109;109	-0.357382	NaN	NaN	-0.357382
TRIM32	E3 ubiquitin-protein ligase TRIM32	Q13049	405	-0.356642	NaN	NaN	-0.356642
SET	Protein SET	Q01105-3;Q01105-4;Q01105-2;Q01105	58;61;70;83	-0.356513	NaN	NaN	-0.356513
VAT1	Synaptic vesicle membrane protein VAT-1 homolog	B0AZP7;B4DPX4;Q99536;K7ENX2;K7EM19	116;182;250;116;116	-0.356495	-0.609112	NaN	-0.356495
PDE12	2',5'-phosphodiesterase 12	F6T1Q0;Q6L8Q7-2;Q6L8Q7	84;84;84	-0.356421	NaN	NaN	-0.356421
C14orf166	UPF0568 protein C14orf166	Q9Y224;G3V4C6;H0YJB9	154;154;91	-0.35535	-0.494902	NaN	-0.215814
ATG9A	Autophagy-related protein 9A	Q7Z3C6-2;Q7Z3C6;H7C1G6	520;581;140	-0.355313	NaN	NaN	-0.355313
LMNA	Prelamin-A/C;Lamin-A/C	P02545;P02545-3;Q6UYC3;D6RAQ3;P02545-4;P02545-2;Q5TCI8;H0YAB0	181;181;181;82;69;181;100;98	-0.355313	NaN	NaN	-0.355313
TRIM32	E3 ubiquitin-protein ligase TRIM32	Q13049	175	-0.355295	NaN	-0.424513	-0.25789
SNRPG	Small nuclear ribonucleoprotein G;Small nuclear ribonucleoprotein G-like protein	P62308;C9JVQ0;A8MWD9	10;10;10	-0.35428	NaN	NaN	-0.35428
ELFN2	Protein phosphatase 1 regulatory subunit 29	Q5R3F8	480	-0.353303	NaN	NaN	-0.353303
SFRS3;SRSF3	Serine/arginine-rich splicing factor 3	B4E241;P84103	85;85	-0.353211	-0.0506369	NaN	-0.360434
SGTA	Small glutamine-rich tetratricopeptide repeat-containing protein alpha	O43765;K7EMD6	137;137	-0.353192	NaN	NaN	-0.353192
ACTR3	Actin-related protein 3	P61158	53	-0.3531	NaN	NaN	-0.3531
ACTR3	Actin-related protein 3	P61158	69	-0.3531	NaN	NaN	-0.3531
WBP1L	WW domain binding protein 1-like	Q9NX94;Q9NX94-2	238;259	-0.352842	NaN	NaN	-0.352842
BCAP31	B-cell receptor-associated protein 31	P51572;P51572-2;C9JSP1;C9JQ75;C9J0M4	159;226;159;159;159	-0.352805	-0.352805	NaN	NaN
CENPB	Major centromere autoantigen B	P07199	266	-0.352713	NaN	NaN	-0.352713
PSMC1	26S protease regulatory subunit 4	B4DR63;P62191	18;91	-0.352676	NaN	NaN	-0.352676
LMNA	Prelamin-A/C;Lamin-A/C	P02545;P02545-3;Q6UYC3;D6RAQ3;P02545-4;P02545-2;Q5TCI8;H0YAB0	135;135;135;36;23;135;54;52	-0.352547	-0.194823	NaN	-0.741252
LMNA	Prelamin-A/C;Lamin-A/C	P02545;P02545-3;Q6UYC3;P02545-2	97;97;97;97	-0.352253	NaN	NaN	-0.352253
PSMD8	26S proteasome non-ATPase regulatory subunit 8	K7EJR3;R4GMR5;P48556;K7ENY6	82;75;138;86	-0.351719	NaN	NaN	-0.351719
UBR3	E3 ubiquitin-protein ligase UBR3	Q6ZT12;Q6ZT12-4;H7BZD8;Q6ZT12-2;H0Y3K2	1480;1480;151;301;542	-0.351719	NaN	NaN	-0.351719
HMGB2	High mobility group protein B2	P26583;D6R9A6	44;44	-0.351406	NaN	NaN	-0.351406
RPL10;RPL10L	60S ribosomal protein L10;60S ribosomal protein L10-like	P27635;F8W7C6;H7C123;H7C2C5;Q96L21	121;70;31;31;121	-0.351074	NaN	-0.351074	NaN
SSB	Lupus La protein	P05455	330	-0.351056	NaN	NaN	-0.351056
ITCH	E3 ubiquitin-protein ligase Itchy homolog	Q96J02-3;Q96J02-2;Q96J02	281;391;432	-0.350339	-0.402855	NaN	-0.232294
RAD18	E3 ubiquitin-protein ligase RAD18	F8WE49;Q9NS91	161;161	-0.349971	NaN	NaN	-0.349971
YWHAQ	14-3-3 protein theta	P27348;E9PG15	85;85	-0.349732	-0.349732	NaN	NaN
TUBA1C;TUBA1B;TUBA3C;TUBA3E;TUBA1A	Tubulin alpha-1C chain;Tubulin alpha-1B chain;Tubulin alpha-3C/D chain;Tubulin alpha-3E chain;Tubulin alpha-1A chain	Q9BQE3;F5H5D3;P68363;Q13748;Q13748-2;Q6PEY2;Q71U36;Q71U36-2	338;408;338;338;338;338;338;303	-0.349603	NaN	-0.349603	0.592636
CCDC151	Coiled-coil domain-containing protein 151	K7EPK8;B4DXT0;A5D8V7	28;165;219	-0.34918	NaN	NaN	-0.34918
CCDC151	Coiled-coil domain-containing protein 151	K7EPK8;B4DXT0;A5D8V7	43;180;234	-0.34918	NaN	NaN	-0.34918
RPLP0;RPLP0P6	60S acidic ribosomal protein P0;60S acidic ribosomal protein P0-like	P05388;F8VU65;F8VPE8;F8VW21;Q8NHW5	162;162;148;142;162	-0.348923	NaN	NaN	-0.348923
HSP90AA1;HSP90AA2;HSP90AB1;HSP90AB2P	Heat shock protein HSP 90-alpha;Putative heat shock protein HSP 90-alpha A2;Heat shock protein HSP 90-beta;Putative heat shock protein HSP 90-beta 2	P07900;P07900-2;Q86U12;Q14568;P08238;Q58FF8	292;414;113;291;284;206	-0.348611	NaN	NaN	-0.348611
LDHA	L-lactate dehydrogenase A chain	P00338;P00338-3;P00338-4;P00338-5;P00338-2;F5GYU2;F5GXY2;F5GXH2;F5H5J4;F5H6W8;F5GZQ4;F5H8H6;F5GXC7;F5GWW2;F5GXU1	5;34;5;5;5;5;5;5;5;5;5;5;5;5;5	-0.348409	-0.34236	NaN	-0.354483
MAD2L2	Mitotic spindle assembly checkpoint protein MAD2B	Q9UI95;B1AK44	190;203	-0.348207	NaN	NaN	-0.348207
ATP2B4	Plasma membrane calcium-transporting ATPase 4	P23634-7;P23634-6;P23634-8;P23634;P23634-5;P23634-4;P23634-3;P23634-2	549;561;549;561;549;561;549;561	-0.347546	NaN	NaN	-0.347546
EIF2S1	Eukaryotic translation initiation factor 2 subunit 1	P05198;H0YJS4;G3V4T5	226;183;226	-0.347527	NaN	NaN	-0.347527
MRPL53	39S ribosomal protein L53, mitochondrial	Q96EL3;B9A051	25;25	-0.34705	NaN	NaN	-0.34705
CDK1	Cyclin-dependent kinase 1	P06493;P06493-2	238;181	-0.34672	NaN	NaN	-0.34672
EIF4A1	Eukaryotic initiation factor 4A-I	P60842	381	-0.346536	NaN	NaN	-0.346536
PFDN2	Prefoldin subunit 2	Q9UHV9	99	-0.346536	NaN	NaN	-0.346536
PPP1CA	Serine/threonine-protein phosphatase PP1-alpha catalytic subunit;Serine/threonine-protein phosphatase	P62136;E9PMD7	26;26	-0.3465	NaN	NaN	-0.3465
UBLCP1	Ubiquitin-like domain-containing CTD phosphatase 1	Q8WVY7	267	-0.345693	NaN	NaN	-0.345693
PLEKHA1	Pleckstrin homology domain-containing family A member 1	Q9HB21-2;Q5RGS4;Q9HB21	229;229;229	-0.345418	NaN	NaN	-0.345418
NUP35	Nucleoporin NUP53	B4DYB4;Q8NFH5;C9JIY9;C9IYQ7;F8WCF5;F8WEL4	66;83;66;66;83;83	-0.345363	NaN	NaN	-0.345363
CEP85	Centrosomal protein of 85 kDa	H7BZW2;F8W7K4;Q6P2H3-2;Q6P2H3	179;454;505;505	-0.344447	NaN	NaN	-0.344447
TUFM	Elongation factor Tu, mitochondrial	P49411	361	-0.344337	NaN	NaN	-0.344337
LMNB1	Lamin-B1	P20700;E9PBF6	134;134	-0.3443	NaN	NaN	-0.3443
UBL7	Ubiquitin-like protein 7	H3BV23;Q96S82;H3BUV9	11;11;11	-0.343055	NaN	NaN	-0.343055
SMG8	Protein SMG8	Q8ND04;Q8ND04-2	881;881	-0.341958	NaN	NaN	-0.341958
MCM4	DNA replication licensing factor MCM4	P33991	752	-0.341281	NaN	NaN	-0.341281
NASP	Nuclear autoantigenic sperm protein	P49321;P49321-3;P49321-4;P49321-2;Q5T624;E9PRH9;H0YF33;H0YDS9	626;628;562;287;260;223;151;56	-0.34119	NaN	NaN	-0.34119
SMC3	Structural maintenance of chromosomes protein 3	Q9UQE7	977	-0.341044	NaN	NaN	-0.341044
PCBP2	Poly(rC)-binding protein 2	Q15366-6;Q15366-3;Q15366;Q15366-2;G3V0E8;F8VZX2;B4DXP5;Q15366-4;Q15366-5;B4DLC0;H3BRU6;F8W0G4;F8W1G6;F8VXH9;H3BND9	119;119;119;119;119;119;119;119;119;119;100;119;116;111;59	-0.341025	-0.341025	NaN	NaN
DNAJB2	DnaJ homolog subfamily B member 2	P25686;C9JRD2;C9JXB9;P25686-2;C9J1G2;E7ETU0;C9JX00	34;34;34;34;34;34;34	-0.340952	NaN	NaN	-0.340952
EPS15L1	Epidermal growth factor receptor substrate 15-like 1	Q9UBC2;Q9UBC2-2;Q9UBC2-3;M0R165;M0R3I1	694;694;694;696;157	-0.340879	NaN	NaN	-0.340879
XRCC6	X-ray repair cross-complementing protein 6	P12956;B1AHC9;B1AHC8;F5H1I8	542;492;501;409	-0.339856	NaN	NaN	-0.339856
MORF4L1	Mortality factor 4-like protein 1	H0YMJ0;H0YLJ3;Q9UBU8-2;B3KTM8;Q9UBU8;H0YNE0;H0YM21;Q9UBU8-3;H0YLV1;H0YMT8	197;160;187;212;226;203;99;99;99;99	-0.339582	-0.596143	0.13014	-0.339582
LDHA	L-lactate dehydrogenase A chain	P00338;P00338-3;P00338-4;P00338-5;P00338-2;F5GYU2;F5GXY2;F5GXH2;F5H5J4;F5H6W8	81;110;81;81;81;81;81;81;81;81	-0.339509	-0.565631	-0.528594	-0.0864767
OTUD7B	OTU domain-containing protein 7B	Q6GQQ9-2;Q6GQQ9;Q5SZ59	93;93;93	-0.3394	-0.671072	NaN	-0.00772463
LLGL1	Lethal(2) giant larvae protein homolog 1	Q15334	19	-0.33929	NaN	NaN	-0.33929
LMNB2	Lamin-B2	Q03252;J9JID7	166;186	-0.339217	NaN	NaN	-0.339217
TKT	Transketolase	P29401;P29401-2;B4E022;E9PFF2	232;240;185;232	-0.33898	NaN	NaN	-0.33898
MPP7	MAGUK p55 subfamily member 7	B4DWL9;Q5T2T1	102;227	-0.338743	NaN	NaN	-0.338743
GNAI2;GNAI3;GNAI1	Guanine nucleotide-binding protein G(i) subunit alpha-2;Guanine nucleotide-binding protein G(k) subunit alpha;Guanine nucleotide-binding protein G(i) subunit alpha-1	P04899;P04899-4;P04899-3;P04899-2;B3KTZ0;B4E2X5;F5GZL8;P08754;P63096;P63096-2	249;249;212;233;233;197;168;248;248;196	-0.337995	NaN	NaN	-0.337995
SLC12A2	Solute carrier family 12 member 2	G3XAL9;P55011	959;959	-0.337977	NaN	NaN	-0.337977
MYO1B	Unconventional myosin-Ib	O43795-2;E9PDF6;O43795;E7EPB4;H7C2Y7	1030;1059;1088;333;167	-0.337849	-0.337849	NaN	NaN
PCM1	Pericentriolar material 1 protein	E7ETA6;Q15154;E7EV56;Q15154-2	970;970;971;970	-0.337029	-0.799295	NaN	-0.235008
PPP2R2A	Serine/threonine-protein phosphatase 2A 55 kDa regulatory subunit B alpha isoform	P63151;P63151-2	137;147	-0.33692	NaN	NaN	-0.33692
PSMC3	26S protease regulatory subunit 6A	P17980;R4GNH3;E9PM69;E9PMD8;E9PKD5;E9PLG2	155;139;113;162;137;172	-0.336883	NaN	NaN	-0.336883
CSDE1	Cold shock domain-containing protein E1	O75534-2;O75534;O75534-3;G5E9Q2;E9PLT0	246;277;292;323;147	-0.336519	NaN	NaN	-0.336519
AHNAK	Neuroblast differentiation-associated protein AHNAK	Q09666;E9PLK4	128;128	-0.3363	NaN	NaN	-0.3363
AZI1	5-azacytidine-induced protein 1	Q9UPN4-3;I3L2J8;Q9UPN4-2;Q9UPN4	507;510;507;510	-0.336173	NaN	NaN	-0.336173
COPA	Coatomer subunit alpha;Xenin;Proxenin	P53621;P53621-2	827;836	-0.3361	NaN	-0.481948	-0.19024
MIS18BP1	Mis18-binding protein 1	Q6P0N0	534	-0.336009	NaN	NaN	-0.336009
DNAJA1	DnaJ homolog subfamily A member 1	P31689;B7Z5C0	344;187	-0.335863	NaN	NaN	-0.335863
CDC42	Cell division control protein 42 homolog	P60953;E7ETU3	184;226	-0.33579	-0.564286	-0.33579	-0.0660346
LMNA	Prelamin-A/C;Lamin-A/C	P02545;P02545-3;Q6UYC3;D6RAQ3;P02545-4;P02545-2;Q5TCI8;H0YAB0	180;180;180;81;68;180;99;97	-0.335772	0.0321008	NaN	-0.335772
HSD17B10	3-hydroxyacyl-CoA dehydrogenase type-2	Q99714;Q99714-2;Q5H928	52;52;52	-0.335681	NaN	NaN	-0.335681
PGAM1;PGAM4	Phosphoglycerate mutase 1;Probable phosphoglycerate mutase 4	P18669;Q8N0Y7	100;100	-0.335426	NaN	NaN	-0.335426
FDPS	Farnesyl pyrophosphate synthase	P14324-2;P14324	287;353	-0.335372	NaN	NaN	-0.335372
RASA4;RASA4B	Ras GTPase-activating protein 4;Putative Ras GTPase-activating protein 4B	O43374-2;F5GXT2;O43374;C9J798;F8W6L0;E7ERK1	392;392;392;392;320;320	-0.335317	NaN	NaN	-0.335317
CBX5	Chromobox protein homolog 5	P45973	159	-0.334353	NaN	NaN	-0.334353
MAGEA12	Melanoma-associated antigen 12	P43365	244	-0.334207	0.0443242	-0.683252	NaN
DNAJB2	DnaJ homolog subfamily B member 2	P25686;C9JRD2;C9JXB9;P25686-2;C9J1G2;E7ETU0;C9JX00	21;21;21;21;21;21;21	-0.333916	NaN	NaN	-0.333916
SFRS3;SRSF3	Serine/arginine-rich splicing factor 3	B4E241;P84103	23;23	-0.333862	-0.0197992	NaN	-0.392005
RPS3	40S ribosomal protein S3	E9PSF4;P23396;P23396-2;E9PL09;E9PPU1;H0YEU2	75;201;217;189;116;129	-0.333534	NaN	-0.333534	NaN
SYNPO	Synaptopodin	Q8N3V7-3;Q8N3V7-2;Q8N3V7	386;386;630	-0.333189	-0.10757	NaN	-0.353727
SQSTM1	Sequestosome-1	Q13501;Q13501-2	435;351	-0.332916	-0.332916	-0.719044	-0.305414
SH3GLB1	Endophilin-B1	Q9Y371;Q9Y371-2	10;10	-0.33288	NaN	NaN	-0.33288
UBR5	E3 ubiquitin-protein ligase UBR5	E7EMW7;J3KMW7;O95071	331;337;337	-0.332789	NaN	NaN	-0.332789
RPN1	Dolichyl-diphosphooligosaccharide--protein glycosyltransferase subunit 1	P04843;B7Z4L4	538;366	-0.332426	NaN	NaN	-0.332426
TNKS	Tankyrase-1	E7EQ52;O95271	534;771	-0.331845	NaN	NaN	-0.331845
LRRC41	Leucine-rich repeat-containing protein 41	Q15345-3;Q15345	375;375	-0.331663	-0.331663	NaN	NaN
SAR1A	GTP-binding protein SAR1a	Q9NR31;B4DQ19;H0Y5E8	146;103;63	-0.331336	NaN	NaN	-0.331336
WBSCR22	Uncharacterized methyltransferase WBSCR22	O43709;C9K060;H7C170	196;196;76	-0.331245	NaN	NaN	-0.331245
EEF2	Elongation factor 2	P13639	159	-0.331082	NaN	NaN	-0.331082
TMPO	Lamina-associated polypeptide 2, isoforms beta/gamma;Thymopoietin;Thymopentin	G5E972;P42167;H0YJH7;P42167-2	349;389;224;280	-0.330175	NaN	NaN	-0.330175
HSPA8	Heat shock cognate 71 kDa protein	P11142;E9PKE3;E9PNE6;P11142-2;E9PLF4;E9PQQ4;E9PQK7;E9PK54;E9PPY6;E9PN25	56;56;56;56;56;56;56;56;56;56	-0.329957	-0.20307	NaN	-0.347968
EPB41L2	Band 4.1-like protein 2	O43491;O43491-4;E9PHY5;O43491-3;E9PK52;O43491-2;E9PII3	399;399;399;399;399;399;399	-0.329885	NaN	NaN	-0.329885
UBE2S	Ubiquitin-conjugating enzyme E2 S	Q16763;K7EPJ1	100;100	-0.328779	NaN	NaN	-0.328779
UFD1L	Ubiquitin fusion degradation protein 1 homolog	A6NJ11;Q92890;Q92890-1;Q92890-3	244;255;291;255	-0.328344	NaN	NaN	-0.328344
UBL7	Ubiquitin-like protein 7	H3BV23;Q96S82	100;100	-0.328055	NaN	NaN	-0.328055
UBE2N;UBE2NL	Ubiquitin-conjugating enzyme E2 N;Putative ubiquitin-conjugating enzyme E2 N-like	P61088;F8VSD4;F8VV71;Q5JXB2;F8VZ29	10;10;10;10;10	-0.327312	NaN	NaN	-0.327312
HNRNPL	Heterogeneous nuclear ribonucleoprotein L	P14866;M0QXS5;P14866-2	568;509;435	-0.327258	NaN	NaN	-0.327258
VAT1	Synaptic vesicle membrane protein VAT-1 homolog	B0AZP7;B4DPX4;Q99536;K7ENX2;K7EM19	121;187;255;121;121	-0.327167	-0.341025	0.276437	-0.327167
ITCH	E3 ubiquitin-protein ligase Itchy homolog	Q96J02-3;Q96J02-2;Q96J02	295;405;446	-0.327023	-0.240248	NaN	-0.381667
HSP90AB1	Heat shock protein HSP 90-beta	P08238	477	-0.326733	NaN	NaN	-0.326733
RBBP4	Histone-binding protein RBBP4	Q09028-3;Q09028;E9PNS2;E9PIC4;E9PNS6	4;4;4;4;4	-0.326552	-0.326552	NaN	NaN
HSPB1	Heat shock protein beta-1	P04792;F8WE04	112;112	-0.326317	NaN	NaN	-0.326317
EIF4A1	Eukaryotic initiation factor 4A-I	P60842	369	-0.32619	NaN	NaN	-0.32619
PSMD3	26S proteasome non-ATPase regulatory subunit 3	O43242;B4DT72	404;266	-0.326136	NaN	NaN	-0.326136
UBE2N;UBE2NL	Ubiquitin-conjugating enzyme E2 N;Putative ubiquitin-conjugating enzyme E2 N-like	P61088;F8VQQ8;F8VSD4;F8VV71;Q5JXB2	74;11;74;74;75	-0.326082	NaN	NaN	-0.326082
HRH1	Histamine H1 receptor	P35367	274	-0.325865	NaN	NaN	-0.325865
SMPD4	Sphingomyelin phosphodiesterase 4	H7C0W5;B4E0L6;B4DWK7;B4DQ31;B4DM23;G8JLC4;Q9NXE4-3;H7C1Q6;Q9NXE4-6;Q9NXE4-2;Q9NXE4;H7BXF4;Q9NXE4-4;H7C2E2;H7C2J2	50;89;117;194;202;311;322;328;351;385;414;424;460;201;135	-0.325811	-0.289263	NaN	-0.348298
JAK1	Tyrosine-protein kinase JAK1	P23458	227	-0.325539	NaN	NaN	-0.325539
APLP2	Amyloid-like protein 2	Q06481-5;F5H845;F5GZY0;Q06481-4;Q06481-2;Q06481-3;Q06481-6;Q06481	515;544;651;688;700;744;754;756	-0.32534	-0.32534	NaN	NaN
NDFIP1	NEDD4 family-interacting protein 1	Q9BT67	83	-0.325286	-0.254066	-0.450735	-0.325286
PKM	Pyruvate kinase PKM;Pyruvate kinase	P14618;P14618-3;H3BQ34;H3BTJ2;H3BUW1;H3BT25;P14618-2;H3BTN5	115;100;115;115;115;115;115;115	-0.325069	NaN	NaN	-0.325069
PPP2R1A	Serine/threonine-protein phosphatase 2A 65 kDa regulatory subunit A alpha isoform	P30153;F5H3X9;B3KQV6;E9PH38	546;491;367;91	-0.324925	NaN	NaN	-0.324925
AHNAK	Neuroblast differentiation-associated protein AHNAK	Q09666	4859	-0.32478	NaN	NaN	-0.32478
PCM1	Pericentriolar material 1 protein	E7ETA6;Q15154;E7EV56;Q15154-2;E7EV93;Q15154-3;E9PGW9;E5RGQ4	152;152;152;152;152;152;152;152	-0.324166	NaN	NaN	-0.324166
SH3BGRL3	SH3 domain-binding glutamic acid-rich-like protein 3	Q5T123;Q9H299	18;18	-0.324094	-0.232108	NaN	-0.47343
PTK7	Inactive tyrosine-protein kinase 7	Q13308-3;Q13308-4;Q13308-2;Q13308;Q13308-6;C9JQR6;F8WCI7;Q13308-5	658;732;748;788;796;56;56;788	-0.323913	NaN	NaN	-0.323913
RPS3	40S ribosomal protein S3	E9PSF4;P23396;P23396-2;E9PL09;E9PPU1;H0YEU2	88;214;230;202;129;142	-0.323841	0.469157	NaN	-0.335645
WDR36	WD repeat-containing protein 36	Q8NI36;D6R922	534;478	-0.323642	NaN	NaN	-0.323642
WDR36	WD repeat-containing protein 36	Q8NI36;D6R922	539;483	-0.323642	NaN	NaN	-0.323642
NUB1	NEDD8 ultimate buster 1	C9JRT6;F8WDB6;Q9Y5A7-2;Q9Y5A7;H3BM14;H3BM74	198;198;198;198;222;222	-0.32339	NaN	NaN	-0.32339
PSMD1	26S proteasome non-ATPase regulatory subunit 1	Q99460-2;Q99460	809;840	-0.323101	NaN	-0.323101	NaN
FASN	Fatty acid synthase;[Acyl-carrier-protein] S-acetyltransferase;[Acyl-carrier-protein] S-malonyltransferase;3-oxoacyl-[acyl-carrier-protein] synthase;3-oxoacyl-[acyl-carrier-protein] reductase;3-hydroxyacyl-[acyl-carrier-protein] dehydratase;Enoyl-[acyl-carrier-protein] reductase;Oleoyl-[acyl-carrier-protein] hydrolase	P49327	2449	-0.323083	-0.246823	NaN	-0.364199
PGK1	Phosphoglycerate kinase 1;Phosphoglycerate kinase	P00558;B7Z7A9;E7ERH5	291;263;155	-0.322217	NaN	NaN	-0.322217
HIST2H3A;HIST1H3A;HIST3H3	Histone H3.2;Histone H3.1;Histone H3.1t	Q71DI3;P68431;Q16695	28;28;28	-0.322181	-0.322181	-0.194262	-0.353966
EIF4A1	Eukaryotic initiation factor 4A-I	P60842;J3KT12;P60842-2;J3QS69;J3KTB5;J3KSZ0;J3KTN0	226;226;226;224;210;109;49	-0.322126	NaN	NaN	-0.322126
BZW1	Basic leucine zipper and W2 domain-containing protein 1	Q7L1Q6-2;Q7L1Q6;Q7L1Q6-4;Q7L1Q6-3;C9IZ80	223;223;227;255;223	-0.321928	NaN	NaN	-0.321928
GSTP1	Glutathione S-transferase P	P09211	128	-0.321766	NaN	NaN	-0.321766
FLNA	Filamin-A	Q5HY54;P21333-2;P21333;E9PHF0	2500;2532;2540;673	-0.321315	NaN	NaN	-0.321315
ITCH	E3 ubiquitin-protein ligase Itchy homolog	Q96J02-3;Q96J02-2;Q96J02	362;472;513	-0.321171	NaN	NaN	-0.321171
LRBA	Lipopolysaccharide-responsive and beige-like anchor protein	H0YAC6;P50851-2;F5H1X8;P50851;H0YA17	1384;2730;2731;2742;88	-0.320324	NaN	NaN	-0.320324
SPG20	Spartin	Q8N0X7	651	-0.32018	NaN	NaN	-0.32018
SPG20	Spartin	Q8N0X7	659	-0.32018	NaN	NaN	-0.32018
SCAMP3	Secretory carrier-associated membrane protein 3	O14828-2;O14828	55;81	-0.31883	-0.460251	NaN	-0.215446
VIM	Vimentin	P08670;B0YJC4	120;120	-0.31874	-0.31874	-0.355202	0.194717
EEF2	Elongation factor 2	P13639	445	-0.31847	NaN	NaN	-0.31847
EIF5A;EIF5A2;EIF5AL1	Eukaryotic translation initiation factor 5A-1;Eukaryotic translation initiation factor 5A-2;Eukaryotic translation initiation factor 5A-1-like	I3L397;P63241;P63241-2;I3L504;F8WCJ1;C9J7B5;C9J4W5;Q9GZV4;Q6IS14	85;85;115;85;85;85;66;85;85	-0.318344	NaN	NaN	-0.318344
PPP2CA	Serine/threonine-protein phosphatase 2A catalytic subunit alpha isoform	P67775;P67775-2	21;21	-0.317732	NaN	NaN	-0.317732
SRSF7	Serine/arginine-rich splicing factor 7	Q16629-3;Q16629-2;Q16629-4;C9JAB2;Q16629	12;12;12;12;12	-0.317714	NaN	NaN	-0.317714
ALDOA	Fructose-bisphosphate aldolase A;Fructose-bisphosphate aldolase	P04075;J3KPS3;P04075-2;H3BQN4;H3BPS8;H3BUH7	42;42;96;42;96;42	-0.316259	NaN	-0.315379	-0.35764
UBE2N;UBE2NL	Ubiquitin-conjugating enzyme E2 N;Putative ubiquitin-conjugating enzyme E2 N-like	P61088;F8VQQ8;Q5JXB2	94;31;95	-0.315864	-0.0485614	-0.341135	-0.3315
SUMO1	Small ubiquitin-related modifier 1	P63165;B8ZZN6;B8ZZJ0;B9A032	17;17;17;17	-0.315002	NaN	NaN	-0.315002
SYNPO	Synaptopodin	Q8N3V7-3;Q8N3V7-2;Q8N3V7	220;220;464	-0.315002	NaN	NaN	-0.315002
DCP1B	mRNA-decapping enzyme 1B	F5H4R4;F5H3J1;Q8IZD4	12;12;12	-0.314894	NaN	NaN	-0.314894
SUPT4H1	Transcription elongation factor SPT4	J3KSQ6;J3QR04;P63272	8;8;8	-0.314661	NaN	-0.567767	-0.0615561
DDX39B	Spliceosome RNA helicase DDX39B	F8VQ10;Q13838;Q13838-2;Q5STU3;F6WLT2;F6UN21;F6TRA5;F6S4E6;F6QYI9;F6R6M7;F6QWI5;F6U6E2;F6S2B7;F6SXL5;E7EMX2	36;36;36;36;36;36;36;36;59;36;36;36;36;51;36	-0.314051	NaN	NaN	-0.314051
TSG101	Tumor susceptibility gene 101 protein	Q99816-2;F5H442;Q99816	152;257;257	-0.313549	NaN	NaN	-0.313549
GNB2	Guanine nucleotide-binding protein G(I)/G(S)/G(T) subunit beta-2	P62879;E7EP32;C9JIS1;C9JXA5;B3KPU1	209;165;209;209;109	-0.313208	-0.313208	NaN	NaN
LGALS1	Galectin-1	P09382;F8WEI7	13;13	-0.313172	-0.294756	-0.369874	-0.313172
FRYL	Protein furry homolog-like	O94915;F5GX82;H0Y9X0	1779;1779;649	-0.31276	NaN	NaN	-0.31276
DTX3L	E3 ubiquitin-protein ligase DTX3L	Q8TDB6;Q8TDB6-2	728;216	-0.312348	NaN	NaN	-0.312348
PABPC4;PABPC1;PABPC4L	Polyadenylate-binding protein 4;Polyadenylate-binding protein 1;Polyadenylate-binding protein 4-like	B1ANR0;Q13310-2;Q13310;Q13310-3;H0Y5F5;P11940;P11940-2;E7EQV3;E5RGH3;E5RJB9;E5RH24;B1ANR1;H0YEQ8;P0CB38;J3KTH5	108;108;108;108;10;108;108;63;63;108;108;108;52;107;165	-0.312312	-0.338542	-0.312312	-0.194361
SIVA1	Apoptosis regulatory protein Siva	O15304-2;G3V439;G3V3U1;O15304	17;17;17;17	-0.312258	NaN	NaN	-0.312258
CARHSP1	Calcium-regulated heat stable protein 1	Q9Y2V2;H3BTK3;I3L3X8;H3BSW7;H3BUY4;H3BPY5;H3BNU9	64;64;64;64;64;64;64	-0.312115	NaN	NaN	-0.312115
AHNAK	Neuroblast differentiation-associated protein AHNAK	Q09666	4926	-0.312044	NaN	NaN	-0.312044
AUP1	Ancient ubiquitous protein 1	Q9Y679-2;Q9Y679;Q9Y679-3	269;335;269	-0.310826	NaN	NaN	-0.310826
OTUD5	OTU domain-containing protein 5	Q96G74-4;H7BZQ3;Q96G74-2;Q96G74-3;G5E9D7;Q96G74	164;259;357;381;381;386	-0.310271	-0.653196	NaN	-0.301621
HERC2	E3 ubiquitin-protein ligase HERC2	O95714	547	-0.308984	NaN	NaN	-0.308984
LBR	Lamin-B receptor	Q14739;C9JXK0	123;123	-0.308287	NaN	NaN	-0.308287
TMEM185B	Putative transmembrane protein 185B	Q9H7F4	336	-0.308144	NaN	NaN	-0.308144
EIF3B	Eukaryotic translation initiation factor 3 subunit B	P55884;P55884-2;C9JZG1	213;213;174	-0.308109	NaN	NaN	-0.308109
PKN2	Serine/threonine-protein kinase N2	Q16513-4;Q16513-3;Q16513;Q16513-5;Q16513-2	520;629;677;351;661	-0.307644	NaN	NaN	-0.307644
DCTN4	Dynactin subunit 4	E5RK21;H9KVE0;Q9UJW0-2;Q9UJW0	38;124;124;181	-0.307216	NaN	NaN	-0.307216
CDO1	Cysteine dioxygenase type 1	Q16878	8	-0.306877	-0.534433	NaN	-0.0793103
VCL	Vinculin	P18206-2;P18206;P18206-3	219;219;146	-0.306841	NaN	NaN	-0.306841
CHD4;CHD5;CHD3	Chromodomain-helicase-DNA-binding protein 4;Chromodomain-helicase-DNA-binding protein 5;Chromodomain-helicase-DNA-binding protein 3	F5GWX5;Q14839;Q14839-2;Q5TG85;Q8TDI0;Q12873-2;Q12873;Q12873-3	1858;1865;1893;729;1872;1842;1876;1935	-0.306662	NaN	NaN	-0.306662
MYO1C	Unconventional myosin-Ic	O00159-2;F5H6E2;O00159-3;O00159;I3L4D4;I3L501;I3L3Y6;I3L204;I3L168;I3L3F5	116;127;132;151;116;129;116;116;116;116	-0.306573	-0.306573	NaN	NaN
ALOXE3	Epidermis-type lipoxygenase 3	Q9BYJ1;Q9BYJ1-2;J3KPH2	175;307;331	-0.306538	NaN	NaN	-0.306538
LMNA	Prelamin-A/C;Lamin-A/C	P02545;P02545-3;Q6UYC3;D6RAQ3;P02545-4;P02545-2;Q5TCI8;H0YAB0	171;171;171;72;59;171;90;88	-0.306306	NaN	NaN	-0.306306
PTK7	Inactive tyrosine-protein kinase 7	Q13308-3;Q13308-4;Q13308-2;Q13308;Q13308-6;C9JQR6;H0Y8F1	768;842;858;898;906;166;193	-0.305824	NaN	NaN	-0.305824
PRKDC	DNA-dependent protein kinase catalytic subunit	P78527;E7EUY0;P78527-2	3710;3709;3710	-0.305717	NaN	NaN	-0.305717
MFN1	Mitofusin-1	Q8IWA4-3;Q8IWA4;Q8IWA4-2;H7C5H5;C9JQT7	153;153;153;16;6	-0.305557	NaN	NaN	-0.305557
WDR67	WD repeat-containing protein 67	H0YCY3;E7ESI5;E7EWW7;E7ERK7;Q96DN5-3;Q96DN5-2;Q96DN5	61;152;152;152;257;257;257	-0.30536	NaN	NaN	-0.30536
LPHN1	Latrophilin-1	K7ERC3;K7EK47;O94910-2;O94910	32;36;1154;1159	-0.305253	-0.305253	NaN	NaN
EIF3B	Eukaryotic translation initiation factor 3 subunit B	P55884;P55884-2;C9JZG1	209;209;170	-0.305057	NaN	NaN	-0.305057
ANKRD33B	Ankyrin repeat domain-containing protein 33B	A6NCL7	272	-0.304844	NaN	NaN	-0.304844
ANKRD33B	Ankyrin repeat domain-containing protein 33B	A6NCL7	277	-0.304844	NaN	NaN	-0.304844
VANGL2	Vang-like protein 2	Q9ULK5	379	-0.304826	NaN	NaN	-0.304826
ANKRD13A	Ankyrin repeat domain-containing protein 13A	Q8IZ07;H0YIN8;F8VXL4	279;133;50	-0.304737	NaN	NaN	-0.304737
ALDOA	Fructose-bisphosphate aldolase A;Fructose-bisphosphate aldolase	P04075;J3KPS3;P04075-2;H3BQN4;H3BR68	312;316;366;312;78	-0.304541	NaN	NaN	-0.304541
HSP90AB1	Heat shock protein HSP 90-beta	P08238	491	-0.304505	NaN	NaN	-0.304505
ALYREF	THO complex subunit 4	Q86V81;E9PB61	235;242	-0.304487	NaN	NaN	-0.304487
PSIP1	PC4 and SFRS1-interacting protein	O75475-3;O75475-2;O75475	100;100;100	-0.304327	NaN	NaN	-0.304327
PFDN6	Prefoldin subunit 6	A2AB88;O15212	66;66	-0.304095	NaN	NaN	-0.304095
HIP1	Huntingtin-interacting protein 1	O00291-3;O00291;C9JMG5	155;155;126	-0.303899	NaN	NaN	-0.303899
CSTF2	Cleavage stimulation factor subunit 2	P33240-2;P33240;E7EWR4;E9PID8	189;189;189;189	-0.303579	-0.303579	NaN	-0.255856
PPP2CB;PPP2CA	Serine/threonine-protein phosphatase 2A catalytic subunit beta isoform;Serine/threonine-protein phosphatase 2A catalytic subunit alpha isoform;Serine/threonine-protein phosphatase	P62714;P67775;P67775-2;E7ESG8	41;41;41;28	-0.303543	NaN	NaN	-0.303543
COPE	Coatomer subunit epsilon	O14579-2;O14579;M0QXB4;O14579-3	214;265;288;213	-0.302991	NaN	NaN	-0.302991
RHOC;RHOA	Rho-related GTP-binding protein RhoC;Transforming protein RhoA	Q5JR08;P08134;E9PN11;E9PQH6;P61586;Q5JR07;C9JNR4;C9JX21;Q5JR05	104;104;141;104;104;104;104;104;104	-0.302778	NaN	NaN	-0.302778
H3F3B;H3F3A	Histone H3;Histone H3.3	K7EK07;P84243;K7EMV3;B4DEB1;K7ES00;K7EP01	38;38;38;38;38;38	-0.302635	NaN	NaN	-0.302635
RAD18	E3 ubiquitin-protein ligase RAD18	F8WE49;Q9NS91	110;110	-0.302511	-0.224182	-0.380841	-0.214575
UBA1	Ubiquitin-like modifier-activating enzyme 1	P22314	604	-0.302048	NaN	NaN	-0.302048
SMCHD1	Structural maintenance of chromosomes flexible hinge domain-containing protein 1	J3KTL8;A6NHR9-2;A6NHR9;J3QSH1	283;812;812;134	-0.301799	NaN	NaN	-0.301799
RPS20	40S ribosomal protein S20	P60866;P60866-2;E5RJX2	49;49;49	-0.30171	NaN	NaN	-0.30171
RPS20	40S ribosomal protein S20	P60866;P60866-2;E5RJX2	51;51;51	-0.30171	NaN	NaN	-0.30171
KIAA1715;LNP	Protein lunapark	F5H2Q7;Q9C0E8-3;Q9C0E8-2;Q9C0E8;B7ZLA8	249;201;319;324;355	-0.301639	NaN	NaN	-0.301639
OTUD5	OTU domain-containing protein 5	Q96G74-4;H7BZQ3;Q96G74-2;Q96G74-3;G5E9D7;Q96G74	163;258;356;380;380;385	-0.301621	NaN	NaN	-0.301621
VIM	Vimentin	P08670;B0YJC4;B0YJC5;Q5JVS8	313;313;131;139	-0.301355	-0.547109	NaN	-0.258046
HNRNPF	Heterogeneous nuclear ribonucleoprotein F;Heterogeneous nuclear ribonucleoprotein F, N-terminally processed	P52597	299	-0.301319	NaN	NaN	-0.301319
HNRNPL	Heterogeneous nuclear ribonucleoprotein L	M0QYT0;P14866;M0QXS5;P14866-2	72;455;396;322	-0.301319	-0.43226	NaN	-0.170394
NADK2	NAD kinase 2, mitochondrial	Q4G0N4-3;B7Z8V7;Q4G0N4-2;Q4G0N4	176;198;307;339	-0.300875	NaN	NaN	-0.300875
NUDT21	Cleavage and polyadenylation specificity factor subunit 5	O43809;H3BND3	189;123	-0.300608	-0.300608	NaN	NaN
NUDT21	Cleavage and polyadenylation specificity factor subunit 5	O43809;H3BND3	192;126	-0.300608	-0.300608	NaN	NaN
MFSD1	Major facilitator superfamily domain-containing protein 1	Q9H3U5-4;Q9H3U5-3;Q9H3U5;C9JS94;J3KQL7;H7C4F4	172;206;245;255;294;79	-0.300377	NaN	NaN	-0.300377
SFRS3;SRSF3	Serine/arginine-rich splicing factor 3	B4E241;P84103	11;11	-0.299898	NaN	NaN	-0.299898
RAB22A	Ras-related protein Rab-22A	Q9UL26	178	-0.299525	NaN	NaN	-0.299525
PSMC5	26S protease regulatory subunit 8	P62195;P62195-2	397;389	-0.299329	NaN	NaN	-0.299329
OTUD7B	OTU domain-containing protein 7B	Q6GQQ9-2;Q6GQQ9	511;511	-0.29917	NaN	-0.29917	NaN
HMGB2	High mobility group protein B2	P26583;D6R9A6	127;127	-0.298832	NaN	NaN	-0.298832
LSM14B	Protein LSM14 homolog B	Q9BX40-2;Q9BX40;Q5TBP9	314;314;234	-0.298726	NaN	NaN	-0.298726
HSPA4L;HSPA4;HSPH1	Heat shock 70 kDa protein 4L;Heat shock 70 kDa protein 4;Heat shock protein 105 kDa	E9PDE8;O95757;E7ES43;P34932;D6RJ96;Q92598-2;Q92598-3;Q92598;B4DYH1;B4DY72	362;388;419;388;347;388;347;388;390;207	-0.298708	-0.298708	-0.211782	-0.467573
AHNAK	Neuroblast differentiation-associated protein AHNAK	Q09666	2322	-0.298052	NaN	NaN	-0.298052
LMNB2	Lamin-B2	Q03252;J9JID7	265;285	-0.298052	NaN	NaN	-0.298052
GIPC1	PDZ domain-containing protein GIPC1	O14908	80	-0.297857	NaN	NaN	-0.297857
PCM1	Pericentriolar material 1 protein	E7ETA6;Q15154;E7EV56;Q15154-2;E7EV93;Q15154-3;E9PGW9;E5RGQ4	277;277;277;277;316;316;316;277	-0.297626	NaN	NaN	-0.297626
USP33	Ubiquitin carboxyl-terminal hydrolase 33	Q8TEY7-3;Q8TEY7-2;Q8TEY7	258;227;258	-0.297396	NaN	NaN	-0.297396
RPS3	40S ribosomal protein S3	P23396;P23396-2;E9PL09;E9PPU1;F2Z2S8;E9PL45;E9PQ96;E9PJH4;E9PK82;E9PQX2	7;7;7;7;7;7;7;7;7;7	-0.297325	NaN	-0.297325	0.555031
UHRF1	E3 ubiquitin-protein ligase UHRF1	Q96T88;Q96T88-2	500;513	-0.297165	NaN	NaN	-0.297165
CNN3	Calponin-3	F8WA86;Q15417	19;19	-0.296864	NaN	NaN	-0.296864
UBE2K	Ubiquitin-conjugating enzyme E2 K	B4DIZ2;P61086;D6RDM7;P61086-2	103;164;103;113	-0.296474	NaN	NaN	-0.296474
CRIM1	Cysteine-rich motor neuron 1 protein;Processed cysteine-rich motor neuron 1 protein	Q9NZV1	993	-0.296173	-0.296173	NaN	0.115033
RAN	GTP-binding nuclear protein Ran	P62826;B5MDF5;J3KQE5;F5H018;B4DV51	159;176;177;155;71	-0.296067	-0.213169	NaN	-0.378963
CCT8	T-complex protein 1 subunit theta	P50990;B4DEM7;B4DQH4;H7C2U0	539;520;466;98	-0.295889	0.0784732	NaN	-0.295889
RAD23A	UV excision repair protein RAD23 homolog A	K7ENJ0;K7ELW1;K7ESE3;P54725	53;53;53;53	-0.29573	-0.400606	-0.275716	-0.315756
GEMIN6	Gem-associated protein 6	B9A037;B8ZZ85;Q8WXD5	27;27;27	-0.294739	NaN	NaN	-0.294739
PGK1	Phosphoglycerate kinase 1;Phosphoglycerate kinase	P00558;E7ERH5	30;30	-0.294456	-0.592441	NaN	-0.265154
EZR;RDX	Ezrin;Radixin	P15311;E7EQR4;E9PNP4;P35241;P35241-5;P35241-3	3;3;3;3;3;3	-0.294137	NaN	NaN	-0.294137
PSMD2	26S proteasome non-ATPase regulatory subunit 2	Q13200;E9PCS3;E7EW34	858;699;728	-0.293589	-0.17842	-0.408742	NaN
FASN	Fatty acid synthase;[Acyl-carrier-protein] S-acetyltransferase;[Acyl-carrier-protein] S-malonyltransferase;3-oxoacyl-[acyl-carrier-protein] synthase;3-oxoacyl-[acyl-carrier-protein] reductase;3-hydroxyacyl-[acyl-carrier-protein] dehydratase;Enoyl-[acyl-carrier-protein] reductase;Oleoyl-[acyl-carrier-protein] hydrolase	P49327	1158	-0.293218	-0.248673	NaN	-0.351737
HMGN2	Non-histone chromosomal protein HMG-17	P05204	76	-0.292829	0.53446	NaN	-0.410601
TPT1	Translationally-controlled tumor protein	P13693;Q5W0H4	19;19	-0.292581	NaN	NaN	-0.292581
PSMB2	Proteasome subunit beta type-2	P49721	29	-0.292369	-0.292369	NaN	NaN
DHX9	ATP-dependent RNA helicase A	Q08211	857	-0.291928	NaN	NaN	-0.291928
DTX3L	E3 ubiquitin-protein ligase DTX3L	Q8TDB6;Q8TDB6-2	668;156	-0.291751	NaN	NaN	-0.291751
UBE2N;UBE2NL	Ubiquitin-conjugating enzyme E2 N;Putative ubiquitin-conjugating enzyme E2 N-like	P61088;F8VQQ8;F8VSD4;F8VV71;Q5JXB2	82;19;82;82;83	-0.29161	-0.044107	-0.29161	-0.307466
SIRPA	Tyrosine-protein phosphatase non-receptor type substrate 1	P78324-4;P78324	437;438	-0.290815	NaN	NaN	-0.290815
TDP2	Tyrosyl-DNA phosphodiesterase 2	O95551;O95551-2;O95551-3	23;53;23	-0.29048	NaN	NaN	-0.29048
TDP2	Tyrosyl-DNA phosphodiesterase 2	O95551;O95551-2;O95551-3	24;54;24	-0.29048	NaN	NaN	-0.29048
PPID	Peptidyl-prolyl cis-trans isomerase D	Q08752	168	-0.289298	NaN	NaN	-0.289298
PAAF1	Proteasomal ATPase-associated factor 1	F5H5D4;F5H103;F5H3I1;Q9BRP4-2;Q9BRP4;F5H0C4	51;56;56;56;73;74	-0.288893	NaN	NaN	-0.288893
SPG20	Spartin	Q8N0X7	481	-0.28884	NaN	NaN	-0.28884
LMNA	Prelamin-A/C;Lamin-A/C	P02545;P02545-3;Q6UYC3;D6RAQ3;P02545-4;P02545-2;Q5TCI8;H0YAB0	261;261;261;162;149;261;180;178	-0.288805	-0.276066	NaN	-0.288805
HSPA8	Heat shock cognate 71 kDa protein	P11142;E9PKE3;E9PNE6;P11142-2;A8K7Q2;E9PN89	319;300;173;319;83;259	-0.288769	NaN	-0.541261	-0.0362744
PSMC2	26S protease regulatory subunit 7	P35998;C9JLS9	34;34	-0.288417	0.0840643	-0.288417	-0.298158
C6orf106	Uncharacterized protein C6orf106	Q5TH58;Q9H6K1-2;Q9H6K1	154;162;228	-0.288347	NaN	NaN	-0.288347
RAB13	Ras-related protein Rab-13	P51153	172	-0.288241	NaN	NaN	-0.288241
WRNIP1	ATPase WRNIP1	Q96S55-3;Q96S55-2;Q96S55;Q96S55-4	262;457;482;98	-0.288082	NaN	-0.330048	-0.246105
UBR4	E3 ubiquitin-protein ligase UBR4	Q5T4S7-3;Q5T4S7-4;Q5T4S7;Q5T4S7-2;Q5T4S7-5	1150;1150;1150;1150;1150	-0.287994	-0.287994	NaN	-0.246224
PPP1CB	Serine/threonine-protein phosphatase PP1-beta catalytic subunit;Serine/threonine-protein phosphatase	P62140;C9JP48;C9J9S3	25;25;25	-0.287941	NaN	NaN	-0.287941
SF1	Splicing factor 1	Q15637-6;Q15637-2;Q15637-4;Q15637-7;Q15637-3;Q15637;Q15637-5;B4DX42	227;227;227;201;227;227;352;112	-0.287765	NaN	NaN	-0.287765
HMGN2	Non-histone chromosomal protein HMG-17	P05204	82	-0.287748	NaN	NaN	-0.287748
AFF4	AF4/FMR2 family member 4	Q9UHB7-2;Q9UHB7	350;350	-0.287607	NaN	NaN	-0.287607
NASP	Nuclear autoantigenic sperm protein	P49321;P49321-3;P49321-4;P49321-2;Q5T624;E9PRH9;H0YF33;H0YDS9	657;659;593;318;291;254;182;87	-0.287536	NaN	NaN	-0.287536
CSTF2T	Cleavage stimulation factor subunit 2 tau variant	Q9H0L4	148	-0.287413	-0.287413	NaN	NaN
NASP	Nuclear autoantigenic sperm protein	P49321;P49321-3;P49321-4;P49321-2;Q5T624;E9PRH9;H0YF33;H0YDS9	637;639;573;298;271;234;162;67	-0.287114	NaN	NaN	-0.287114
SMAD3	Mothers against decapentaplegic homolog 3	P84022	13	-0.287079	NaN	-0.177767	-0.396365
MATR3	Matrin-3	P43243;A8MXP9;D6REM6;D6R991	146;146;146;146	-0.286902	NaN	NaN	-0.286902
SUN1;UNC84A	SUN domain-containing protein 1	O94901-3;O94901-9;A4D2Q0;E7EP45;H0Y742	285;285;343;33;116	-0.286762	NaN	NaN	-0.286762
SSSCA1	Sjoegren syndrome/scleroderma autoantigen 1	O60232;E9PK41	22;22	-0.286744	NaN	NaN	-0.286744
GMPS	GMP synthase [glutamine-hydrolyzing]	F8W720;P49915	84;183	-0.286726	NaN	NaN	-0.286726
CCT7	T-complex protein 1 subunit eta	Q99832;F8WBP8	47;47	-0.286199	-0.637424	-0.139538	-0.286199
PSMB3	Proteasome subunit beta type-3	P49720;J3KSM3;J3KRR2;J3QKR3	77;77;77;74	-0.286058	-0.470489	-0.235722	-0.159766
VIMP;SELS	Selenoprotein S	E9PJB8;Q6GYA4;Q9BQE4;E9PN30	127;150;150;190	-0.286058	NaN	NaN	-0.286058
EEF1D	Elongation factor 1-delta	E9PK01;P29692;E9PQ49;E9PI39;E9PPR1;E9PL12;P29692-2;E9PRY8;E9PMW7;H0YCK7;E9PIZ1;P29692-3;E9PL71;E9PN91	107;107;107;107;107;107;473;523;107;187;123;83;83;83	-0.28597	NaN	NaN	-0.28597
LYPLA2	Acyl-protein thioesterase 2	Q5QPQ0;O95372;Q5QPQ1;Q5QPQ3;Q5QPQ2	41;108;85;108;108	-0.285759	NaN	NaN	-0.285759
EPS15L1	Epidermal growth factor receptor substrate 15-like 1	Q9UBC2;Q9UBC2-2	828;828	-0.285583	NaN	NaN	-0.285583
SUMO1	Small ubiquitin-related modifier 1	P63165;B8ZZN6;B8ZZJ0;B9A032;B8ZZ67;P63165-2	48;48;48;48;9;23	-0.285425	NaN	NaN	-0.285425
APEX2	DNA-(apurinic or apyrimidinic site) lyase 2	Q9UBZ4	338	-0.285126	NaN	-0.028587	-0.299986
PRKDC	DNA-dependent protein kinase catalytic subunit	P78527;E7EUY0;P78527-2	263;263;263	-0.284247	NaN	NaN	-0.284247
CUL1	Cullin-1	Q13616	410	-0.284071	NaN	NaN	-0.284071
NRAS;KRAS	GTPase NRas;GTPase KRas;GTPase KRas, N-terminally processed	P01111;P01116-2;P01116	147;147;147	-0.283861	NaN	NaN	-0.283861
HNRNPL	Heterogeneous nuclear ribonucleoprotein L	M0QYT0;P14866;M0QXS5;P14866-2;M0R076	150;533;474;400;42	-0.283826	NaN	NaN	-0.283826
ITCH	E3 ubiquitin-protein ligase Itchy homolog	Q96J02-3;Q96J02-2;Q96J02	327;437;478	-0.28372	-0.28372	NaN	-0.257442
SYNCRIP	Heterogeneous nuclear ribonucleoprotein Q	O60506-4;O60506-3;O60506-2;O60506;F6UXX1	111;111;111;111;111	-0.283018	NaN	NaN	-0.283018
NME2;NME1-NME2;NME2P1	Nucleoside diphosphate kinase B;Nucleoside diphosphate kinase;Putative nucleoside diphosphate kinase	P22392-2;Q32Q12;P22392;J3KPD9;O60361	171;196;56;171;41	-0.28293	-0.214324	NaN	-0.351535
SMN1	Survival motor neuron protein	B4DP61;Q16637-3;Q16637;E7EQZ4;H0YBZ9;Q16637-4;Q16637-2	117;184;184;184;43;184;184	-0.282456	NaN	NaN	-0.282456
SSRP1	FACT complex subunit SSRP1	Q08945	15	-0.282088	-0.556436	NaN	-0.00773914
ATP1A1;ATP1A3;ATP1A2	Sodium/potassium-transporting ATPase subunit alpha-1;Sodium/potassium-transporting ATPase subunit alpha-3;Sodium/potassium-transporting ATPase subunit alpha-2	P05023-4;P05023;P05023-3;M0R116;B1AKY9;P13637;P50993;P13637-2;P13637-3;H0Y7C1	727;727;696;687;724;717;724;728;730;435	-0.281983	-0.49983	NaN	-0.281983
PFKP	6-phosphofructokinase type C	Q01813-2;Q01813;H0Y757;B1APP8	680;688;41;106	-0.281053	NaN	NaN	-0.281053
EPS15L1	Epidermal growth factor receptor substrate 15-like 1	Q9UBC2;Q9UBC2-2	838;838	-0.280913	NaN	NaN	-0.280913
GNAI2	Guanine nucleotide-binding protein G(i) subunit alpha-2	P04899;P04899-4;P04899-3;P04899-2;B3KTZ0;B4E2X5;F5GZL8	313;313;276;297;297;261;232	-0.280668	0.612871	-1.17417	NaN
PDCD5	Programmed cell death protein 5	O14737;K7EQA1;K7EL31	97;59;83	-0.280492	NaN	NaN	-0.280492
PDCD5	Programmed cell death protein 5	O14737;K7EQA1;K7EL31	98;60;84	-0.280492	NaN	NaN	-0.280492
KCT2	Keratinocyte-associated transmembrane protein 2	Q8NC54	258	-0.280335	-0.280335	NaN	NaN
UBQLN2	Ubiquilin-2	Q9UHD9	41	-0.280142	-0.189631	NaN	-0.370639
APLP2	Amyloid-like protein 2	Q06481-5;F5H845;F5GZY0;Q06481-4;Q06481-2;Q06481-3;Q06481-6;Q06481	503;532;639;676;688;732;742;744	-0.280072	-0.280072	NaN	NaN
EIF3B	Eukaryotic translation initiation factor 3 subunit B	P55884;P55884-2;C9JZG1	284;284;245	-0.280072	NaN	NaN	-0.280072
UBA1	Ubiquitin-like modifier-activating enzyme 1	P22314;Q5JRR6	657;105	-0.279984	NaN	NaN	-0.279984
FAM115A	Protein FAM115A	Q9Y4C2-2;Q9Y4C2	750;750	-0.279879	NaN	NaN	-0.279879
BUB1B	Mitotic checkpoint serine/threonine-protein kinase BUB1 beta	O60566;O60566-3;O60566-2	250;264;196	-0.279809	NaN	NaN	-0.279809
MYO6	Unconventional myosin-VI	Q9UM54-6;E7EW20;Q9UM54-5;Q9UM54-2;Q9UM54-4;Q9UM54-1;Q9UM54	1183;1184;1151;1160;1183;1183;1192	-0.279722	NaN	NaN	-0.279722
CCT2	T-complex protein 1 subunit beta	P78371;F5GWF6;P78371-2;F8VQ14	347;347;300;347	-0.279406	NaN	NaN	-0.279406
KCMF1	E3 ubiquitin-protein ligase KCMF1	Q9P0J7	14	-0.279266	NaN	NaN	-0.279266
KIF23	Kinesin-like protein KIF23	Q02241-2;Q02241;B4E1K0;H7BYN4	599;599;416;599	-0.279109	NaN	NaN	-0.279109
SP140L	Nuclear body protein SP140-like protein	H7BYP4;Q9H930-1;Q9H930-2;Q9H930;Q9H930-3	173;173;173;173;86	-0.278864	NaN	NaN	-0.278864
WBSCR22	Uncharacterized methyltransferase WBSCR22	O43709;C9K060;H7C170	198;198;78	-0.278759	-0.219522	NaN	-0.337995
GNAI2	Guanine nucleotide-binding protein G(i) subunit alpha-2	P04899;P04899-4;F8WE78	21;21;21	-0.278129	NaN	NaN	-0.278129
PSME3;DKFZp686J2076	Proteasome activator complex subunit 3	K7ESG5;P61289;P61289-2;K7ENH2;Q6MZZ1;K7EJF8;B7Z8D3	6;6;6;6;6;6;6	-0.277814	-0.412846	-0.247508	-0.277814
AXL	Tyrosine-protein kinase receptor UFO	M0R0W6;P30530-2;P30530	255;514;523	-0.277586	NaN	NaN	-0.277586
SKP1	S-phase kinase-associated protein 1	P63208;E5RJR5	142;142	-0.277272	NaN	NaN	-0.277272
EEF2	Elongation factor 2	P13639	322	-0.277027	NaN	NaN	-0.277027
FLNC	Filamin-C	Q14315;Q14315-2	2653;2620	-0.276974	-0.547341	NaN	-0.00659373
BAG6	Large proline-rich protein BAG6	P46379-4;P46379-5;P46379-2;B0UX83;P46379;P46379-3;F6TC96;F6UR09;F6U1F2;F6XTU0;F6RG75;F6WML8;F6VEM6;F6X9W3;F6U341;F6S6P2	56;56;56;56;56;56;56;56;56;56;56;56;56;56;56;56	-0.276905	-0.139792	NaN	-0.293235
SQSTM1	Sequestosome-1	Q13501;E7EMC7;E3W990;Q13501-2;C9JRJ8;E9PFW8	157;157;180;73;73;73	-0.276817	NaN	NaN	-0.276817
PFN1	Profilin-1	P07737;K7EJ44	126;90	-0.276415	-0.583031	NaN	-0.276415
COMMD4	COMM domain-containing protein 4	H3BPG2;Q9H0A8-2;H3BQF2;Q9H0A8;H3BM91	103;119;125;119;146	-0.276118	NaN	NaN	-0.276118
CTBP1;CTBP2	C-terminal-binding protein 1;C-terminal-binding protein 2	Q13363-2;Q13363;H0Y9M9;H0Y8U5;H0Y8W7;P56545;Q5SQP8;P56545-2	269;280;108;23;127;286;354;826	-0.276118	NaN	NaN	-0.276118
OR10R2	Olfactory receptor 10R2	Q8NGX6	315	-0.276118	NaN	NaN	-0.276118
ZWINT	ZW10 interactor	A6NNV6;O95229	111;111	-0.275978	NaN	NaN	-0.275978
AP1M1;AP1M2	AP-1 complex subunit mu-1;AP-1 complex subunit mu-2	Q9BXS5;Q9BXS5-2;K7EJL1;B4DDG7;E7ENJ6;K7EK69;K7ERH5;K7EL08;Q9Y6Q5;Q9Y6Q5-2	400;412;328;328;347;21;76;90;400;402	-0.275944	NaN	NaN	-0.275944
CSNK1A1	Casein kinase I isoform alpha	Q71TU5;P48729;P48729-2;E5RG27;D6RGE5	62;62;62;62;62	-0.275716	NaN	NaN	-0.275716
USP13	Ubiquitin carboxyl-terminal hydrolase 13	Q92995;Q92995-2	640;575	-0.275682	-0.237762	NaN	-0.313603
DCAF5;WDR22	DDB1- and CUL4-associated factor 5	Q96JK2-2;G3V4J7;Q96JK2;G3V3S1;Q8TBB7	127;208;209;126;209	-0.275664	NaN	NaN	-0.275664
L3MBTL3	Lethal(3)malignant brain tumor-like protein 3	H3BR05;Q96JM7-2;Q96JM7	333;682;707	-0.275332	NaN	NaN	-0.275332
CNP	2',3'-cyclic-nucleotide 3'-phosphodiesterase	P09543-2;P09543	197;217	-0.275315	NaN	NaN	-0.275315
PSMC2	26S protease regulatory subunit 7	P35998;C9JLS9	100;100	-0.274791	NaN	NaN	-0.274791
ARHGAP1	Rho GTPase-activating protein 1	Q07960;H0YE29;E9PNR6	48;46;48	-0.274669	NaN	NaN	-0.274669
EIF3A	Eukaryotic translation initiation factor 3 subunit A	Q14152;F5H335	559;525	-0.274634	NaN	NaN	-0.274634
VIM	Vimentin	P08670;B0YJC4;B0YJC5	334;334;152	-0.274564	-0.423778	-0.320054	-0.176251
TMEM59	Transmembrane protein 59	Q5T6Z8;Q9BXS4	184;315	-0.274268	-0.43224	NaN	-0.23321
MSN	Moesin	P26038	209	-0.27425	-0.27425	0.0246034	-0.310969
VCP	Transitional endoplasmic reticulum ATPase	P55072;C9JUP7;C9IZA5	109;64;64	-0.273988	-0.286973	NaN	-0.270469
HMGB1;HMGB1P1	High mobility group protein B1;Putative high mobility group protein B1-like 1	P09429;Q5T7C4;Q5T7C6;Q5T7C0;B2RPK0	65;65;65;65;65	-0.273727	NaN	NaN	-0.273727
MSN	Moesin	P26038	212	-0.273674	NaN	NaN	-0.273674
SF3B2	Splicing factor 3B subunit 2	E9PPJ0;Q13435	377;394	-0.273448	NaN	NaN	-0.273448
PLEC	Plectin	Q15149;Q15149-7;Q15149-8;Q15149-9;Q15149-5;Q15149-6;Q15149-3;Q15149-2;Q15149-4	4152;3983;3993;4001;4015;4019;4038;4042;4015	-0.273395	NaN	-0.273395	-0.459596
RAD23A	UV excision repair protein RAD23 homolog A	K7ENJ0;K7ELW1;K7ESE3;P54725	69;69;69;69	-0.273221	NaN	NaN	-0.273221
MFN1	Mitofusin-1	Q8IWA4-3;Q8IWA4;Q8IWA4-2;C9JXQ1	9;9;9;9	-0.27289	NaN	NaN	-0.27289
RPS27A;UBB;UBC;UBA52;UBBP4	Ubiquitin-40S ribosomal protein S27a;Ubiquitin;40S ribosomal protein S27a;Ubiquitin-60S ribosomal protein L40;Ubiquitin;60S ribosomal protein L40;Polyubiquitin-B;Ubiquitin;Polyubiquitin-C;Ubiquitin	P62979;J3QS39;J3QTR3;F5H6Q2;P62987;F5GYU3;F5H2Z3;F5H265;F5H7Y5;B4DV12;F5H388;F5H747;F5GXK7;J3QKN0;P0CG47;Q96C32;F5H7K6;F5H041;P0CG48;M0R1V7;F5H4D8;F5GZ39;J3QLP7;J3QRK5;J3QSA3;M0R1M6;M0R2S1;K7EMA8	29;29;29;29;29;29;29;29;29;29;29;29;29;29;29;29;29;29;29;29;29;29;105;105;29;4;11;5	-0.272838	-0.201543	NaN	-0.542626
DAG1	Dystroglycan;Alpha-dystroglycan;Beta-dystroglycan	Q14118	794	-0.272768	-0.215446	NaN	-0.330084
DHX32	Putative pre-mRNA-splicing factor ATP-dependent RNA helicase DHX32	Q7L7V1-2;Q7L7V1	353;434	-0.272716	NaN	NaN	-0.272716
ANAPC5	Anaphase-promoting complex subunit 5	F5GY68;Q9UJX4-2;Q9UJX4-3;F5H0F9;Q9UJX4;H0YFB5	190;168;190;289;289;71	-0.272663	NaN	NaN	-0.272663
TCEB1	Transcription elongation factor B polypeptide 1	E5RHG8;Q15369;Q15369-2;R4GMY8	32;32;16;32	-0.272646	NaN	NaN	-0.272646
CCT6A	T-complex protein 1 subunit zeta	P40227;P40227-2;B4DPJ8	10;10;10	-0.271792	-0.18079	-0.364664	-0.174589
NDC1	Nucleoporin NDC1	B4DZG6;Q9BTX1-4;G3XA81;Q9BTX1-2;Q9BTX1	95;430;315;429;430	-0.271566	NaN	NaN	-0.271566
DNAJB1	DnaJ homolog subfamily B member 1	B4DX52;P25685;M0R080	148;248;148	-0.271479	NaN	NaN	-0.271479
HIST1H2BM	Histone H2B type 1-M	Q99879	6	-0.271479	NaN	0.118626	-0.661638
CAPZB	F-actin-capping protein subunit beta	B1AK87;P47756-2;B1AK88	247;259;288	-0.271322	NaN	NaN	-0.271322
GNAS	Guanine nucleotide-binding protein G(s) subunit alpha isoforms short	P63092-2;P63092-3;P63092;P63092-4;Q5JWD1	17;17;17;17;17	-0.271322	-0.271322	NaN	NaN
CCT7	T-complex protein 1 subunit eta	Q99832;Q99832-3;F5GZK5;Q99832-4;B7Z1C9;Q99832-2	368;324;268;281;240;164	-0.271217	NaN	NaN	-0.271217
ACTR2	Actin-related protein 2	P61160;P61160-2	46;46	-0.27073	NaN	NaN	-0.27073
RHOA	Transforming protein RhoA	P61586	135	-0.270695	-0.367769	NaN	-0.206628
GART	Trifunctional purine biosynthetic protein adenosine-3;Phosphoribosylamine--glycine ligase;Phosphoribosylformylglycinamidine cyclo-ligase;Phosphoribosylglycinamide formyltransferase	P22102;P22102-2	375;375	-0.270225	NaN	NaN	-0.270225
MYH10	Myosin-10	P35580;P35580-2;F8W6L6;P35580-3;P35580-4	689;705;705;710;720	-0.270225	NaN	NaN	-0.270225
MYH9	Myosin-9	P35579;P35579-2	682;546	-0.270225	NaN	NaN	-0.270225
PPM1G	Protein phosphatase 1G	O15355	209	-0.269895	NaN	NaN	-0.269895
RDX	Radixin	P35241;P35241-5;P35241-4;E9PKN5	212;212;76;31	-0.269895	NaN	NaN	-0.269895
FABP5	Fatty acid-binding protein, epidermal	Q01469	24	-0.269843	NaN	NaN	-0.269843
VPS41	Vacuolar protein sorting-associated protein 41 homolog	P49754-2;E9PF36;P49754	293;268;293	-0.269843	NaN	NaN	-0.269843
HSD17B11	Estradiol 17-beta-dehydrogenase 11	D6RCD0;Q8NBQ5	70;70	-0.26979	NaN	NaN	-0.26979
RAN	GTP-binding nuclear protein Ran	P62826;B5MDF5;J3KQE5;F5H018;B4DV51	123;140;141;119;35	-0.269669	NaN	-0.269669	NaN
LRBA	Lipopolysaccharide-responsive and beige-like anchor protein	H0YAC6;P50851-2;F5H1X8;P50851;E9PEM5	459;1806;1806;1806;1806	-0.26939	NaN	NaN	-0.26939
NSDHL	Sterol-4-alpha-carboxylate 3-dehydrogenase, decarboxylating	C9JDR0;Q15738	96;96	-0.269043	NaN	NaN	-0.269043
ENO1	Alpha-enolase;Enolase	P06733;K7EM90	28;28	-0.268817	NaN	NaN	-0.268817
RNF26	RING finger protein 26	Q9BY78	372	-0.268765	NaN	NaN	-0.268765
PPP1CA	Serine/threonine-protein phosphatase PP1-alpha catalytic subunit;Serine/threonine-protein phosphatase	P62136;P62136-2;P62136-3;E9PMD7	6;6;6;6	-0.268626	NaN	NaN	-0.268626
C4orf32	Uncharacterized protein C4orf32	Q8N8J7	80	-0.268608	NaN	NaN	-0.268608
DPM1	Dolichol-phosphate mannosyltransferase	E9PHH5;O60762;Q5QPK2;H0Y368	235;240;267;275	-0.268504	NaN	NaN	-0.268504
CKS1B	Cyclin-dependent kinases regulatory subunit 1	Q5T179;P61024	4;4	-0.268243	NaN	NaN	-0.268243
DDOST	Dolichyl-diphosphooligosaccharide--protein glycosyltransferase 48 kDa subunit	P39656;E7EWT1	189;152	-0.267948	NaN	-0.404458	-0.131408
VPS39	Vam6/Vps39-like protein	Q96JC1-2;Q96JC1	193;204	-0.267809	NaN	NaN	-0.267809
TMSB4XP4;TMSB4X	Thymosin beta-4;Hematopoietic system regulatory peptide	Q5T4B6;P62328	17;17	-0.267305	NaN	NaN	-0.267305
SSB	Lupus La protein	P05455	328	-0.266941	NaN	-0.266941	NaN
CSTF2	Cleavage stimulation factor subunit 2	P33240-2;P33240;E7EWR4	555;572;592	-0.266837	NaN	NaN	-0.266837
MOCS2	Molybdopterin synthase sulfur carrier subunit	E9PKT9;O96033	34;39	-0.266715	NaN	NaN	-0.266715
AHNAK	Neuroblast differentiation-associated protein AHNAK	Q09666	3348	-0.266646	NaN	NaN	-0.266646
XRCC5	X-ray repair cross-complementing protein 5	P13010	534	-0.266559	NaN	NaN	-0.266559
UBE2L3	Ubiquitin-conjugating enzyme E2 L3	P68036;P68036-3;P68036-2	82;140;50	-0.266437	-0.22511	NaN	-0.296439
EPS15L1	Epidermal growth factor receptor substrate 15-like 1	Q9UBC2;Q9UBC2-2	829;829	-0.266073	NaN	NaN	-0.266073
NGLY1	Peptide-N(4)-(N-acetyl-beta-glucosaminyl)asparagine amidase	Q96IV0-3;Q96IV0-5;Q96IV0-2;Q96IV0;Q9NV10;H0Y2P2	204;162;204;204;127;196	-0.2659	-1.0713	NaN	-0.16929
LDHA	L-lactate dehydrogenase A chain	P00338;P00338-3;P00338-5;P00338-2;F5GYU2;F5GXY2	126;155;126;126;126;126	-0.265761	-0.370005	NaN	-0.161508
PSMD4	26S proteasome non-ATPase regulatory subunit 4	P55036;H0Y3Y9	262;78	-0.265743	-0.271583	NaN	-0.151923
ATP1A1	Sodium/potassium-transporting ATPase subunit alpha-1	P05023-4;P05023;P05023-3;P05023-2	468;468;437;468	-0.265397	NaN	NaN	-0.265397
MIS18BP1	Mis18-binding protein 1	Q6P0N0;Q6P0N0-2;G5E9K5	203;203;203	-0.265206	NaN	NaN	-0.265206
ATP6V1B2	V-type proton ATPase subunit B, brain isoform	H0YC04;P21281	98;108	-0.265137	NaN	NaN	-0.265137
ARF1;ARF3	ADP-ribosylation factor 1;ADP-ribosylation factor 3	P84077;P61204;B7ZB63	127;127;90	-0.264772	NaN	NaN	-0.264772
HN1	Hematological and neurological expressed 1 protein	J3KT51;Q9UK76;Q9UK76-2;J3KSH8;Q9UK76-3;F5GY98	69;69;69;23;23;23	-0.264772	NaN	NaN	-0.264772
RNF167	E3 ubiquitin-protein ligase RNF167	I3L0L6;Q9H6Y7	237;272	-0.26427	NaN	NaN	-0.26427
ARIH2	E3 ubiquitin-protein ligase ARIH2	O95376	377	-0.263404	NaN	NaN	-0.263404
HIVEP1	Zinc finger protein 40	P15822	797	-0.263283	NaN	NaN	-0.263283
KPNA2	Importin subunit alpha-1	P52292;J3QLL0;J3KS65	108;108;108	-0.263109	-0.263109	NaN	NaN
AHNAK	Neuroblast differentiation-associated protein AHNAK	Q09666	3232	-0.262677	NaN	NaN	-0.262677
MDM1	Nuclear protein MDM1	F5H529;Q8TC05-4;Q8TC05	279;239;284	-0.262382	NaN	NaN	-0.262382
PABPC1	Polyadenylate-binding protein 1	P11940;P11940-2;E7EQV3;E7ERJ7;H0YAR2;H0YAP2;H0YB86	312;312;267;280;181;110;3	-0.261639	-0.35559	-0.167685	NaN
MCM2	DNA replication licensing factor MCM2	P49736;H0Y8E6	591;523	-0.261604	NaN	NaN	-0.261604
PPP2CA	Serine/threonine-protein phosphatase 2A catalytic subunit alpha isoform	P67775;P67775-2	29;29	-0.261189	NaN	NaN	-0.261189
IGF2BP2	Insulin-like growth factor 2 mRNA-binding protein 2	Q9Y6M1-5;Q9Y6M1-6;Q9Y6M1-3;Q9Y6M1-4;Q9Y6M1-1;Q9Y6M1;F8W930	207;202;207;213;270;270;276	-0.260947	NaN	NaN	-0.260947
MYO6	Unconventional myosin-VI	Q9UM54-6;E7EW20;Q9UM54-5;Q9UM54-2;Q9UM54-4;Q9UM54-1;Q9UM54	1189;1190;1157;1166;1189;1189;1198	-0.260947	NaN	NaN	-0.260947
HGS	Hepatocyte growth factor-regulated tyrosine kinase substrate	O14964;O14964-2;I3L1E3	338;338;58	-0.260843	-0.260843	NaN	NaN
TOM1L2	TOM1-like protein 2	Q6ZVM7-3;B7Z2L7;Q6ZVM7;K7ENB0;B7Z2U2	106;106;106;73;106	-0.260532	-0.267913	-0.253137	-0.234262
CUEDC2	CUE domain-containing protein 2	Q9H467	256	-0.260238	NaN	NaN	-0.260238
FADS2	Fatty acid desaturase 2	O95864;B7Z634;O95864-2	398;367;376	-0.25991	NaN	NaN	-0.25991
DNAJB2	DnaJ homolog subfamily B member 2	P25686;C9JRD2;C9JXB9;P25686-2;C9J1G2;E7ETU0;C9JX00	44;44;44;44;44;44;44	-0.259824	NaN	NaN	-0.259824
MIB1	E3 ubiquitin-protein ligase MIB1	Q86YT6	421	-0.259737	NaN	NaN	-0.259737
VPS26A	Vacuolar protein sorting-associated protein 26A	O75436;O75436-2;F5H4L7	57;57;40	-0.259616	NaN	NaN	-0.259616
KPNA6	Importin subunit alpha;Importin subunit alpha-7	F5H4G7;F5GYL8;O60684	454;462;457	-0.259064	NaN	NaN	-0.259064
TNFAIP1	BTB/POZ domain-containing adapter for CUL3-mediated RhoA degradation protein 2	J3QSD4;J3QS43;Q13829	16;16;16	-0.259012	NaN	-0.355535	-0.162477
OSMR	Oncostatin-M-specific receptor subunit beta	Q99650	834	-0.258356	NaN	-0.287571	-0.229162
ATG9A	Autophagy-related protein 9A	Q7Z3C6-2;Q7Z3C6;C9JD65;Q7Z3C6-3	131;192;96;192	-0.25827	NaN	NaN	-0.25827
RPL18	60S ribosomal protein L18	Q07020;J3QQ67;F8VWC5;G3V203;H0YHA7;F8VYV2;F8VUA6	78;80;49;78;51;78;26	-0.257994	NaN	-0.512493	-0.00349555
RPS14	40S ribosomal protein S14	P62263;H0YB22;E5RH77	106;48;106	-0.257614	NaN	NaN	-0.257614
POLR1A	DNA-directed RNA polymerase;DNA-directed RNA polymerase I subunit RPA1	B9ZVN9;O95602	350;350	-0.256976	NaN	-0.256976	NaN
HSP90AA1	Heat shock protein HSP 90-alpha	P07900;P07900-2;Q86U12	478;600;299	-0.2567	NaN	NaN	-0.2567
LMNB2	Lamin-B2	Q03252;J9JID7	278;298	-0.25639	NaN	NaN	-0.25639
SEPT7	Septin-7	H0Y3Y4;H0YFF6;Q16181-2;E7ES33;E7EPK1;Q16181;G3V1Q4	311;319;332;332;332;333;280	-0.25639	NaN	NaN	-0.25639
SF3B2	Splicing factor 3B subunit 2	E9PPJ0;Q13435	560;577	-0.25639	NaN	NaN	-0.25639
CUL3	Cullin-3	Q13618;Q13618-3	6;6	-0.256321	-0.665134	NaN	0.152508
VCP	Transitional endoplasmic reticulum ATPase	P55072;C9JUP7;C9IZA5	112;67;67	-0.256235	NaN	-0.301195	-0.211264
BLVRB	Flavin reductase (NADPH)	M0R192;P30043;M0QZL1	99;99;99	-0.256063	NaN	NaN	-0.256063
SRSF7	Serine/arginine-rich splicing factor 7	Q16629-3;Q16629-2;Q16629-4;C9JAB2;Q16629	70;70;70;70;70	-0.255684	NaN	NaN	-0.255684
VAMP2;VAMP3	Vesicle-associated membrane protein 3;Vesicle-associated membrane protein 2	K7ENK9;K7EKX0;Q15836;J3QRU4;P63027;F8WCA0;L7N2F9	40;40;68;85;85;87;85	-0.255391	NaN	NaN	-0.255391
USP25	Ubiquitin carboxyl-terminal hydrolase 25	Q9UHP3;Q9UHP3-1;Q9UHP3-3;Q96B65	201;201;201;201	-0.254823	NaN	NaN	-0.254823
SRSF6	Serine/arginine-rich splicing factor 6	Q13247-3;Q13247	165;165	-0.254479	NaN	NaN	-0.254479
GARS	Glycine--tRNA ligase	P41250	108	-0.254393	NaN	NaN	-0.254393
DCAF8	DDB1- and CUL4-associated factor 8	G3V3G9;Q5TAQ9	390;236	-0.254307	NaN	NaN	-0.254307
MYL6;MYL6B	Myosin light polypeptide 6;Myosin light chain 6B	F8W1R7;P60660-2;P60660;G3V1V0;J3KND3;G8JLA2;B7Z6Z4;F8VPF3;F8W1I5;P14649	50;50;50;50;51;51;143;38;107;107	-0.254307	NaN	-0.241509	-0.267114
USP7	Ubiquitin carboxyl-terminal hydrolase;Ubiquitin carboxyl-terminal hydrolase 7	F5H8E5;B7Z815;Q93009;H3BND8	770;853;869;770	-0.253859	NaN	-0.578779	-0.208428
DNAJB2	DnaJ homolog subfamily B member 2	P25686;C9JRD2;C9JXB9;P25686-2;C9J1G2;E7ETU0;C9JX00	39;39;39;39;39;39;39	-0.253825	NaN	NaN	-0.253825
KRAS	GTPase KRas;GTPase KRas, N-terminally processed	P01116-2;P01116	128;128	-0.25379	0.0194884	NaN	-0.275228
DUT	Deoxyuridine 5'-triphosphate nucleotidohydrolase, mitochondrial	P33316-2;H0YNW5;H0YKC5;P33316;H0YNJ9;H0YMP1;H0YMM5;H0YKI0	91;94;156;179;91;48;94;179	-0.253704	NaN	NaN	-0.253704
NDC1	Nucleoporin NDC1	B4DZG6;Q9BTX1-4;G3XA81;Q9BTX1-2;Q9BTX1	102;437;322;436;437	-0.253584	NaN	NaN	-0.253584
CBX1	Chromobox protein homolog 1	J3KS05;P83916;B5MD17	150;150;154	-0.253412	-0.184621	-0.00939361	-0.274721
RABGEF1;KCTD7	Rab5 GDP/GTP exchange factor	Q9UJ41-2;E9PFK9;B4DZM7;Q9UJ41-3;Q9UJ41;E7ERJ8	89;102;103;129;267;129	-0.253412	NaN	NaN	-0.253412
LDHA	L-lactate dehydrogenase A chain	P00338;P00338-3;P00338-5;P00338-2;F5GYU2;F5GXY2	118;147;118;118;118;118	-0.25324	NaN	NaN	-0.25324
CCT4	T-complex protein 1 subunit delta	P50991;B7Z9L0;P50991-2;B7Z2F4	319;263;289;169	-0.253189	NaN	NaN	-0.253189
ILF3	Interleukin enhancer-binding factor 3	Q12906;Q12906-7;Q12906-5;Q12906-4;Q12906-2;Q12906-6;Q12906-3;K7EQR9	257;257;257;257;257;257;257;139	-0.253034	NaN	NaN	-0.253034
PSMC3	26S protease regulatory subunit 6A	P17980;R4GNH3;E9PM69;E9PKD5	300;284;258;261	-0.252965	NaN	NaN	-0.252965
PTRF	Polymerase I and transcript release factor	Q6NZI2;Q6NZI2-2;Q6NZI2-3	233;143;41	-0.252707	NaN	NaN	-0.252707
PRKACA	cAMP-dependent protein kinase catalytic subunit alpha	P17612-2;P17612	278;286	-0.251745	NaN	NaN	-0.251745
NONO	Non-POU domain-containing octamer-binding protein	Q15233;Q15233-2;H7C367;C9IZL7	190;101;52;190	-0.251711	NaN	NaN	-0.251711
TOM1	Target of Myb protein 1	O60784;O60784-3;B0QY02;H7BYN7;O60784-4;O60784-2	62;62;29;62;29;62	-0.251504	-0.251504	NaN	NaN
HSPA1A	Heat shock 70 kDa protein 1A/1B	P08107;P08107-2	56;56	-0.251264	-0.239004	NaN	-0.263525
CALCOCO2	Calcium-binding and coiled-coil domain-containing protein 2	E7ENK0;Q13137-2;Q13137;Q13137-3;Q13137-4;D6REB0;H0Y9G3	227;257;299;320;323;227;13	-0.251127	-0.251127	NaN	NaN
ACSL4	Long-chain-fatty-acid--CoA ligase 4	O60488-2;O60488	580;621	-0.250989	NaN	NaN	-0.250989
RAN	GTP-binding nuclear protein Ran	P62826;B5MDF5;J3KQE5;F5H018;B4DV51	134;151;152;130;46	-0.250577	NaN	NaN	-0.250577
PPP4R2	Serine/threonine-protein phosphatase 4 regulatory subunit 2	Q9NY27;F8WCA1;Q9NY27-2;Q9NY27-3	141;84;84;85	-0.250337	-0.467494	NaN	-0.0331709
RAC1	Ras-related C3 botulinum toxin substrate 1	P63000;P63000-2	147;166	-0.250234	-0.271862	-0.829895	0.00690837
HSPB1	Heat shock protein beta-1	P04792	123	-0.250217	NaN	NaN	-0.250217
TPR	Nucleoprotein TPR	P12270	1400	-0.250062	NaN	NaN	-0.250062
ILF2	Interleukin enhancer-binding factor 2	Q12905	45	-0.249908	-0.104279	-0.432922	-0.249908
IFNGR1	Interferon gamma receptor 1	F5H5M7;P15260	257;285	-0.249788	-0.131076	NaN	-0.264755
HNRNPF	Heterogeneous nuclear ribonucleoprotein F;Heterogeneous nuclear ribonucleoprotein F, N-terminally processed	P52597	167	-0.249754	NaN	NaN	-0.249754
TRIM27	Zinc finger protein RFP	P14373;A2ABL9;H0Y551	382;116;117	-0.249719	NaN	NaN	-0.249719
NUP153	Nuclear pore complex protein Nup153	P49790;F6QR24	1142;1173	-0.249651	NaN	NaN	-0.249651
CTNND1	Catenin delta-1	O60716-5;O60716-3;O60716-21;O60716-19;O60716-13;O60716-11;O60716-29;O60716-27;C9JZR2;O60716-2;O60716;O60716-8;O60716-7;O60716-18;O60716-17;O60716-10;O60716-9;O60716-26;O60716-25;O60716-24;O60716-23;O60716-16;O60716-15;O60716-32;O60716-31;O60716-6;O60716-4;O60716-22;O60716-20;O60716-14;O60716-12;O60716-30;O60716-28;E9PKY0	355;355;254;254;301;301;32;32;355;355;355;355;355;254;254;301;301;32;32;254;254;301;301;32;32;355;355;254;254;301;301;32;32;32	-0.249428	-0.264495	-0.334553	0.0568609
RHOQ	Rho-related GTP-binding protein RhoQ	E5RFZ3;P17081	60;139	-0.249376	NaN	NaN	-0.249376
UBA3	NEDD8-activating enzyme E1 catalytic subunit	F8W8D4;Q8TBC4-2;Q8TBC4;B7Z5F6	266;293;307;130	-0.249308	NaN	-0.388167	-0.110449
EIF3A	Eukaryotic translation initiation factor 3 subunit A	Q14152;F5H335	420;386	-0.249291	-0.064148	NaN	-0.434442
RAN	GTP-binding nuclear protein Ran	P62826;B5MDF5;J3KQE5;F5H018;H0YFC6	37;37;55;33;52	-0.249068	NaN	NaN	-0.249068
XRCC5	X-ray repair cross-complementing protein 5	P13010	532	-0.248931	NaN	NaN	-0.248931
ATXN3	Ataxin-3	G3V3T6;G3V328;P54252-3;G3V3R7;P54252-4;P54252-2;P54252;G3V2G2;P54252-5;G3V2G1;G3V4U9;C9JQV6;F5H211;G3V526;E9PJN5	92;120;135;189;175;190;190;11;11;84;139;175;190;124;124	-0.248793	NaN	NaN	-0.248793
TMCO1	Transmembrane and coiled-coil domain-containing protein 1	J3QQY2;J3KS45;Q9UM00-2;Q9UM00;J9JIE6	32;104;97;116;167	-0.248639	NaN	NaN	-0.248639
CLTC;CLTCL1	Clathrin heavy chain 1;Clathrin heavy chain 2	Q00610-2;Q00610;P53675-2;P53675;J3KR87	453;453;453;453;453	-0.248433	-0.131566	NaN	-0.365295
SRSF1	Serine/arginine-rich splicing factor 1	Q07955;J3KTL2;Q07955-3;Q07955-2;J3KSR8	174;174;174;174;69	-0.247988	NaN	NaN	-0.247988
ACTL6A	Actin-like protein 6A	O96019-2;O96019;H7C5S0;C9JQT2	20;62;57;20	-0.247851	NaN	NaN	-0.247851
ABHD17A;ABHD17B	Alpha/beta hydrolase domain-containing protein 17A;Alpha/beta hydrolase domain-containing protein 17B	Q96GS6-3;Q96GS6;Q96GS6-2;Q5VST6;Q5VST6-2	227;227;278;207;207	-0.247543	NaN	-0.247543	NaN
SFN	14-3-3 protein sigma	P31947-2;P31947	68;68	-0.247269	NaN	NaN	-0.247269
SFT2D3	Vesicle transport protein SFT2C	Q587I9	31	-0.247269	NaN	NaN	-0.247269
RECQL	ATP-dependent DNA helicase Q1	P46063	509	-0.247149	NaN	NaN	-0.247149
NUDT16L1	Protein syndesmos	K7ENA3;Q9BRJ7;Q9BRJ7-2	10;10;10	-0.24708	NaN	NaN	-0.24708
VPS35	Vacuolar protein sorting-associated protein 35	Q96QK1;I3L4S0;I3L4P4	24;24;24	-0.246995	NaN	NaN	-0.246995
FHL2	Four and a half LIM domains protein 2	Q14192;J3KNW4	235;345	-0.246207	0.00547185	NaN	-0.497914
SKP1	S-phase kinase-associated protein 1	P63208;E5RJR5;E7ERH2;F8W8N3;P63208-2	137;137;137;137;137	-0.246207	NaN	NaN	-0.246207
PABPC1	Polyadenylate-binding protein 1	P11940;E7EQV3;E7ERJ7;H0YAS6;H0YB75;H0YAS7;H0YAW6	512;467;480;45;59;21;165	-0.246002	NaN	NaN	-0.246002
PSMD1	26S proteasome non-ATPase regulatory subunit 1	Q99460-2;Q99460	859;890	-0.245968	NaN	NaN	-0.245968
PSMD7	26S proteasome non-ATPase regulatory subunit 7	P51665;B4DXI8	279;202	-0.245626	NaN	NaN	-0.245626
C7orf31	Uncharacterized protein C7orf31	Q8N865	237	-0.245608	NaN	NaN	-0.245608
FHL3	Four and a half LIM domains protein 3	Q13643	167	-0.244788	NaN	NaN	-0.244788
VIM	Vimentin	P08670;B0YJC4;B0YJC5;Q5JVS8	223;223;41;49	-0.244788	NaN	-0.244788	NaN
EPN2	Epsin-2	F6PQP6;E7EMC3;O95208-3;I3L2B2;O95208-2;E9PBC1;O95208	107;107;68;107;107;107;107	-0.244771	NaN	NaN	-0.244771
LMNB1	Lamin-B1	P20700;E9PBF6	79;79	-0.244668	NaN	NaN	-0.244668
AIMP1	Aminoacyl tRNA synthase complex-interacting multifunctional protein 1;Endothelial monocyte-activating polypeptide 2	Q12904;D6R937	9;9	-0.244634	-0.322307	NaN	-0.166956
H2BFS;HIST1H2BK;HIST1H2BD;HIST1H2BC;HIST1H2BH;HIST2H2BF;HIST1H2BA;HIST2H2BE;HIST1H2BO;HIST3H2BB;HIST1H2BN;HIST1H2BM;HIST1H2BL	Histone H2B type F-S;Histone H2B type 1-K;Histone H2B type 1-D;Histone H2B type 1-C/E/F/G/I;Histone H2B type 1-H;Histone H2B type 2-F;Histone H2B;Histone H2B type 1-A;Histone H2B type 2-E;Histone H2B type 1-O;Histone H2B type 3-B;Histone H2B type 1-N;Histone H2B type 1-M;Histone H2B type 1-L	P57053;O60814;P58876;P62807;Q93079;Q5QNW6;Q5QNW6-2;B4DR52;Q96A08;Q16778;P23527;Q8N257;Q99877;Q99879;Q99880	109;109;109;109;109;109;109;109;110;109;109;109;109;109;109	-0.244463	-0.244087	0.0798389	-0.296492
DNAJB6	DnaJ homolog subfamily B member 6	O75190-2	232	-0.244343	NaN	-0.618074	-0.13016
NUMA1	Nuclear mitotic apparatus protein 1	Q14980-2;Q14980;Q14980-4;Q14980-3	908;908;908;908	-0.244326	NaN	NaN	-0.244326
FASN	Fatty acid synthase;[Acyl-carrier-protein] S-acetyltransferase;[Acyl-carrier-protein] S-malonyltransferase;3-oxoacyl-[acyl-carrier-protein] synthase;3-oxoacyl-[acyl-carrier-protein] reductase;3-hydroxyacyl-[acyl-carrier-protein] dehydratase;Enoyl-[acyl-carrier-protein] reductase;Oleoyl-[acyl-carrier-protein] hydrolase	P49327	2438	-0.244275	NaN	NaN	-0.244275
SUMO1	Small ubiquitin-related modifier 1	P63165;B8ZZN6;B8ZZJ0;B9A032	37;37;37;37	-0.244019	NaN	NaN	-0.244019
NEDD4L	E3 ubiquitin-protein ligase NEDD4-like;E3 ubiquitin-protein ligase	Q96PU5-9;F5H602;Q96PU5-4;Q96PU5-2;Q96PU5-6;Q96PU5-5;Q96PU5-7;Q96PU5;Q96PU5-3;K7ERN1	398;398;418;475;511;519;531;539;435;203	-0.24395	-0.24395	NaN	NaN
PRDX1	Peroxiredoxin-1	Q06830	197	-0.243779	NaN	NaN	-0.243779
HSBP1	Heat shock factor-binding protein 1	O75506	75	-0.243523	NaN	NaN	-0.243523
UBE2O	Ubiquitin-conjugating enzyme E2 O	Q9C0C9	672	-0.243489	NaN	NaN	-0.243489
MFAP3L;MFAP3	Microfibril-associated glycoprotein 3;Microfibrillar-associated protein 3-like	D6RAB5;P55082-2;O75121-2;P55082;O75121	103;58;103;204;206	-0.242857	NaN	NaN	-0.242857
CCT7	T-complex protein 1 subunit eta	Q99832;Q99832-3;F5GZK5;Q99832-4	145;101;45;58	-0.242789	NaN	NaN	-0.242789
PSMC4	26S protease regulatory subunit 6B	P43686-2;P43686	387;418	-0.242721	NaN	NaN	-0.242721
CARD10	Caspase recruitment domain-containing protein 10	Q8NC81;Q9BWT7;B0QYC4	441;727;368	-0.242192	NaN	NaN	-0.242192
CDC45	Cell division control protein 45 homolog	O75419-2;O75419;O75419-3	277;323;355	-0.242192	NaN	NaN	-0.242192
CDC45	Cell division control protein 45 homolog	O75419-2;O75419;O75419-3	280;326;358	-0.242192	NaN	NaN	-0.242192
GINM1	Glycoprotein integral membrane protein 1	Q9NU53	319	-0.242157	-0.242157	NaN	-0.466237
VAPA	Vesicle-associated membrane protein-associated protein A	Q9P0L0;Q9P0L0-2	154;199	-0.242038	NaN	NaN	-0.242038
EPHA2	Ephrin type-A receptor 2	P29317	617	-0.240486	-0.240486	NaN	NaN
MED7	Mediator of RNA polymerase II transcription subunit 7	E5RIE8;O43513	155;155	-0.240452	NaN	NaN	-0.240452
PABPC1;PABPC3	Polyadenylate-binding protein 1;Polyadenylate-binding protein 3	P11940;P11940-2;E7EQV3;E7ERJ7;H0YAR2;Q9H361;H0YB86	361;361;316;329;230;361;52	-0.240196	NaN	-0.240196	NaN
USP22	Ubiquitin carboxyl-terminal hydrolase 22	Q9UPT9-2;Q9UPT9	405;417	-0.240128	NaN	NaN	-0.240128
PSMA6	Proteasome subunit alpha type;Proteasome subunit alpha type-6	G3V295;P60900;G3V5Z7;B4DXJ9;B4DQR4	181;181;187;162;102	-0.239856	NaN	NaN	-0.239856
EMD	Emerin	P50402;Q5HY57	88;53	-0.239583	NaN	NaN	-0.239583
SNRNP70	U1 small nuclear ribonucleoprotein 70 kDa	P08621-2;P08621;P08621-3;M0QYR1	103;103;103;37	-0.239311	NaN	NaN	-0.239311
HMGB1;HMGB2	High mobility group protein B1;High mobility group protein B2	P09429;P26583	157;157	-0.239021	NaN	NaN	-0.239021
STX3	Syntaxin-3	Q13277-2;Q13277-3;Q13277;F8W9Y0	100;100;100;69	-0.238936	-1.88934	NaN	1.41143
MCM4	DNA replication licensing factor MCM4	P33991;E5RG31	536;254	-0.238834	NaN	NaN	-0.238834
GSTK1	Glutathione S-transferase kappa 1	C9JNT3;E9PFN5;Q9Y2Q3-3;Q9Y2Q3;Q9Y2Q3-2	61;71;71;71;71	-0.23834	NaN	NaN	-0.23834
MTOR	Serine/threonine-protein kinase mTOR	P42345	900	-0.238221	NaN	NaN	-0.238221
UBE2K	Ubiquitin-conjugating enzyme E2 K	B4DIZ2;P61086;D6RDM7;P61086-3	18;18;18;18	-0.237779	NaN	NaN	-0.237779
POTEF;POTEE	POTE ankyrin domain family member F;POTE ankyrin domain family member E	A5A3E0;F8W967;A6NC16;Q6S8J3;Q6S8J3-3;Q6S8J3-2	142;142;142;142;142;142	-0.236843	0.145482	NaN	-0.289563
NPR2	Atrial natriuretic peptide receptor 2	H7C1A1;P20594-2;P20594	86;739;739	-0.236741	NaN	NaN	-0.236741
SMCHD1	Structural maintenance of chromosomes flexible hinge domain-containing protein 1	J3KTL8;A6NHR9-2;A6NHR9;J3QSH1	286;815;815;137	-0.236266	0.0100637	NaN	-0.482613
SMC1A	Structural maintenance of chromosomes protein 1A	Q14683;G8JLG1	648;414	-0.235552	NaN	NaN	-0.235552
SCAF1	Splicing factor, arginine/serine-rich 19	Q9H7N4;M0R2L3;M0R232;M0R3G4	55;55;55;55	-0.235535	NaN	NaN	-0.235535
SFPQ	Splicing factor, proline- and glutamine-rich	P23246;P23246-2	279;279	-0.235314	NaN	NaN	-0.235314
DTX3L	E3 ubiquitin-protein ligase DTX3L	Q8TDB6	456	-0.234924	NaN	NaN	-0.234924
UBE2R2	Ubiquitin-conjugating enzyme E2 R2	Q712K3	193	-0.234788	NaN	NaN	-0.234788
NASP	Nuclear autoantigenic sperm protein	P49321;P49321-3;P49321-4;P49321-2;Q5T624;E9PRH9;H0YF33;H0YDS9	643;645;579;304;277;240;168;73	-0.234397	NaN	NaN	-0.234397
ASXL2	Putative Polycomb group protein ASXL2	Q76L83-2;E7EWD6;Q76L83	110;342;370	-0.234041	-0.050876	NaN	-0.278864
HNRNPF	Heterogeneous nuclear ribonucleoprotein F;Heterogeneous nuclear ribonucleoprotein F, N-terminally processed	P52597	98	-0.233956	NaN	NaN	-0.233956
SPG20	Spartin	Q8N0X7	362	-0.233939	-0.0142081	-0.0767063	-0.238953
DNAJB2	DnaJ homolog subfamily B member 2	P25686	317	-0.23382	NaN	NaN	-0.23382
PSMC3	26S protease regulatory subunit 6A	P17980;R4GNH3;E9PMD8;E9PKD5;E9PN50;E9PLG2	53;37;60;35;39;70	-0.233532	-0.559749	-0.233532	0.0150693
RPS27	40S ribosomal protein S27	P42677;Q5T4L4	18;18	-0.233447	NaN	NaN	-0.233447
DNAJA1;DNAJA4	DnaJ homolog subfamily A member 1;DnaJ homolog subfamily A member 4	P31689;P31689-2;F5GWV1;F8WF76;F5H300;C9JDE6;F5H170;Q8WW22;Q8WW22-2	32;32;32;32;61;32;32;32;61	-0.233379	NaN	NaN	-0.233379
SQLE	Squalene monooxygenase	Q14534	90	-0.233261	-0.224553	NaN	-0.311041
RNF220	E3 ubiquitin-protein ligase RNF220	Q5TDE7;Q5TDE8;B4DLZ9;Q5VTB9;H0Y7B1	78;104;149;362;111	-0.233193	NaN	NaN	-0.233193
FANCI	Fanconi anemia group I protein	H3BP78;F8W7R3;Q9NVI1-2;Q9NVI1-1;Q9NVI1	664;837;837;837;897	-0.233159	NaN	NaN	-0.233159
		D6REC4	123	-0.233091	NaN	-0.233091	NaN
NUP153	Nuclear pore complex protein Nup153	P49790;F6QR24	1161;1192	-0.232905	NaN	NaN	-0.232905
ITM2B	Integral membrane protein 2B;BRI2, membrane form;BRI2 intracellular domain;BRI2C, soluble form;Bri23 peptide	Q5W0A2;Q9Y287	17;17	-0.23282	NaN	NaN	-0.23282
POMP	Proteasome maturation protein	Q9Y244	39	-0.23282	NaN	NaN	-0.23282
NUP93	Nuclear pore complex protein Nup93	Q8N1F7;H3BVG0;H3BNN5;H3BV11;H3BRI8;H3BM93	59;59;26;59;59;59	-0.232718	NaN	NaN	-0.232718
LMNB1	Lamin-B1	P20700;E9PBF6	182;182	-0.232633	-0.412885	-0.0125627	-0.481727
ASH2L	Set1/Ash2 histone methyltransferase complex subunit ASH2	H0YBF6;F5H8F7;Q9UBL3-2;Q9UBL3-3;Q9UBL3	127;392;437;437;531	-0.232396	NaN	NaN	-0.232396
NDUFB6	NADH dehydrogenase [ubiquinone] 1 beta subcomplex subunit 6	O95139-2;O95139	49;49	-0.23226	NaN	NaN	-0.23226
PSMA5	Proteasome subunit alpha type-5	P28066;P28066-2	187;129	-0.231955	NaN	NaN	-0.231955
CCDC50	Coiled-coil domain-containing protein 50	Q8IVM0;Q8IVM0-2	232;408	-0.231854	-0.372094	NaN	-0.0916021
ACSL4	Long-chain-fatty-acid--CoA ligase 4	O60488-2;O60488;H0Y9A0	459;500;104	-0.231634	NaN	NaN	-0.231634
EEF1A1;EEF1A1P5	Elongation factor 1-alpha 1;Putative elongation factor 1-alpha-like 3	P68104;Q5VTE0	385;385	-0.231617	-0.231617	NaN	NaN
LGALS1	Galectin-1	P09382	29	-0.231532	NaN	NaN	-0.231532
VCP	Transitional endoplasmic reticulum ATPase	P55072	658	-0.230161	-0.377538	-0.179106	-0.128267
SQSTM1	Sequestosome-1	Q13501-2;C9JRJ8;E9PFW8	7;7;7	-0.230144	NaN	NaN	-0.230144
RAD23B	UV excision repair protein RAD23 homolog B	P54727;Q5W0S5;Q5W0S4	36;36;15	-0.230025	NaN	-0.815098	0.204266
EIF3M	Eukaryotic translation initiation factor 3 subunit M	Q7L2H7;B4E2Q4	365;233	-0.229991	-0.229991	NaN	NaN
RAI14	Ankycorbin	Q9P0K7-4;Q9P0K7-3;E7EMX7;Q9P0K7;Q9P0K7-2	883;904;905;912;915	-0.229991	NaN	NaN	-0.229991
HTATIP2	Oxidoreductase HTATIP2	Q9BUP3;Q9BUP3-3;E9PI87;Q9BUP3-2	36;70;36;36	-0.229721	NaN	NaN	-0.229721
MAGEA4	Melanoma-associated antigen 4	P43358;C9JZJ5;C9J9C2;C9JK50;C9JIR1	154;154;154;154;154	-0.229704	NaN	NaN	-0.229704
H3F3B;H3F3A	Histone H3;Histone H3.3	K7EK07;P84243;K7EMV3;B4DEB1;K7ES00;K7EP01	28;28;28;28;28;28	-0.229585	-0.229585	NaN	0.0939658
CDK6	Cyclin-dependent kinase 6	Q00534	3	-0.229535	-0.229535	NaN	NaN
HMGA1	High mobility group protein HMG-I/HMG-Y	P17096;P17096-3;H7BYM6	46;46;46	-0.22945	NaN	NaN	-0.22945
MFAP3L;MFAP3	Microfibril-associated glycoprotein 3;Microfibrillar-associated protein 3-like	D6RAB5;P55082-2;O75121-2;P55082;O75121	78;33;78;179;181	-0.22945	NaN	NaN	-0.22945
SRSF1	Serine/arginine-rich splicing factor 1	Q07955;J3KTL2;Q07955-3;Q07955-2;J3QQV5;J3KSW7	48;48;48;48;48;48	-0.229382	NaN	NaN	-0.229382
RDX	Radixin	P35241;P35241-5;P35241-4;P35241-3	162;162;26;130	-0.229179	-0.250423	-0.0376509	-0.21677
ZNF263	Zinc finger protein 263	O14978	187	-0.228993	NaN	NaN	-0.228993
EZR;MSN	Ezrin;Moesin	P15311;P26038	35;35	-0.228892	NaN	NaN	-0.228892
USP9X	Probable ubiquitin carboxyl-terminal hydrolase FAF-X	Q93008-1;Q93008	1632;1632	-0.228824	NaN	NaN	-0.228824
SNRPG	Small nuclear ribonucleoprotein G	P62308;C9JVQ0;Q49AN9;F5H013	16;16;4;8	-0.228452	NaN	NaN	-0.228452
PSMC2	26S protease regulatory subunit 7	P35998;C9JLS9	17;17	-0.228131	NaN	NaN	-0.228131
EPN1	Epsin-1	Q9Y6I3-3;Q9Y6I3;Q9Y6I3-1	117;117;228	-0.228064	-0.225599	NaN	-0.23511
GINS1	DNA replication complex GINS protein PSF1	E7EQ95;Q14691	63;63	-0.22803	NaN	NaN	-0.22803
LMNA	Prelamin-A/C;Lamin-A/C	P02545;P02545-3;Q6UYC3;D6RAQ3;P02545-4;P02545-2;Q5TCI8	270;270;270;171;158;270;189	-0.228013	-0.0865074	-0.214123	-0.242908
AZI1	5-azacytidine-induced protein 1	Q9UPN4-3;I3L2J8;Q9UPN4-2;Q9UPN4;I3L2X7	675;678;675;678;114	-0.227979	NaN	NaN	-0.227979
UBE2V1	Ubiquitin-conjugating enzyme E2 variant 1	Q13404;Q13404-8	10;10	-0.227912	-0.0235337	-0.227912	-0.471489
GOSR2	Golgi SNAP receptor complex member 2	I3L0K1;O14653;O14653-2;E7EQ34	161;163;163;163	-0.227793	NaN	NaN	-0.227793
GAPDH	Glyceraldehyde-3-phosphate dehydrogenase	P04406;P04406-2;E7EUT5	145;103;70	-0.227624	-0.217088	NaN	-0.238153
MSN	Moesin	P26038	211	-0.227472	-0.27425	0.0246034	-0.227472
DYNC1I2	Cytoplasmic dynein 1 intermediate chain 2	E7EQL5;Q13409-6;Q13409-3;B7ZA04;Q13409-2;Q13409-5;Q13409;F8W8S0	229;229;229;247;249;255;255;255	-0.227135	-0.227135	NaN	NaN
PCM1	Pericentriolar material 1 protein	E7ETA6;Q15154;E7EV56;Q15154-2	1221;1221;1222;1221	-0.226898	NaN	NaN	-0.226898
GLO1	Lactoylglutathione lyase	Q04760-2;Q04760	133;148	-0.226257	NaN	NaN	-0.226257
TANK	TRAF family member-associated NF-kappa-B activator	H7C3L4;E7EQA9;Q92844	86;195;195	-0.226021	NaN	NaN	-0.226021
TANK	TRAF family member-associated NF-kappa-B activator	H7C3L4;E7EQA9;Q92844	90;199;199	-0.226021	NaN	NaN	-0.226021
GAPDH	Glyceraldehyde-3-phosphate dehydrogenase	P04406;P04406-2;E7EUT5	194;152;119	-0.225852	-0.356957	-0.225852	-0.0483227
TP53	Cellular tumor antigen p53	P04637-5;P04637-6;P04637-2;J3KP33;P04637-3;P04637-4;P04637;E7EMR6;E7EQX7	81;81;120;120;120;81;120;120;120	-0.225649	NaN	NaN	-0.225649
NOTCH3	Neurogenic locus notch homolog protein 3;Notch 3 extracellular truncation;Notch 3 intracellular domain	Q9UM47	1709	-0.225498	NaN	NaN	-0.225498
GYLTL1B	Glycosyltransferase-like protein LARGE2	E9PIZ2;Q8N3Y3	86;117	-0.225177	NaN	NaN	-0.225177
GYLTL1B	Glycosyltransferase-like protein LARGE2	E9PIZ2;Q8N3Y3	93;124	-0.225177	NaN	NaN	-0.225177
KPNA6	Importin subunit alpha-7	O60684	9	-0.224756	-0.5098	-1.19916	0.226385
RNF168	E3 ubiquitin-protein ligase RNF168	Q8IYW5	227	-0.224705	NaN	NaN	-0.224705
UBQLN1	Ubiquilin-1	Q9UMX0-2;Q9UMX0	62;62	-0.224435	NaN	NaN	-0.224435
PIK3C2B	Phosphatidylinositol 4-phosphate 3-kinase C2 domain-containing subunit beta	F5GWN5;O00750;Q5SW98	70;70;70	-0.224351	NaN	NaN	-0.224351
MCM6	DNA replication licensing factor MCM6	Q14566	744	-0.224115	NaN	NaN	-0.224115
SNAP23	Synaptosomal-associated protein 23;Synaptosomal-associated protein	O00161;H3BM38;H3BR18;H3BP15;H3BQY9;O00161-2;H3BR99;H3BNE1;H3BPJ0;H3BV99	64;64;64;15;15;64;28;64;64;21	-0.224115	-0.363048	NaN	-0.0851753
TXN	Thioredoxin	P10599;P10599-2	96;76	-0.224081	NaN	-0.224081	NaN
STMN2	Stathmin;Stathmin-2	E5RGX5;Q93045;Q93045-2	108;119;119	-0.223913	NaN	NaN	-0.223913
CIRH1A	Cirhin	Q969X6;H3BSH7;Q969X6-3	368;382;368	-0.22366	NaN	NaN	-0.22366
CDK1	Cyclin-dependent kinase 1	P06493;P06493-2;E5RIU6	6;6;6	-0.223441	NaN	-0.154522	-0.292334
PTMA	Prothymosin alpha;Prothymosin alpha, N-terminally processed;Thymosin alpha-1	B8ZZQ6;P06454-2;P06454;B8ZZA1;B8ZZW7;H7C2N1	21;21;21;42;47;59	-0.223087	-0.223087	NaN	NaN
CNN3	Calponin-3	F8WA86;Q15417;B4DFK6	205;251;210	-0.223071	-0.252948	NaN	-0.193189
TK1	Thymidine kinase, cytosolic	P04183	180	-0.223037	NaN	NaN	-0.223037
APP	Amyloid beta A4 protein;N-APP;Soluble APP-alpha;Soluble APP-beta;C99;Beta-amyloid protein 42;Beta-amyloid protein 40;C83;P3(42);P3(40);C80;Gamma-secretase C-terminal fragment 59;Gamma-secretase C-terminal fragment 57;Gamma-secretase C-terminal fragment 50;C31	P05067-10;E9PEV0;P05067-3;P05067-4;P05067-5;P05067-6;E9PG40;P05067-7;P05067-11;P05067-8;P05067-9;P05067	620;641;658;676;677;695;695;714;727;732;733;751	-0.222835	-0.393292	NaN	-0.144792
KCTD3	BTB/POZ domain-containing protein KCTD3	H0Y5P8;Q9Y597-2;Q9Y597	142;510;510	-0.222397	NaN	NaN	-0.222397
PEG10	Retrotransposon-derived protein PEG10	Q86TG7	586	-0.222162	NaN	NaN	-0.222162
SNAP29	Synaptosomal-associated protein;Synaptosomal-associated protein 29	C9JAF7;O95721	33;126	-0.222027	-0.222027	NaN	NaN
CREM;CREB1	Cyclic AMP-responsive element-binding protein 1	E9PAR2;Q03060-23;Q03060-9;Q03060-24;Q03060-8;P16220-3;Q03060-32;Q03060-26;G5E998;Q03060-21;C9JK96;Q03060-31;P16220-2;P16220;Q03060-6	84;91;97;101;109;219;225;237;258;274;274;288;316;330;337	-0.22159	NaN	NaN	-0.22159
HSPA1A	Heat shock 70 kDa protein 1A/1B	P08107;P08107-2	71;71	-0.220782	NaN	NaN	-0.220782
ACTR2	Actin-related protein 2	P61160;P61160-2	53;53	-0.220715	NaN	NaN	-0.220715
VIM	Vimentin	P08670;B0YJC4	143;143	-0.220614	NaN	NaN	-0.220614
TRA2A	Transformer-2 protein homolog alpha	Q13595-2;B4DQI6;B4DUA9;Q13595	73;73;73;174	-0.220429	NaN	NaN	-0.220429
USP16	Ubiquitin carboxyl-terminal hydrolase 16	Q9Y5T5-2;Q9Y5T5;Q9Y5T5-3;B4DUS4;Q9Y5T5-4	537;538;523;167;228	-0.220261	NaN	NaN	-0.220261
POTEF;POTEE	POTE ankyrin domain family member F;POTE ankyrin domain family member E	A5A3E0;F8W967;A6NC16;Q6S8J3;Q6S8J3-3;Q6S8J3-2	77;77;77;77;77;77	-0.22016	-0.22016	NaN	-0.213972
CNP	2',3'-cyclic-nucleotide 3'-phosphodiesterase	P09543-2;P09543;C9K0L8;K7ERZ0;K7ERC4;K7EN66	67;87;67;67;50;67	-0.219992	NaN	NaN	-0.219992
ODF2	Outer dense fiber protein 2	Q5T4C3;Q5T4C6;Q5BJF6-9;Q5BJF6-8;Q5BJF6-5;Q5BJF6-6;Q5BJF6-10;Q5BJF6-7;H0Y384;Q5BJF6-2;Q5BJF6-3;Q5BJF6-4;Q5BJF6;Q5T4C2	117;122;117;179;179;198;198;242;193;132;174;193;198;174	-0.219875	NaN	NaN	-0.219875
EEF1G	Elongation factor 1-gamma	P26641;B4DTG2	277;327	-0.219774	NaN	NaN	-0.219774
ATF1;CREM;CREB1	Cyclic AMP-dependent transcription factor ATF-1;Cyclic AMP-responsive element-binding protein 1	B4DRF9;P18846;E9PAR2;Q03060-23;Q03060-9;Q03060-24;Q03060-8;P16220-3;Q03060-32;Q03060-26;G5E998;Q03060-21;C9JK96;Q03060-31;P16220-2;P16220;Q03060-6	104;239;63;70;76;80;88;198;204;216;237;253;253;267;295;309;316	-0.219724	NaN	NaN	-0.219724
DST	Dystonin	E9PEB9;Q03001-11;Q5T0V7	50;50;50	-0.219724	NaN	NaN	-0.219724
GEMIN6	Gem-associated protein 6	B9A037;B8ZZ85;Q8WXD5	31;31;31	-0.219455	NaN	NaN	-0.219455
TRIM28	Transcription intermediary factor 1-beta	Q13263-2;Q13263	352;434	-0.219287	NaN	NaN	-0.219287
ATP1A1	Sodium/potassium-transporting ATPase subunit alpha-1	P05023-4;P05023;P05023-3;P05023-2	494;494;463;494	-0.219169	NaN	NaN	-0.219169
HNRNPA2B1	Heterogeneous nuclear ribonucleoproteins A2/B1	P22626;P22626-2	120;108	-0.219068	NaN	NaN	-0.219068
MAP4	Microtubule-associated protein 4;Microtubule-associated protein	P27816-6;P27816;E7EVA0;P27816-2;P27816-5;B9ZVR1;P27816-4;E9PGM5;H7C4C5;H0Y2V1;B5MEG9;F8W9U4;B4DSQ1	933;933;2078;760;660;661;668;668;344;299;668;664;85	-0.219068	NaN	NaN	-0.219068
SDCBP	Syntenin-1	B4DHN5;E9PBU7;O00560-2;O00560;G5EA09	14;14;14;14;35	-0.219001	-0.219001	NaN	NaN
COPG1	Coatomer subunit gamma-1	Q9Y678	600	-0.218649	NaN	NaN	-0.218649
YAP1	Yorkie homolog	E9PRV2;P46937-3;P46937-2;F5H202;P46937;H0YCI3;P46937-4	443;447;481;485;497;251;319	-0.218498	-0.218498	NaN	NaN
HNRNPU	Heterogeneous nuclear ribonucleoprotein U	Q00839;Q00839-2	186;186	-0.218229	NaN	-0.288347	-0.148097
POLR1A	DNA-directed RNA polymerase;DNA-directed RNA polymerase I subunit RPA1	B9ZVN9;O95602	252;252	-0.217994	NaN	NaN	-0.217994
EIF5A;EIF5A2;EIF5AL1	Eukaryotic translation initiation factor 5A-1;Eukaryotic translation initiation factor 5A-2;Eukaryotic translation initiation factor 5A-1-like	I3L397;P63241;P63241-2;I3L504;F8WCJ1;C9J7B5;C9J4W5;Q9GZV4;Q6IS14	67;67;97;67;67;67;48;67;67	-0.217843	NaN	NaN	-0.217843
EIF5A;EIF5A2;EIF5AL1	Eukaryotic translation initiation factor 5A-1;Eukaryotic translation initiation factor 5A-2;Eukaryotic translation initiation factor 5A-1-like	I3L397;P63241;P63241-2;I3L504;F8WCJ1;C9J7B5;C9J4W5;Q9GZV4;Q6IS14	68;68;98;68;68;68;49;68;68	-0.217843	NaN	NaN	-0.217843
SNRPD3	Small nuclear ribonucleoprotein Sm D3	B4DJP7;P62318	78;78	-0.217843	NaN	NaN	-0.217843
PKP4	Plakophilin-4	Q99569-2;Q99569	683;683	-0.217776	-0.3538	-0.0817359	NaN
STX6	Syntaxin-6	B4DR17;O43752	38;139	-0.217558	NaN	NaN	-0.217558
SRSF9	Serine/arginine-rich splicing factor 9	Q13242;H0YIB4	144;89	-0.217491	NaN	NaN	-0.217491
VCP	Transitional endoplasmic reticulum ATPase	P55072	668	-0.217407	-0.209662	-0.275647	-0.147474
SCD	Acyl-CoA desaturase	O00767	162	-0.217273	NaN	NaN	-0.217273
USP24	Ubiquitin carboxyl-terminal hydrolase;Ubiquitin carboxyl-terminal hydrolase 24	B7WPF4;Q9UPU5	309;421	-0.217273	NaN	-0.281965	0.464668
RAD23B	UV excision repair protein RAD23 homolog B	P54727;Q5W0S5;Q5W0S4	63;63;42	-0.217222	NaN	NaN	-0.217222
CYB561	Cytochrome b561	J3QS47;P49447;J3QRH5;J3KSL5;F5H757	211;240;247;294;307	-0.217189	NaN	NaN	-0.217189
ENO1	Alpha-enolase	P06733;P06733-2	202;109	-0.217155	NaN	NaN	-0.217155
TYMS;TS	Thymidylate synthase	P04818;Q8WYK3	99;99	-0.216971	NaN	NaN	-0.216971
SRSF7	Serine/arginine-rich splicing factor 7	Q16629-3;Q16629-2;Q16629-4;C9JAB2;Q16629	24;24;24;24;24	-0.216887	NaN	NaN	-0.216887
RPLP2	60S acidic ribosomal protein P2	P05387	41	-0.21677	NaN	NaN	-0.21677
TMEM30A	Cell cycle control protein 50A	Q9NV96-2;Q9NV96	34;34	-0.216636	-0.216636	NaN	NaN
SUV39H2	Histone-lysine N-methyltransferase SUV39H2	C9JMB4;C9IYH9;Q9H5I1-2;Q9H5I1	69;69;69;129	-0.216468	NaN	NaN	-0.216468
IL21R	Interleukin-21 receptor	Q9HBE5	282	-0.216334	NaN	NaN	-0.216334
ERBB2IP	Protein LAP2	Q96RT1-7;Q96RT1-6;Q96RT1-4;Q96RT1-5;Q96RT1-3;Q96RT1-9;Q96RT1-2;Q96RT1;Q96RT1-8	506;506;506;506;506;506;506;506;506	-0.216082	NaN	NaN	-0.216082
FTSJ3	pre-rRNA processing protein FTSJ3	Q8IY81	679	-0.215932	NaN	NaN	-0.215932
CCDC50	Coiled-coil domain-containing protein 50	Q8IVM0;Q8IVM0-2	240;416	-0.215479	NaN	NaN	-0.215479
TPM1	Tropomyosin alpha-1 chain	P09493-3;P09493-4;P09493-10;P09493-9;P09493;H0YKP3;H0YL52;H0YKZ6	37;37;37;37;37;37;18;37	-0.215295	-0.358768	NaN	-0.0740765
MTHFD1	C-1-tetrahydrofolate synthase, cytoplasmic;Methylenetetrahydrofolate dehydrogenase;Methenyltetrahydrofolate cyclohydrolase;Formyltetrahydrofolate synthetase;C-1-tetrahydrofolate synthase, cytoplasmic, N-terminally processed	P11586;G3V2B8;F5H2F4	866;866;922	-0.215161	NaN	NaN	-0.215161
EEF2	Elongation factor 2	P13639	272	-0.214793	-0.195979	0.142217	-0.253894
NUDT5	ADP-sugar pyrophosphatase	Q9UKK9;A6NFX8	218;231	-0.214776	NaN	-0.214776	NaN
ATP8A1	Probable phospholipid-transporting ATPase IA	Q9Y2Q0-3;Q9Y2Q0-2;Q9Y2Q0	1096;1096;1111	-0.214592	NaN	NaN	-0.214592
PTPRF	Receptor-type tyrosine-protein phosphatase F	H0Y380;F2Z3B8;H0Y4H1;H0Y7Z9;H0Y6Z7;P10586-2;P10586	722;1009;1034;1075;1296;1641;1650	-0.214575	NaN	NaN	-0.214575
VIMP;SELS	Selenoprotein S	E9PJB8;Q6GYA4;Q9BQE4;E9PN30;E9PQ66	54;77;77;117;117	-0.214575	NaN	NaN	-0.214575
SLC39A7	Zinc transporter SLC39A7	Q92504	310	-0.214458	NaN	NaN	-0.214458
PPP2R1A	Serine/threonine-protein phosphatase 2A 65 kDa regulatory subunit A alpha isoform	P30153;F5H3X9;B3KQV6;C9J9C1	280;225;101;320	-0.214257	NaN	NaN	-0.214257
ATP1A1	Sodium/potassium-transporting ATPase subunit alpha-1	P05023-4;P05023;P05023-3	661;661;630	-0.214123	NaN	NaN	-0.214123
PPP1CC;PPP1CA	Serine/threonine-protein phosphatase;Serine/threonine-protein phosphatase PP1-gamma catalytic subunit;Serine/threonine-protein phosphatase PP1-alpha catalytic subunit	F8VYE8;P36873;F8W0W8;P36873-2;F8VR82;P62136;P62136-2;P62136-3	147;147;156;147;147;147;158;103	-0.214056	NaN	NaN	-0.214056
YWHAZ	14-3-3 protein zeta/delta	P63104;E7EX29;B0AZS6;E7EX24;H0YB80;B7Z2E6	138;138;61;63;23;18	-0.213788	-0.332208	NaN	-0.0953579
HSPA8;HSPA2	Heat shock cognate 71 kDa protein;Heat shock-related 70 kDa protein 2	P11142;E9PKE3;P11142-2;E9PN89;E9PLF4;E9PQQ4;E9PQK7;E9PK54;E9PPY6;P54652;E9PN25	108;108;108;48;108;108;108;108;108;109;108	-0.213604	-0.328562	-0.254375	0.234869
PPP3CA	Serine/threonine-protein phosphatase 2B catalytic subunit alpha isoform	Q08209-3;Q08209-2;Q08209;A8W6Z8	32;32;32;32	-0.213236	-0.213236	NaN	NaN
BTBD10	BTB/POZ domain-containing protein 10	B7Z503;Q9BSF8;B7Z228	163;211;219	-0.212952	NaN	NaN	-0.212952
LDHB	L-lactate dehydrogenase B chain	P07195	244	-0.212952	NaN	NaN	-0.212952
RP2	Protein XRP2	O75695	13	-0.212417	NaN	NaN	-0.212417
GTF2B	Transcription initiation factor IIB	B1APE1;B1APE2;Q00403	118;114;119	-0.211966	NaN	NaN	-0.211966
PCNXL3;PCNX	Pecanex-like protein 3;Pecanex-like protein 1	Q9H6A9;Q9H6A9-3;H0YJ91;B2RTR6;Q96RV3-3;Q96RV3	1762;649;961;1863;1902;1974	-0.211565	NaN	NaN	-0.211565
GLYR1	Putative oxidoreductase GLYR1	Q49A26-5;Q49A26-4;K7EMM8;Q49A26-2;Q49A26-3;Q49A26	414;426;466;478;489;495	-0.210964	NaN	NaN	-0.210964
LIN7A	Protein lin-7 homolog A	H0YI92;H0YIA8;O14910	57;85;91	-0.210229	NaN	NaN	-0.210229
MYH9	Myosin-9	P35579;P35579-2	760;624	-0.210079	NaN	NaN	-0.210079
EIF3E	Eukaryotic translation initiation factor 3 subunit E	P60228;H0YBR5;E5RIT4	93;92;44	-0.209879	NaN	NaN	-0.209879
CD99L2	CD99 antigen-like protein 2	Q8TCZ2-6;Q8TCZ2-3;Q8TCZ2-2;Q8TCZ2;Q8TCZ2-5	169;170;193;242;252	-0.209695	NaN	NaN	-0.209695
POLD1;SPIB	DNA polymerase delta catalytic subunit;DNA polymerase	P28340;M0R2B7;M0QXE6;M0QXQ2;M0R3H8	998;1024;259;207;68	-0.209512	NaN	NaN	-0.209512
KCTD20	BTB/POZ domain-containing protein KCTD20	F5H3T3;Q7Z5Y7	16;161	-0.209261	NaN	NaN	-0.209261
UBA6	Ubiquitin-like modifier-activating enzyme 6	A0AVT1;H0Y8S8;A0AVT1-2	544;78;70	-0.208994	-0.316205	NaN	-0.208994
EPB41L2	Band 4.1-like protein 2	O43491;O43491-4;E9PHY5;O43491-3;E9PK52;O43491-2;E9PII3;E9PQN0;E9PRG1;E9PIG0;E9PQD2;E9PJP4	13;13;13;13;13;13;13;13;13;13;13;13	-0.208961	-0.208961	-0.113286	0.380397
TMEM30A	Cell cycle control protein 50A	Q9NV96-2;Q9NV96	24;24	-0.208828	-0.186754	NaN	-0.419256
RAB5C	Ras-related protein Rab-5C	P51148;P51148-2;K7ERI8;K7ERQ8;K7ENY4	135;168;135;135;66	-0.208628	NaN	NaN	-0.208628
NME2;NME1;NME1-NME2;NME2P1	Nucleoside diphosphate kinase;Nucleoside diphosphate kinase A;Nucleoside diphosphate kinase B;Putative nucleoside diphosphate kinase	F6XY72;P15531;P15531-2;P22392-2;Q32Q12;P22392;J3KPD9;E7ERL0;O60361	25;100;125;100;125;100;100;125;85	-0.208094	-0.255667	-0.287501	-0.181084
S100A10	Protein S100-A10	P60903	37	-0.207611	-0.126943	NaN	-0.195286
HNRNPA1	Heterogeneous nuclear ribonucleoprotein A1	P09651;P09651-3;P09651-2;F8W6I7;F8VTQ5;F8W646	3;3;3;3;3;3	-0.207478	NaN	NaN	-0.207478
ACSL4	Long-chain-fatty-acid--CoA ligase 4	O60488-2;O60488	313;354	-0.207311	NaN	NaN	-0.207311
TYRO3	Tyrosine-protein kinase receptor TYRO3	H3BPR7;H0YNK6;Q06418	64;537;582	-0.207278	NaN	NaN	-0.207278
PTRF	Polymerase I and transcript release factor	Q6NZI2;Q6NZI2-2;Q6NZI2-3	254;164;62	-0.207161	-0.129134	-0.226645	-0.363605
KIF20A	Kinesin-like protein KIF20A	B4DL79;O95235	346;364	-0.207045	-0.207045	NaN	NaN
H2AFY	Core histone macro-H2A.1;Histone H2A	O75367-2;O75367-3;O75367;D6RCF2	116;116;116;116	-0.206945	-0.34896	-0.255374	-0.206945
HSPA8	Heat shock cognate 71 kDa protein	P11142;E9PKE3;E9PNE6;P11142-2;E9PLF4;E9PQQ4;E9PQK7;E9PK54;E9PPY6;E9PN25	71;71;71;71;71;71;71;71;71;71	-0.206845	0.257011	NaN	-0.215128
TRAPPC13	Trafficking protein particle complex subunit 13	A5PLN9-2;A5PLN9-4;A5PLN9;A5PLN9-5;F5GXC3	389;390;395;396;397	-0.206828	NaN	NaN	-0.206828
TOM1	Target of Myb protein 1	O60784-4;O60784-2	413;446	-0.206678	NaN	NaN	-0.206678
PGAM1;PGAM4	Phosphoglycerate mutase 1;Probable phosphoglycerate mutase 4	P18669;Q8N0Y7	106;106	-0.206479	-0.206479	NaN	NaN
AHNAK	Neuroblast differentiation-associated protein AHNAK	Q09666	1012	-0.206279	NaN	NaN	-0.206279
LTA4H	Leukotriene A-4 hydrolase	P09960-4;P09960;P09960-3;P09960-2;B4DEH5	49;73;49;73;73	-0.206129	NaN	NaN	-0.206129
RPL5	60S ribosomal protein L5	P46777;R4GNJ2	27;27	-0.206112	-0.230668	-0.400949	0.390998
SPG20	Spartin	Q8N0X7	465	-0.206079	-0.341044	-0.0711029	NaN
ETNK1	Ethanolamine kinase 1	Q9HBU6-2;H0YH69;Q9HBU6	172;163;172	-0.205846	NaN	NaN	-0.205846
RNF216	E3 ubiquitin-protein ligase RNF216	Q9NWF9;Q9NWF9-1	362;419	-0.205613	NaN	NaN	-0.205613
CNN3	Calponin-3	F8WA86;Q15417;B4DFK6	186;232;191	-0.205563	-0.62411	NaN	0.213005
NUP205	Nuclear pore complex protein Nup205	Q92621;F2Z2D0	69;69	-0.205447	-0.205447	NaN	NaN
DAZAP2	DAZ-associated protein 2	Q15038-4;F8VUW5;Q15038-3;E9PB45;Q15038	71;93;121;131;153	-0.205397	-0.205397	NaN	NaN
[truncated: 3,984 more rows]

## Sheet: Modification specific peptides
Gene Names	Protein Names	Protein accesion numbers	Peptide sequence	Modifications	Log2 SILAC UV/mock pooled	Log2 UV/Mock exp1	Log2 UV/Mock exp2	Log2 UV/Mock exp3
[truncated: 16,291 more rows]
