# Supplementary material for: DNA damage-induced histone H1 ubiquitylation is mediated by HUWE1 and stimulates the RNF8-RNF168 pathway
Source: Sci Rep. 2017 Nov 10;7:15353. doi: 10.1038/s41598-017-15194-y (PMC5681673; doi:10.1038/s41598-017-15194-y)
Supplement: Supplementary file 3 — Supplemental Table S3 [file 41598_2017_15194_MOESM3_ESM.xls]

## Sheet: Table legend
di-Gly IP after UV irradiation using WT and HUWE1 KO cells
Pooled: Experiments quantified together with MaxQuant
Gene names: Names of genes in which GlyGly site is identified
Protein names: Names of proteins in which GlyGly site is identified
Protein accesion numbers: The different identifiers that protein, in which GlyGly site is identified, is associated with
diGly (K) site position: Amino acid number of identified diGly sites within the protein
Log2 UV/Mock WT: Log 2 of the average normalized heavy(UV)/Light(Mock) SILAC ratio from 2 independent experiments with WT cells as quantified by maxquant
Log2 UV/mock HUWE1 KO: Log 2 of the average normalized heavy(UV)/Light(Mock) SILAC ratio from 2 independent experiments with HUWE1 KO cells as quantified by maxquant
Separate experiments: Experiments quantified separately with MaxQuant
Gene names: Names of genes in which GlyGly site is identified
Protein names: Names of proteins in which GlyGly site is identified
Protein accesion numbers: The different identifiers that protein, in which GlyGly site is identified, is associated with
diGly (K) site position: Amino acid number of identified diGly sites within the protein
Log2 UV/Mock WT exp 1: Log 2 of the average normalized heavy(UV)/Light(Mock) SILAC ratio from experiment 1 in WT cells
Log2 UV/mock HUWE1 KO exp 1: Log 2 of the average normalized heavy(UV)/Light(Mock) SILAC ratio from experiment 1 in HUWE1 KO cells
Log2 UV/Mock WT exp 2: Log 2 of the average normalized heavy(UV)/Light(Mock) SILAC ratio from experiment 2 in WT cells
Log2 UV/mock HUWE1 KO exp 2: Log 2 of the average normalized heavy(UV)/Light(Mock) SILAC ratio from experiment 2 in HUWE1 KO cells

## Sheet: Pooled
Gene names	Protein names	Protein accesion numbers	diGly (K) site position	Log2 UV/mock WT	Log2 UV/mock HUWE1 KO
AAAS	Aladin	Q9NRG9-2;Q9NRG9;H3BU82;F8VZ44	268;301;141;177	-0.148017	NaN
AAAS	Aladin	Q9NRG9-2;Q9NRG9;F8VUB6	52;52;52	-0.0209258	-0.134509
AAAS	Aladin	Q9NRG9-2;Q9NRG9;F8VUB6	56;56;56	0.0176369	NaN
AADAC	Arylacetamide deacetylase	P22760	309	-0.511588	NaN
AAMP	Angio-associated migratory cell protein	C9JG97;Q13685;C9JEH3	226;245;246	-0.313692	NaN
AAR2	Protein AAR2 homolog	Q9Y312;A2A2Q9	12;12	-0.311811	-0.906413
AARS	Alanine--tRNA ligase, cytoplasmic	P49588	930	-0.532804	NaN
AARS	Alanine--tRNA ligase, cytoplasmic	P49588	934	0.445091	NaN
AARS	Alanine--tRNA ligase, cytoplasmic	P49588;H3BPK7	677;126	NaN	-0.293377
AATF	Protein AATF	Q9NY61	246	-0.415191	-0.739252
ABCA1	ATP-binding cassette sub-family A member 1	O95477	2153	-0.563923	NaN
ABCA1	ATP-binding cassette sub-family A member 1	O95477	2255	0.159758	NaN
ABCA10	ATP-binding cassette sub-family A member 10	E5RFN6;Q8WWZ4-2;Q8WWZ4	719;696;719	NaN	-2.16288
ABCA2	ATP-binding cassette sub-family A member 2	Q9BZC7-2;Q9BZC7;Q9BZC7-3;J3QSS3;H0Y8D6;E7EU84;H0Y8C9	1336;1336;1337;1337;687;1366;684	0.601982	-0.163672
ABCA2	ATP-binding cassette sub-family A member 2	Q9BZC7-2;Q9BZC7;Q9BZC7-3;J3QSS3;H0Y8D6	2025;2025;2026;2026;1376	NaN	NaN
ABCA5	ATP-binding cassette sub-family A member 5	K7EJW6;Q8WWZ7-3;Q8WWZ7;E7ETD3	305;562;1339;1340	NaN	NaN
ABCA8	ATP-binding cassette sub-family A member 8	O94911;C9JQE6	771;811	0.180148	NaN
ABCB6	ATP-binding cassette sub-family B member 6, mitochondrial	H7BXK9;Q9NP58-4;Q9NP58	312;418;464	-0.551649	-0.0750032
ABCB6	ATP-binding cassette sub-family B member 6, mitochondrial	H7BXK9;Q9NP58-4;Q9NP58	330;436;482	-0.0206477	0.560421
ABCB6	ATP-binding cassette sub-family B member 6, mitochondrial	H7BXK9;Q9NP58-4;Q9NP58	417;523;569	0.387142	NaN
ABCB6	ATP-binding cassette sub-family B member 6, mitochondrial	H7BXK9;Q9NP58-4;Q9NP58	619;725;771	0.174151	0.490365
ABCB6	ATP-binding cassette sub-family B member 6, mitochondrial	H7BXK9;Q9NP58-4;Q9NP58	684;790;836	0.123269	0.506703
ABCB8	ATP-binding cassette sub-family B member 8, mitochondrial	G3XAP3;Q9NUT2-2;Q9NUT2;C9JYI3;C9JTY4;E7ENE8;A5D8W3	142;230;247;230;230;267;230	-0.333898	NaN
ABCB9	ATP-binding cassette sub-family B member 9	F5GYI2;F5H7U2;Q9NP78-3;Q9NP78-6;Q9NP78-5;Q9NP78-7;Q9NP78-2;Q9NP78;Q6P2Q0	194;112;568;568;568;505;525;568;568	NaN	-0.585626
ABCC1	Multidrug resistance-associated protein 1	P33527-6;P33527-4;P33527-2;P33527;P33527-8;P33527-7;P33527-5;I3L4X2;P33527-3;P33527-9	1122;1181;1122;1181;1066;1125;1066;1090;1125;1191	-0.334644	0.028852
ABCC1	Multidrug resistance-associated protein 1	P33527-6;P33527-4;P33527-2;P33527;P33527-8;P33527-7;P33527-5;I3L4X2;P33527-3;P33527-9	1274;1333;1274;1333;1218;1277;1218;1242;1277;1343	-0.274582	NaN
ABCC1	Multidrug resistance-associated protein 1	P33527-6;P33527-4;P33527-2;P33527;P33527-8;P33527-7;P33527-5;I3L4X2;P33527-3;P33527-9	1402;1461;1467;1526;1346;1405;1411;1435;1470;1536	-0.329849	NaN
ABCC1	Multidrug resistance-associated protein 1	P33527-6;P33527-4;P33527-2;P33527;P33527-8;P33527-7;P33527-5;I3L4X2;P33527-3;P33527-9	259;259;259;259;259;259;259;158;259;259	0.498455	NaN
ABCC1	Multidrug resistance-associated protein 1	P33527-6;P33527-4;P33527-2;P33527;P33527-8;P33527-7;P33527-5;I3L4X2;P33527-3;P33527-9	262;262;262;262;262;262;262;161;262;262	-0.0119371	-0.511691
ABCC1	Multidrug resistance-associated protein 1	P33527-6;P33527-4;P33527-2;P33527;P33527-8;P33527-7;P33527-5;I3L4X2;P33527-3;P33527-9	280;280;280;280;280;280;280;179;280;280	0.577538	-0.262954
ABCC1	Multidrug resistance-associated protein 1	P33527-6;P33527-4;P33527-2;P33527;P33527-8;P33527-7;P33527-5;I3L4X2;P33527-3;P33527-9	290;290;290;290;290;290;290;189;290;290	0.337083	0.0657102
ABCC1	Multidrug resistance-associated protein 1	P33527-6;P33527-4;P33527-2;P33527;P33527-8;P33527-7;P33527-5;I3L4X2;P33527-3;P33527-9	303;303;303;303;303;303;303;202;303;303	0.0695647	-0.0387027
ABCC1	Multidrug resistance-associated protein 1	P33527-6;P33527-4;P33527-2;P33527;P33527-8;P33527-7;P33527-5;I3L4X2;P33527-3;P33527-9	416;416;416;416;416;416;416;315;416;416	NaN	NaN
ABCC1	Multidrug resistance-associated protein 1	P33527-6;P33527-4;P33527-2;P33527;P33527-8;P33527-7;P33527-5;I3L4X2;P33527-3;P33527-9	496;496;496;496;496;496;496;395;496;496	0.0385767	-0.110869
ABCC1	Multidrug resistance-associated protein 1	P33527-6;P33527-4;P33527-2;P33527;P33527-8;P33527-7;P33527-5;I3L4X2;P33527-3;P33527-9	498;498;498;498;498;498;498;397;498;498	NaN	-0.0759001
ABCC1	Multidrug resistance-associated protein 1	P33527-6;P33527-4;P33527-2;P33527;P33527-8;P33527-7;P33527-5;I3L4X2;P33527-3;P33527-9	636;636;636;636;636;636;636;535;636;636	0.226262	-0.0561162
ABCC1	Multidrug resistance-associated protein 1	P33527-6;P33527-4;P33527-2;P33527;I3L4X2;P33527-9	755;814;755;814;713;814	0.254594	-0.517214
ABCC1	Multidrug resistance-associated protein 1	P33527-6;P33527-4;P33527-2;P33527;I3L4X2;P33527-9	759;818;759;818;717;818	NaN	-0.0110064
ABCC1	Multidrug resistance-associated protein 1	P33527-6;P33527-4;P33527-2;P33527;P33527-8;P33527-7;P33527-5;P33527-3	832;891;832;891;776;835;776;835	0.448372	0.407298
ABCC1	Multidrug resistance-associated protein 1	P33527-6;P33527-4;P33527-2;P33527;P33527-8;P33527-7;P33527-5;I3L4X2;P33527-3;P33527-9	835;894;835;894;779;838;779;803;838;904	0.56988	0.509645
ABCC1	Multidrug resistance-associated protein 1	P33527-6;P33527-4;P33527-2;P33527;P33527-8;P33527-7;P33527-5;I3L4X2;P33527-3;P33527-9	849;908;849;908;793;852;793;817;852;918	0.53037	0.328147
ABCC3	Canalicular multispecific organic anion transporter 2	O15438-2;O15438;O15438-4;O15438-5	278;278;329;278	0.106616	NaN
ABCC3	Canalicular multispecific organic anion transporter 2	O15438-2;O15438;O15438-4;O15438-5	512;512;563;512	-0.387091	0.0947766
ABCC3	Canalicular multispecific organic anion transporter 2	O15438-2;O15438;O15438-4;H0Y8Q6	938;938;989;87	0.269273	NaN
ABCC4	Multidrug resistance-associated protein 4	O15439;O15439-2	1265;1218	0.697329	0.138552
ABCC4	Multidrug resistance-associated protein 4	O15439;O15439-2	1271;1224	-0.55824	NaN
ABCC4	Multidrug resistance-associated protein 4	O15439;O15439-2	1278;1231	0.502432	0.740884
ABCC4	Multidrug resistance-associated protein 4	O15439;B7Z3Q7;O15439-3;O15439-2	515;440;515;515	0.612211	0.0965317
ABCC4	Multidrug resistance-associated protein 4	O15439;B7Z3Q7;O15439-3;O15439-2	622;547;622;622	0.264236	0.350158
ABCC4	Multidrug resistance-associated protein 4	O15439;B7Z3Q7;O15439-3	670;595;670	0.298776	-0.182131
ABCC4	Multidrug resistance-associated protein 4	O15439;B7Z3Q7;O15439-3	695;620;695	-0.440322	NaN
ABCC5	Multidrug resistance-associated protein 5	Q86UX3;O15440	797;797	0.308594	NaN
ABCC5	Multidrug resistance-associated protein 5	Q86UX3;O15440	798;798	-0.0742284	NaN
ABCC8	ATP-binding cassette sub-family C member 8	E9PK50;Q09428;Q09428-2	755;765;766	-0.0479796	NaN
ABCD1	ATP-binding cassette sub-family D member 1	P33897	602	-0.486145	NaN
ABCD1;ABCD2	ATP-binding cassette sub-family D member 1;ATP-binding cassette sub-family D member 2	P33897;H0Y7L9;Q9UBJ2	407;75;411	-0.197815	-0.114847
ABCD1;ABCD2	ATP-binding cassette sub-family D member 1;ATP-binding cassette sub-family D member 2	P33897;Q9UBJ2	610;614	-0.257131	NaN
ABCD3	ATP-binding cassette sub-family D member 3	P28288;E7EUE1;F5GYC1	286;310;213	NaN	0.0668125
ABCD3	ATP-binding cassette sub-family D member 3	P28288;E7EUE1;F5GYC1;P28288-2	576;600;503;466	-0.122303	-0.465122
ABCD4	ATP-binding cassette sub-family D member 4	H0YJ78;F8W7M4;O14678	91;375;479	NaN	-0.313226
ABCE1	ATP-binding cassette sub-family E member 1	P61221	541	-0.374393	-0.569351
ABCE1	ATP-binding cassette sub-family E member 1	P61221;D6R9I9;D6RGF4;H0Y990	121;121;121;54	-0.483622	0.038998
ABCE1	ATP-binding cassette sub-family E member 1	P61221;D6R9I9;D6RGF4;H0Y990	158;158;158;91	-0.900045	NaN
ABCE1	ATP-binding cassette sub-family E member 1	P61221;D6R9I9;D6RGF4;H0Y990	191;191;191;124	-1.28623	NaN
ABCE1	ATP-binding cassette sub-family E member 1	P61221;D6R9I9	210;210	-0.868937	NaN
ABCE1	ATP-binding cassette sub-family E member 1	P61221;D6R9I9	250;250	-1.10715	-0.0606982
ABCE1	ATP-binding cassette sub-family E member 1	P61221;D6R9I9	397;397	0.642655	NaN
ABCE1	ATP-binding cassette sub-family E member 1	P61221;D6R9I9	415;415	-0.949032	NaN
ABCF2	ATP-binding cassette sub-family F member 2	Q9UG63;Q75MJ1;C9JHK9;C9JZV3	203;203;203;203	0.468948	0.327687
ABCF2	ATP-binding cassette sub-family F member 2	Q9UG63;Q75MJ1	365;365	-0.0549467	0.103531
ABCF2	ATP-binding cassette sub-family F member 2	Q9UG63;Q75MJ1	436;436	-1.18105	NaN
ABCF2	ATP-binding cassette sub-family F member 2	Q9UG63;Q75MJ1	618;618	NaN	0.0360461
ABCG1	ATP-binding cassette sub-family G member 1	C9JKD9;P45844-7;P45844-6;P45844-5;P45844-4;P45844-3;P45844-2;P45844	55;33;51;52;55;57;66;55	NaN	-0.268122
ABHD17A	Alpha/beta hydrolase domain-containing protein 17A	Q96GS6-3;Q96GS6;Q96GS6-2	227;227;278	-0.0193458	0.413919
ABHD17A	Alpha/beta hydrolase domain-containing protein 17A	Q96GS6-3;Q96GS6;Q96GS6-2;Q96GS6-4;K7EQ25	92;92;92;92;92	NaN	0.131326
ABHD17B	Alpha/beta hydrolase domain-containing protein 17B	Q5VST6;Q5VST6-2	140;140	NaN	NaN
ABHD17B	Alpha/beta hydrolase domain-containing protein 17B	Q5VST6;Q5VST6-2	207;207	-0.216971	-0.0591041
ABHD17C	Alpha/beta hydrolase domain-containing protein 17C	H0YN98;Q6PCB6	13;248	-0.0624146	NaN
ABHD2	Abhydrolase domain-containing protein 2	H3BMT2;H3BUZ6;P08910	57;57;57	-0.950564	-0.524977
ABHD3	Abhydrolase domain-containing protein 3	J3KSP1;J3KTE1;Q8WU67	137;279;332	-1.11007	NaN
ABHD3	Abhydrolase domain-containing protein 3	J3KSP1;J3KTE1;Q8WU67	93;235;288	NaN	0.621899
ABHD4	Abhydrolase domain-containing protein 4	J3KMW0;Q8TB40	126;192	-0.0116171	NaN
ABI1	Abl interactor 1	Q8IZP0-11;Q8IZP0-10;Q8IZP0-8;F5H1G9;Q8IZP0-7;F8WA55;Q8IZP0-2;Q8IZP0-4;Q8IZP0-3;Q8IZP0-5;Q8IZP0-6;Q8IZP0-9;F8WA56;Q8IZP0-12;Q8IZP0;A6NFN2	16;16;16;16;16;16;16;16;16;16;16;16;16;16;16;16	NaN	NaN
ACAA1	3-ketoacyl-CoA thiolase, peroxisomal	C9JDE9;P09110;H7C131	251;292;182	NaN	-0.0839515
ACACA	Acetyl-CoA carboxylase 1;Biotin carboxylase	Q13085-3;Q13085-2;Q13085;Q13085-4;Q59FY4	1710;1730;1788;1825;440	-0.649571	NaN
ACACA	Acetyl-CoA carboxylase 1;Biotin carboxylase	Q13085-3;Q13085-2;Q13085;Q13085-4;Q59FY4	1778;1798;1856;1893;508	-1.07106	NaN
ACACA	Acetyl-CoA carboxylase 1;Biotin carboxylase	Q13085-3;Q13085-2;Q13085;Q13085-4;Q59FY4;K4DID9	1851;1871;1929;1966;581;55	-1.43183	NaN
ACACA	Acetyl-CoA carboxylase 1;Biotin carboxylase	Q13085-3;Q13085-2;Q13085;Q13085-4	198;218;276;313	NaN	0.148869
ACACA	Acetyl-CoA carboxylase 1;Biotin carboxylase	Q13085-3;Q13085-2;Q13085;Q13085-4	210;230;288;325	-0.0520272	NaN
ACACA	Acetyl-CoA carboxylase 1;Biotin carboxylase	Q13085-3;Q13085-2;Q13085;Q13085-4	214;234;292;329	NaN	0.0982848
ACACB;ACACA	Acetyl-CoA carboxylase 2;Biotin carboxylase;Acetyl-CoA carboxylase 1;Biotin carboxylase	O00763-2;F8W8T8;O00763;Q13085-3;Q13085-2;Q13085;Q13085-4	663;663;663;442;462;520;557	-0.240043	-0.369464
ACADM	Medium-chain specific acyl-CoA dehydrogenase, mitochondrial	B7Z9I1;P11310;P11310-2;Q5T4U5;E9PJM9	33;69;73;69;69	NaN	-0.629947
ACADVL	Very long-chain specific acyl-CoA dehydrogenase, mitochondrial	P49748-2;P49748;P49748-3;G3V1M7	470;492;515;112	NaN	-0.316241
ACBD3	Golgi resident protein GCP60	Q9H3P7	339	NaN	NaN
ACBD3	Golgi resident protein GCP60	Q9H3P7	386	0.0889557	-0.294084
ACBD5	Acyl-CoA-binding domain-containing protein 5	Q5T8D3-2;Q5T8D3-3;Q5T8E0;Q5T8D3-4;Q5T8D3;B7Z2A7	100;135;142;26;133;26	NaN	-0.0393252
ACBD5	Acyl-CoA-binding domain-containing protein 5	Q5T8D3-2;Q5T8D3-3;Q5T8E0;Q5T8D3-4;Q5T8D3;B7Z2A7	118;153;160;44;151;44	NaN	-0.290462
ACBD5	Acyl-CoA-binding domain-containing protein 5	Q5T8D3-2;Q5T8D3-3;Q5T8E0;Q5T8D3-4;Q5T8D3;B7Z2A7	119;154;161;45;152;45	-0.387374	NaN
ACBD5	Acyl-CoA-binding domain-containing protein 5	Q5T8D3-2;Q5T8D3-3;Q5T8D3-4;B7Z2A7	141;176;67;67	NaN	NaN
ACBD5	Acyl-CoA-binding domain-containing protein 5	Q5T8D3-2;Q5T8D3-3;Q5T8E0;Q5T8D3-4;Q5T8D3	223;258;276;149;267	-0.381555	0.0123541
ACBD5	Acyl-CoA-binding domain-containing protein 5	Q5T8D3-2;Q5T8D3-3;Q5T8E0;Q5T8D3	43;78;85;76	NaN	-0.414499
ACIN1	Apoptotic chromatin condensation inducer in the nucleus	E7EQT4;Q9UKV3-5;Q9UKV3	198;238;238	NaN	NaN
ACIN1	Apoptotic chromatin condensation inducer in the nucleus	E7EQT4;Q9UKV3-5;Q9UKV3	228;268;268	NaN	NaN
ACLY	ATP-citrate synthase	P53396-2;P53396;B4E3P0	1067;1077;806	-0.362918	-0.13622
ACLY	ATP-citrate synthase	P53396-2;P53396	159;159	NaN	-0.834931
ACLY	ATP-citrate synthase	P53396-2;P53396	272;272	NaN	0.263876
ACLY	ATP-citrate synthase	P53396-2;P53396;B4E3P0;K7ESG8	4;4;4;4	-0.0759457	0.201006
ACLY	ATP-citrate synthase	P53396-2;P53396;B4E3P0	528;538;267	-0.190125	NaN
ACLY	ATP-citrate synthase	P53396-2;P53396;B4E3P0	530;540;269	0.0137838	NaN
ACLY	ATP-citrate synthase	P53396-2;P53396;B4E3P0	536;546;275	-0.50228	NaN
ACLY	ATP-citrate synthase	P53396-2;P53396;B4E3P0	625;635;364	-0.335863	NaN
ACLY	ATP-citrate synthase	P53396-2;P53396;B4E3P0	770;780;509	-0.37049	NaN
ACLY	ATP-citrate synthase	P53396-2;P53396;B4E3P0	908;918;647	-0.218582	0.103934
ACLY	ATP-citrate synthase	P53396-2;P53396;B4E3P0	934;944;673	NaN	NaN
ACLY	ATP-citrate synthase	P53396-2;P53396;B4E3P0	938;948;677	-0.664723	NaN
ACLY	ATP-citrate synthase	P53396-2;P53396;B4E3P0	954;964;693	-0.293253	-0.206146
ACLY	ATP-citrate synthase	P53396-2;P53396;B4E3P0	981;991;720	-0.105178	0.0963968
ACOX3	Peroxisomal acyl-coenzyme A oxidase 3	O15254-2;O15254	291;291	-1.20896	NaN
ACP1	Low molecular weight phosphotyrosine protein phosphatase	P24666-3;P24666-2;P24666	79;113;113	NaN	-0.449493
ACSL1	Long-chain-fatty-acid--CoA ligase 1	D6RER0;B7Z3Z9;E7EPM6;P33121-2;P33121;B7Z452	216;45;182;216;216;216	NaN	0.0186342
ACSL1	Long-chain-fatty-acid--CoA ligase 1	D6RER0;B7Z3Z9;E7EPM6;P33121-2;P33121;B7Z452;H0Y9Z9	356;185;322;356;356;356;78	NaN	-0.590506
ACSL3	Long-chain-fatty-acid--CoA ligase 3	O95573	157	0.284988	NaN
ACSL3	Long-chain-fatty-acid--CoA ligase 3	O95573	507	0.119423	NaN
ACSL3	Long-chain-fatty-acid--CoA ligase 3	O95573	509	-0.456286	NaN
ACSL3	Long-chain-fatty-acid--CoA ligase 3	O95573	673	NaN	-0.786049
ACSL3	Long-chain-fatty-acid--CoA ligase 3	O95573;H7C260	363;133	-0.693994	0.321582
ACSL3	Long-chain-fatty-acid--CoA ligase 3	O95573;H7C260	376;146	-0.123921	-0.269634
ACSL3	Long-chain-fatty-acid--CoA ligase 3	O95573;H7C260	397;167	-0.444871	NaN
ACSL3	Long-chain-fatty-acid--CoA ligase 3	O95573;H7BYZ7	547;48	-0.154634	0.202261
ACSL3	Long-chain-fatty-acid--CoA ligase 3	O95573;H7BYZ7	642;143	0.304628	NaN
ACSL3	Long-chain-fatty-acid--CoA ligase 3	F5GWH2;O95573	68;220	-0.633703	NaN
ACSL3	Long-chain-fatty-acid--CoA ligase 3	F5GWH2;O95573	88;240	NaN	NaN
ACSL3		F5GWH2	5	NaN	NaN
ACSL3		F5GWH2	7	NaN	NaN
ACSL4	Long-chain-fatty-acid--CoA ligase 4	O60488-2;O60488;D6RF95	107;148;107	NaN	-0.059931
ACSL4	Long-chain-fatty-acid--CoA ligase 4	O60488-2;O60488	182;223	-0.617211	NaN
ACSL4	Long-chain-fatty-acid--CoA ligase 4	O60488-2;O60488	313;354	0.105946	-0.512493
ACSL4	Long-chain-fatty-acid--CoA ligase 4	O60488-2;O60488	315;356	-0.0177675	NaN
ACSL4	Long-chain-fatty-acid--CoA ligase 4	O60488-2;O60488	319;360	0.00317044	-0.0315774
ACSL4	Long-chain-fatty-acid--CoA ligase 4	O60488-2;O60488	326;367	NaN	-0.493703
ACSL4	Long-chain-fatty-acid--CoA ligase 4	O60488-2;O60488	347;388	0.112367	0.0469799
ACSL4	Long-chain-fatty-acid--CoA ligase 4	O60488-2;O60488;H0Y9A0	360;401;5	0.305912	-0.0383322
ACSL4	Long-chain-fatty-acid--CoA ligase 4	O60488-2;O60488;H0Y9A0	366;407;11	NaN	0.302875
ACSL4	Long-chain-fatty-acid--CoA ligase 4	O60488-2;O60488;H0Y9A0	372;413;17	0.258579	-0.071497
ACSL4	Long-chain-fatty-acid--CoA ligase 4	O60488-2;O60488;H0Y9A0	386;427;31	0.0531113	-0.300111
ACSL4	Long-chain-fatty-acid--CoA ligase 4	O60488-2;O60488;H0Y9A0	457;498;102	0.000432744	-0.234296
ACSL4	Long-chain-fatty-acid--CoA ligase 4	O60488-2;O60488;H0Y9A0	459;500;104	-0.209111	-0.447249
ACSL4	Long-chain-fatty-acid--CoA ligase 4	O60488-2;O60488;H0Y9A0	495;536;140	-0.284845	-1.30568
ACSL4	Long-chain-fatty-acid--CoA ligase 4	O60488-2;O60488	552;593	NaN	0.0139267
ACSL4	Long-chain-fatty-acid--CoA ligase 4	O60488-2;O60488	580;621	-0.385714	-0.918469
ACSL4	Long-chain-fatty-acid--CoA ligase 4	O60488-2;O60488	610;651	-0.0891292	NaN
ACSL4	Long-chain-fatty-acid--CoA ligase 4	O60488-2;O60488	620;661	0.450802	0.412836
ACSL4	Long-chain-fatty-acid--CoA ligase 4	O60488-2;O60488	661;702	0.54409	-0.178241
ACSL4;ACSL3	Long-chain-fatty-acid--CoA ligase 4;Long-chain-fatty-acid--CoA ligase 3	O60488-2;O60488;O95573	649;690;699	-0.0100182	-0.329178
ACSL4;ACSL3	Long-chain-fatty-acid--CoA ligase 4;Long-chain-fatty-acid--CoA ligase 3	O60488-2;O60488;O95573	651;692;701	-0.220295	-0.384358
ACTB	Actin, cytoplasmic 1;Actin, cytoplasmic 1, N-terminally processed	P60709;G5E9R0;E7EVS6;C9JZR7;C9JTX5	18;18;18;18;18	0.466549	0.394295
ACTB;ACTG1	Actin, cytoplasmic 1;Actin, cytoplasmic 1, N-terminally processed;Actin, cytoplasmic 2;Actin, cytoplasmic 2, N-terminally processed	P60709;G5E9R0;E7EVS6;P63261;I3L3I0;I3L1U9;I3L4N8;I3L3R2;J3KT65	113;113;113;113;113;113;104;113;113	-0.232362	-0.435378
ACTB;ACTG1	Actin, cytoplasmic 1;Actin, cytoplasmic 1, N-terminally processed;Actin, cytoplasmic 2;Actin, cytoplasmic 2, N-terminally processed	P60709;P63261	284;284	-0.40112	NaN
ACTB;ACTG1	Actin, cytoplasmic 1;Actin, cytoplasmic 1, N-terminally processed;Actin, cytoplasmic 2;Actin, cytoplasmic 2, N-terminally processed	P60709;P63261	291;291	-0.108083	-0.569329
ACTB;ACTG1;ACTC1;ACTG2;ACTA2;ACTA1	Actin, cytoplasmic 1;Actin, cytoplasmic 1, N-terminally processed;Actin, cytoplasmic 2;Actin, cytoplasmic 2, N-terminally processed;Actin, alpha cardiac muscle 1;Actin, gamma-enteric smooth muscle;Actin, aortic smooth muscle;Actin, alpha skeletal muscle	P60709;P63261;P68032;P63267;P62736;P68133;Q5T8M8;A6NL76;Q5T8M7;P63267-2	315;315;317;316;317;317;227;229;282;273	-0.206728	-0.276048
ACTB;ACTG1;ACTC1;ACTG2;ACTA2;ACTA1	Actin, cytoplasmic 1;Actin, cytoplasmic 1, N-terminally processed;Actin, cytoplasmic 2;Actin, cytoplasmic 2, N-terminally processed;Actin, alpha cardiac muscle 1;Actin, gamma-enteric smooth muscle;Actin, aortic smooth muscle;Actin, alpha skeletal muscle	P60709;P63261;P68032;P63267;P62736;P68133;Q5T8M8;A6NL76;Q5T8M7;P63267-2	326;326;328;327;328;328;238;240;293;284	-0.0581725	-0.191047
ACTB;ACTG1;ACTC1;ACTG2;ACTA2;ACTA1	Actin, cytoplasmic 1;Actin, cytoplasmic 1, N-terminally processed;Actin, cytoplasmic 2;Actin, cytoplasmic 2, N-terminally processed;Actin, alpha cardiac muscle 1;Actin, gamma-enteric smooth muscle;Actin, aortic smooth muscle;Actin, alpha skeletal muscle	P60709;P63261;P68032;P63267;P62736;P68133;Q5T8M8;A6NL76;Q5T8M7;P63267-2	328;328;330;329;330;330;240;242;295;286	-0.256201	-0.370881
ACTB;ACTG1;ACTC1;ACTG2;ACTA2;ACTA1	Actin, cytoplasmic 1;Actin, cytoplasmic 1, N-terminally processed;Actin, cytoplasmic 2;Actin, cytoplasmic 2, N-terminally processed;Actin, alpha cardiac muscle 1;Actin, gamma-enteric smooth muscle;Actin, aortic smooth muscle;Actin, alpha skeletal muscle	C9JUM1;K7EM38;P60709;G5E9R0;E7EVS6;C9JZR7;C9JTX5;P63261;I3L3I0;I3L1U9;I3L3R2;J3KT65;P68032;P63267;P62736;P68133;Q5T8M8;A6NL76;Q5T8M7;C9JFL5;F6UVQ4;F6QUT6;F8WB63;B8ZZJ2	53;50;50;50;50;50;50;50;50;50;50;50;52;51;52;52;52;52;52;51;52;52;51;51	-0.237115	-0.118602
ACTB;ACTG1;ACTC1;ACTG2;ACTA2;ACTA1	Actin, cytoplasmic 1;Actin, cytoplasmic 1, N-terminally processed;Actin, cytoplasmic 2;Actin, cytoplasmic 2, N-terminally processed;Actin, alpha cardiac muscle 1;Actin, gamma-enteric smooth muscle;Actin, aortic smooth muscle;Actin, alpha skeletal muscle	C9JUM1;K7EM38;P60709;G5E9R0;E7EVS6;C9JZR7;C9JTX5;P63261;I3L3I0;I3L1U9;I3L4N8;I3L3R2;J3KT65;P68032;P63267;P62736;P68133;Q5T8M8;A6NL76;Q5T8M7;C9JFL5;F6UVQ4;F6QUT6;F8WB63;B8ZZJ2	64;61;61;61;61;61;61;61;61;61;52;61;61;63;62;63;63;63;63;63;62;63;63;62;62	-0.187329	-0.144776
ACTB;ACTG1;ACTC1;ACTG2;ACTA2;ACTA1;ACTBL2	Actin, cytoplasmic 1;Actin, cytoplasmic 1, N-terminally processed;Actin, cytoplasmic 2;Actin, cytoplasmic 2, N-terminally processed;Actin, alpha cardiac muscle 1;Actin, gamma-enteric smooth muscle;Actin, aortic smooth muscle;Actin, alpha skeletal muscle;Beta-actin-like protein 2	P60709;P63261;I3L3I0;I3L1U9;I3L4N8;P68032;P63267;P62736;P68133;Q5T8M7;P63267-2;Q562R1	191;191;191;191;182;193;192;193;193;158;149;192	-0.46917	-0.379583
ACTB;ACTG1;ACTC1;ACTG2;ACTA2;ACTA1;ACTBL2	Actin, cytoplasmic 1;Actin, cytoplasmic 1, N-terminally processed;Actin, cytoplasmic 2;Actin, cytoplasmic 2, N-terminally processed;Actin, alpha cardiac muscle 1;Actin, gamma-enteric smooth muscle;Actin, aortic smooth muscle;Actin, alpha skeletal muscle;Beta-actin-like protein 2	P60709;P63261;P68032;P63267;P62736;P68133;Q5T8M8;A6NL76;Q5T8M7;P63267-2;Q562R1	336;336;338;337;338;338;248;250;303;294;337	-0.280124	NaN
ACTB;ACTG1;POTEE	Actin, cytoplasmic 1;Actin, cytoplasmic 1, N-terminally processed;Actin, cytoplasmic 2;Actin, cytoplasmic 2, N-terminally processed;POTE ankyrin domain family member E	P60709;P63261;I3L4N8;Q6S8J3	215;215;206;915	-0.119369	NaN
ACTB;ACTG1;POTEE	Actin, cytoplasmic 1;Actin, cytoplasmic 1, N-terminally processed;Actin, cytoplasmic 2;Actin, cytoplasmic 2, N-terminally processed;POTE ankyrin domain family member E	P60709;P63261;I3L4N8;Q6S8J3	238;238;229;938	-0.610345	-0.713308
ACTBL2	Beta-actin-like protein 2	Q562R1	329	-0.256201	-0.370881
ACTC1;ACTG2;ACTA2	Actin, alpha cardiac muscle 1;Actin, gamma-enteric smooth muscle;Actin, aortic smooth muscle	P68032;P63267;P62736;P63267-2	293;292;293;249	NaN	NaN
ACTC1;ACTG2;ACTA2;ACTA1	Actin, alpha cardiac muscle 1;Actin, gamma-enteric smooth muscle;Actin, aortic smooth muscle;Actin, alpha skeletal muscle	P68032;P63267;P62736;P68133;Q5T8M8;P63267-2;C9JFL5;F6UVQ4;F6QUT6	115;114;115;115;115;71;114;115;115	-1.15232	NaN
ACTC1;ACTG2;ACTA2;ACTA1	Actin, alpha cardiac muscle 1;Actin, gamma-enteric smooth muscle;Actin, aortic smooth muscle;Actin, alpha skeletal muscle	P68032;P63267;P62736;P68133;Q5T8M8;A6NL76;C9JFL5;F6UVQ4;F6QUT6;F8WB63;B8ZZJ2	70;69;70;70;70;70;69;70;70;69;69	-0.0483973	-0.169761
ACTC1;ACTG2;ACTA2;ACTA1	Actin, alpha cardiac muscle 1;Actin, gamma-enteric smooth muscle;Actin, aortic smooth muscle;Actin, alpha skeletal muscle	P68032;P63267;P62736;P68133;Q5T8M8;A6NL76;C9JFL5;F6UVQ4;F6QUT6;F8WB63;B8ZZJ2	86;85;86;86;86;86;85;86;86;85;85	-0.456544	NaN
ACTG1	Actin, cytoplasmic 2;Actin, cytoplasmic 2, N-terminally processed	K7EM38;P63261;I3L3I0;I3L1U9;I3L4N8;I3L3R2;J3KT65	18;18;18;18;18;18;18	0.523361	0.488721
ACTL6A	Actin-like protein 6A	O96019-2;O96019	184;226	-0.410045	NaN
ACTL6A	Actin-like protein 6A	O96019-2;O96019;H7C5S0;C9JQT2	20;62;57;20	-0.0323592	-0.306127
ACTL7B	Actin-like protein 7B	Q9Y614	40	-0.0118061	-0.200332
ACTL8	Actin-like protein 8	Q9H568	324	-0.00517412	NaN
ACTN1;ACTN4	Alpha-actinin-1;Alpha-actinin-4	P12814-2;P12814;P12814-3;B7TY16;H9KV75;O43707;D6PXK4	398;398;398;398;333;417;198	-0.0911717	0.197362
ACTN1;ACTN4	Alpha-actinin-1;Alpha-actinin-4	P12814-2;P12814;P12814-3;B7TY16;H9KV75;O43707;D6PXK4	402;402;402;402;337;421;202	-0.120263	0.599413
ACTN2;ACTN1;ACTN3;ACTN4	Alpha-actinin-2;Alpha-actinin-1;Alpha-actinin-3;Alpha-actinin-4	P35609;B2RCS5;P12814-2;P12814;P12814-3;B7TY16;Q08043;D6RH00;O43707;D6PXK4;F5GXS2;K7EP19	38;38;31;31;31;31;45;45;50;50;50;53	-0.166486	-0.0962213
ACTN2;ACTN1;ACTN4	Alpha-actinin-2;Alpha-actinin-1;Alpha-actinin-4	P35609;B2RCS5;P12814-2;P12814;P12814-3;B7TY16;H9KV75;O43707;D6PXK4;K7EJH8	338;338;331;331;331;331;266;350;131;151	-0.156997	0.241474
ACTN4	Alpha-actinin-4	O43707;K7EJH8	214;15	-0.409585	-0.309002
ACTN4	Alpha-actinin-4	O43707;K7EJH8	233;34	-0.0460569	-0.152981
ACTN4	Alpha-actinin-4	O43707;D6PXK4;K7EJH8	331;112;132	-0.430023	0.147437
ACTN4	Alpha-actinin-4	O43707;D6PXK4	432;213	NaN	-0.553596
ACTN4	Alpha-actinin-4	O43707;D6PXK4;F5GXS2;H7C144	604;385;214;40	0.245861	-0.61447
ACTR10	Actin-related protein 10	Q9NZ32;H0YJD9	403;135	-0.688706	NaN
ACTR1A	Alpha-centractin	F5H3I4;B4DXP9;P61163;R4GMT0	156;183;230;230	0.0142124	NaN
ACTR2	Actin-related protein 2	P61160;P61160-2;F5H6T1	118;123;63	-0.197038	-0.794683
ACTR2	Actin-related protein 2	P61160;P61160-2;F5H6T1	219;224;164	-0.146515	NaN
ACTR2	Actin-related protein 2	P61160;P61160-2;F5H6T1	331;336;276	-0.49478	NaN
ACTR2	Actin-related protein 2	P61160;P61160-2	46;46	-0.1376	-0.308734
ACTR2	Actin-related protein 2	P61160;P61160-2	53;53	-1.18961	NaN
ACTR3	Actin-related protein 3	P61158	38	-0.763832	NaN
ACTR3	Actin-related protein 3	P61158	42	-0.787568	NaN
ACTR3	Actin-related protein 3	P61158	53	-0.61626	NaN
ACTR3	Actin-related protein 3	P61158;B4DXW1;F5H3P5	240;189;178	-0.663351	NaN
ACTR3	Actin-related protein 3	P61158;B4DXW1;F5H3P5	251;200;189	-0.517792	NaN
ACTR3	Actin-related protein 3	P61158;B4DXW1;F5H3P5	317;266;255	-1.30002	NaN
ACTR3	Actin-related protein 3	P61158;B4DXW1	69;18	-0.360046	NaN
ACTR3	Actin-related protein 3	P61158;B4DXW1	75;24	-0.777715	NaN
ACTR3	Actin-related protein 3	P61158;B4DXW1;F5H3P5	99;48;37	-0.281755	NaN
ACTR5	Actin-related protein 5	Q9H9F9	283	-0.268452	NaN
ACTR8	Actin-related protein 8	Q9H981	6	-5.31341	NaN
ACTR8	Actin-related protein 8	Q9H981;Q9H981-3;H0Y849;Q9H981-2	385;90;139;274	-0.271148	NaN
ACVR1	Activin receptor type-1	Q04771	497	-0.124723	NaN
ACVRL1	Serine/threonine-protein kinase receptor R3	E7EN07;P37023;G3V1W8	317;491;505	NaN	-3.27341
ACYP1	Acylphosphatase-1;Acylphosphatase	P07311;G3V2U7	58;88	NaN	-0.149073
ADAD1	Adenosine deaminase domain-containing protein 1	C9JGM6;C9JAT9;Q96M93-3;Q96M93-2;Q96M93	89;89;71;89;89	-4.79538	NaN
ADAM10	Disintegrin and metalloproteinase domain-containing protein 10	O14672;B4DU28	714;413	-0.509594	NaN
ADAM10	Disintegrin and metalloproteinase domain-containing protein 10	O14672;B4DU28	721;420	-0.504407	-0.0962213
ADAM15	Disintegrin and metalloproteinase domain-containing protein 15	Q13444-11;A6NG98;Q13444-9;Q13444-8;Q13444-2;Q13444-7;Q13444-6;Q13444-12;Q13444-5;Q13444-4;Q13444-3;Q13444	435;435;729;729;729;729;729;739;729;729;729;729	NaN	-0.0516533
ADAM15	Disintegrin and metalloproteinase domain-containing protein 15	Q13444-11;A6NG98;Q13444-9;Q13444-8;Q13444-2;Q13444-7;Q13444-6;Q13444-12;Q13444-5;Q13444-4;Q13444-3;Q13444;Q13444-10	59;59;59;59;59;59;59;69;59;59;59;59;59	NaN	-0.756063
ADAM17	Disintegrin and metalloproteinase domain-containing protein 17	P78536	753	-0.324654	NaN
ADAM17	Disintegrin and metalloproteinase domain-containing protein 17	P78536	779	NaN	NaN
ADAM17	Disintegrin and metalloproteinase domain-containing protein 17	P78536	790	-0.16259	NaN
ADAM19	Disintegrin and metalloproteinase domain-containing protein 19	E5RIS2;Q9H013-2;E7ENW4;Q9H013	202;202;204;202	-1.60406	NaN
ADAM9	Disintegrin and metalloproteinase domain-containing protein 9	Q13443	741	0.0666748	0.140255
ADAM9	Disintegrin and metalloproteinase domain-containing protein 9	Q13443	781	-0.106917	-0.709552
ADAR	Double-stranded RNA-specific adenosine deaminase	P55265-5;P55265;P55265-4;E7ENU4;P55265-3;H0YCK3;P55265-2	300;595;638;638;595;590;595	-0.368439	-0.529906
ADAR	Double-stranded RNA-specific adenosine deaminase	P55265-5;P55265;P55265-4;E7ENU4;P55265-3;H0YCK3;P55265-2	342;637;680;680;637;632;637	NaN	-0.468591
ADAR	Double-stranded RNA-specific adenosine deaminase	P55265-5;P55265;P55265-4;E7ENU4;P55265-3;H0YCK3;P55265-2	370;665;708;708;665;660;665	0.0950467	NaN
ADAR	Double-stranded RNA-specific adenosine deaminase	P55265-5;P55265;P55265-4;E7ENU4;P55265-3;H0YCK3;P55265-2	503;798;841;841;779;793;798	NaN	0.290424
ADAR	Double-stranded RNA-specific adenosine deaminase	P55265-5;P55265;P55265-4;E7ENU4;P55265-3;H0YCK3;P55265-2	649;944;987;987;899;913;918	NaN	-0.283018
ADAR	Double-stranded RNA-specific adenosine deaminase	P55265-5;P55265;P55265-4;E7ENU4;P55265-3;H0YCK3;P55265-2	653;948;991;991;903;917;922	NaN	-0.355424
ADAT1	tRNA-specific adenosine deaminase 1	Q9BUB4-2;Q9BUB4	216;365	0.213752	NaN
ADAT2	tRNA-specific adenosine deaminase 2	Q7Z6V4;Q7Z6V5	8;8	NaN	NaN
ADCK3	Chaperone activity of bc1 complex-like, mitochondrial	Q5T7A2;Q5T7A4;Q8NI60-3;Q8NI60	36;116;139;191	NaN	NaN
ADCY6	Adenylate cyclase type 6	O43306-2;O43306	11;11	-0.0766454	NaN
ADCY7	Adenylate cyclase type 7	P51828	833	-0.829947	NaN
ADCY7	Adenylate cyclase type 7	P51828	899	0.0713508	NaN
ADCY7	Adenylate cyclase type 7	P51828	1073	0.0923428	NaN
ADCY7	Adenylate cyclase type 7	P51828;F5H4D1;H3BQ93;F5H699	316;316;316;316	0.350158	NaN
ADCY7	Adenylate cyclase type 7	P51828;F5H4D1;H3BQ93	443;443;443	-0.00121237	NaN
ADCY7	Adenylate cyclase type 7	P51828;F5H4D1;H3BQ93	477;477;477	0.118493	NaN
ADCY7	Adenylate cyclase type 7	P51828;F5H4D1	579;579	0.0207689	NaN
ADCY9	Adenylate cyclase type 9	O60503	321	-0.306609	NaN
ADCY9	Adenylate cyclase type 9	O60503	405	0.358171	NaN
ADCY9	Adenylate cyclase type 9	O60503	723	0.180912	NaN
ADCY9	Adenylate cyclase type 9	O60503	1218	0.291604	0.0406821
ADCY9	Adenylate cyclase type 9	O60503;I3NI20	564;92	0.266157	0.0147838
ADCY9	Adenylate cyclase type 9	O60503;I3NI20	622;150	-0.02283	NaN
ADCY9	Adenylate cyclase type 9	O60503;I3NI20	628;156	NaN	-0.256494
ADCY9	Adenylate cyclase type 9	O60503;I3NI20	684;231	0.712728	0.219215
ADCY9	Adenylate cyclase type 9	O60503;I3NI20	699;246	0.618145	1.31237
ADH5	Alcohol dehydrogenase class-3	P11766	330	NaN	-0.0397849
ADH5	Alcohol dehydrogenase class-3	P11766;D6RFE4	101;101	NaN	0.0265876
ADH5	Alcohol dehydrogenase class-3	P11766;H0YAG8	120;107	NaN	0.226385
ADH5	Alcohol dehydrogenase class-3	P11766;D6RFE4;D6R9G2;D6RAY0	7;7;7;7	NaN	-0.230482
ADH5	Alcohol dehydrogenase class-3	P11766;D6RFE4;D6R9G2;D6RAY0	9;9;9;9	NaN	0.125916
ADIPOR1	Adiponectin receptor protein 1	F8W782;C9J0W7;C9JNM5;Q96A54	39;39;39;39	-0.10183	0.739934
ADK	Adenosine kinase	P55263-2;P55263;P55263-4;P55263-3	239;256;221;199	NaN	-0.334243
ADK	Adenosine kinase	P55263-2;P55263;P55263-3	34;51;51	NaN	-0.478628
ADNP	Activity-dependent neuroprotector homeobox protein	Q9H2P0	408	-0.765842	-0.240861
ADNP	Activity-dependent neuroprotector homeobox protein	Q9H2P0	745	NaN	-0.47327
ADNP	Activity-dependent neuroprotector homeobox protein	Q9H2P0;E9PQK8	65;65	NaN	-0.969848
ADO	2-aminoethanethiol dioxygenase	Q96SZ5	55	NaN	0.753177
ADRM1	Proteasomal ubiquitin receptor ADRM1	Q16186	21	-0.0932171	-0.188052
ADRM1	Proteasomal ubiquitin receptor ADRM1	Q16186	34	-0.135966	-0.225312
ADRM1	Proteasomal ubiquitin receptor ADRM1	Q16186	42	0.14965	NaN
ADRM1	Proteasomal ubiquitin receptor ADRM1	Q16186	62	NaN	NaN
ADRM1	Proteasomal ubiquitin receptor ADRM1	Q16186	83	0.132643	0.437867
ADRM1	Proteasomal ubiquitin receptor ADRM1	Q16186	379	-0.183376	NaN
ADRM1	Proteasomal ubiquitin receptor ADRM1	Q16186	395	-0.33061	-0.128156
ADRM1	Proteasomal ubiquitin receptor ADRM1	Q16186	397	-0.0583378	-0.0551565
ADRM1	Proteasomal ubiquitin receptor ADRM1	Q16186	398	0.0549179	-0.389697
ADSS	Adenylosuccinate synthetase isozyme 2	P30520	173	NaN	-0.200598
AES	Amino-terminal enhancer of split	K7ELQ8;Q08117	19;19	-0.621644	NaN
AFF1	AF4/FMR2 family member 1	E7ETI4;E7EMC5;P51825;P51825-3;P51825-2	331;331;324;324;331	NaN	0.777535
AFF4	AF4/FMR2 family member 4	Q9UHB7-2;Q9UHB7;Q9UHB7-3	288;288;288	NaN	-0.173873
AFF4	AF4/FMR2 family member 4	Q9UHB7-2;Q9UHB7;Q9UHB7-3;H7C319	299;299;299;24	NaN	-0.414749
AFF4	AF4/FMR2 family member 4	Q9UHB7-2;Q9UHB7;Q9UHB7-3	344;344;344	NaN	-0.81525
AFF4	AF4/FMR2 family member 4	Q9UHB7-2;Q9UHB7;Q9UHB7-3	350;350;350	NaN	-0.250612
AFG3L2	AFG3-like protein 2	Q9Y4W6;K7EP56	173;52	-0.379132	NaN
AFM	Afamin	P43652	68	NaN	0.161307
AGL	Glycogen debranching enzyme;4-alpha-glucanotransferase;Amylo-alpha-1,6-glucosidase	P35573-2;P35573-3;P35573	662;663;679	-1.08171	NaN
AGPAT1	1-acyl-sn-glycerol-3-phosphate acyltransferase alpha	Q99943	67	NaN	-0.505369
AGPAT3	1-acyl-sn-glycerol-3-phosphate acyltransferase gamma	C9JL26;Q9NRZ7;Q9NRZ7-2;Q9NRZ7-3	195;195;133;215	NaN	-1.08507
AGPAT3	1-acyl-sn-glycerol-3-phosphate acyltransferase gamma	C9JL26;Q9NRZ7;C9JK35;C9JQX8;C9J184	8;8;8;8;8	-0.189269	NaN
AGPAT5	1-acyl-sn-glycerol-3-phosphate acyltransferase epsilon	Q9NUQ2	183	-0.0434526	-0.63377
AGPAT5	1-acyl-sn-glycerol-3-phosphate acyltransferase epsilon	Q9NUQ2	201	NaN	NaN
AGPAT9	Glycerol-3-phosphate acyltransferase 3	Q53EU6	81	-0.653854	-0.231803
AGPAT9	Glycerol-3-phosphate acyltransferase 3	Q53EU6	407	NaN	-0.0850682
AHCTF1	Protein ELYS	Q8WYP5;Q8WYP5-3;Q8WYP5-2	1002;1011;1037	NaN	-0.641829
AHCTF1	Protein ELYS	Q8WYP5;Q8WYP5-3;Q8WYP5-2	1069;1078;1104	-0.987732	-0.489889
AHCTF1	Protein ELYS	Q8WYP5;Q8WYP5-3;Q8WYP5-2	1109;1118;1144	-0.481626	-0.655467
AHCTF1	Protein ELYS	Q8WYP5;Q8WYP5-3;Q8WYP5-2	1158;1167;1193	-0.947389	-0.0102216
AHCTF1	Protein ELYS	Q8WYP5;Q8WYP5-3;Q8WYP5-2	975;984;1010	NaN	-0.235654
AHCY	Adenosylhomocysteinase	P23526;P23526-2	166;138	-0.151939	NaN
AHCY	Adenosylhomocysteinase	P23526;P23526-2	186;158	-0.011428	-0.355129
AHCY	Adenosylhomocysteinase	P23526;P23526-2	188;160	0.0137838	NaN
AHCY	Adenosylhomocysteinase	P23526;P23526-2	226;198	-0.213169	NaN
AHCY	Adenosylhomocysteinase	P23526;P23526-2	46;18	-0.938984	NaN
AHCYL1	Putative adenosylhomocysteinase 2	O43865;O43865-2	487;440	-0.341482	NaN
AHDC1	AT-hook DNA-binding motif-containing protein 1	Q5TGY3	609	NaN	-0.626781
AHI1	Jouberin	G8JLN6;H0YEF1;H0Y343;Q8N157	490;534;636;1136	0.294782	-0.155277
AHNAK	Neuroblast differentiation-associated protein AHNAK	Q09666	134	-0.644442	0.0608775
AHNAK	Neuroblast differentiation-associated protein AHNAK	Q09666	171	NaN	-0.266993
AHNAK	Neuroblast differentiation-associated protein AHNAK	Q09666	181	0.0413832	NaN
AHNAK	Neuroblast differentiation-associated protein AHNAK	Q09666	183	-0.174133	0.611078
AHNAK	Neuroblast differentiation-associated protein AHNAK	Q09666	252	NaN	0.0919367
AHNAK	Neuroblast differentiation-associated protein AHNAK	Q09666	263	NaN	NaN
AHNAK	Neuroblast differentiation-associated protein AHNAK	Q09666	530	NaN	0.105544
AHNAK	Neuroblast differentiation-associated protein AHNAK	Q09666	627	NaN	-0.135919
AHNAK	Neuroblast differentiation-associated protein AHNAK	Q09666	681	0.0250288	NaN
AHNAK	Neuroblast differentiation-associated protein AHNAK	Q09666	693	0.0817487	NaN
AHNAK	Neuroblast differentiation-associated protein AHNAK	Q09666	748	0.190552	-0.699701
AHNAK	Neuroblast differentiation-associated protein AHNAK	Q09666	763	0.00028851	NaN
AHNAK	Neuroblast differentiation-associated protein AHNAK	Q09666	800	NaN	0.207768
AHNAK	Neuroblast differentiation-associated protein AHNAK	Q09666	802	0.141171	NaN
AHNAK	Neuroblast differentiation-associated protein AHNAK	Q09666	807	0.1153	0.0192037
AHNAK	Neuroblast differentiation-associated protein AHNAK	Q09666	814	NaN	NaN
AHNAK	Neuroblast differentiation-associated protein AHNAK	Q09666	833	NaN	-0.143947
AHNAK	Neuroblast differentiation-associated protein AHNAK	Q09666	848	0.00129784	0.0607392
AHNAK	Neuroblast differentiation-associated protein AHNAK	Q09666	855	0.43957	NaN
AHNAK	Neuroblast differentiation-associated protein AHNAK	Q09666	884	0.436908	-0.228452
AHNAK	Neuroblast differentiation-associated protein AHNAK	Q09666	891	0.297485	-0.125179
AHNAK	Neuroblast differentiation-associated protein AHNAK	Q09666	930	NaN	-0.0963601
AHNAK	Neuroblast differentiation-associated protein AHNAK	Q09666	935	NaN	-0.0376213
AHNAK	Neuroblast differentiation-associated protein AHNAK	Q09666	942	0.178109	-0.205247
AHNAK	Neuroblast differentiation-associated protein AHNAK	Q09666	956	NaN	-0.645909
AHNAK	Neuroblast differentiation-associated protein AHNAK	Q09666	959	NaN	-0.00326418
AHNAK	Neuroblast differentiation-associated protein AHNAK	Q09666	976	0.467593	0.384823
AHNAK	Neuroblast differentiation-associated protein AHNAK	Q09666	997	-0.101165	-0.0729076
AHNAK	Neuroblast differentiation-associated protein AHNAK	Q09666	1000	0.123269	-0.023739
AHNAK	Neuroblast differentiation-associated protein AHNAK	Q09666	1005	-0.174052	0.287945
AHNAK	Neuroblast differentiation-associated protein AHNAK	Q09666	1012	0.257976	0.0368901
AHNAK	Neuroblast differentiation-associated protein AHNAK	Q09666	1049	NaN	-0.2123
AHNAK	Neuroblast differentiation-associated protein AHNAK	Q09666	1051	0.275722	NaN
AHNAK	Neuroblast differentiation-associated protein AHNAK	Q09666	1080	NaN	0.53067
AHNAK	Neuroblast differentiation-associated protein AHNAK	Q09666	1111	0.317072	0.072586
AHNAK	Neuroblast differentiation-associated protein AHNAK	Q09666	1140	NaN	-0.105132
AHNAK	Neuroblast differentiation-associated protein AHNAK	Q09666	1177	0.168385	NaN
AHNAK	Neuroblast differentiation-associated protein AHNAK	Q09666	1191	0.198746	-0.119902
AHNAK	Neuroblast differentiation-associated protein AHNAK	Q09666	1194	-0.280562	NaN
AHNAK	Neuroblast differentiation-associated protein AHNAK	Q09666	1205	0.408821	-0.0919865
AHNAK	Neuroblast differentiation-associated protein AHNAK	Q09666	1208	-0.488633	NaN
AHNAK	Neuroblast differentiation-associated protein AHNAK	Q09666	1210	-0.00800024	0.0954519
AHNAK	Neuroblast differentiation-associated protein AHNAK	Q09666	1225	0.413702	NaN
AHNAK	Neuroblast differentiation-associated protein AHNAK	Q09666	1232	0.329755	-0.0861245
AHNAK	Neuroblast differentiation-associated protein AHNAK	Q09666	1268	0.217107	0.138814
AHNAK	Neuroblast differentiation-associated protein AHNAK	Q09666	1305	NaN	NaN
AHNAK	Neuroblast differentiation-associated protein AHNAK	Q09666	1307	NaN	0.0875986
AHNAK	Neuroblast differentiation-associated protein AHNAK	Q09666	1319	NaN	0.0578315
AHNAK	Neuroblast differentiation-associated protein AHNAK	Q09666	1333	0.103128	-0.133227
AHNAK	Neuroblast differentiation-associated protein AHNAK	Q09666	1353	NaN	-0.0602469
AHNAK	Neuroblast differentiation-associated protein AHNAK	Q09666	1360	0.131458	NaN
AHNAK	Neuroblast differentiation-associated protein AHNAK	Q09666	1396	0.0593553	0.432959
AHNAK	Neuroblast differentiation-associated protein AHNAK	Q09666	1435	-1.02063	NaN
AHNAK	Neuroblast differentiation-associated protein AHNAK	Q09666	1447	0.00662118	NaN
AHNAK	Neuroblast differentiation-associated protein AHNAK	Q09666	1524	0.260267	-0.475635
AHNAK	Neuroblast differentiation-associated protein AHNAK	Q09666	1563	-0.472389	-0.37202
AHNAK	Neuroblast differentiation-associated protein AHNAK	Q09666	1589	-0.237115	-0.440753
AHNAK	Neuroblast differentiation-associated protein AHNAK	Q09666	1609	-0.189384	0.0714881
AHNAK	Neuroblast differentiation-associated protein AHNAK	Q09666	1652	NaN	-0.637266
AHNAK	Neuroblast differentiation-associated protein AHNAK	Q09666	1668	0.414027	0.110764
AHNAK	Neuroblast differentiation-associated protein AHNAK	Q09666	1791	NaN	-0.207161
AHNAK	Neuroblast differentiation-associated protein AHNAK	Q09666	1837	NaN	0.0994972
AHNAK	Neuroblast differentiation-associated protein AHNAK	Q09666	1904	0.148348	0.718789
AHNAK	Neuroblast differentiation-associated protein AHNAK	Q09666	1906	NaN	-0.475876
AHNAK	Neuroblast differentiation-associated protein AHNAK	Q09666	2132	NaN	-0.103302
AHNAK	Neuroblast differentiation-associated protein AHNAK	Q09666	2197	NaN	NaN
AHNAK	Neuroblast differentiation-associated protein AHNAK	Q09666	2257	1.06716	-0.0678632
AHNAK	Neuroblast differentiation-associated protein AHNAK	Q09666	2322	NaN	-0.371497
AHNAK	Neuroblast differentiation-associated protein AHNAK	Q09666	2368	0.0240359	NaN
AHNAK	Neuroblast differentiation-associated protein AHNAK	Q09666	2370	0.319271	NaN
AHNAK	Neuroblast differentiation-associated protein AHNAK	Q09666	2463	-0.350614	NaN
AHNAK	Neuroblast differentiation-associated protein AHNAK	Q09666	2466	NaN	-0.530552
AHNAK	Neuroblast differentiation-associated protein AHNAK	Q09666	2561	NaN	0.219091
AHNAK	Neuroblast differentiation-associated protein AHNAK	Q09666	2578	NaN	-1.02641
AHNAK	Neuroblast differentiation-associated protein AHNAK	Q09666	2780	0.0889557	-0.0203112
AHNAK	Neuroblast differentiation-associated protein AHNAK	Q09666	2848	NaN	-0.530468
AHNAK	Neuroblast differentiation-associated protein AHNAK	Q09666	2865	0.110096	0.107554
AHNAK	Neuroblast differentiation-associated protein AHNAK	Q09666	2872	0.0603241	-0.34507
AHNAK	Neuroblast differentiation-associated protein AHNAK	Q09666	2947	NaN	-0.240776
AHNAK	Neuroblast differentiation-associated protein AHNAK	Q09666	2973	0.387142	NaN
AHNAK	Neuroblast differentiation-associated protein AHNAK	Q09666	2978	0.394295	0.269033
AHNAK	Neuroblast differentiation-associated protein AHNAK	Q09666	2993	-0.0838138	NaN
AHNAK	Neuroblast differentiation-associated protein AHNAK	Q09666	3036	0.349479	-0.118054
AHNAK	Neuroblast differentiation-associated protein AHNAK	Q09666	3073	NaN	-0.429906
AHNAK	Neuroblast differentiation-associated protein AHNAK	Q09666	3075	-0.143325	-0.304612
AHNAK	Neuroblast differentiation-associated protein AHNAK	Q09666	3149	0.28558	-0.45259
AHNAK	Neuroblast differentiation-associated protein AHNAK	Q09666	3152	0.0866479	NaN
AHNAK	Neuroblast differentiation-associated protein AHNAK	Q09666	3164	0.186501	-0.0211747
AHNAK	Neuroblast differentiation-associated protein AHNAK	Q09666	3201	-0.158397	NaN
AHNAK	Neuroblast differentiation-associated protein AHNAK	Q09666	3203	NaN	-0.51773
AHNAK	Neuroblast differentiation-associated protein AHNAK	Q09666	3229	0.167743	-0.229264
AHNAK	Neuroblast differentiation-associated protein AHNAK	Q09666	3232	-0.114129	NaN
AHNAK	Neuroblast differentiation-associated protein AHNAK	Q09666	3256	0.092884	-0.461819
AHNAK	Neuroblast differentiation-associated protein AHNAK	Q09666	3275	0.249021	-0.330701
AHNAK	Neuroblast differentiation-associated protein AHNAK	Q09666	3277	0.453439	NaN
AHNAK	Neuroblast differentiation-associated protein AHNAK	Q09666	3303	-0.0959129	-0.0355496
AHNAK	Neuroblast differentiation-associated protein AHNAK	Q09666	3306	NaN	0.445621
AHNAK	Neuroblast differentiation-associated protein AHNAK	Q09666	3308	NaN	-0.0987064
AHNAK	Neuroblast differentiation-associated protein AHNAK	Q09666	3323	0.367371	-0.137807
AHNAK	Neuroblast differentiation-associated protein AHNAK	Q09666	3330	0.375178	-0.28736
AHNAK	Neuroblast differentiation-associated protein AHNAK	Q09666	3346	NaN	0.0231844
AHNAK	Neuroblast differentiation-associated protein AHNAK	Q09666	3363	0.448055	0.369159
AHNAK	Neuroblast differentiation-associated protein AHNAK	Q09666	3372	0.273814	-0.15975
AHNAK	Neuroblast differentiation-associated protein AHNAK	Q09666	3374	0.349931	0.379066
AHNAK	Neuroblast differentiation-associated protein AHNAK	Q09666	3425	NaN	-0.39534
AHNAK	Neuroblast differentiation-associated protein AHNAK	Q09666	3445	NaN	NaN
AHNAK	Neuroblast differentiation-associated protein AHNAK	Q09666	3452	0.221939	-0.572372
AHNAK	Neuroblast differentiation-associated protein AHNAK	Q09666	3488	0.326307	-0.218531
AHNAK	Neuroblast differentiation-associated protein AHNAK	Q09666	3539	0.388355	-0.0639067
AHNAK	Neuroblast differentiation-associated protein AHNAK	Q09666	3616	0.114367	-0.26993
AHNAK	Neuroblast differentiation-associated protein AHNAK	Q09666	3701	-2.03357	NaN
AHNAK	Neuroblast differentiation-associated protein AHNAK	Q09666	3910	NaN	-0.37118
AHNAK	Neuroblast differentiation-associated protein AHNAK	Q09666	4139	0.141694	NaN
AHNAK	Neuroblast differentiation-associated protein AHNAK	Q09666	4187	0.235359	NaN
AHNAK	Neuroblast differentiation-associated protein AHNAK	Q09666	4330	0.0611541	-0.0721945
AHNAK	Neuroblast differentiation-associated protein AHNAK	Q09666	4367	-0.417926	0.505789
AHNAK	Neuroblast differentiation-associated protein AHNAK	Q09666	4395	-0.437213	-0.379301
AHNAK	Neuroblast differentiation-associated protein AHNAK	Q09666	4489	0.0708015	NaN
AHNAK	Neuroblast differentiation-associated protein AHNAK	Q09666	4532	NaN	-0.0316069
AHNAK	Neuroblast differentiation-associated protein AHNAK	Q09666	4794	0.874285	-0.157351
AHNAK	Neuroblast differentiation-associated protein AHNAK	Q09666	4831	-0.0623392	NaN
AHNAK	Neuroblast differentiation-associated protein AHNAK	Q09666	4833	NaN	-0.15404
AHNAK	Neuroblast differentiation-associated protein AHNAK	Q09666	4845	0.347779	0.399663
AHNAK	Neuroblast differentiation-associated protein AHNAK	Q09666	4859	0.196229	NaN
AHNAK	Neuroblast differentiation-associated protein AHNAK	Q09666	4862	NaN	-0.049039
AHNAK	Neuroblast differentiation-associated protein AHNAK	Q09666	4864	0.120617	-0.121345
AHNAK	Neuroblast differentiation-associated protein AHNAK	Q09666	4879	0.170694	-0.0640123
AHNAK	Neuroblast differentiation-associated protein AHNAK	Q09666	4886	0.0441843	-0.151458
AHNAK	Neuroblast differentiation-associated protein AHNAK	Q09666	4898	0.110497	-0.3311
AHNAK	Neuroblast differentiation-associated protein AHNAK	Q09666	4905	0.70558	-0.416616
AHNAK	Neuroblast differentiation-associated protein AHNAK	Q09666	4926	0.183709	-0.174198
AHNAK	Neuroblast differentiation-associated protein AHNAK	Q09666	4936	0.101785	-0.233176
AHNAK	Neuroblast differentiation-associated protein AHNAK	Q09666	4945	0.213752	-0.00969858
AHNAK	Neuroblast differentiation-associated protein AHNAK	Q09666	4948	0.0721744	NaN
AHNAK	Neuroblast differentiation-associated protein AHNAK	Q09666	4985	0.0622599	-0.322487
AHNAK	Neuroblast differentiation-associated protein AHNAK	Q09666	4992	0.485942	-0.364366
AHNAK	Neuroblast differentiation-associated protein AHNAK	Q09666	5087	0.351967	0.15056
AHNAK	Neuroblast differentiation-associated protein AHNAK	Q09666	5137	0.212507	NaN
AHNAK	Neuroblast differentiation-associated protein AHNAK	Q09666	5144	0.00460925	NaN
AHNAK	Neuroblast differentiation-associated protein AHNAK	Q09666	5163	0.0615688	-0.0329199
AHNAK	Neuroblast differentiation-associated protein AHNAK	Q09666	5181	0.307545	-0.0585631
AHNAK	Neuroblast differentiation-associated protein AHNAK	Q09666	5183	NaN	-0.199835
AHNAK	Neuroblast differentiation-associated protein AHNAK	Q09666	5204	-0.076402	-0.390888
AHNAK	Neuroblast differentiation-associated protein AHNAK	Q09666	5209	0.370276	NaN
AHNAK	Neuroblast differentiation-associated protein AHNAK	Q09666	5272	0.112633	NaN
AHNAK	Neuroblast differentiation-associated protein AHNAK	Q09666	5281	0.0172093	-0.635271
AHNAK	Neuroblast differentiation-associated protein AHNAK	Q09666	5307	0.121811	-0.439383
AHNAK	Neuroblast differentiation-associated protein AHNAK	Q09666	5312	0.198243	-0.264564
AHNAK	Neuroblast differentiation-associated protein AHNAK	Q09666	5323	NaN	0.0285692
AHNAK	Neuroblast differentiation-associated protein AHNAK	Q09666	5381	0.414785	NaN
AHNAK	Neuroblast differentiation-associated protein AHNAK	Q09666	5402	0.548437	-0.192612
AHNAK	Neuroblast differentiation-associated protein AHNAK	Q09666	5443	0.177982	NaN
AHNAK	Neuroblast differentiation-associated protein AHNAK	Q09666	5460	NaN	0.180403
AHNAK	Neuroblast differentiation-associated protein AHNAK	Q09666	5462	NaN	0.180403
AHNAK	Neuroblast differentiation-associated protein AHNAK	Q09666	5524	0.0563061	NaN
AHNAK	Neuroblast differentiation-associated protein AHNAK	Q09666	5528	0.0343566	NaN
AHNAK	Neuroblast differentiation-associated protein AHNAK	Q09666	5562	-0.217944	NaN
AHNAK	Neuroblast differentiation-associated protein AHNAK	Q09666	5565	NaN	-0.321441
AHNAK	Neuroblast differentiation-associated protein AHNAK	Q09666	5629	0.067914	0.110631
AHNAK	Neuroblast differentiation-associated protein AHNAK	Q09666	5655	0.287118	NaN
AHNAK	Neuroblast differentiation-associated protein AHNAK	Q09666	5721	NaN	-0.309485
AHNAK	Neuroblast differentiation-associated protein AHNAK	Q09666	5725	0.195977	0.172616
AHNAK	Neuroblast differentiation-associated protein AHNAK	Q09666	5740	0.082975	-0.158091
AHNAK	Neuroblast differentiation-associated protein AHNAK	Q09666	5747	0.260267	NaN
AHNAK	Neuroblast differentiation-associated protein AHNAK	Q09666	5765	0.267356	NaN
AHNAK	Neuroblast differentiation-associated protein AHNAK	Q09666	5767	0.154454	0.258579
AHNAK	Neuroblast differentiation-associated protein AHNAK	Q09666	5812	-0.075216	NaN
AHNAK	Neuroblast differentiation-associated protein AHNAK	Q09666	5814	NaN	0.439995
AHNAK	Neuroblast differentiation-associated protein AHNAK	Q09666	5831	0.471135	1.34642
AHNAK	Neuroblast differentiation-associated protein AHNAK	Q09666	5833	NaN	-0.16968
AHNAK	Neuroblast differentiation-associated protein AHNAK	Q09666	5847	-0.348574	NaN
AHNAK	Neuroblast differentiation-associated protein AHNAK	Q09666	5858	0.335255	NaN
AHNAK	Neuroblast differentiation-associated protein AHNAK	Q09666;E9PLK4	128;128	NaN	-0.26195
AHNAK2	Protein AHNAK2	Q8IVF2-3;Q8IVF2;Q8IVF2-2	5131;5231;229	-0.340203	NaN
AHNAK2	Protein AHNAK2	Q8IVF2-3;Q8IVF2;Q8IVF2-2	5133;5233;231	0.120485	NaN
AHNAK2	Protein AHNAK2	Q8IVF2-3;Q8IVF2;Q8IVF2-2	5362;5462;460	-0.348574	NaN
AHNAK2	Protein AHNAK2	Q8IVF2-3;Q8IVF2;Q8IVF2-2	5645;5745;743	-0.471549	NaN
AHNAK2	Protein AHNAK2	Q8IVF2-3;Q8IVF2;Q8IVF2-2	5686;5786;784	0.0842004	NaN
AHNAK2	Protein AHNAK2	Q8IVF2-3;Q8IVF2	832;932	NaN	0.1141
AHR	Aryl hydrocarbon receptor	P35869	32	-1.27862	NaN
AHR	Aryl hydrocarbon receptor	P35869	63	-0.723896	-0.135855
AHR	Aryl hydrocarbon receptor	P35869	66	-1.01278	NaN
AHR	Aryl hydrocarbon receptor	P35869	535	-0.940894	NaN
AHR	Aryl hydrocarbon receptor	P35869	560	-0.730727	NaN
AHR	Aryl hydrocarbon receptor	P35869	641	-0.995592	-0.274477
AHR	Aryl hydrocarbon receptor	P35869	643	NaN	-0.274477
AHSA1	Activator of 90 kDa heat shock protein ATPase homolog 1	O95433;B4DUR9;G3V438;H0YJG7	182;182;47;128	NaN	-0.53174
AHSA1	Activator of 90 kDa heat shock protein ATPase homolog 1	O95433;B4DUR9;G3V438;H0YJG7;H0YJ63	208;208;73;154;10	0.243303	NaN
AHSA1	Activator of 90 kDa heat shock protein ATPase homolog 1	O95433;B4DUR9;G3V3W9	3;3;3	0.406319	0.315914
AIFM1	Apoptosis-inducing factor 1, mitochondrial	O95831;O95831-3;O95831-4;Q1L6K4	111;107;111;24	NaN	-0.698389
AIFM1	Apoptosis-inducing factor 1, mitochondrial	O95831;O95831-3;O95831-4;Q1L6K4	295;291;295;208	NaN	0.00446544
AIFM1	Apoptosis-inducing factor 1, mitochondrial	O95831;O95831-3;O95831-5;E9PMA0;O95831-2	518;514;166;179;231	NaN	-0.00345217
AIFM2	Apoptosis-inducing factor 2	Q9BRQ8;Q9BRQ8-2	193;153	-0.0293966	0.106482
AIMP1	Aminoacyl tRNA synthase complex-interacting multifunctional protein 1;Endothelial monocyte-activating polypeptide 2	Q12904-2	24	-0.153832	-0.0397997
AIMP1	Aminoacyl tRNA synthase complex-interacting multifunctional protein 1;Endothelial monocyte-activating polypeptide 2	Q12904;Q12904-2	312;336	0.196607	0.732139
AIMP1	Aminoacyl tRNA synthase complex-interacting multifunctional protein 1;Endothelial monocyte-activating polypeptide 2	Q12904;D6R937	9;9	-0.454901	-0.0131158
AIP	AH receptor-interacting protein	O00170	266	-0.283808	NaN
AK1	Adenylate kinase isoenzyme 1	P00568;Q5T9B7;H0Y4J6;H0YID2	83;99;24;22	NaN	-0.965362
AK1	Adenylate kinase isoenzyme 1	P00568;Q5T9B7;H0Y4J6;H0YID2	88;104;29;27	0.723864	NaN
AK2	Adenylate kinase 2, mitochondrial;Adenylate kinase 2, mitochondrial, N-terminally processed	P54819-5;P54819-2;F8W1A4;P54819;P54819-6;P54819-3;G3V213;F8VZG5;P54819-4	65;65;65;65;18;65;65;65;18	NaN	NaN
AK2	Adenylate kinase 2, mitochondrial;Adenylate kinase 2, mitochondrial, N-terminally processed	P54819-5;P54819-2;F8W1A4;P54819;P54819-6;P54819-3;G3V213;F8VZG5;P54819-4	72;72;72;72;25;72;72;72;25	NaN	NaN
AK2	Adenylate kinase 2, mitochondrial;Adenylate kinase 2, mitochondrial, N-terminally processed	P54819-5;P54819-2;F8W1A4;P54819;P54819-6;P54819-3;G3V213;F8VZG5;P54819-4	85;85;85;85;38;85;85;85;38	NaN	NaN
AK2	Adenylate kinase 2, mitochondrial;Adenylate kinase 2, mitochondrial, N-terminally processed	P54819-5;P54819-2;F8W1A4;P54819;P54819-6;F8VY04;P54819-3;G3V213;F8VZG5;P54819-4	93;93;93;93;46;51;93;93;93;46	-0.161492	NaN
AKAP12	A-kinase anchor protein 12	Q02952-2;Q02952-3;Q02952	79;72;177	-0.367341	NaN
AKAP12	A-kinase anchor protein 12	Q02952-2;Q02952-3;Q02952	84;77;182	-0.222919	NaN
AKAP13	A-kinase anchor protein 13	A8MYJ1;Q12802-4;Q12802;Q12802-2	427;2162;2182;2186	-0.106281	NaN
AKAP13	A-kinase anchor protein 13	A8MYJ1;Q12802-4;Q12802;Q12802-2	8;1745;1763;1767	NaN	NaN
AKAP2	A-kinase anchor protein 2	C9JVY5;Q9Y2D5;Q9Y2D5-5;Q9Y2D5-7;Q9Y2D5-6;Q9Y2D5-4	497;448;537;537;679;679	-0.617366	NaN
AKAP8	A-kinase anchor protein 8	O43823;M0QYL4	317;317	NaN	-0.940728
AKAP8L	A-kinase anchor protein 8-like	Q9ULX6-2;Q9ULX6	483;544	NaN	-1.16033
AKAP9	A-kinase anchor protein 9	Q99996-5;Q99996-3;Q99996-2;Q99996;Q99996-6;H7BYL6	2532;2512;2520;2532;2524;366	0.156138	0.229342
AKAP9	A-kinase anchor protein 9	Q99996-5;Q99996-3;Q99996-2;Q99996;Q99996-6;H7BYL6	2535;2515;2523;2535;2527;369	-0.306163	0.236217
AKAP9	A-kinase anchor protein 9	Q99996-5;Q99996-3;Q99996-2;Q99996;Q99996-6;H7BYL6	3759;3801;3809;3813;3813;1655	-0.781826	NaN
AKR1A1	Alcohol dehydrogenase [NADP(+)]	Q5T621;P14550	13;13	NaN	-0.419063
AKR1B1	Aldose reductase	P15121	243	-0.444066	NaN
AKR1B1	Aldose reductase	P15121	263	-0.135887	0.00028851
AKR1B1	Aldose reductase	P15121;E9PCX2;E9PEF9	12;12;12	-0.119056	-0.116786
AKR1C2	Aldo-keto reductase family 1 member C2	P52895;B4DK69	161;135	-0.389961	NaN
AKR1C2	Aldo-keto reductase family 1 member C2	P52895;B4DK69	179;153	NaN	NaN
AKR1C2	Aldo-keto reductase family 1 member C2	P52895;B4DK69	183;157	-0.949589	NaN
AKR1C3	Aldo-keto reductase family 1 member C3	P42330;B4DL37	246;127	-0.307519	-0.335171
AKR1C3	Aldo-keto reductase family 1 member C3	P42330;B4DL37	247;128	-0.0886842	NaN
AKR1C3;AKR1C2	Aldo-keto reductase family 1 member C3;Aldo-keto reductase family 1 member C2	P42330;B4DL37;P52895;B4DK69	270;151;270;244	-0.148545	NaN
ALCAM	CD166 antigen	F5GXJ9;Q13740-2;Q13740;H7C543;Q6ZS95	512;550;563;324;285	-0.150545	-0.065174
ALCAM	CD166 antigen	F5GXJ9;Q13740-2;Q13740;H7C543;Q6ZS95	521;559;572;333;294	0.721241	0.154713
ALCAM	CD166 antigen	F5GXJ9;Q13740-2;Q13740;H7C543;Q6ZS95	522;560;573;334;295	0.0114956	0.0875986
ALDH16A1	Aldehyde dehydrogenase family 16 member A1	Q8IZ83-3;Q8IZ83;F8WBH3;F5H4B6;M0QY06	513;564;399;401;113	-0.771692	NaN
ALDH3A1	Aldehyde dehydrogenase, dimeric NADP-preferring	C9JMC5;I3L3I9;E9PNN6;P30838;A8MYB8;C9JKT2	178;105;178;178;178;168	-1.07382	NaN
ALDH3A1	Aldehyde dehydrogenase, dimeric NADP-preferring	C9JMC5;I3L3I9;E9PNN6;P30838	302;229;302;302	NaN	0.178492
ALDH3A2	Fatty aldehyde dehydrogenase	P51648;P51648-2;J3QRD1;J3QS00;I3L1M4	266;266;266;77;97	NaN	0.68428
ALDH3A2	Fatty aldehyde dehydrogenase	P51648;P51648-2;J3QRD1;J3QS00;I3L1M4	274;274;274;85;105	-0.322505	0.296546
ALDH3A2	Fatty aldehyde dehydrogenase	P51648;P51648-2;J3QRD1	324;324;324	NaN	-0.563412
ALDH3A2	Fatty aldehyde dehydrogenase	P51648;P51648-2;J3QRD1	326;326;326	-0.27666	-0.167442
ALDH3B1	Aldehyde dehydrogenase family 3 member B1	P43353	89	-0.302724	NaN
ALDH3B1	Aldehyde dehydrogenase family 3 member B1	P43353;P43353-2	375;338	-0.525372	NaN
ALDH3B1	Aldehyde dehydrogenase family 3 member B1	P43353;P43353-2	437;400	-0.246019	0.593593
ALDH7A1	Alpha-aminoadipic semialdehyde dehydrogenase	P49419-2;P49419;P49419-3;F8VS02;P49419-4;H0YHM6	214;242;50;242;269;213	NaN	-0.490922
ALDH7A1	Alpha-aminoadipic semialdehyde dehydrogenase	P49419-2;P49419;P49419-3;F8VS02;P49419-4	500;528;336;464;491	NaN	-0.96869
ALDH7A1	Alpha-aminoadipic semialdehyde dehydrogenase	P49419-2;P49419;P49419-3;F8VS02;P49419-4	509;537;345;473;500	NaN	-0.197104
ALDH9A1	4-trimethylaminobutyraldehyde dehydrogenase	P49189	68	0.476848	0.61664
ALDOA	Fructose-bisphosphate aldolase A;Fructose-bisphosphate aldolase	P04075;J3KPS3;P04075-2;H3BQN4;H3BPS8;H3BUH7;H3BR04;H3BMQ8;H3BU78	108;108;162;108;162;108;97;97;53	0.0529723	-0.0959283
ALDOA	Fructose-bisphosphate aldolase A;Fructose-bisphosphate aldolase	P04075;J3KPS3;P04075-2;H3BQN4;H3BPS8;H3BUH7;H3BR04;H3BMQ8;H3BU78	111;111;165;111;165;111;100;100;56	-0.207844	-0.482835
ALDOA	Fructose-bisphosphate aldolase A;Fructose-bisphosphate aldolase	P04075;J3KPS3;P04075-2;H3BQN4;H3BPS8;H3BUH7;H3BR04;H3BMQ8	13;13;67;13;67;13;13;13	-0.0486211	-0.316187
ALDOA	Fructose-bisphosphate aldolase A;Fructose-bisphosphate aldolase	P04075;J3KPS3;P04075-2;H3BQN4;H3BPS8;H3BUH7;H3BR04;H3BMQ8	14;14;68;14;68;14;14;14	-0.133021	-0.357881
ALDOA	Fructose-bisphosphate aldolase A;Fructose-bisphosphate aldolase	P04075;J3KPS3;P04075-2;H3BQN4;H3BPS8;H3BR04;H3BU78	153;153;207;153;207;142;98	0.047678	-0.351663
ALDOA	Fructose-bisphosphate aldolase A;Fructose-bisphosphate aldolase	P04075;J3KPS3;P04075-2;H3BQN4;H3BPS8;H3BUH7	28;28;82;28;82;28	-0.0976562	-0.360342
ALDOA	Fructose-bisphosphate aldolase A;Fructose-bisphosphate aldolase	P04075;J3KPS3;P04075-2;H3BQN4;H3BR68	312;316;366;312;78	-0.159074	-0.24226
ALDOA	Fructose-bisphosphate aldolase A;Fructose-bisphosphate aldolase	P04075;J3KPS3;P04075-2;H3BQN4;H3BR68	322;326;376;322;88	-0.257373	-0.338177
ALDOA	Fructose-bisphosphate aldolase A;Fructose-bisphosphate aldolase	P04075;J3KPS3;P04075-2;H3BR68	342;346;396;108	-0.112553	-0.301604
ALDOA	Fructose-bisphosphate aldolase A;Fructose-bisphosphate aldolase	P04075;J3KPS3;P04075-2;H3BQN4;H3BPS8;H3BUH7	42;42;96;42;96;42	-0.352382	-0.296616
ALDOA	Fructose-bisphosphate aldolase A;Fructose-bisphosphate aldolase	P04075;J3KPS3;P04075-2;H3BQN4;H3BPS8;H3BUH7;H3BR04;H3BMQ8;H3BU78	87;87;141;87;141;87;76;76;32	-0.395511	NaN
ALDOA	Fructose-bisphosphate aldolase A;Fructose-bisphosphate aldolase	P04075;J3KPS3;P04075-2;H3BQN4;H3BPS8;H3BUH7;H3BR04;H3BMQ8;H3BU78	99;99;153;99;153;99;88;88;44	NaN	-0.368458
ALDOA;ALDOC	Fructose-bisphosphate aldolase A;Fructose-bisphosphate aldolase;Fructose-bisphosphate aldolase C	P04075;J3KPS3;P04075-2;H3BQN4;H3BPS8;H3BUH7;H3BR04;H3BMQ8;H3BU78;P09972;A8MVZ9;K7EKH5;J3KSV6;J3QKP5;C9J8F3	147;147;201;147;201;147;136;136;92;147;147;108;147;147;147	-0.206928	-0.313387
ALDOA;ALDOC	Fructose-bisphosphate aldolase A;Fructose-bisphosphate aldolase;Fructose-bisphosphate aldolase C	P04075;P04075-2;H3BQN4;H3BPS8;P09972	200;254;200;254;200	-0.0835692	-0.4856
ALDOC	Fructose-bisphosphate aldolase C;Fructose-bisphosphate aldolase	P09972;A8MVZ9;K7EKH5;J3KSV6;J3QKP5;C9J8F3	111;111;72;111;111;111	0.0123541	-0.149937
ALG1;ALG1L2	Chitobiosyldiphosphodolichol beta-mannosyltransferase;Putative glycosyltransferase ALG1L2	Q9BT22;B4DP08;K7EID2;C9J202	217;106;106;14	-0.51988	NaN
ALG3	Dol-P-Man:Man(5)GlcNAc(2)-PP-Dol alpha-1,3-mannosyltransferase	H7C0X4;Q92685;F8WF93;H7BZZ2;F8WE30	21;22;22;20;22	-0.347454	-0.705994
ALG5	Dolichyl-phosphate beta-glucosyltransferase	Q9Y673-2;Q9Y673;B4DR67	65;65;65	-0.156209	-0.301088
ALG8	Probable dolichyl pyrophosphate Glc1Man9GlcNAc2 alpha-1,3-glucosyltransferase	Q9BVK2-2;Q9BVK2;E9PKA5;E9PK79;E9PP96;E9PR58;E9PNE2	131;131;43;80;132;43;131	NaN	NaN
ALG8	Probable dolichyl pyrophosphate Glc1Man9GlcNAc2 alpha-1,3-glucosyltransferase	Q9BVK2-2;Q9BVK2;E9PKA5;E9PK79;E9PP96;E9PR58;E9PNE2	132;132;44;81;133;44;132	NaN	NaN
ALG8	Probable dolichyl pyrophosphate Glc1Man9GlcNAc2 alpha-1,3-glucosyltransferase	Q9BVK2-2;Q9BVK2;E9PKA5;E9PK79;E9PP96;E9PR58;E9PNE2	135;135;47;84;136;47;135	NaN	NaN
ALG8	Probable dolichyl pyrophosphate Glc1Man9GlcNAc2 alpha-1,3-glucosyltransferase	Q9BVK2-2;Q9BVK2;E9PKA5;E9PK79;E9PP96;E9PR58;E9PNE2	140;140;52;89;141;52;140	NaN	NaN
ALG8	Probable dolichyl pyrophosphate Glc1Man9GlcNAc2 alpha-1,3-glucosyltransferase	Q9BVK2-2;Q9BVK2;E9PKA5;E9PK79;E9PP96;H0YEE0;H0YD42;H0YDD3	223;223;135;172;224;97;68;41	-0.30004	-0.303027
ALKBH5	RNA demethylase ALKBH5	Q6P6C2-3;Q6P6C2;Q6P6C2-1	75;86;86	NaN	-5.79346
ALOX12	Arachidonate 12-lipoxygenase, 12S-type	P18054	633	NaN	0.0615688
ALOXE3	Epidermis-type lipoxygenase 3	Q9BYJ1;Q9BYJ1-2;J3KPH2	175;307;331	NaN	-0.314912
ALS2CR12	Amyotrophic lateral sclerosis 2 chromosomal region candidate gene 12 protein	H7C1T5;Q96Q35-2;Q96Q35	35;260;260	NaN	NaN
ALS2CR12	Amyotrophic lateral sclerosis 2 chromosomal region candidate gene 12 protein	H7C1T5;Q96Q35-2;Q96Q35	39;264;264	NaN	NaN
ALS2CR12	Amyotrophic lateral sclerosis 2 chromosomal region candidate gene 12 protein	H7C1T5;Q96Q35-2;Q96Q35	40;265;265	NaN	NaN
ALYREF	THO complex subunit 4	Q86V81;E9PB61	14;21	0.204266	NaN
ALYREF	THO complex subunit 4	Q86V81;E9PB61	164;171	-0.134445	NaN
ALYREF	THO complex subunit 4	Q86V81;E9PB61	235;242	-0.162477	-0.47335
ALYREF	THO complex subunit 4	Q86V81;E9PB61	4;11	0.163499	0.259664
ALYREF	THO complex subunit 4	Q86V81;E9PB61	86;93	-0.177833	NaN
AMBRA1	Activating molecule in BECN1-regulated autophagy protein 1	Q9C0C7-6;Q9C0C7-4;Q9C0C7-2;Q9C0C7-3;Q9C0C7;Q9C0C7-5	175;175;175;175;175;175	0.0250288	0.215865
AMD1	S-adenosylmethionine decarboxylase proenzyme;S-adenosylmethionine decarboxylase alpha chain;S-adenosylmethionine decarboxylase beta chain	P17707-2;B4DZ60;Q5VXN5;A6NNH3;P17707	143;171;222;262;291	0.0543623	NaN
AMD1	S-adenosylmethionine decarboxylase proenzyme;S-adenosylmethionine decarboxylase alpha chain;S-adenosylmethionine decarboxylase beta chain	P17707-2;B4DZ60;Q5VXN5;A6NNH3;P17707	153;181;232;272;301	-0.289334	NaN
AMD1	S-adenosylmethionine decarboxylase proenzyme;S-adenosylmethionine decarboxylase alpha chain;S-adenosylmethionine decarboxylase beta chain	P17707-2;B4DZ60;Q5VXN5;A6NNH3;P17707	158;186;237;277;306	-0.544708	NaN
AMFR	E3 ubiquitin-protein ligase AMFR	Q9UKV5;R4GNG2	600;256	0.0378742	-0.363754
AMIGO2	Amphoterin-induced protein 2	Q86SJ2	498	-0.18508	NaN
AMIGO2	Amphoterin-induced protein 2	Q86SJ2	503	0.346078	NaN
AMMECR1;AMMECR1L	AMME syndrome candidate gene 1 protein;AMMECR1-like protein	Q9Y4X0-4;Q6DCA0;Q9Y4X0	75;176;198	NaN	NaN
AMOTL1	Angiomotin-like protein 1	E7ESY6;Q8IY63-2;Q8IY63	195;145;195	-0.575787	NaN
AMOTL2	Angiomotin-like protein 2	D6RIC7;D6RBK2;D6RJA4;D6RF61;D6RCL7;Q9Y2J4-3;Q9Y2J4;Q9Y2J4-2;Q9Y2J4-4	100;100;100;100;100;100;100;100;158	-0.770929	-0.735307
AMPD2	AMP deaminase 2	Q01433-2;H0Y360;Q01433;Q01433-3;Q01433-5;Q01433-4;H0YCL9	117;169;198;79;80;123;165	-0.566421	-0.963504
AMPD2	AMP deaminase 2	Q01433-2;H0Y360;Q01433;Q01433-3;Q01433-5;Q01433-4	412;464;493;374;375;418	NaN	NaN
ANAPC1	Anaphase-promoting complex subunit 1	Q9H1A4;H0Y564	905;440	-0.786099	-0.430995
ANAPC1	Anaphase-promoting complex subunit 1	Q9H1A4;H0Y564	985;520	-0.707454	NaN
ANAPC2	Anaphase-promoting complex subunit 2	Q9UJX6-2;Q9UJX6	190;190	-0.0853589	NaN
ANAPC4	Anaphase-promoting complex subunit 4	Q9UJX5-2;Q9UJX5;E9PCR4;D6RAP6	147;147;147;147	NaN	-0.308913
ANAPC4	Anaphase-promoting complex subunit 4	Q9UJX5-2;Q9UJX5;E9PCR4	331;331;331	-0.173791	NaN
ANAPC4	Anaphase-promoting complex subunit 4	Q9UJX5-2;Q9UJX5	439;439	-1.09681	NaN
ANAPC5	Anaphase-promoting complex subunit 5	F5H0F9;Q9UJX4;Q9UJX4-3;F5GY68;Q9UJX4-2	210;210;111;111;89	-0.525787	NaN
ANAPC5	Anaphase-promoting complex subunit 5	F5H0F9;Q9UJX4;Q9UJX4-3;F5GY68;Q9UJX4-2	224;224;125;125;103	-0.398779	NaN
ANAPC5	Anaphase-promoting complex subunit 5	F5H0F9;Q9UJX4;Q9UJX4-3;F5GY68;Q9UJX4-2;H0YFB5	229;229;130;130;108;11	-0.787817	0.411752
ANAPC5	Anaphase-promoting complex subunit 5	F5H0F9;Q9UJX4;Q9UJX4-3;F5GY68;Q9UJX4-2;H0YFB5	238;238;139;139;117;20	-0.736268	0.519441
ANAPC5	Anaphase-promoting complex subunit 5	F5H0F9;Q9UJX4;Q9UJX4-3;F5GY68;Q9UJX4-2;H0YFB5	245;245;146;146;124;27	-0.213036	NaN
ANAPC5	Anaphase-promoting complex subunit 5	F5H0F9;Q9UJX4;Q9UJX4-3;F5GY68;Q9UJX4-2;H0YFB5	289;289;190;190;168;71	-0.741011	-0.541744
ANAPC5	Anaphase-promoting complex subunit 5	F5H0F9;Q9UJX4;Q9UJX4-3;H0YFB5;F5H0N1	384;397;285;179;63	NaN	NaN
ANAPC5	Anaphase-promoting complex subunit 5	F5H0F9;Q9UJX4;Q9UJX4-3;H0YFB5;F5H0N1	390;403;291;185;69	-0.605091	NaN
ANAPC7	Anaphase-promoting complex subunit 7	Q9UJX3-2;Q9UJX3;F8VYX8	115;115;14	NaN	NaN
ANAPC7	Anaphase-promoting complex subunit 7	Q9UJX3-2;Q9UJX3;F8VYX8	193;193;92	-0.590528	NaN
ANAPC7	Anaphase-promoting complex subunit 7	Q9UJX3-2;Q9UJX3	263;263	NaN	-0.146755
ANAPC7	Anaphase-promoting complex subunit 7	Q9UJX3-2;Q9UJX3	264;264	NaN	NaN
ANAPC7	Anaphase-promoting complex subunit 7	Q9UJX3-2;Q9UJX3	288;288	-0.291928	NaN
ANAPC7	Anaphase-promoting complex subunit 7	Q9UJX3-2;Q9UJX3	293;293	-0.690009	NaN
ANAPC7	Anaphase-promoting complex subunit 7	Q9UJX3-2;Q9UJX3;F8VVT8;F8VVU6;F8VZ62	467;467;65;41;160	0.101381	NaN
ANAPC7	Anaphase-promoting complex subunit 7	Q9UJX3-2;Q9UJX3;F8VVT8;F8VVU6;F8VZ62	477;477;75;51;170	-0.270104	-1.04475
ANAPC7	Anaphase-promoting complex subunit 7	Q9UJX3-2;Q9UJX3;F8VVT8;F8VVU6;F8VZ62	481;481;79;55;174	NaN	-0.390491
ANGPT1		E7ERK4;B4DTQ9	13;13	NaN	NaN
ANGPT1		E7ERK4;B4DTQ9	4;4	NaN	NaN
ANGPT1		E7ERK4;B4DTQ9	6;6	NaN	NaN
ANKFY1	Ankyrin repeat and FYVE domain-containing protein 1	Q9P2R3;Q9P2R3-4;Q9P2R3-2	1151;1193;1152	NaN	0.18574
ANKFY1	Ankyrin repeat and FYVE domain-containing protein 1	Q9P2R3;Q9P2R3-4	636;678	0.502636	0.328032
ANKFY1	Ankyrin repeat and FYVE domain-containing protein 1	Q9P2R3;Q9P2R3-4;Q9P2R3-2	851;893;852	0.616546	-0.0222878
ANKFY1	Ankyrin repeat and FYVE domain-containing protein 1	Q9P2R3;Q9P2R3-4;Q9P2R3-2	858;900;859	-0.196459	-0.0958358
ANKIB1	Ankyrin repeat and IBR domain-containing protein 1	Q9P2G1	634	-0.369017	NaN
ANKLE2	Ankyrin repeat and LEM domain-containing protein 2	F5H1E7;F5H417;Q86XL3-2;F5H2H5;Q86XL3	40;164;394;332;394	0.148479	NaN
ANKMY2	Ankyrin repeat and MYND domain-containing protein 2	Q8IV38	416	NaN	0.00575927
ANKMY2	Ankyrin repeat and MYND domain-containing protein 2	Q8IV38	417	NaN	0.00575927
ANKRD12	Ankyrin repeat domain-containing protein 12	Q6UB98-2;Q6UB98	730;753	NaN	-3.09283
ANKRD12	Ankyrin repeat domain-containing protein 12	Q6UB98-2;Q6UB98	732;755	NaN	-3.09283
ANKRD12	Ankyrin repeat domain-containing protein 12	Q6UB98-2;Q6UB98	733;756	NaN	-3.09283
ANKRD12	Ankyrin repeat domain-containing protein 12	Q6UB98-2;Q6UB98	737;760	NaN	-3.09283
ANKRD13A	Ankyrin repeat domain-containing protein 13A	Q8IZ07	27	0.517427	-0.375946
ANKRD13A	Ankyrin repeat domain-containing protein 13A	Q8IZ07;H0YIN8	217;71	-0.10355	-0.297555
ANKRD13A	Ankyrin repeat domain-containing protein 13A	Q8IZ07;H0YIN8	219;73	-0.420588	-0.354723
ANKRD13A	Ankyrin repeat domain-containing protein 13A	Q8IZ07;H0YIN8	239;93	0.0123541	-0.279039
ANKRD13A	Ankyrin repeat domain-containing protein 13A	Q8IZ07;H0YIN8;F8VXL4	257;111;28	0.0367495	-0.200233
ANKRD13A	Ankyrin repeat domain-containing protein 13A	Q8IZ07;H0YIN8;B3KMT9;F8VZZ3	400;253;38;38	NaN	-0.706912
ANKRD13A	Ankyrin repeat domain-containing protein 13A	Q8IZ07;B3KMT9;B3KT78	563;201;90	0.571046	-0.119965
ANKRD13B	Ankyrin repeat domain-containing protein 13B	Q86YJ7-2;Q86YJ7	232;364	NaN	NaN
ANKRD13B	Ankyrin repeat domain-containing protein 13B	Q86YJ7-2;Q86YJ7	235;367	NaN	NaN
ANKRD13D	Ankyrin repeat domain-containing protein 13D	Q6ZTN6;Q6ZTN6-3	51;138	-0.497466	NaN
ANKRD28	Serine/threonine-protein phosphatase 6 regulatory ankyrin repeat subunit A	O15084-2;O15084;O15084-4;O15084-1	854;1008;1038;1041	NaN	0.66175
ANKRD30BL	Putative ankyrin repeat domain-containing protein 30B-like	A7E2S9-2;A7E2S9	10;10	NaN	NaN
ANKRD32	Ankyrin repeat domain-containing protein 32	Q9BQI6	405	-0.746301	NaN
ANKRD32	Ankyrin repeat domain-containing protein 32	Q9BQI6	753	-0.552029	-0.212133
ANKRD32	Ankyrin repeat domain-containing protein 32	Q9BQI6	768	NaN	NaN
ANKRD46	Ankyrin repeat domain-containing protein 46	J3KP26;Q86W74-2;Q86W74	137;137;137	-0.361954	-0.328236
ANKRD50	Ankyrin repeat domain-containing protein 50	Q9ULJ7-2;Q9ULJ7	940;1119	0.47228	0.606916
ANKS4B	Ankyrin repeat and SAM domain-containing protein 4B	Q8N8V4	22	NaN	NaN
ANLN	Actin-binding protein anillin	Q9NQW6-2;Q9NQW6;H7C1K5	682;719;73	NaN	0.223299
ANO6	Anoctamin-6	Q4KMQ2-3;Q4KMQ2;Q4KMQ2-2;Q4KMQ2-4	158;176;197;176	-0.423836	-0.322199
ANO6	Anoctamin-6	Q4KMQ2-3;Q4KMQ2;Q4KMQ2-2;Q4KMQ2-4	38;56;77;56	0.592254	-0.190421
ANO6	Anoctamin-6	Q4KMQ2-3;Q4KMQ2;Q4KMQ2-2	870;888;909	0.590626	-0.282421
ANO6	Anoctamin-6	Q4KMQ2-3;Q4KMQ2;Q4KMQ2-2	890;908;929	0.217355	0.330673
ANP32A	Acidic leucine-rich nuclear phosphoprotein 32 family member A	H0YN26;P39687	101;101	NaN	NaN
ANP32A	Acidic leucine-rich nuclear phosphoprotein 32 family member A	H0YN26;P39687	137;137	NaN	-0.0323444
ANP32A	Acidic leucine-rich nuclear phosphoprotein 32 family member A	H0YN26;P39687	99;99	-0.43413	-0.673256
ANP32A;ANP32D	Acidic leucine-rich nuclear phosphoprotein 32 family member A;Acidic leucine-rich nuclear phosphoprotein 32 family member D	H0YN26;P39687;O95626	110;110;110	NaN	-0.564009
ANP32A;ANP32D	Acidic leucine-rich nuclear phosphoprotein 32 family member A;Acidic leucine-rich nuclear phosphoprotein 32 family member D	H0YN26;P39687;O95626	111;111;111	NaN	-0.405662
ANP32B	Acidic leucine-rich nuclear phosphoprotein 32 family member B	Q92688-2;Q92688;Q5T6W8	101;101;20	-0.335808	-0.255977
ANP32B	Acidic leucine-rich nuclear phosphoprotein 32 family member B	Q92688-2;Q92688	28;28	NaN	-0.289104
ANP32B	Acidic leucine-rich nuclear phosphoprotein 32 family member B	Q92688-2;Q92688;Q5T6W8	99;99;18	NaN	-0.380033
ANP32E	Acidic leucine-rich nuclear phosphoprotein 32 family member E	Q9BTT0;Q9BTT0-3;E9PPH5;Q5TB19;E9PLC4	101;53;51;101;101	NaN	-0.0273662
ANP32E	Acidic leucine-rich nuclear phosphoprotein 32 family member E	Q9BTT0;Q9BTT0-3;E9PPH5	113;65;63	-0.524791	-0.317229
ANP32E	Acidic leucine-rich nuclear phosphoprotein 32 family member E	Q9BTT0;Q9BTT0-3;E9PPH5	116;68;66	-0.360935	NaN
ANP32E	Acidic leucine-rich nuclear phosphoprotein 32 family member E	Q9BTT0;Q9BTT0-3;E9PPH5;Q5TB19;E9PLC4	99;51;49;99;99	NaN	-0.158429
ANTXR1	Anthrax toxin receptor 1	Q9H6X2	401	-0.169258	0.1129
ANTXR1	Anthrax toxin receptor 1	Q9H6X2	412	-0.0679691	NaN
ANTXR1	Anthrax toxin receptor 1	Q9H6X2	419	0.146264	-0.273029
ANTXR1	Anthrax toxin receptor 1	Q9H6X2	445	0.219711	0.120086
ANTXR1	Anthrax toxin receptor 1	Q9H6X2	451	NaN	-0.00174672
ANTXR1	Anthrax toxin receptor 1	Q9H6X2	453	-0.0420854	0.594931
ANTXR1;ANTXR2	Anthrax toxin receptor 1;Anthrax toxin receptor 2	Q9H6X2;P58335-2;J3KPY9;P58335-4;P58335	374;269;295;372;372	0.305329	NaN
ANXA1	Annexin A1	P04083	185	NaN	NaN
ANXA1	Annexin A1	P04083	214	1.0743	0.0257376
ANXA1	Annexin A1	P04083	257	0.951737	-0.349805
ANXA1	Annexin A1	P04083	274	0.108892	-0.226848
ANXA1	Annexin A1	P04083	281	0.141302	0.0479571
ANXA1	Annexin A1	P04083	287	NaN	NaN
ANXA1	Annexin A1	P04083	312	-2.5575	NaN
ANXA1	Annexin A1	P04083	332	0.731009	-0.287237
ANXA1	Annexin A1	P04083;Q5T3N1	128;139	0.255924	NaN
ANXA1	Annexin A1	P04083;Q5T3N1	166;177	0.702658	-0.385413
ANXA1	Annexin A1	P04083;Q5T3N1;Q5T3N0	26;37;26	-0.369893	-0.281071
ANXA1	Annexin A1	P04083;Q5T3N1;Q5T3N0	29;40;29	0.323889	NaN
ANXA1	Annexin A1	P04083;Q5T3N1;Q5T3N0	53;64;53	0.431569	NaN
ANXA1	Annexin A1	P04083;Q5T3N1;Q5T3N0	58;69;58	0.331132	-0.45419
ANXA1	Annexin A1	P04083;Q5T3N1;Q5T3N0	71;82;71	-0.216233	NaN
ANXA1	Annexin A1	P04083;Q5T3N1;Q5T3N0	81;92;81	-0.00769563	NaN
ANXA1	Annexin A1	P04083;Q5T3N1;Q5T3N0	9;20;9	NaN	NaN
ANXA1	Annexin A1	P04083;Q5T3N1;Q5T3N0	90;101;90	NaN	-0.255271
ANXA11	Annexin;Annexin A11	B4DVE7;P50995	181;214	NaN	0.0216219
ANXA2	Annexin	H0YKL9	104	0.160146	NaN
ANXA2	Annexin A2;Annexin	P07355;P07355-2;H0YM50	266;284;235	0.088413	-0.161492
ANXA2;ANXA2P2	Annexin A2;Annexin;Putative annexin A2-like protein	P07355;P07355-2;H0YN42;A6NMY6;H0YMD0;H0YMU9;H0YM50;H0YKS4;H0YNP5;H0YMM1;H0YKZ7;H0YLV6;H0YMT9;H0YKX9;H0YMW4	104;122;104;104;104;104;73;104;39;104;104;104;104;104;132	-0.018498	-0.0787313
ANXA2;ANXA2P2	Annexin A2;Annexin;Putative annexin A2-like protein	P07355;P07355-2;H0YN42;A6NMY6;H0YMD0;H0YMU9;H0YM50;H0YKS4;H0YNP5;H0YMM1;H0YKZ7;H0YLV6;H0YMT9;H0YKX9;H0YMW4	115;133;115;115;115;115;84;115;50;115;115;115;115;115;143	0.216362	-0.0748665
ANXA2;ANXA2P2	Annexin A2;Annexin;Putative annexin A2-like protein	P07355;P07355-2;H0YN42;A6NMY6;H0YMD0;H0YMU9;H0YM50;H0YKS4;H0YNP5;H0YMM1;H0YKZ7;H0YLV6;H0YMT9;H0YKX9	119;137;119;119;119;119;88;119;54;119;119;119;119;119	0.29007	NaN
ANXA2;ANXA2P2	Annexin A2;Annexin;Putative annexin A2-like protein	P07355;P07355-2;H0YN42;A6NMY6;H0YMD0;H0YMU9;H0YM50;H0YKS4;H0YNP5;H0YN28;H0YL33;H0YNA0;H0YN52;H0YLE2	148;166;148;148;148;148;117;148;83;31;31;31;31;31	-0.0769193	NaN
ANXA2;ANXA2P2	Annexin A2;Annexin;Putative annexin A2-like protein	P07355;P07355-2;H0YN42;A6NMY6;H0YMD0;H0YMU9;H0YM50;H0YKS4;H0YNP5;H0YN28;H0YL33;H0YNA0;H0YN52;H0YLE2	152;170;152;152;152;152;121;152;87;35;35;35;35;35	0.525668	0.0500489
ANXA2;ANXA2P2	Annexin A2;Annexin;Putative annexin A2-like protein	P07355;P07355-2;H0YN42;A6NMY6;H0YMD0;H0YMU9;H0YM50;H0YKS4;H0YNP5;H0YN28;H0YL33;H0YNA0;H0YN52;H0YLE2	157;175;157;157;157;157;126;157;92;40;40;40;40;40	0.41045	0.00590296
ANXA2;ANXA2P2	Annexin A2;Annexin;Putative annexin A2-like protein	P07355;P07355-2;H0YN42;A6NMY6;H0YMD0;H0YMU9;H0YM50;H0YNP5;H0YN28;H0YL33;H0YNA0	176;194;176;176;176;176;145;111;59;59;59	0.462995	0.564915
ANXA2;ANXA2P2	Annexin A2;Annexin;Putative annexin A2-like protein	P07355;P07355-2;H0YN42;A6NMY6;H0YMD0;H0YMU9;H0YM50;H0YNP5;H0YN28;H0YL33	204;222;204;204;204;204;173;139;87;87	0.505281	0.0425043
ANXA2;ANXA2P2	Annexin A2;Annexin;Putative annexin A2-like protein	P07355;P07355-2;H0YN42;A6NMY6;H0YMD0;H0YMU9;H0YM50;H0YNP5;H0YN28;H0YL33	212;230;212;212;212;212;181;147;95;95	0.185613	0.0197731
ANXA2;ANXA2P2	Annexin A2;Annexin;Putative annexin A2-like protein	P07355;P07355-2;H0YN42;A6NMY6;H0YM50;H0YNP5;H0YN28;H0YL33	227;245;227;227;196;162;110;110	NaN	NaN
ANXA2;ANXA2P2	Annexin A2;Putative annexin A2-like protein	P07355;P07355-2;A6NMY6	302;320;302	NaN	0.153157
ANXA2;ANXA2P2	Annexin A2;Putative annexin A2-like protein	P07355;P07355-2;A6NMY6	313;331;313	0.0935602	-0.401273
ANXA2;ANXA2P2	Annexin A2;Putative annexin A2-like protein	P07355;P07355-2;A6NMY6	324;342;324	0.713168	0.0742314
ANXA2;ANXA2P2	Annexin A2;Putative annexin A2-like protein	P07355;P07355-2;A6NMY6	329;347;329	0.0601858	NaN
ANXA2;ANXA2P2	Annexin;Annexin A2;Putative annexin A2-like protein	H0YKL9;P07355;P07355-2;H0YN42;A6NMY6;H0YMD0;H0YMU9;H0YKS4;H0YMM1;H0YKZ7;H0YLV6;H0YMT9;H0YKX9;H0YMW4;H0YKV8;H0YMD9;H0YKN4;H0YNB8	10;10;28;10;10;10;10;10;10;10;10;10;10;38;10;10;10;10	-0.0645252	-0.582166
ANXA2;ANXA2P2	Annexin;Annexin A2;Putative annexin A2-like protein	H0YKL9;P07355;P07355-2;H0YN42;A6NMY6;H0YMD0;H0YMU9;H0YKS4;H0YMM1;H0YKZ7;H0YLV6;H0YMT9;H0YKX9;H0YMW4;H0YKV8;H0YMD9;H0YKN4;H0YNB8	28;28;46;28;28;28;28;28;28;28;28;28;28;56;28;28;28;28	-0.00797123	NaN
ANXA2;ANXA2P2	Annexin;Annexin A2;Putative annexin A2-like protein	H0YKL9;P07355;P07355-2;H0YN42;A6NMY6;H0YMD0;H0YMU9;H0YKS4;H0YMM1;H0YKZ7;H0YLV6;H0YMT9;H0YKX9;H0YMW4;H0YKV8;H0YMD9;H0YKN4	47;47;65;47;47;47;47;47;47;47;47;47;47;75;47;47;47	NaN	-0.315217
ANXA2;ANXA2P2	Annexin;Annexin A2;Putative annexin A2-like protein	H0YKL9;P07355;P07355-2;H0YN42;A6NMY6;H0YMD0;H0YMU9;H0YKS4;H0YMM1;H0YKZ7;H0YLV6;H0YMT9;H0YKX9;H0YMW4;H0YKV8;H0YMD9;H0YKN4	49;49;67;49;49;49;49;49;49;49;49;49;49;77;49;49;49	0.491802	0.0551957
ANXA3	Annexin A3;Annexin	P12429;D6RA82;D6RFG5;D6RCA8	104;65;104;104	NaN	1.21157
ANXA3	Annexin A3;Annexin	P12429;D6RA82;D6RFJ9	184;145;28	NaN	NaN
ANXA3	Annexin A3;Annexin	P12429;D6RA82	210;171	-0.330556	0.319965
ANXA3	Annexin A3;Annexin	P12429;D6RA82	263;224	-0.11627	-0.188595
ANXA5	Annexin A5;Annexin	P08758;D6RBL5;E9PHT9	108;48;108	0.555522	0.0695647
ANXA5	Annexin A5;Annexin	P08758;D6RBL5;D6RBE9	242;182;142	0.260507	NaN
ANXA5	Annexin A5;Annexin	P08758;E9PHT9	29;29	0.0824301	0.0936954
ANXA5	Annexin A5;Annexin	P08758;D6RBL5;E9PHT9	76;16;76	0.0651587	0.0871912
ANXA5	Annexin A5;Annexin	P08758;D6RBL5;E9PHT9	86;26;86	NaN	0.0640551
ANXA6	Annexin;Annexin A6	A6NN80;P08133;P08133-2;E5RK63;E5RJF5;E5RI05	102;102;70;70;70;102	0.0492125	0.190299
ANXA6	Annexin;Annexin A6	A6NN80;P08133;P08133-2;E5RK63;E5RJF5	135;135;103;103;103	-0.363976	NaN
ANXA6	Annexin;Annexin A6	A6NN80;P08133;P08133-2	240;240;208	0.179256	NaN
ANXA6	Annexin;Annexin A6	A6NN80;P08133;E5RK69;E7EMC6;E5RI05;E5RFF0;E5RJR0;E5RIU8	34;34;34;34;34;34;34;34	-0.284686	NaN
ANXA6	Annexin;Annexin A6	A6NN80;P08133;P08133-2;E5RK69	377;377;345;170	0.0723116	NaN
ANXA6	Annexin;Annexin A6	A6NN80;P08133;E5RK69;E7EMC6;E5RI05;E5RFF0;E5RJR0;E5RIU8	40;40;40;40;40;40;40;40	-0.225767	NaN
ANXA6	Annexin;Annexin A6	A6NN80;P08133;P08133-2;E5RK69;E7EMC6	418;418;386;211;75	-0.069467	NaN
ANXA7;ANXA11	Annexin;Annexin A7;Annexin A11	B4DT77;P20073-2;P20073;B4DVE7;P50995	85;215;237;219;252	NaN	-0.116927
ANXA8L2;ANXA8;ANXA8L1	Annexin A8-like protein 2;Annexin A8;Annexin A8-like protein 1;Annexin	Q5VT79;P13928;Q5T2P8;E7EVD9;B4DTC9;F5H7X5	35;35;35;35;35;35	-0.0755808	0.775177
AP1G1	AP-1 complex subunit gamma-1	O43747;O43747-2;J3KQU9;B3KXW5	362;365;365;385	NaN	-0.152163
AP1M1	AP-1 complex subunit mu-1	Q9BXS5;Q9BXS5-2;K7EQX3;K7EJL1;B4DDG7	326;338;83;254;254	-0.362232	-0.061782
AP2A2	AP-2 complex subunit alpha-2	O94973;O94973-2;O94973-3	631;632;632	0.83552	NaN
AP2B1	AP-2 complex subunit beta	P63010;P63010-2;Q7Z451;K7EJT8	272;272;215;234	0.0515809	0.219215
AP2B1	AP-2 complex subunit beta	P63010;P63010-2;K7EJT8;K7ERB2;K7EN71;K7EJX1;K7ERE4;K7EKZ5	5;5;5;5;5;5;5;5	0.286053	-0.621733
AP2B1	AP-2 complex subunit beta	P63010;P63010-2;Q7Z451;K7ERB2;K7EN71	93;93;36;93;93	-0.541534	NaN
AP2B1;AP1B1	AP-2 complex subunit beta;AP-1 complex subunit beta-1	P63010;P63010-2;Q7Z451;K7ERB2;K7EN71;Q10567-4;Q10567-3;Q10567-2;Q10567;C9J1E7	117;117;60;117;117;117;117;117;117;117	0.208517	NaN
AP2B1;AP1B1	AP-2 complex subunit beta;AP-1 complex subunit beta-1	P63010;P63010-2;K7EJT8;K7ERB2;K7EN71;K7EJX1;K7ERE4;K7EKZ5;Q10567-4;Q10567-3;Q10567-2;Q10567;C9J1E7	12;12;12;12;12;12;12;12;12;12;12;12;12	-0.423352	NaN
AP2B1;AP1B1	AP-2 complex subunit beta;AP-1 complex subunit beta-1	P63010;P63010-2;Q7Z451;K7ERB2;Q10567-4;Q10567-3;Q10567-2;Q10567;C9J1E7	131;131;74;131;131;131;131;131;131	0.343237	-0.0339978
AP2B1;AP1B1	AP-2 complex subunit beta;AP-1 complex subunit beta-1	P63010;P63010-2;Q7Z451;K7EJT8;K7ERB2;Q10567-4;Q10567-3;Q10567-2;Q10567;C9J1E7	139;139;82;101;139;139;139;139;139;139	-0.414307	NaN
AP2M1	AP-2 complex subunit mu	Q96CW1-2;Q96CW1;E9PFW3	222;224;249	-0.0330823	NaN
AP2M1	AP-2 complex subunit mu	Q96CW1-2;Q96CW1;E9PFW3	225;227;252	-0.0330823	NaN
AP2M1	AP-2 complex subunit mu	Q96CW1-2;Q96CW1;E9PFW3;C9JJ47	236;238;263;167	0.0475384	-0.293324
AP2M1	AP-2 complex subunit mu	Q96CW1-2;Q96CW1;E9PFW3;C9JJ47	279;281;306;210	NaN	-1.24725
AP2M1	AP-2 complex subunit mu	Q96CW1-2;Q96CW1;E9PFW3;C9JJ47	310;312;337;241	0.0614306	NaN
AP2M1	AP-2 complex subunit mu	Q96CW1-2;Q96CW1;E9PFW3;H7C4C3	337;339;364;29	-0.0177675	NaN
AP2M1	AP-2 complex subunit mu	Q96CW1-2;Q96CW1;E9PFW3;H7C4C3	343;345;370;35	0.0114956	0.0404015
AP2M1	AP-2 complex subunit mu	Q96CW1-2;Q96CW1;E9PFW3;H7C4C3	376;378;403;68	0.382501	0.205643
AP2M1	AP-2 complex subunit mu	Q96CW1-2;Q96CW1;E9PFW3;H7C4C3	377;379;404;69	-0.0830648	0.0951818
AP2M1	AP-2 complex subunit mu	Q96CW1-2;Q96CW1;E9PFW3;H7C4C3	378;380;405;70	-0.739011	NaN
AP2S1	AP-2 complex subunit sigma	P53680;M0R0N4;M0QYZ2;P53680-2;M0QZ21;M0R1S0	130;132;146;92;110;80	-0.280265	NaN
AP2S1	AP-2 complex subunit sigma	P53680;M0R0N4;M0QYZ2;P53680-2;M0QZ21;M0R1S0	133;135;149;95;113;83	-0.333934	0.0959919
AP2S1	AP-2 complex subunit sigma	P53680;M0R0N4;M0QYZ2;P53680-2	18;20;34;18	-0.416808	NaN
AP2S1	AP-2 complex subunit sigma	P53680;M0R0N4;M0QYZ2;M0QZ21	45;47;61;25	-0.222515	-0.119275
AP3B1	AP-3 complex subunit beta-1	E5RJ68;O00203	609;658	NaN	0.49334
AP3D1	AP-3 complex subunit delta-1	O14617-4;O14617;O14617-5;O14617-3;E7EMM2;O14617-2;G5E988	610;610;610;441;441;519;519	NaN	-0.463092
AP3D1	AP-3 complex subunit delta-1	O14617-4;O14617;O14617-5;O14617-3;E7EMM2;O14617-2;G5E988	613;613;613;444;444;522;522	-0.727332	NaN
AP3S1	AP-3 complex subunit sigma-1	Q92572	166	-0.121031	-0.206762
AP3S1	AP-3 complex subunit sigma-1	Q92572	185	-0.181035	NaN
AP4S1	AP-4 complex subunit sigma-1	Q9Y587;J3KNK4	140;140	0.0582472	NaN
AP5B1	AP-5 complex subunit beta-1	Q2VPB7	161	-0.655649	NaN
APBB2	Amyloid beta A4 precursor protein-binding family B member 2	Q92870;Q92870-4;H0YAJ5;Q92870-2;G5E9Y1	382;383;352;361;361	-0.682951	0.149389
APBB2	Amyloid beta A4 precursor protein-binding family B member 2	Q92870;Q92870-4;D6RGD4;D6RAJ4;D6RD19;H0Y9U9;H0YA92;Q92870-3;H0YAJ5;Q92870-2;G5E9Y1	556;557;8;8;8;95;70;8;526;535;535	NaN	0.210763
APEH	Acylamino-acid-releasing enzyme	P13798;C9JIF9;H7C393;H7C1U0;C9JLK2	126;126;123;51;25	-0.749596	NaN
APEH	Acylamino-acid-releasing enzyme	P13798;C9JIF9;H7C393;H7C1U0;C9JLK2	131;131;128;56;30	NaN	0.584963
APEH	Acylamino-acid-releasing enzyme	P13798;C9JIF9;H7C393;H7C1U0;C9JLK2	180;180;177;105;79	-0.949505	NaN
APEH	Acylamino-acid-releasing enzyme	P13798;C9JIF9	664;669	-0.922237	NaN
APEH	Acylamino-acid-releasing enzyme	P13798;C9JIF9	681;686	-0.771791	-0.563028
APEX1	DNA-(apurinic or apyrimidinic site) lyase;DNA-(apurinic or apyrimidinic site) lyase, mitochondrial	G3V5Q1;P27695;G3V3M6;G3V3C7;G3V5D9	24;24;24;24;24	NaN	-0.927194
APEX1	DNA-(apurinic or apyrimidinic site) lyase;DNA-(apurinic or apyrimidinic site) lyase, mitochondrial	G3V5Q1;P27695;G3V3M6;G3V3C7;G3V5D9	25;25;25;25;25	-0.191574	-0.59634
APEX1	DNA-(apurinic or apyrimidinic site) lyase;DNA-(apurinic or apyrimidinic site) lyase, mitochondrial	G3V5Q1;P27695;G3V3M6;G3V3C7;G3V5D9;G3V5M0;G3V359;G3V3Y6	35;35;35;35;35;18;18;18	NaN	NaN
APEX1	DNA-(apurinic or apyrimidinic site) lyase;DNA-(apurinic or apyrimidinic site) lyase, mitochondrial	G3V5Q1;P27695;G3V3M6;G3V3C7;G3V5D9;G3V5M0;G3V359;G3V3Y6	52;52;52;52;52;35;35;35	NaN	-0.515295
APEX2	DNA-(apurinic or apyrimidinic site) lyase 2	Q9UBZ4	253	-0.459298	-0.101087
APEX2	DNA-(apurinic or apyrimidinic site) lyase 2	Q9UBZ4	338	0.14509	-0.00397288
APEX2	DNA-(apurinic or apyrimidinic site) lyase 2	Q9UBZ4	371	-0.0783656	NaN
APEX2	DNA-(apurinic or apyrimidinic site) lyase 2	Q9UBZ4	457	0.0429244	NaN
API5	Apoptosis inhibitor 5	Q9BZZ5-2;G3V1C3;Q9BZZ5;Q9BZZ5-3;B4E283;Q9BZZ5-1;Q9BZZ5-5;H0YER7	169;169;169;169;158;97;115;19	0.064331	NaN
API5	Apoptosis inhibitor 5	Q9BZZ5-2;G3V1C3;Q9BZZ5;Q9BZZ5-3;B4E283;E9PQK6	36;36;36;36;25;36	NaN	-0.638411
APLP2	Amyloid-like protein 2	Q06481-5;F5H845;F5GZY0;Q06481-4;Q06481-2;Q06481-3;Q06481-6;Q06481	515;544;651;688;700;744;754;756	-0.275297	-0.110402
APOBEC3A;APOBEC3B	DNA dC->dU-editing enzyme APOBEC-3A;DNA dC->dU-editing enzyme APOBEC-3B	P31941-2;P31941;Q9UH17-3;Q9UH17;B0QYD3	125;137;295;320;320	-0.110059	0.10608
APOL2	Apolipoprotein L2	Q9BQE5;J3KQL8	193;305	-0.023783	-0.19276
APOL2	Apolipoprotein L2	Q9BQE5;J3KQL8	196;308	-0.470649	NaN
APOL2	Apolipoprotein L2	Q9BQE5;J3KQL8	326;438	-0.226797	0.274172
APOL2	Apolipoprotein L2	Q9BQE5;J3KQL8;E9PM95	83;195;83	0.235114	NaN
APOL3	Apolipoprotein L3	O95236-2;O95236	73;144	NaN	-0.866436
APOOL	Apolipoprotein O-like	Q6UXV4	167	0.39605	NaN
APOOL	Apolipoprotein O-like	Q6UXV4	180	0.39605	NaN
APP	Amyloid beta A4 protein;N-APP;Soluble APP-alpha;Soluble APP-beta;C99;Beta-amyloid protein 42;Beta-amyloid protein 40;C83;P3(42);P3(40);C80;Gamma-secretase C-terminal fragment 59;Gamma-secretase C-terminal fragment 57;Gamma-secretase C-terminal fragment 50;C31	P05067-10;E9PEV0;P05067-3;P05067-4;P05067-5;P05067-6;E9PG40;P05067-7;P05067-11;P05067-8;P05067-9;P05067	620;641;658;676;677;695;695;714;727;732;733;751	0.0278618	0.50457
APP	Amyloid beta A4 protein;N-APP;Soluble APP-alpha;Soluble APP-beta;C99;Beta-amyloid protein 42;Beta-amyloid protein 40;C83;P3(42);P3(40);C80;Gamma-secretase C-terminal fragment 59;Gamma-secretase C-terminal fragment 57;Gamma-secretase C-terminal fragment 50;C31	P05067-10;E9PEV0;P05067-3;P05067-4;P05067-5;P05067-6;E9PG40;P05067-7;P05067-11;P05067-8;P05067-9;P05067	632;653;670;688;689;707;707;726;739;744;745;763	-0.0963909	0.314058
APPL1	DCC-interacting protein 13-alpha	Q9UKG1	350	0.462576	0.294782
APPL1	DCC-interacting protein 13-alpha	Q9UKG1	351	NaN	0.445727
APPL1	DCC-interacting protein 13-alpha	Q9UKG1;C9K0C4;C9JAB0	63;63;46	-0.916045	0.0701145
APRT	Adenine phosphoribosyltransferase	P07741;H3BQZ9	167;140	-0.0707544	NaN
APRT	Adenine phosphoribosyltransferase	P07741;H3BQZ9;P07741-2;H3BQF1;H3BQB1;H3BSW3	34;34;34;34;34;34	-0.116645	-0.317858
ARAF	Serine/threonine-protein kinase A-Raf	P10398	454	-1.11413	-0.131171
ARCN1	Coatomer subunit delta	P48444;B0YIW6;P48444-2	142;183;54	-0.234465	NaN
ARCN1	Coatomer subunit delta	P48444;B0YIW6;P48444-2	233;274;145	NaN	-0.426742
ARCN1	Coatomer subunit delta	P48444;B0YIW6;P48444-2	243;284;155	NaN	NaN
ARCN1	Coatomer subunit delta	P48444;B0YIW6;P48444-2	256;297;168	NaN	-0.255649
ARCN1	Coatomer subunit delta	P48444;B0YIW6;P48444-2	336;377;248	0.177854	0.346758
ARCN1	Coatomer subunit delta	P48444;B0YIW6;P48444-2	351;392;263	NaN	-0.432201
ARCN1	Coatomer subunit delta	P48444;B0YIW6;P48444-2	450;491;362	NaN	-0.806594
ARCN1	Coatomer subunit delta	P48444;B0YIW6;P48444-2	485;526;397	-0.44438	-0.348354
ARF1;ARF3	ADP-ribosylation factor 1;ADP-ribosylation factor 3	P84077;P61204;B7ZB63	127;127;90	-0.232989	0.108089
ARF1;ARF3	ADP-ribosylation factor 1;ADP-ribosylation factor 3	P84077;P61204;B7ZB63;H0YGG7	142;142;105;17	-0.020516	0.0343566
ARF1;ARF3	ADP-ribosylation factor 1;ADP-ribosylation factor 3	P84077;P61204;F5H423;F5H0C7	73;73;73;73	0.211012	NaN
ARF4	ADP-ribosylation factor 4	P18085;C9JAK5;C9JPM4	109;82;109	-0.0759609	-0.353561
ARF4	ADP-ribosylation factor 4	P18085;C9JAK5	127;100	0.131063	0.167101
ARF4	ADP-ribosylation factor 4	P18085;C9JAK5	142;115	-0.500279	-0.30668
ARF4;ARF1;ARF3;ARF5	ADP-ribosylation factor 4;ADP-ribosylation factor 1;ADP-ribosylation factor 3;ADP-ribosylation factor 5	P18085;C9JPM4;P84077;P61204;F5H423;F5H0C7;P84085;C9J1Z8	38;38;38;38;38;38;38;38	0.0219061	NaN
ARF5	ADP-ribosylation factor 5	P84085	109	-0.931756	NaN
ARF5	ADP-ribosylation factor 5	P84085;C9J1Z8	127;125	-0.113348	NaN
ARF5	ADP-ribosylation factor 5	P84085;C9J1Z8	142;140	NaN	-0.64627
ARF6	ADP-ribosylation factor 6	P62330	34	0.86378	NaN
ARF6	ADP-ribosylation factor 6	P62330	55	NaN	0.0508847
ARF6	ADP-ribosylation factor 6	P62330	58	0.0697022	0.132774
ARF6	ADP-ribosylation factor 6	P62330	69	0.804549	-0.0435121
ARFGAP1	ADP-ribosylation factor GTPase-activating protein 1	Q8N6T3;Q8N6T3-2;E5RHT6;E5RHC5;F8W1U7;F8VWH9;E7EV62;Q8N6T3-3;F8VWB3;E5RGL6	102;102;28;102;28;28;49;102;102;102	-0.213203	NaN
ARFGAP1	ADP-ribosylation factor GTPase-activating protein 1	Q8N6T3;Q8N6T3-2;E5RHT6;E5RHC5;F8W1U7;F8VWH9;E7EV62;Q8N6T3-3;B7Z8H8	226;226;181;226;152;152;173;226;113	NaN	NaN
ARFGAP1	ADP-ribosylation factor GTPase-activating protein 1	Q8N6T3;E5RHT6;F8W1U7;B7Z8H8;E5RHH7	278;233;204;165;34	0.107956	-0.262365
ARFGEF2;ARFGEF1	Brefeldin A-inhibited guanine nucleotide-exchange protein 2;Brefeldin A-inhibited guanine nucleotide-exchange protein 1	Q9Y6D5;Q9Y6D6;E5RIF2	865;920;374	NaN	0.332507
ARHGAP1	Rho GTPase-activating protein 1	Q07960	411	NaN	0.19497
ARHGAP1	Rho GTPase-activating protein 1	Q07960;H0YE29	212;166	-0.122601	0.0581086
ARHGAP1	Rho GTPase-activating protein 1	Q07960;H0YE29;E9PNR6	31;29;31	0.281787	-0.321784
ARHGAP1	Rho GTPase-activating protein 1	Q07960;H0YE29;E9PNR6	48;46;48	NaN	-0.367173
ARHGAP25	Rho GTPase-activating protein 25	C9JB56;H7C4P1;P42331-5;P42331-3;P42331-6;P42331;P42331-4	292;458;559;591;592;598;599	NaN	NaN
ARHGAP32	Rho GTPase-activating protein 32	A7KAX9-3;G3V174;A7KAX9	13;229;303	1.652	NaN
ARHGDIA	Rho GDP-dissociation inhibitor 1	P52565;J3KTF8;J3QQX2;P52565-2;J3KRY1	127;127;127;127;127	-0.218884	0.462157
ARHGDIA	Rho GDP-dissociation inhibitor 1	P52565;J3KTF8;J3QQX2	141;141;141	NaN	NaN
ARHGDIA	Rho GDP-dissociation inhibitor 1	P52565;J3KRE2	167;92	NaN	-0.410946
ARHGEF2	Rho guanine nucleotide exchange factor 2	Q92974-3;Q92974-2;Q92974;Q5VY93	121;148;148;149	NaN	0.0758749
ARHGEF2	Rho guanine nucleotide exchange factor 2	Q92974-3;Q92974-2;Q92974;Q5VY93	771;798;799;800	NaN	-0.180953
ARHGEF40	Rho guanine nucleotide exchange factor 40	Q8TER5-4;Q8TER5-3;Q8TER5;G3V485;G3V3N2;G3V5C1	155;155;155;155;155;155	-0.516553	NaN
ARHGEF40	Rho guanine nucleotide exchange factor 40	Q8TER5-4;Q8TER5-3;Q8TER5;G3V485;G3V3N2;G3V5C1	189;189;189;189;189;189	-0.761311	NaN
ARHGEF7	Rho guanine nucleotide exchange factor 7	Q14155-1;B1ALK7;B7Z6G2;Q14155-5	598;657;673;683	0.104739	-0.0813848
ARIH1	E3 ubiquitin-protein ligase ARIH1	Q9Y4X5	168	NaN	0.052555
ARIH1	E3 ubiquitin-protein ligase ARIH1	Q9Y4X5	316	0.0768327	0.0732718
ARIH1	E3 ubiquitin-protein ligase ARIH1	Q9Y4X5	522	NaN	0.157691
ARIH1	E3 ubiquitin-protein ligase ARIH1	Q9Y4X5;H3BNB9;H3BSK4	144;143;144	-0.00449377	NaN
ARIH1	E3 ubiquitin-protein ligase ARIH1	Q9Y4X5;H3BNB9	274;175	0.00848689	NaN
ARIH2	E3 ubiquitin-protein ligase ARIH2	O95376	377	-0.181657	-0.507152
ARL13A	ADP-ribosylation factor-like protein 13A	H0YH34;Q5H913	105;271	NaN	NaN
ARL13A	ADP-ribosylation factor-like protein 13A	H0YH34;Q5H913	92;258	NaN	NaN
ARL13B	ADP-ribosylation factor-like protein 13B	Q3SXY8	39	NaN	0.0160684
ARL13B	ADP-ribosylation factor-like protein 13B	Q3SXY8	57	-0.0495913	-0.146116
ARL13B	ADP-ribosylation factor-like protein 13B	Q3SXY8;Q3SXY8-2;Q3SXY8-3	151;44;48	0.481712	NaN
ARL13B	ADP-ribosylation factor-like protein 13B	Q3SXY8;Q3SXY8-2;Q3SXY8-3;B4DRI8	321;214;218;42	0.0567222	0.1644
ARL15	ADP-ribosylation factor-like protein 15	Q9NXU5	157	0.371169	0.189034
ARL2	ADP-ribosylation factor-like protein 2	P36404;P36404-2	11;11	0.134747	NaN
ARL2	ADP-ribosylation factor-like protein 2	P36404;P36404-2	53;53	-0.722872	NaN
ARL2	ADP-ribosylation factor-like protein 2	P36404;P36404-2	61;61	-0.416154	NaN
ARL2	ADP-ribosylation factor-like protein 2	P36404;P36404-2	71;71	0.0942361	-0.346335
ARL2	ADP-ribosylation factor-like protein 2	P36404;P36404-2	8;8	0.184598	NaN
ARL2BP	ADP-ribosylation factor-like protein 2-binding protein	H3BU49;Q9Y2Y0-2;Q9Y2Y0	110;139;150	-0.573639	NaN
ARL3	ADP-ribosylation factor-like protein 3	P36405	54	-0.199123	NaN
ARL4A	ADP-ribosylation factor-like protein 4A	P40617	135	-0.17599	-0.514182
ARL6IP1	ADP-ribosylation factor-like protein 6-interacting protein 1	H3BN98;H3BPJ2;Q15041;F5GXP4	96;58;96;67	-0.112116	0.0828388
ARL6IP4	ADP-ribosylation factor-like protein 6-interacting protein 4	F5GYV5;H7BZV4;B3V0L1;F8WCT1;Q66PJ3-4;Q66PJ3-3;Q66PJ3-2;Q66PJ3;F5H7X4	166;156;163;166;278;278;289;297;286	NaN	-0.443164
ARL6IP4	ADP-ribosylation factor-like protein 6-interacting protein 4	F5GYV5;H7BZV4;B3V0L1;F8WCT1;Q66PJ3-4;Q66PJ3-3;Q66PJ3-2;Q66PJ3;F8WEP2;Q66PJ3-5	191;181;188;191;303;303;314;322;132;266	NaN	0.61551
ARL6IP4	ADP-ribosylation factor-like protein 6-interacting protein 4	F5GYV5;H7BZV4;B3V0L1;F8WCT1;Q66PJ3-4;Q66PJ3-3;Q66PJ3-2;Q66PJ3;F8WEP2;Q66PJ3-5	203;193;200;203;315;315;326;334;144;278	-0.191887	-0.0800727
ARL6IP5	PRA1 family protein 3	O75915	151	NaN	0.028852
ARL6IP5	PRA1 family protein 3	O75915	158	NaN	-0.49543
ARL6IP5	PRA1 family protein 3	O75915	185	0.323658	-0.0925555
ARL6IP5	PRA1 family protein 3	O75915	187	NaN	-0.366169
ARL6IP5	PRA1 family protein 3	O75915;F8WF90;C9JQU6;F8WF33	31;31;31;31	NaN	0.0652966
ARL8A	ADP-ribosylation factor-like protein 8A	Q96BM9	141	0.393855	0.625738
ARL8B	ADP-ribosylation factor-like protein 8B	Q9NVJ2	141	0.786429	0.632361
ARL8B	ADP-ribosylation factor-like protein 8B	Q9NVJ2	146	-0.0368514	0.367036
ARMC6	Armadillo repeat-containing protein 6	H0YH65;B4E1N1;Q6NXE6-2;Q6NXE6	35;252;320;345	NaN	-0.417791
ARMCX1	Armadillo repeat-containing X-linked protein 1	Q9P291	59	NaN	NaN
ARMCX3	Armadillo repeat-containing X-linked protein 3	Q9UH62	170	-0.113848	-0.192183
ARMCX3	Armadillo repeat-containing X-linked protein 3	Q9UH62	182	-0.00536235	-0.109297
ARMCX3	Armadillo repeat-containing X-linked protein 3	Q9UH62	260	NaN	NaN
ARPC1A	Actin-related protein 2/3 complex subunit 1A	Q92747;B4DLQ7;E9PF58	87;40;87	0.0071955	NaN
ARPC1B	Actin-related protein 2/3 complex subunit 1B	O15143	367	NaN	0.36042
ARPC1B	Actin-related protein 2/3 complex subunit 1B	O15143;C9JBJ7;C9K057;C9J4Z7;C9JEY1;C9JQM8;C9JFG9;C9J6C8	87;87;87;87;87;87;87;87	-0.0764324	NaN
ARPC2	Actin-related protein 2/3 complex subunit 2	O15144	179	-0.355405	NaN
ARPC2	Actin-related protein 2/3 complex subunit 2	O15144	295	-0.0306192	0.678883
ARPC3	Actin-related protein 2/3 complex subunit 3	O15145	93	-0.602109	NaN
ARPC3	Actin-related protein 2/3 complex subunit 3	O15145;F8VR50;C9JZD1	37;29;37	-0.674199	NaN
ARPC3	Actin-related protein 2/3 complex subunit 3	O15145;F8VR50;C9JZD1	56;48;56	-0.136712	NaN
ARPC4;ARPC4-TTLL3	Actin-related protein 2/3 complex subunit 4	P59998;F8WCF6;P59998-3;H7C0A3;F8WDD7;P59998-2	44;44;63;44;44;44	-0.283229	NaN
ARPC5	Actin-related protein 2/3 complex subunit 5	B1ALC0;O15511;O15511-2	3;3;3	-1.1729	NaN
ARPC5	Actin-related protein 2/3 complex subunit 5	B1ALC0;O15511;O15511-2	67;67;70	-0.397087	NaN
ARPC5;ARPC5L	Actin-related protein 2/3 complex subunit 5;Actin-related protein 2/3 complex subunit 5-like protein	B1ALC0;O15511;O15511-2;Q9BPX5	108;108;111;110	NaN	NaN
ARPP19;ENSA	cAMP-regulated phosphoprotein 19;Alpha-endosulfine	P56211-2;P56211;H3BMD8;H3BTD3;O43768-6;O43768;O43768-2;O43768-5	42;58;77;42;59;63;63;59	-0.627783	NaN
ARPP19;ENSA	cAMP-regulated phosphoprotein 19;Alpha-endosulfine	P56211-2;P56211;H3BMD8;H3BQ52;H3BTD3;O43768-6;O43768;O43768-2;O43768-3;C9JUF4;O43768-5;O43768-9;O43768-4;A6NMQ3;Q5T5H1;O43768-7	53;69;88;28;53;70;74;74;90;97;70;90;97;97;90;86	-0.506045	0.33308
ARRB2	Beta-arrestin-2	P32121-5;P32121-2;P32121;P32121-3;P32121-4;I3L412;K7ENA6	163;163;178;178;199;167;178	0.0568609	-0.112615
ARRDC3	Arrestin domain-containing protein 3	Q96B67	259	NaN	0.488412
ARSI	Arylsulfatase I	Q5FYB1-2;Q5FYB1	403;546	NaN	NaN
ARSI	Arylsulfatase I	Q5FYB1-2;Q5FYB1	404;547	NaN	NaN
ARSI	Arylsulfatase I	Q5FYB1-2;Q5FYB1	406;549	NaN	NaN
ARSI	Arylsulfatase I	Q5FYB1-2;Q5FYB1	409;552	NaN	NaN
ASB8	Ankyrin repeat and SOCS box protein 8	Q9H765	272	-0.304452	NaN
ASCC1	Activating signal cointegrator 1 complex subunit 1	Q8N9N2-2;F5H874;H0YER2;H0YCB3;Q8N9N2;H0YE76	303;325;101;235;331;160	0.940956	NaN
ASCC2	Activating signal cointegrator 1 complex subunit 2	Q9H1I8-2;Q9H1I8-3;Q9H1I8	189;227;303	0.609755	NaN
ASCC3	Activating signal cointegrator 1 complex subunit 3	Q8N3C0	860	0.2529	NaN
ASCC3	Activating signal cointegrator 1 complex subunit 3	Q8N3C0	1006	-1.44261	NaN
ASCC3	Activating signal cointegrator 1 complex subunit 3	Q8N3C0	1017	1.00173	NaN
ASCC3	Activating signal cointegrator 1 complex subunit 3	Q8N3C0	1025	-0.816393	NaN
ASCC3	Activating signal cointegrator 1 complex subunit 3	Q8N3C0	1114	-0.868964	NaN
ASCC3	Activating signal cointegrator 1 complex subunit 3	Q8N3C0	1382	-1.12086	0.211012
ASCC3	Activating signal cointegrator 1 complex subunit 3	Q8N3C0	1543	-1.47875	NaN
ASCC3	Activating signal cointegrator 1 complex subunit 3	Q8N3C0	2202	3.54387	3.93045
ASCC3	Activating signal cointegrator 1 complex subunit 3	Q8N3C0;Q8N3C0-4;E5RFZ0	116;116;116	NaN	NaN
ASCC3	Activating signal cointegrator 1 complex subunit 3	Q8N3C0;Q8N3C0-4	197;197	NaN	1.52812
ASCC3	Activating signal cointegrator 1 complex subunit 3	Q8N3C0;Q8N3C0-4	198;198	2.51387	2.25478
ASCC3	Activating signal cointegrator 1 complex subunit 3	Q8N3C0;Q8N3C0-4	213;213	0.440846	0.419862
ASCC3	Activating signal cointegrator 1 complex subunit 3	Q8N3C0;Q8N3C0-4	236;236	-0.227557	-0.169615
ASCC3	Activating signal cointegrator 1 complex subunit 3	Q8N3C0;Q8N3C0-4	423;423	0.553361	1.04061
ASCC3	Activating signal cointegrator 1 complex subunit 3	Q8N3C0;Q8N3C0-4	436;436	0.723078	1.59067
ASCC3	Activating signal cointegrator 1 complex subunit 3	Q8N3C0;Q8N3C0-4	562;562	-0.556308	NaN
ASCC3	Activating signal cointegrator 1 complex subunit 3	Q8N3C0;Q8N3C0-4	572;572	-1.20111	NaN
ASCC3	Activating signal cointegrator 1 complex subunit 3	Q8N3C0;Q8N3C0-4	710;710	-0.233091	NaN
ASF1B	Histone chaperone ASF1B	Q9NVP2	129	-0.667653	-0.363549
ASH2L	Set1/Ash2 histone methyltransferase complex subunit ASH2	H0YBF6;F5H8F7;Q9UBL3-2;Q9UBL3-3;Q9UBL3	127;392;437;437;531	-0.504714	NaN
ASNA1	ATPase ASNA1	O43681;K7ERW9	86;86	-0.980569	NaN
ASNS	Asparagine synthetase [glutamine-hydrolyzing]	P08243-2;P08243;F8WEJ5;P08243-3	223;244;244;161	NaN	0.143655
ASNS	Asparagine synthetase [glutamine-hydrolyzing]	P08243-2;P08243;F8WEJ5;P08243-3	224;245;245;162	-0.383398	NaN
ASPM	Abnormal spindle-like microcephaly-associated protein	Q8IZT6	2358	-0.568152	NaN
ASPM	Abnormal spindle-like microcephaly-associated protein	Q8IZT6	2765	0.204266	NaN
ASPM	Abnormal spindle-like microcephaly-associated protein	Q8IZT6;Q8IZT6-2	177;177	0.148999	0.377624
ASPM	Abnormal spindle-like microcephaly-associated protein	Q8IZT6;Q8IZT6-2	466;466	-0.378401	NaN
ASPSCR1	Tether containing UBX domain for GLUT4	J3QR12;Q9BZE9-4;Q9BZE9-3;Q9BZE9;Q9BZE9-2;J3KRY8	297;297;297;374;374;203	NaN	-0.200548
ASS1	Argininosuccinate synthase	P00966	209	NaN	-0.0854814
ASUN	Protein asunder homolog	Q9NVM9;F5H457;B4DNK1;F8VRX9	167;167;66;66	-0.358029	-0.844588
ASXL1	Putative Polycomb group protein ASXL1	A6NIZ6;Q8IXJ9	1414;1419	-0.420974	NaN
ASXL1	Putative Polycomb group protein ASXL1	A6NIZ6;Q8IXJ9	1432;1437	-0.507316	NaN
ASXL1	Putative Polycomb group protein ASXL1	A6NIZ6;Q8IXJ9;G3V3V0;Q8IXJ9-2	357;362;134;362	NaN	0.115699
ASXL2	Putative Polycomb group protein ASXL2	Q76L83-2;E7EWD6;Q76L83	110;342;370	-0.142178	-0.00747808
ASXL3	Putative Polycomb group protein ASXL3	Q9C0F0	1997	NaN	NaN
ATAD1	ATPase family AAA domain-containing protein 1	Q8NBU5;B4E2J1;Q8NBU5-2	165;107;165	NaN	0.0329472
ATAD1	ATPase family AAA domain-containing protein 1	Q8NBU5;Q8NBU5-2	263;263	NaN	-0.326715
ATAD1	ATPase family AAA domain-containing protein 1	Q8NBU5;B4E2J1	274;186	NaN	-0.115472
ATAD2	ATPase family AAA domain-containing protein 2	Q6PL18	175	NaN	-0.0233724
ATAD2	ATPase family AAA domain-containing protein 2	Q6PL18	1026	-1.28483	-0.815275
ATAD2	ATPase family AAA domain-containing protein 2	Q6PL18	1378	NaN	NaN
ATAD5	ATPase family AAA domain-containing protein 5	Q96QE3-2;Q96QE3	474;474	NaN	NaN
ATAD5	ATPase family AAA domain-containing protein 5	Q96QE3-2;Q96QE3	476;476	NaN	NaN
ATAD5	ATPase family AAA domain-containing protein 5	Q96QE3-2;Q96QE3	479;479	NaN	NaN
ATF1	Cyclic AMP-dependent transcription factor ATF-1	B4DRF9;P18846	125;260	NaN	-0.0257791
ATF1	Cyclic AMP-dependent transcription factor ATF-1	B4DRF9;P18846	128;263	-0.426548	-0.636481
ATF1	Cyclic AMP-dependent transcription factor ATF-1	B4DRF9;P18846	73;208	NaN	-0.13242
ATF1;CREB1;CREM	Cyclic AMP-dependent transcription factor ATF-1;Cyclic AMP-responsive element-binding protein 1	B4DRF9;P18846;P16220-3;E9PAR2;Q03060-23;Q03060-9;Q03060-24;Q03060-8;Q03060-32;Q03060-26;G5E998;Q03060-21;C9JK96;Q03060-31;P16220-2;P16220;Q03060-6	104;239;198;63;70;76;80;88;204;216;237;253;253;267;295;309;316	NaN	0.264596
ATF1;CREB1;CREM	Cyclic AMP-dependent transcription factor ATF-1;Cyclic AMP-responsive element-binding protein 1	B4DRF9;P18846;P16220-3;E9PAR2;Q03060-23;Q03060-9;Q03060-24;Q03060-8;Q03060-32;Q03060-26;G5E998;Q03060-21;C9JK96;Q03060-31;P16220-2;P16220;Q03060-6	118;253;212;77;84;90;94;102;218;230;251;267;267;281;309;323;330	-0.558602	-0.400149
ATF6	Cyclic AMP-dependent transcription factor ATF-6 alpha;Processed cyclic AMP-dependent transcription factor ATF-6 alpha	P18850	87	-1.05995	-0.549388
ATF7IP	Activating transcription factor 7-interacting protein 1	Q6VMQ6-2;G3V1U0;Q6VMQ6;F5GX74;A8MV73	454;454;454;462;454	NaN	-0.645706
ATF7IP	Activating transcription factor 7-interacting protein 1	Q6VMQ6-2;G3V1U0;Q6VMQ6;F5GX74;F5GYR7;F5H592	593;593;594;602;33;101	-0.0535835	0.121546
ATF7IP	Activating transcription factor 7-interacting protein 1	Q6VMQ6-2;G3V1U0;Q6VMQ6;F5GX74;F5GYR7;F5H592	596;596;597;605;36;104	0.0594937	NaN
ATF7IP	Activating transcription factor 7-interacting protein 1	Q6VMQ6-2;G3V1U0;Q6VMQ6;F5GX74;F5GYR7;F5H592	616;616;617;625;56;124	-0.0109773	0.00791308
ATF7IP	Activating transcription factor 7-interacting protein 1	Q6VMQ6-2;G3V1U0;Q6VMQ6;F5GX74;F5GYR7	644;644;645;653;84	-0.413423	NaN
ATG12	Ubiquitin-like protein ATG12	O94817;C1IDX9	89;136	-0.657627	NaN
ATG12	Ubiquitin-like protein ATG12	O94817;C1IDX9	90;137	-0.50789	NaN
ATG9A	Autophagy-related protein 9A	Q7Z3C6;Q7Z3C6-2;H7C1G6	581;520;140	-1.13052	NaN
ATIC	Bifunctional purine biosynthesis protein PURH;Phosphoribosylaminoimidazolecarboxamide formyltransferase;IMP cyclohydrolase	P31939;F8WEF0	14;14	-0.71461	NaN
ATIC	Bifunctional purine biosynthesis protein PURH;Phosphoribosylaminoimidazolecarboxamide formyltransferase;IMP cyclohydrolase	P31939;E9PBU3;F5GWY2;C9JLK0	199;198;140;140	-0.870282	-0.487864
ATIC	Bifunctional purine biosynthesis protein PURH;Phosphoribosylaminoimidazolecarboxamide formyltransferase;IMP cyclohydrolase	P31939;E9PBU3;F5GWY2;H7C084	356;355;297;50	NaN	-0.332444
ATIC	Bifunctional purine biosynthesis protein PURH;Phosphoribosylaminoimidazolecarboxamide formyltransferase;IMP cyclohydrolase	P31939;E9PBU3;F5GWY2;H7C084	357;356;298;51	NaN	-0.225818
ATIC	Bifunctional purine biosynthesis protein PURH;Phosphoribosylaminoimidazolecarboxamide formyltransferase;IMP cyclohydrolase	P31939;E9PBU3;F5GWY2;H7C084;H7C1S2	406;405;347;100;75	0.131458	NaN
ATIC	Bifunctional purine biosynthesis protein PURH;Phosphoribosylaminoimidazolecarboxamide formyltransferase;IMP cyclohydrolase	P31939;E9PBU3;F5GWY2;H7C084;H7C1S2	408;407;349;102;77	-0.0905571	-0.155325
ATIC	Bifunctional purine biosynthesis protein PURH;Phosphoribosylaminoimidazolecarboxamide formyltransferase;IMP cyclohydrolase	P31939;E9PBU3;F5GWY2;H7C084;H7C1S2	437;436;378;131;106	-0.133559	0.116498
ATIC	Bifunctional purine biosynthesis protein PURH;Phosphoribosylaminoimidazolecarboxamide formyltransferase;IMP cyclohydrolase	P31939;E9PBU3;F5GWY2;C9JLK0	66;65;7;7	NaN	0.0783366
ATL2	Atlastin-2	B7Z7X8;Q8NHH9-4;Q8NHH9-2;Q8NHH9;C9JQQ5;Q8NHH9-3;B5MCN0	322;322;340;340;158;169;169	-0.489747	NaN
ATL3	Atlastin-3	F5H6I7;Q6DD88;C9JUU1	323;341;368	0.196481	NaN
ATL3	Atlastin-3	F5H6I7;Q6DD88;C9JUU1	342;360;387	-0.0443301	NaN
ATM	Serine-protein kinase ATM	E9PIN0;Q13315	1126;1126	-1.45815	NaN
ATMIN		J3QRX7;O43313-2	2;2	NaN	NaN
ATP10D	Probable phospholipid-transporting ATPase VD	Q9P241-2;Q9P241	1160;1355	NaN	NaN
ATP10D	Probable phospholipid-transporting ATPase VD	Q9P241-2;Q9P241	1167;1362	NaN	NaN
ATP10D	Probable phospholipid-transporting ATPase VD	Q9P241-2;Q9P241	747;942	0.174406	NaN
ATP11A	Probable phospholipid-transporting ATPase IH	H0Y8F0;H0Y547;P98196;E9PEJ6	11;565;590;590	0.271904	NaN
ATP11A	Probable phospholipid-transporting ATPase IH	H0Y8F0;H0Y547;P98196;E9PEJ6	99;653;678;678	-0.511752	-0.740312
ATP11B	Probable phospholipid-transporting ATPase IF	H7C4W6;Q9Y2G3	424;623	-0.0986137	-0.10611
ATP11C	Probable phospholipid-transporting ATPase IG	H7C0E8;Q8NB49-2;Q8NB49-3;Q8NB49-4;Q8NB49	32;456;456;456;456	0.491802	1.28871
ATP13A1	Probable cation-transporting ATPase 13A1	Q9HD20-2;Q9HD20;H7C3H2	121;239;158	NaN	-0.453004
ATP13A1	Probable cation-transporting ATPase 13A1	Q9HD20-2;Q9HD20	496;614	0.125122	0.350271
ATP13A1	Probable cation-transporting ATPase 13A1	Q9HD20-2;Q9HD20;Q9HD20-3	832;950;90	NaN	-0.306074
ATP13A3	Probable cation-transporting ATPase 13A3	Q9H7F0	128	0.896698	NaN
ATP13A3	Probable cation-transporting ATPase 13A3	Q9H7F0;H7C1U7	1215;151	0.256769	NaN
ATP13A3	Probable cation-transporting ATPase 13A3	Q9H7F0;Q9H7F0-2	342;65	0.16543	NaN
ATP1A1	Sodium/potassium-transporting ATPase subunit alpha-1	P05023-4;P05023;P05023-3	1019;1019;988	-0.974036	-0.673693
ATP1A1	Sodium/potassium-transporting ATPase subunit alpha-1	P05023-4;P05023;P05023-2	21;21;21	0.54092	-0.223947
ATP1A1	Sodium/potassium-transporting ATPase subunit alpha-1	P05023-4;P05023;P05023-3;P05023-2	212;212;181;212	0.13711	0.0692897
ATP1A1	Sodium/potassium-transporting ATPase subunit alpha-1	P05023-4;P05023;P05023-2	22;22;22	-0.219052	-0.336974
ATP1A1	Sodium/potassium-transporting ATPase subunit alpha-1	P05023-4;P05023;P05023-2	36;36;36	-0.0910488	0.179001
ATP1A1	Sodium/potassium-transporting ATPase subunit alpha-1	P05023-4;P05023;P05023-3;P05023-2	444;444;413;444	-0.0664425	-0.462694
ATP1A1	Sodium/potassium-transporting ATPase subunit alpha-1	P05023-4;P05023;P05023-3;P05023-2	487;487;456;487	-0.617056	-0.631243
ATP1A1	Sodium/potassium-transporting ATPase subunit alpha-1	P05023-4;P05023;P05023-3;P05023-2	526;526;495;526	0.227618	-0.116348
ATP1A1	Sodium/potassium-transporting ATPase subunit alpha-1	P05023-4;P05023;P05023-3	661;661;630	-0.326064	-0.571622
ATP1A1	Sodium/potassium-transporting ATPase subunit alpha-1	P05023-4;P05023;P05023-3	671;671;640	0.219835	-0.548122
ATP1A1	Sodium/potassium-transporting ATPase subunit alpha-1	P05023-4;P05023;P05023-3	683;683;652	-0.151907	1.02793
ATP1A1	Sodium/potassium-transporting ATPase subunit alpha-1	P05023-4;P05023;P05023-2	9;9;9	0.438399	-0.225649
ATP1A1;ATP1A3;ATP1A2	Sodium/potassium-transporting ATPase subunit alpha-1;Sodium/potassium-transporting ATPase subunit alpha-3;Sodium/potassium-transporting ATPase subunit alpha-2	P05023-4;P05023;P05023-3;P05023-2;M0R116;P13637-3;B1AKY9;P50993;H0Y7C1;P13637;P13637-2	605;605;574;605;565;608;602;602;313;595;606	0.148739	0.0326651
ATP1A1;ATP1A3;ATP1A2	Sodium/potassium-transporting ATPase subunit alpha-1;Sodium/potassium-transporting ATPase subunit alpha-3;Sodium/potassium-transporting ATPase subunit alpha-2	P05023-4;P05023;P05023-3;M0R116;P13637-3;B1AKY9;P50993;H0Y7C1;P13637;P13637-2	726;726;695;686;729;723;723;434;716;727	-0.561643	-0.658242
ATP1A1;ATP1A3;ATP1A2;ATP1A4	Sodium/potassium-transporting ATPase subunit alpha-1;Sodium/potassium-transporting ATPase subunit alpha-3;Sodium/potassium-transporting ATPase subunit alpha-2;Sodium/potassium-transporting ATPase subunit alpha-4	P05023-4;P05023;P05023-3;P05023-2;M0R116;P13637-3;B1AKY9;P50993;H0Y7C1;Q13733;E9PRA5;P13637;P13637-2	359;359;328;359;319;362;357;357;68;367;367;349;360	-0.32619	NaN
ATP1A1;ATP1A3;ATP1A2;ATP1A4	Sodium/potassium-transporting ATPase subunit alpha-1;Sodium/potassium-transporting ATPase subunit alpha-3;Sodium/potassium-transporting ATPase subunit alpha-2;Sodium/potassium-transporting ATPase subunit alpha-4	P05023-4;P05023;P05023-3;P05023-2;M0R116;P13637-3;B1AKY9;P50993;H0Y7C1;Q13733;E9PRA5;P13637;P13637-2	377;377;346;377;337;380;375;375;86;385;385;367;378	-0.802613	NaN
ATP1A1;ATP1A3;ATP1A2;ATP1A4;ATP12A	Sodium/potassium-transporting ATPase subunit alpha-1;Sodium/potassium-transporting ATPase subunit alpha-3;Sodium/potassium-transporting ATPase subunit alpha-2;Sodium/potassium-transporting ATPase subunit alpha-4;Potassium-transporting ATPase alpha chain 2	P05023-4;P05023;P05023-3;M0R116;P13637-3;B1AKY9;P50993;H0Y7C1;Q13733;P54707;P54707-2;P13637;P13637-2	698;698;667;658;701;695;695;406;704;713;719;688;699	-0.900287	NaN
ATP1A1;ATP1A3;ATP1A4	Sodium/potassium-transporting ATPase subunit alpha-1;Sodium/potassium-transporting ATPase subunit alpha-3;Sodium/potassium-transporting ATPase subunit alpha-4	P05023-4;P05023;P05023-3;P05023-2;M0R116;P13637-3;Q13733;E9PRA5;Q5TC01;M0QXF2;P13637;P13637-2	162;162;131;162;122;165;170;170;131;122;152;163	0.0650208	-0.0311793
ATP1A3	Sodium/potassium-transporting ATPase subunit alpha-3	P13637-2	15	NaN	NaN
ATP1A3	Sodium/potassium-transporting ATPase subunit alpha-3	P13637-2	16	NaN	NaN
ATP1A3	Sodium/potassium-transporting ATPase subunit alpha-3	P13637-2	19	NaN	NaN
ATP1B3	Sodium/potassium-transporting ATPase subunit beta-3	P54709;C9JXZ1;C9JA36;B7Z1N7	86;72;29;72	-0.496142	-0.550423
ATP2A2	Sarcoplasmic/endoplasmic reticulum calcium ATPase 2	P16615;H7C5W9;P16615-5;P16615-2;P16615-3;P16615-4	460;351;460;460;460;433	1.05644	0.614757
ATP2A2	Sarcoplasmic/endoplasmic reticulum calcium ATPase 2	P16615;H7C5W9;P16615-5;P16615-2;P16615-3;P16615-4	502;393;502;502;502;475	0.225892	NaN
ATP2A2	Sarcoplasmic/endoplasmic reticulum calcium ATPase 2	P16615;H7C5W9;P16615-5;P16615-2;P16615-3;P16615-4	533;424;533;533;533;506	1.30638	NaN
ATP2A2	Sarcoplasmic/endoplasmic reticulum calcium ATPase 2	P16615;H7C5W9;P16615-5;P16615-2;P16615-3;P16615-4	611;502;611;611;611;584	1.4863	1.81639
ATP2A2	Sarcoplasmic/endoplasmic reticulum calcium ATPase 2	P16615;H7C5W9;P16615-5;P16615-2;P16615-3;P16615-4	628;519;628;628;628;601	-0.0299562	-0.158945
ATP2A2	Sarcoplasmic/endoplasmic reticulum calcium ATPase 2	P16615;H7C5W9;P16615-5;P16615-2;P16615-3;P16615-4	650;541;650;650;650;623	1.13862	0.50457
ATP2A2	Sarcoplasmic/endoplasmic reticulum calcium ATPase 2	P16615;H7C5W9;P16615-5;P16615-2;P16615-3;P16615-4	685;576;685;685;685;658	-0.0173294	NaN
ATP2A2	Sarcoplasmic/endoplasmic reticulum calcium ATPase 2	P16615;H7C5W9;P16615-5;P16615-2;P16615-3;P16615-4	711;602;711;711;711;684	1.24738	NaN
ATP2A2	Sarcoplasmic/endoplasmic reticulum calcium ATPase 2	P16615;H7C5W9;P16615-5;P16615-2;P16615-3;P16615-4	712;603;712;712;712;685	1.34999	NaN
ATP2A2	Sarcoplasmic/endoplasmic reticulum calcium ATPase 2	P16615;H7C5W9;P16615-4	995;886;968	NaN	0.463832
ATP2A2;ATP2A1	Sarcoplasmic/endoplasmic reticulum calcium ATPase 2;Sarcoplasmic/endoplasmic reticulum calcium ATPase 1	P16615;H7C5W9;P16615-5;P16615-2;P16615-3;P16615-4;O14983-2;O14983;H3BVB2	120;38;120;120;120;120;120;120;92	NaN	0.16633
ATP2A2;ATP2A1	Sarcoplasmic/endoplasmic reticulum calcium ATPase 2;Sarcoplasmic/endoplasmic reticulum calcium ATPase 1	P16615;H7C5W9;P16615-5;P16615-2;P16615-3;P16615-4;O14983-2;O14983;B3KY17	514;405;514;514;514;487;515;515;390	1.30562	NaN
ATP2A2;ATP2A1	Sarcoplasmic/endoplasmic reticulum calcium ATPase 2;Sarcoplasmic/endoplasmic reticulum calcium ATPase 1	P16615;H7C5W9;P16615-5;P16615-2;P16615-3;P16615-4;O14983-2;O14983;B3KY17	757;648;757;757;757;730;758;758;633	NaN	NaN
ATP2A2;ATP2A3	Sarcoplasmic/endoplasmic reticulum calcium ATPase 2;Sarcoplasmic/endoplasmic reticulum calcium ATPase 3	P16615;H7C5W9;P16615-5;P16615-2;P16615-3;P16615-4;Q93084-4;Q93084-2;Q93084-3;Q93084-7;Q93084;Q93084-6;Q93084-5	436;327;436;436;436;409;436;436;436;436;436;436;436	1.12928	NaN
ATP2A2;ATP2A3	Sarcoplasmic/endoplasmic reticulum calcium ATPase 2;Sarcoplasmic/endoplasmic reticulum calcium ATPase 3	P16615;H7C5W9;P16615-5;P16615-2;P16615-3;P16615-4;Q93084-4;Q93084-2;Q93084-3;Q93084-7;Q93084;Q93084-6;Q93084-5	451;342;451;451;451;424;451;451;451;451;451;451;451	1.14379	NaN
ATP2B1	Plasma membrane calcium-transporting ATPase 1	P20020-6;P20020-3;P20020-4;P20020;E7ERY9;H0YHH6	1138;1174;1203;1212;917;155	-0.141923	-0.750009
ATP2B1	Plasma membrane calcium-transporting ATPase 1	P20020-6;P20020-3;P20020-4;P20020;P20020-5;P20020-2;F8W1V5	15;15;15;15;15;15;15	0.451752	-0.162622
ATP2B1	Plasma membrane calcium-transporting ATPase 1	P20020-6;P20020-3;P20020-4;P20020;P20020-5;P20020-2;F8W1V5	19;19;19;19;19;19;19	0.695459	0.229096
ATP2B1	Plasma membrane calcium-transporting ATPase 1	P20020-6;P20020-3;P20020-4;P20020;P20020-5;P20020-2	256;256;256;256;256;256	0.477781	-0.0327428
ATP2B1	Plasma membrane calcium-transporting ATPase 1	P20020-6;P20020-3;P20020-4;P20020;P20020-5;P20020-2;E7ERY9	324;324;324;324;324;324;67	0.821384	-0.320306
ATP2B1	Plasma membrane calcium-transporting ATPase 1	P20020-6;P20020-3;P20020-4;P20020;P20020-5;P20020-2;E7ERY9	337;337;337;337;337;337;80	0.707348	-0.224789
ATP2B1	Plasma membrane calcium-transporting ATPase 1	P20020-6;P20020-3;P20020-4;P20020;P20020-5;P20020-2;E7ERY9	347;347;347;347;347;347;90	-0.106249	NaN
ATP2B1	Plasma membrane calcium-transporting ATPase 1	P20020-6;P20020-3;P20020-4;P20020;P20020-5;P20020-2;E7ERY9	349;349;349;349;349;349;92	NaN	NaN
ATP2B1	Plasma membrane calcium-transporting ATPase 1	P20020-6;P20020-3;P20020-4;P20020;P20020-5;P20020-2;F8W1V5	48;48;48;48;48;48;48	NaN	NaN
ATP2B1	Plasma membrane calcium-transporting ATPase 1	P20020-6;P20020-3;P20020-4;P20020;P20020-5;P20020-2;F8W1V5	62;62;62;62;62;62;62	0.126973	-0.261224
ATP2B1	Plasma membrane calcium-transporting ATPase 1	P20020-6;P20020-3;P20020-4;P20020;P20020-5;P20020-2;E7ERY9	634;634;634;634;634;634;377	-0.526868	NaN
ATP2B1	Plasma membrane calcium-transporting ATPase 1	P20020-6;P20020-3;P20020-4;P20020;P20020-5;P20020-2;F8W1V5	64;64;64;64;64;64;64	-0.351038	NaN
ATP2B1;ATP2B2	Plasma membrane calcium-transporting ATPase 1;Plasma membrane calcium-transporting ATPase 2	P20020-6;P20020-3;P20020-4;P20020;P20020-5;P20020-2;E7ERY9;H0Y7S3;Q01814-4;Q01814-7;Q01814-3;Q01814-6;Q01814-2;Q01814-8;Q01814-5;Q01814	747;747;747;747;747;747;490;626;725;739;756;725;770;739;756;770	NaN	-0.40213
ATP2B1;ATP2B2;ATP2B4;ATP2B3	Plasma membrane calcium-transporting ATPase 1;Plasma membrane calcium-transporting ATPase 2;Plasma membrane calcium-transporting ATPase 4;Plasma membrane calcium-transporting ATPase 3	P20020-6;P20020-3;P20020-4;P20020;P20020-5;P20020-2;E7ERY9;H0Y7S3;Q01814-4;Q01814-7;Q01814-3;Q01814-6;Q01814-2;Q01814-8;Q01814-5;Q01814;P23634-7;P23634-6;P23634-8;P23634;P23634-5;P23634-4;P23634-3;P23634-2;Q16720-8;Q16720-7;Q16720-6;Q16720-3;Q16720-5;Q16720-2;Q16720-4;Q16720	806;806;806;806;806;806;549;685;784;798;815;784;829;798;815;829;782;794;782;794;782;794;782;794;789;803;789;789;803;803;789;803	0.0213376	-0.274617
ATP2B1;ATP2B2;ATP2B4;ATP2B3	Plasma membrane calcium-transporting ATPase 1;Plasma membrane calcium-transporting ATPase 2;Plasma membrane calcium-transporting ATPase 4;Plasma membrane calcium-transporting ATPase 3	P20020-6;P20020-3;P20020-4;P20020;P20020-5;P20020-2;E7ERY9;H0Y7S3;Q01814-4;Q01814-7;Q01814-3;Q01814-6;Q01814-2;Q01814-8;Q01814-5;Q01814;P23634-7;P23634-6;P23634-8;P23634;P23634-5;P23634-4;P23634-3;P23634-2;Q16720-8;Q16720-7;Q16720-6;Q16720-3;Q16720-5;Q16720-2;Q16720-4;Q16720	807;807;807;807;807;807;550;686;785;799;816;785;830;799;816;830;783;795;783;795;783;795;783;795;790;804;790;790;804;804;790;804	-0.929446	0.0639171
ATP2B1;ATP2B4	Plasma membrane calcium-transporting ATPase 1;Plasma membrane calcium-transporting ATPase 4	P20020-6;P20020-3;P20020-4;P20020;P20020-5;P20020-2;E7ERY9;P23634-7;P23634-6;P23634-8;P23634;P23634-5;P23634-4;P23634-3;P23634-2	533;533;533;533;533;533;276;511;523;511;523;511;523;511;523	-0.0556513	-0.278111
ATP2B3	Plasma membrane calcium-transporting ATPase 3	Q16720-8;Q16720-7;Q16720-6;Q16720-3;Q16720-5;Q16720-2;Q16720-4;Q16720	730;744;730;730;744;744;730;744	NaN	-0.40213
ATP2B4	Plasma membrane calcium-transporting ATPase 4	P23634-7;P23634-6;P23634-8;P23634	1146;1158;1182;1194	-0.991083	-0.159186
ATP2B4	Plasma membrane calcium-transporting ATPase 4	P23634-7;P23634-6;P23634-8;P23634	1149;1161;1185;1197	NaN	0.263515
ATP2B4	Plasma membrane calcium-transporting ATPase 4	P23634-7;P23634-6;P23634-8;P23634;P23634-5;P23634-4;P23634-3;P23634-2	252;252;252;252;252;252;252;252	0.304628	0.290424
ATP2B4	Plasma membrane calcium-transporting ATPase 4	P23634-7;P23634-6;P23634-8;P23634;P23634-5;P23634-4;P23634-3;P23634-2	302;314;302;314;302;314;302;314	0.479127	-0.269251
ATP2B4	Plasma membrane calcium-transporting ATPase 4	P23634-7;P23634-6;P23634-8;P23634;P23634-5;P23634-4;P23634-3;P23634-2	325;337;325;337;325;337;325;337	0.669752	NaN
ATP2B4	Plasma membrane calcium-transporting ATPase 4	P23634-7;P23634-6;P23634-8;P23634;P23634-5;P23634-4;P23634-3;P23634-2	327;339;327;339;327;339;327;339	NaN	NaN
ATP2B4	Plasma membrane calcium-transporting ATPase 4	P23634-7;P23634-6;P23634-8;P23634;P23634-5;P23634-4;P23634-3;P23634-2	549;561;549;561;549;561;549;561	0.357721	-0.0594047
ATP2B4	Plasma membrane calcium-transporting ATPase 4	P23634-7;P23634-6;P23634-8;P23634;P23634-5;P23634-4;P23634-3;P23634-2	75;75;75;75;75;75;75;75	-0.581303	NaN
ATP2C1	Calcium-transporting ATPase type 2C member 1	H0Y8X9;P98194-2;P98194;P98194-8;P98194-5;P98194-6;P98194-7;E7ERC6;P98194-4;H0Y9V7;P98194-3;H0Y9S7	183;496;496;491;496;496;530;441;480;450;480;71	0.163112	0.506907
ATP2C1	Calcium-transporting ATPase type 2C member 1	P98194-2;P98194;P98194-8;P98194-5;P98194-6;P98194-7;E7ERC6;P98194-4;H0Y9V7;P98194-3	229;229;224;229;229;263;174;213;183;213	-0.0525508	NaN
ATP2C1	Calcium-transporting ATPase type 2C member 1	P98194-2;P98194;P98194-8;P98194-5;P98194-6;P98194-7;E7ERC6;P98194-4;H0Y9V7;P98194-3;H0Y9S7	589;589;584;589;589;623;534;573;543;573;107	0.109561	NaN
ATP2C1	Calcium-transporting ATPase type 2C member 1	P98194-2;P98194;P98194-8;P98194-5;P98194-6;P98194-7;D6REJ1;D6RHV9	8;8;42;8;8;42;8;8	-0.165661	-0.281369
ATP2C1		H0Y8X9	14	NaN	-1.21016
ATP5B	ATP synthase subunit beta, mitochondrial;ATP synthase subunit beta	P06576;F8VPV9;H0YH81;F8W079	124;124;61;63	NaN	-0.182639
ATP5B	ATP synthase subunit beta, mitochondrial;ATP synthase subunit beta	P06576;F8VPV9;H0YH81;F8W079	133;133;70;72	-0.150513	-0.337065
ATP5B	ATP synthase subunit beta, mitochondrial;ATP synthase subunit beta	P06576;F8VPV9;H0YH81;F8W079	198;198;135;137	-0.419179	-0.512843
ATP5B	ATP synthase subunit beta, mitochondrial;ATP synthase subunit beta	P06576;F8VPV9;H0YH81;F8W079	201;201;138;140	NaN	0.0415234
ATP5B	ATP synthase subunit beta, mitochondrial;ATP synthase subunit beta	P06576;F8VPV9;H0YH81;F8W0P7	264;264;201;165	NaN	-0.494068
ATP6AP1	V-type proton ATPase subunit S1	Q15904	211	-0.219152	-0.749475
ATP6V0A2	V-type proton ATPase 116 kDa subunit a isoform 2	Q9Y487	92	-0.296828	-0.720564
ATP6V0A2	V-type proton ATPase 116 kDa subunit a isoform 2	Q9Y487;F5H5F3	279;149	-0.114551	NaN
ATP6V0A4	V-type proton ATPase 116 kDa subunit a isoform 4	Q9HBG4	214	-1.6748	NaN
ATP6V0D1	V-type proton ATPase subunit d 1	J3QL14;R4GN72;P61421;F5GYQ1	156;198;275;316	-0.335699	NaN
ATP6V0D1	V-type proton ATPase subunit d 1	J3QL14;R4GN72;P61421;F5GYQ1	169;211;288;329	-0.307251	NaN
ATP6V0D1	V-type proton ATPase subunit d 1	J3QL14;R4GN72;P61421;F5GYQ1	224;266;343;384	0.178492	0.286526
ATP6V1A	V-type proton ATPase catalytic subunit A	P38606;B7Z1R5;C9JVW8;C9JA17	132;99;132;99	NaN	0.161694
ATP6V1A	V-type proton ATPase catalytic subunit A	P38606;B7Z1R5;C9JVW8;C9JA17	139;106;139;106	-0.753482	0.873498
ATP6V1A	V-type proton ATPase catalytic subunit A	P38606;B7Z1R5;C9JVW8;C9JA17	163;130;163;130	1.48558	NaN
ATP6V1A	V-type proton ATPase catalytic subunit A	P38606;B7Z1R5	220;187	-1.39794	NaN
ATP6V1A	V-type proton ATPase catalytic subunit A	P38606;B7Z1R5	256;223	-0.852824	-0.379113
ATP6V1A	V-type proton ATPase catalytic subunit A	P38606;B7Z1R5	480;447	-0.117083	-0.425986
ATP6V1A	V-type proton ATPase catalytic subunit A	P38606;C9JVW8;F8WDJ3	5;5;5	0.0271541	0.103934
ATP6V1A	V-type proton ATPase catalytic subunit A	P38606;B7Z1R5	516;483	NaN	0.0567222
ATP6V1A	V-type proton ATPase catalytic subunit A	P38606;B7Z1R5	580;547	-0.0582026	0.0471195
ATP6V1C1	V-type proton ATPase subunit C 1	P21283	13	0.726918	NaN
ATP6V1F	V-type proton ATPase subunit F	Q16864;Q16864-2	102;130	-0.343458	NaN
ATP6V1G2;ATP6V1G2-DDX39B;ATP6V1G1	V-type proton ATPase subunit G 2;V-type proton ATPase subunit G 1	O95670-2;F2Z307;O95670;O75348;C9JRT2	16;16;16;16;16	-1.0945	NaN
ATP6V1H	V-type proton ATPase subunit H	G3V126;Q9UI12-2;Q9UI12	16;56;56	NaN	NaN
ATP6V1H	V-type proton ATPase subunit H	G3V126;Q9UI12-2;Q9UI12	356;378;396	0.232047	NaN
ATP7A	Copper-transporting ATPase 1	Q04656-4;Q04656-5;Q04656;Q04656-2;Q04656-3	474;1393;1471;1485;1552	-0.100066	0.0375931
ATP7B	Copper-transporting ATPase 2;WND/140 kDa	F6XIH0;F5H562;P35670-2;P35670-3;E7ET55;F5H748;P35670-4;P35670	52;84;84;84;84;84;84;84	-0.0308845	0.236829
ATP8B2	Probable phospholipid-transporting ATPase ID	P98198;P98198-3	755;769	0.249385	0.159887
ATP8B2	Probable phospholipid-transporting ATPase ID	P98198;P98198-3	760;774	0.61664	NaN
ATP9A	Probable phospholipid-transporting ATPase IIA	O75110;O75110-2	447;326	-0.0878867	NaN
ATP9A	Probable phospholipid-transporting ATPase IIA	O75110;O75110-2	48;48	-0.0372363	NaN
ATP9A	Probable phospholipid-transporting ATPase IIA	O75110;O75110-2	805;684	NaN	NaN
ATP9B		K7EQ39	23	NaN	NaN
ATR	Serine/threonine-protein kinase ATR	Q13535-2;Q13535;Q13535-3	1549;1613;1613	NaN	NaN
ATR	Serine/threonine-protein kinase ATR	Q13535-2;Q13535;Q13535-3	1760;1824;1824	-1.14427	NaN
ATR	Serine/threonine-protein kinase ATR	Q13535-2;Q13535;Q13535-3	1959;2023;2023	NaN	NaN
ATR	Serine/threonine-protein kinase ATR	Q13535-2;Q13535;Q13535-3;H0Y9K2	2356;2420;2420;267	-1.21377	NaN
ATR	Serine/threonine-protein kinase ATR	Q13535-2;Q13535	2540;2604	-0.0579773	0.243182
ATR	Serine/threonine-protein kinase ATR	Q13535-2;Q13535;Q13535-3	857;921;921	NaN	0.589668
ATRX	Transcriptional regulator ATRX	P46100-5;P46100-3;P46100-4;P46100;P46100-2	1381;1419;1498;1536;1332	NaN	NaN
ATXN10	Ataxin-10	Q9UBB4-2;Q9UBB4;B1AHE4	198;262;14	-0.301248	NaN
ATXN10	Ataxin-10	Q9UBB4-2;Q9UBB4;B1AHE4	220;284;36	1.23119	NaN
ATXN10	Ataxin-10	Q9UBB4-2;Q9UBB4;B1AHE4	224;288;40	-0.0326691	-0.279004
ATXN10	Ataxin-10	Q9UBB4-2;Q9UBB4	34;34	0.161307	NaN
ATXN10	Ataxin-10	Q9UBB4-2;Q9UBB4;B1AHE3	374;438;89	-0.174393	-0.202472
ATXN10	Ataxin-10	Q9UBB4-2;Q9UBB4;B1AHE3	387;451;102	-0.161621	NaN
ATXN2L	Ataxin-2-like protein	Q8WWM7;Q8WWM7-6;Q8WWM7-8;Q8WWM7-5;Q8WWM7-4;Q8WWM7-9;Q8WWM7-2;Q8WWM7-3;H3BUF6;Q8WWM7-7;H3BSK9	106;106;106;106;106;106;106;106;106;106;46	NaN	-0.423546
ATXN3	Ataxin-3	G3V3T6;G3V328;P54252-3;G3V3R7;P54252-4;P54252-2;P54252;G3V2G2;P54252-5;G3V2G1;G3V4U9;C9JQV6;F5H211;G3V526;E9PJN5	102;130;145;199;185;200;200;21;21;94;149;185;200;134;134	0.0831112	-0.169891
ATXN3	Ataxin-3	G3V3T6;G3V328;P54252-3;G3V3R7;P54252-4;P54252-2;P54252;C9JQV6;F5H211;G3V3T0;G3V4F5;G3V4F4;G3V5H3	19;47;62;116;102;117;117;102;117;62;117;117;117	0.135272	-0.236843
ATXN3	Ataxin-3	G3V3T6;G3V328;P54252-3;G3V3R7;P54252-4;P54252-2;P54252;G3V2G2;P54252-5;G3V2G1;G3V4U9	193;221;236;290;276;291;291;112;112;185;240	0.413486	0.210514
ATXN3	Ataxin-3	G3V3T6;G3V328;P54252-3;G3V3R7;P54252-4;P54252-2;P54252;G3V2G2;P54252-5;G3V2G1;G3V4U9;C9JQV6;F5H211;G3V526;E9PJN5	92;120;135;189;175;190;190;11;11;84;139;175;190;124;124	-0.443791	-0.424688
AUP1	Ancient ubiquitous protein 1	Q9Y679-2;Q9Y679;Q9Y679-3	250;316;250	-0.143229	-0.13193
AUP1	Ancient ubiquitous protein 1	Q9Y679-2;Q9Y679;Q9Y679-3	347;413;347	NaN	-0.161153
AUP1	Ancient ubiquitous protein 1	Q9Y679-2;Q9Y679;Q9Y679-3	359;425;359	0.0519985	-0.0364963
AUP1	Ancient ubiquitous protein 1	Q9Y679-2;Q9Y679	377;443	0.0833836	-0.0923248
AURKB	Aurora kinase B	J3KTD6;J3QLN8;Q96GD4-4;Q96GD4;J9JID1;J3QR41;J3KT86;Q96GD4-2	202;162;161;202;203;161;134;170	NaN	NaN
AURKB	Aurora kinase B	J3KTD6;J3QLN8;Q96GD4-4;Q96GD4;J9JID1;J3QR41;J3KT86;Q96GD4-2	211;171;170;211;212;170;143;179	-0.73889	NaN
AURKB	Aurora kinase B	J3KTD6;J3QLN8;Q96GD4-4;Q96GD4;J9JID1;J3QR41;Q96GD4-2;J3KRJ2;Q96GD4-3;J3KRF8	56;15;15;56;56;15;56;15;56;56	-0.605837	-0.71059
AVEN	Cell death regulator Aven	Q9NQS1	215	NaN	-0.257563
AVEN	Cell death regulator Aven	Q9NQS1	217	NaN	-0.125353
AXL	Tyrosine-protein kinase receptor UFO	M0R0W6;P30530-2;P30530	255;514;523	-0.0791884	-0.0881014
AXL	Tyrosine-protein kinase receptor UFO	M0R0W6;P30530-2;P30530	257;516;525	-0.123041	NaN
AXL	Tyrosine-protein kinase receptor UFO	M0R0W6;P30530-2;P30530	272;531;540	0.00446544	-0.485883
AXL	Tyrosine-protein kinase receptor UFO	M0R0W6;P30530-2;P30530	398;657;666	-0.0018045	NaN
AXL	Tyrosine-protein kinase receptor UFO	M0R0W6;P30530-2;P30530	501;760;769	-0.155614	NaN
AZI1	5-azacytidine-induced protein 1	Q9UPN4-3;Q9UPN4-2;I3L2J8;Q9UPN4	200;200;200;200	-0.83859	-1.27662
AZI1	5-azacytidine-induced protein 1	Q9UPN4-3;Q9UPN4-2;I3L2J8;Q9UPN4	228;228;228;228	-0.668708	-1.02362
AZI1	5-azacytidine-induced protein 1	Q9UPN4-3;Q9UPN4-2;I3L2J8;Q9UPN4	231;231;231;231	NaN	-1.46917
AZI1	5-azacytidine-induced protein 1	Q9UPN4-3;Q9UPN4-2;I3L2J8;Q9UPN4	320;320;320;320	-0.437701	NaN
AZI1	5-azacytidine-induced protein 1	Q9UPN4-3;Q9UPN4-2	504;504	-0.955452	NaN
AZI1	5-azacytidine-induced protein 1	Q9UPN4-3;Q9UPN4-2;I3L2J8;Q9UPN4	507;507;510;510	-0.449139	-1.22813
AZIN1	Antizyme inhibitor 1	O14977	175	-0.383642	0.209516
B9D1	B9 domain-containing protein 1	H7C3B7;Q9UPM9-2;A8MTX4;A8MYG7;Q9UPM9	47;56;56;56;56	-0.233786	NaN
BABAM1	BRISC and BRCA1-A complex member 1	Q9NWV8;J3KQS6;M0R3F4;M0R2A4;M0R2K3;M0R193;M0R0I0;M0R2I2;M0QYV1	117;117;117;117;117;117;117;146;54	0.18954	-0.0832941
BABAM1	BRISC and BRCA1-A complex member 1	Q9NWV8;J3KQS6;M0R3F4;Q9NWV8-2;M0QXG9;M0R2A4;M0R2K3;M0R193;M0R0I0;M0R2I2;M0QYV1	126;126;126;48;48;126;126;126;126;155;63	0.120352	0.695192
BACH1	Transcription regulator protein BACH1	O14867;C9IYH8;C9JMP6;C9IYR0	156;156;156;156	NaN	NaN
BACH2	Transcription regulator protein BACH2	Q9BYV9	687	NaN	NaN
BAG1	BAG family molecular chaperone regulator 1	Q99933-4;Q99933-3;Q99933-2;Q99933;J3QTA2	158;202;273;273;273	0.155361	0.352194
BAG2	BAG family molecular chaperone regulator 2	O95816	5	0.785425	0.495081
BAG2	BAG family molecular chaperone regulator 2	O95816;B4DXE2;A2A296	123;90;72	0.26135	NaN
BAG2	BAG family molecular chaperone regulator 2	O95816;B4DXE2	195;162	NaN	NaN
BAG2	BAG family molecular chaperone regulator 2	O95816;B4DXE2	200;167	0.168385	0.281075
BAG5	BAG family molecular chaperone regulator 5	Q9UL15;Q9UL15-2	404;445	-1.16033	NaN
BAG5	BAG family molecular chaperone regulator 5	Q9UL15;Q9UL15-2;G3V274	48;89;48	NaN	-0.0191558
BAG6	Large proline-rich protein BAG6	P46379-4;P46379-5;P46379-2;B0UX83;P46379;P46379-3;F6UR09;F6RG75;F6VEM6;F6X9W3;F6U341;F6S6P2;F6TC96;F6U1F2;F6XTU0;F6WML8	22;22;22;22;22;22;22;22;22;22;22;22;22;22;22;22	0.584578	NaN
BAG6	Large proline-rich protein BAG6	P46379-4;P46379-5;P46379-2;B0UX83;P46379;P46379-3;F6UR09;F6RG75;F6VEM6;F6X9W3;F6U341;F6S6P2;F6TC96;F6U1F2;F6XTU0;F6WML8	56;56;56;56;56;56;56;56;56;56;56;56;56;56;56;56	-0.0883468	-0.600359
BAG6	Large proline-rich protein BAG6	P46379-4;P46379-5;P46379-2;B0UX83;P46379;P46379-3;H0Y4L1;H0Y710	853;1027;1027;1027;1033;1063;86;176	NaN	-0.43528
BAIAP2	Brain-specific angiogenesis inhibitor 1-associated protein 2	Q9UQB8-3;Q9UQB8-5;Q9UQB8-4;Q9UQB8-6;Q9UQB8-2;Q9UQB8;I3L2M4;I3L4C2;I3L0Y9;B4DWA1;F8W878	275;275;275;275;275;275;217;308;32;138;197	-0.587706	-0.688776
BAIAP2L1	Brain-specific angiogenesis inhibitor 1-associated protein 2-like protein 1	Q9UHR4	234	0.377735	NaN
BAIAP2L1	Brain-specific angiogenesis inhibitor 1-associated protein 2-like protein 1	Q9UHR4	238	0.444985	-0.247269
BANF1	Barrier-to-autointegration factor;Barrier-to-autointegration factor, N-terminally processed	O75531	32	-0.139029	NaN
BANF1	Barrier-to-autointegration factor;Barrier-to-autointegration factor, N-terminally processed	O75531	33	-0.234771	NaN
BANF1	Barrier-to-autointegration factor;Barrier-to-autointegration factor, N-terminally processed	O75531	64	NaN	-0.133306
BARD1	BRCA1-associated RING domain protein 1	Q99728;E7EUI3	171;27	NaN	NaN
BASP1	Brain acid soluble protein 1	P80723	89	0.228973	0.224164
BASP1	Brain acid soluble protein 1	P80723	97	-0.166308	-0.17106
BASP1	Brain acid soluble protein 1	P80723	102	0.210514	0.100305
BASP1	Brain acid soluble protein 1	P80723	121	0.0579701	-0.213353
BASP1	Brain acid soluble protein 1	P80723	143	0.137635	0.0210533
BASP1	Brain acid soluble protein 1	P80723	149	0.00273852	-0.0658836
BASP1	Brain acid soluble protein 1	P80723;P80723-2	150;96	-0.167183	NaN
BASP1	Brain acid soluble protein 1	P80723;P80723-2	163;109	-0.220328	-0.666416
BASP1	Brain acid soluble protein 1	P80723;P80723-2	173;119	-0.0392066	-0.203037
BASP1	Brain acid soluble protein 1	P80723;P80723-2	18;18	0.551393	0.0277203
BASP1	Brain acid soluble protein 1	P80723;P80723-2	184;130	-0.0468763	-0.286639
BASP1	Brain acid soluble protein 1	P80723;P80723-2	198;144	-0.194691	-0.710142
BASP1	Brain acid soluble protein 1	P80723;P80723-2	226;172	-0.180315	-0.268539
BASP1	Brain acid soluble protein 1	P80723;P80723-2	24;24	0.162597	NaN
BASP1	Brain acid soluble protein 1	P80723;P80723-2	25;25	0.256165	-0.232498
BASP1	Brain acid soluble protein 1	P80723;P80723-2	38;38	0.0479571	-0.125935
BASP1	Brain acid soluble protein 1	P80723;P80723-2	52;52	0.121148	0.0935602
BASP1	Brain acid soluble protein 1	P80723;P80723-2	57;57	NaN	NaN
BASP1	Brain acid soluble protein 1	P80723;P80723-2	65;65	0.0458623	-0.40526
BASP1	Brain acid soluble protein 1	P80723;P80723-2	69;69	NaN	-0.341391
BASP1	Brain acid soluble protein 1	P80723;P80723-2	79;79	0.215616	0.646992
BASP1	Brain acid soluble protein 1	P80723;P80723-2	84;84	-0.898753	0.0999011
BAX	Apoptosis regulator BAX	Q07812-5;Q07812-8;Q07812;Q07812-2	21;21;21;21	-0.0911256	NaN
BAX	Apoptosis regulator BAX	Q07812-5;Q07812-8;Q07812;Q07812-2;Q07812-7	58;58;58;58;39	-0.379113	NaN
BAZ1A	Bromodomain adjacent to zinc finger domain protein 1A	Q9NRL2-2;Q9NRL2	941;973	NaN	0.197991
BAZ1B	Tyrosine-protein kinase BAZ1B	Q9UIG0-2;Q9UIG0	1064;1068	0.633943	0.275365
BAZ1B	Tyrosine-protein kinase BAZ1B	Q9UIG0-2;Q9UIG0	297;297	1.38272	NaN
BAZ1B	Tyrosine-protein kinase BAZ1B	Q9UIG0-2;Q9UIG0	483;483	NaN	0.317536
BAZ1B	Tyrosine-protein kinase BAZ1B	Q9UIG0-2;Q9UIG0	588;588	NaN	0.828956
BAZ2A	Bromodomain adjacent to zinc finger domain protein 2A	J3QK86;J3KPG5;Q9UIF9-2;Q9UIF9-3;F8VU39;Q9UIF9	1869;1871;1874;1897;1899;1901	0.217355	-0.14741
BBS10	Bardet-Biedl syndrome 10 protein	Q8TAM1	40	-0.302226	-0.260152
BBS10	Bardet-Biedl syndrome 10 protein	Q8TAM1	482	-0.745285	NaN
BBS10	Bardet-Biedl syndrome 10 protein	Q8TAM1	542	-1.60498	NaN
BBS2	Bardet-Biedl syndrome 2 protein	Q9BXC9;H3BRL0;H3BQ79	231;231;38	-0.750081	0.987757
BBS2	Bardet-Biedl syndrome 2 protein	Q9BXC9;H3BRL0	360;360	NaN	NaN
BBS2	Bardet-Biedl syndrome 2 protein	Q9BXC9;H3BRL0;J3QLW0	609;563;30	0.190172	NaN
BBS2	Bardet-Biedl syndrome 2 protein	Q9BXC9;H3BRL0;J3QLW0;J3QKP7	659;613;80;23	0.164143	NaN
BCAP31	B-cell receptor-associated protein 31	P51572;P51572-2;C9JSP1;C9JQ75;C9J0M4;C9JMD7	158;225;158;158;158;158	NaN	0.347099
BCAP31	B-cell receptor-associated protein 31	P51572;P51572-2;C9JSP1;C9JQ75;C9J0M4;C9JMD7	159;226;159;159;159;159	NaN	0.347099
BCAP31	B-cell receptor-associated protein 31	P51572;P51572-2;C9JSP1;C9JQ75;C9J0M4;C9JMD7	167;234;167;167;167;167	0.606632	-0.0794628
BCAP31	B-cell receptor-associated protein 31	P51572;P51572-2;C9JSP1;C9JQ75;C9J0M4;C9JMD7	176;243;176;176;176;176	0.31545	-0.288012
BCAP31	B-cell receptor-associated protein 31	P51572;P51572-2	192;259	NaN	-0.386487
BCAP31	B-cell receptor-associated protein 31	P51572;P51572-2	221;288	0.702392	0.0590783
BCAP31	B-cell receptor-associated protein 31	P51572;P51572-2	243;310	-0.0967612	0.204391
BCAP31	B-cell receptor-associated protein 31	P51572;P51572-2	244;311	-0.404649	-0.153286
BCAT1	Branched-chain-amino-acid aminotransferase, cytosolic	P54687-3;P54687-4;P54687;P54687-5	19;18;19;31	NaN	NaN
BCAT1	Branched-chain-amino-acid aminotransferase, cytosolic	P54687-3;P54687-4;P54687;F5H2F2;P54687-2;P54687-5	28;27;28;4;4;40	NaN	-0.59538
BCAT2	Branched-chain-amino-acid aminotransferase, mitochondrial;Branched-chain-amino-acid aminotransferase	O15382-2;M0QZP4	14;14	-0.726424	NaN
BCL2L1	Bcl-2-like protein 1	Q07817-2;Q5QP56;Q9H1R6;Q5TE64;Q07817-3;Q07817	87;87;87;87;87;87	-0.199868	-0.0780763
BCLAF1	Bcl-2-associated transcription factor 1	E9PK09;E9PQN2;E9PKI6;Q9NYF8-3;E9PK91;Q9NYF8-2;Q9NYF8;E9PJA7;Q9NYF8-4;H0YF00	332;330;332;330;332;330;332;330;332;73	NaN	0.0479571
BCLAF1	Bcl-2-associated transcription factor 1	E9PK09;E9PQN2;E9PKI6;Q9NYF8-3;E9PK91;Q9NYF8-2;Q9NYF8;E9PJA7;Q9NYF8-4;H0YF00	335;333;335;333;335;333;335;333;335;76	NaN	NaN
BCOR	BCL-6 corepressor	Q5H9F3-3;H7C231;H7BZ37;H7C2V9;A6NE70;Q6W2J9-4;Q6W2J9-2;Q6W2J9	1493;155;133;330;303;1408;1426;1460	0.155231	-0.0868444
BDH2	3-hydroxybutyrate dehydrogenase type 2	Q9BUT1;Q9BUT1-3	139;38	-0.434754	NaN
BDH2	3-hydroxybutyrate dehydrogenase type 2	Q9BUT1;D6R9U8;D6RIR6;Q9BUT1-2;D6RFG2	48;48;48;48;48	-0.404344	NaN
BDNF	Brain-derived neurotrophic factor	P23560;P23560-2;P23560-3;P23560-5;P23560-4	224;232;239;253;306	NaN	NaN
BDP1	Transcription factor TFIIIB component B'' homolog	A6H8Y1-7;A6H8Y1-6;A6H8Y1;A6H8Y1-4;A6H8Y1-3;A6H8Y1-2	207;187;207;207;207;207	-0.568131	-0.243301
BDP1	Transcription factor TFIIIB component B'' homolog	A6H8Y1-7;A6H8Y1-6;A6H8Y1;A6H8Y1-4;A6H8Y1-3;A6H8Y1-2	224;204;224;224;224;224	NaN	-0.388129
BET1	BET1 homolog	O15155;H7C1N3	62;77	0.0429244	0.0919367
BET1	BET1 homolog	O15155;H7C1N3	80;95	-0.881587	NaN
BET1L	BET1-like protein	E9PQJ6;Q9NYM9;H7BXT7;B8ZZS0	13;36;36;36	NaN	2.3501
BET1L	BET1-like protein	E9PQJ6;Q9NYM9	49;72	-0.232244	-0.234126
BFAR	Bifunctional apoptosis regulator	H3BSU2;B4DUT0;H3BMP2;Q9NZS9	32;148;151;276	NaN	NaN
BHLHA15	Class A basic helix-loop-helix protein 15	Q7RTS1	125	-0.525476	NaN
BIRC2	Baculoviral IAP repeat-containing protein 2	E9PMH5;Q13490-2;Q13490;E9PNM6;H0YDY3	105;77;126;105;86	-0.00636186	-0.50826
BIRC2	Baculoviral IAP repeat-containing protein 2	E9PMH5;Q13490;E9PNM6	15;36;15	0.105544	-0.643743
BIRC2	Baculoviral IAP repeat-containing protein 2	E9PMH5;Q13490;E9PNM6	17;38;17	NaN	0.0545012
BIRC2	Baculoviral IAP repeat-containing protein 2	E9PMH5;Q13490-2;Q13490;E9PIW1	404;376;425;87	NaN	NaN
BIRC2	Baculoviral IAP repeat-containing protein 2	E9PMH5;Q13490-2;Q13490;E9PIW1	420;392;441;103	-0.369483	-0.429848
BIRC2	Baculoviral IAP repeat-containing protein 2	E9PMH5;Q13490-2;Q13490;E9PIW1	427;399;448;110	NaN	-0.261639
BIRC2	Baculoviral IAP repeat-containing protein 2	E9PMH5;Q13490-2;Q13490;E9PIW1;E9PI77	469;441;490;152;25	NaN	-0.472429
BIRC2	Baculoviral IAP repeat-containing protein 2	E9PMH5;Q13490-2;Q13490;E9PI77	525;497;546;81	-0.147681	NaN
BIRC3	Baculoviral IAP repeat-containing protein 3	H0YEZ0;Q13489	67;218	NaN	-0.00246912
BIRC6	Baculoviral IAP repeat-containing protein 6	Q9NR09	1643	-0.263889	-0.462595
BIRC6	Baculoviral IAP repeat-containing protein 6	Q9NR09	2260	NaN	-0.12389
BIRC6	Baculoviral IAP repeat-containing protein 6	Q9NR09	2270	0.0209111	0.0137838
BIRC6	Baculoviral IAP repeat-containing protein 6	Q9NR09	2277	NaN	-0.202423
BIRC6	Baculoviral IAP repeat-containing protein 6	Q9NR09	2511	-0.492464	NaN
BIRC6	Baculoviral IAP repeat-containing protein 6	Q9NR09	4110	-0.463151	-1.03818
BIRC6	Baculoviral IAP repeat-containing protein 6	Q9NR09;H7C094;H7C3P0	1265;92;151	0.514299	NaN
BLOC1S1	Biogenesis of lysosome-related organelles complex 1 subunit 1	G8JLQ3;P78537-2;P78537	67;117;145	0.260507	0.0319597
BLVRA	Biliverdin reductase A	P53004	248	NaN	-0.426432
BLVRA	Biliverdin reductase A	P53004	261	NaN	-0.264755
BLVRA	Biliverdin reductase A	P53004	269	NaN	-0.785154
BLVRB	Flavin reductase (NADPH)	P30043;M0R192;M0QZL1	99;99;99	NaN	-0.65204
BMI1;PCGF2	Polycomb complex protein BMI-1;Polycomb group RING finger protein 2	Q5T8Z5;Q5T8Z6;Q5T8Z4;J3QS42;J3KT13;P35226;P35227;R4GMX3	73;73;73;19;73;73;73;216	NaN	-0.14299
BMPR1A	Bone morphogenetic protein receptor type-1A	P36894	232	-0.0472639	0.540126
BMPR1A	Bone morphogenetic protein receptor type-1A	P36894	523	0.629287	0.244278
BMPR1A	Bone morphogenetic protein receptor type-1A	P36894	531	0.853756	0.636358
BMS1	Ribosome biogenesis protein BMS1 homolog	Q14692	7	NaN	NaN
BMS1	Ribosome biogenesis protein BMS1 homolog	Q14692	8	NaN	NaN
BNIP1	Vesicle transport protein SEC20	Q12981-2;Q12981;Q12981-3;Q12981-1	144;178;187;221	NaN	-0.419932
BNIP1	Vesicle transport protein SEC20	Q12981-2;Q12981;Q12981-3;Q12981-1	48;48;48;48	NaN	-0.367806
BNIP1	Vesicle transport protein SEC20	Q12981-2;Q12981	70;70	NaN	-0.962182
BNIP1	Vesicle transport protein SEC20	Q12981-2;Q12981;Q12981-3;Q12981-1	94;128;137;171	-0.199868	-0.640636
BNIP2	BCL2/adenovirus E1B 19 kDa protein-interacting protein 2	H7C096;Q12982;Q12982-2;J3KN59	145;267;329;388	-0.652289	-0.132641
BNIP2	BCL2/adenovirus E1B 19 kDa protein-interacting protein 2	H7C096;Q12982;Q12982-2;J3KN59	149;271;333;392	NaN	-0.637379
BNIP3	BCL2/adenovirus E1B 19 kDa protein-interacting protein 3	B4DHJ7;Q12983	111;111	NaN	-1.09419
BNIP3	BCL2/adenovirus E1B 19 kDa protein-interacting protein 3	B4DHJ7;Q12983	112;112	NaN	-0.619293
BOD1L1	Biorientation of chromosomes in cell division protein 1-like 1	Q8NFC6	1389	NaN	-0.641334
BOD1L1;BOD1	Biorientation of chromosomes in cell division protein 1-like 1;Biorientation of chromosomes in cell division protein 1	Q8NFC6;Q96IK1-2;Q96IK1	81;79;79	-0.0920941	-0.170329
BOP1;KM-PA-2	Ribosome biogenesis protein BOP1	Q14137;Q96Q25;E9PIF8;E9PRN9	253;141;183;78	0.414569	-0.0377249
BOP1;KM-PA-2	Ribosome biogenesis protein BOP1	Q14137;Q96Q25;E9PIF8;E9PRN9	255;143;185;80	NaN	-0.0618874
BPGM	Bisphosphoglycerate mutase	P07738	159	NaN	-0.222397
BPTF	Nucleosome-remodeling factor subunit BPTF	F5GXF5;E7ETD6;Q12830-4;Q12830-2;Q12830	1793;1717;1856;1730;1856	NaN	-0.609024
BRAP	BRCA1-associated protein	J3KNN7;Q7Z569;F8VZK5;B4DRM1	351;381;163;202	-0.984303	-1.60467
BRAP	BRCA1-associated protein	J3KNN7;Q7Z569;F8VZK5;B4DRM1	355;385;167;206	-0.341939	0.0426443
BRAP	BRCA1-associated protein	J3KNN7;Q7Z569;F8VZK5;B4DRM1	370;400;182;221	-0.391683	NaN
BRAT1	BRCA1-associated ATM activator 1	Q6PJG6	358	-0.207544	-0.338688
BRAT1	BRCA1-associated ATM activator 1	Q6PJG6	507	-0.360453	-0.311918
BRAT1	BRCA1-associated ATM activator 1	Q6PJG6;Q6PJG6-2	31;31	-0.447997	NaN
BRCA1	Breast cancer type 1 susceptibility protein	K7EPC7;H0Y8B8;B7ZA85;E7EUM2;G3XAC3;P38398-6;B4DES0;P38398-5;E7ETR2;P38398-3;E7EP70;E9PFZ0;P38398-4;P38398-2;P38398;E9PFC7	92;372;451;497;418;497;450;459;497;498;1305;1554;1584;1601;1601;1622	NaN	NaN
BRCA2	Breast cancer type 2 susceptibility protein	P51587	1861	-1.00558	NaN
BRCA2	Breast cancer type 2 susceptibility protein	P51587	1863	-1.00558	NaN
BRCA2	Breast cancer type 2 susceptibility protein	P51587	1872	-1.00558	NaN
BRCC3	Lys-63-specific deubiquitinase BRCC36	P46736-2;P46736-3	180;181	0.417488	-0.399293
BRCC3	Lys-63-specific deubiquitinase BRCC36	P46736-2;P46736-3;P46736-5;P46736;H9KVA9	51;52;51;51;51	0.403486	-0.0245752
BRCC3	Lys-63-specific deubiquitinase BRCC36	P46736-2;P46736-3;P46736-5;P46736;H9KVA9	65;66;65;65;65	0.500802	-0.122774
BRD9	Bromodomain-containing protein 9	H0YBR9;H0YAW8;H0YBF1;Q9H8M2-2;Q9H8M2-3;Q9H8M2-1;Q9H8M2-6;Q9H8M2	34;65;81;69;344;364;407;460	-0.428158	NaN
BRE	BRCA1-A complex subunit BRE	Q9NXR7	382	0.378623	-0.238085
BRIP1	Fanconi anemia group J protein	J3QKX0;Q9BX63-2;J3QSE8;Q9BX63	75;747;747;747	0.257855	NaN
BRIP1	Fanconi anemia group J protein	J3QKX0;Q9BX63-2;J3QSE8;Q9BX63	77;749;749;749	0.358059	NaN
BRK1	Protein BRICK1	Q8WUW1;F5H577;Q8WUW1-2	30;30;30	-0.0130285	NaN
BRK1	Protein BRICK1	Q8WUW1;F5H577;Q8WUW1-2	53;53;53	-0.344264	NaN
BRK1	Protein BRICK1	Q8WUW1;Q8WUW1-2	70;70	-0.219673	NaN
BSG	Basigin	P35613-2;P35613;P35613-4;P35613-3;I3L192;R4GMX5;R4GN83	111;227;47;18;103;18;18	-0.486934	-0.103596
BSG	Basigin	P35613-2;P35613;P35613-4;P35613-3;I3L192;R4GMX5	141;257;77;48;133;48	0.659103	0.446362
BSG	Basigin	P35613-2;P35613;P35613-4;P35613-3	234;350;170;141	-0.216015	-0.206645
BSG	Basigin	P35613-2;P35613;P35613-4;P35613-3	250;366;186;157	0.369048	-0.516429
BSG	Basigin	P35613-2;P35613;I3L192	57;173;49	NaN	-0.130318
BSG	Basigin	P35613-2;P35613;I3L192	63;179;55	NaN	0.164529
BSG	Basigin	P35613-2;P35613;I3L192	71;187;63	NaN	0.278698
BTBD1	BTB/POZ domain-containing protein 1	Q9H0C5	388	-0.48564	0.188781
BTBD3	BTB/POZ domain-containing protein 3	Q9Y2F9-2;Q9Y2F9;F8WAQ4;B0QYQ9	10;71;10;10	-0.727332	NaN
BTBD3	BTB/POZ domain-containing protein 3	Q9Y2F9-2;Q9Y2F9	248;309	-0.0459377	NaN
BTBD3	BTB/POZ domain-containing protein 3	Q9Y2F9-2;Q9Y2F9	254;315	0.0278618	0.182692
BTBD3	BTB/POZ domain-containing protein 3	Q9Y2F9-2;Q9Y2F9;F8WAQ4;B0QYQ9	9;70;9;9	-0.727332	NaN
BTF3	Transcription factor BTF3	P20290	46	NaN	-0.517317
BTF3	Transcription factor BTF3	P20290;P20290-2;D6RDG3	171;127;89	0.0842004	0.321466
BTF3	Transcription factor BTF3	P20290;P20290-2;D6RDG3	177;133;95	-0.0688767	-0.186689
BTF3	Transcription factor BTF3	P20290;P20290-2;D6RDG3	54;10;10	0.120617	-0.324148
BTF3	Transcription factor BTF3	P20290;P20290-2;D6RDG3	57;13;13	0.442121	0.00158609
BTF3	Transcription factor BTF3	P20290;P20290-2	93;49	NaN	0.4654
BTF3	Transcription factor BTF3	P20290;P20290-2	94;50	NaN	-0.309538
BTF3L4	Transcription factor BTF3 homolog 4	E9PL10;Q96K17;E9PPC3;Q96K17-3	8;8;8;8	0.442121	0.00158609
BTN2A1	Butyrophilin subfamily 2 member A1	H7C542;Q7KYR7-6;Q7KYR7-4;Q7KYR7-3;Q7KYR7-5;Q7KYR7;Q7KYR7-1	44;295;295;143;234;295;280	-0.323173	-0.244019
BUB1	Mitotic checkpoint serine/threonine-protein kinase BUB1	E9PC26;O43683;F5GXI5	187;187;167	-0.186689	1.26909
BUB1	Mitotic checkpoint serine/threonine-protein kinase BUB1	E9PC26;O43683;F5GXI5	203;203;183	NaN	0.828225
BUB1	Mitotic checkpoint serine/threonine-protein kinase BUB1	E9PC26;O43683;F5GXI5	216;216;196	0.327112	NaN
BUB1B	Mitotic checkpoint serine/threonine-protein kinase BUB1 beta	O60566;O60566-3;O60566-2	94;108;94	0.155231	NaN
BUB3	Mitotic checkpoint protein BUB3	O43684-2;O43684;J3QT28;B4DDM6	139;139;139;59	-0.154281	-0.796285
BUB3	Mitotic checkpoint protein BUB3	O43684-2;O43684;J3QT28;B4DDM6	191;191;191;111	-0.321369	NaN
BUB3	Mitotic checkpoint protein BUB3	O43684-2;O43684;J3QT28;B4DDM6	216;216;216;136	0.0436245	NaN
BUB3	Mitotic checkpoint protein BUB3	O43684-2;O43684;J3QT28;B4DDM6	217;217;217;137	0.185993	NaN
BUB3	Mitotic checkpoint protein BUB3	O43684-2;O43684;B4DDM6	322;322;242	0.0731347	NaN
BUB3	Mitotic checkpoint protein BUB3	O43684-2;O43684;J3QT28;J3QSX4	8;8;8;8	0.0401209	NaN
BUD31	Protein BUD31 homolog	P41223;C9JCD9;F8WCN7	28;28;28	0.568519	NaN
BUD31	Protein BUD31 homolog	P41223;C9JNV2	42;13	-0.121157	NaN
BUD31	Protein BUD31 homolog	P41223;C9JNV2;C9JCD9	80;51;39	0.919455	NaN
BUD31	Protein BUD31 homolog	P41223;C9JCD9;F8WCN7	9;9;9	-0.0938021	NaN
BYSL	Bystin	Q13895;H7BY94	242;133	NaN	-0.91937
BZW1	Basic leucine zipper and W2 domain-containing protein 1	Q7L1Q6;Q7L1Q6-4;Q7L1Q6-3;Q7L1Q6-2;C9IZ80;C9JFN4	197;201;229;197;197;197	NaN	-0.15343
BZW1	Basic leucine zipper and W2 domain-containing protein 1	Q7L1Q6;Q7L1Q6-4;Q7L1Q6-3;Q7L1Q6-2;C9IZ80	223;227;255;223;223	0.0313952	-0.0139168
BZW1	Basic leucine zipper and W2 domain-containing protein 1	Q7L1Q6;Q7L1Q6-4;Q7L1Q6-3;Q7L1Q6-2;C9IZ80	239;243;271;239;239	0.725785	-0.1109
BZW1	Basic leucine zipper and W2 domain-containing protein 1	Q7L1Q6;Q7L1Q6-4;Q7L1Q6-3;Q7L1Q6-2;C9IZ80;H0Y503	259;263;291;259;259;9	NaN	-0.341811
BZW1	Basic leucine zipper and W2 domain-containing protein 1	Q7L1Q6;Q7L1Q6-4;Q7L1Q6-3;Q7L1Q6-2;C9IZ80;H0Y503	272;276;304;272;272;22	-0.846039	0.588805
BZW1	Basic leucine zipper and W2 domain-containing protein 1	Q7L1Q6;Q7L1Q6-4;Q7L1Q6-3;Q7L1Q6-2;C9IZ80;C9JFN4;C9J188;C9JWF5;C9JV57	5;9;37;5;5;5;5;5;9	-0.721159	-0.0880707
BZW1	Basic leucine zipper and W2 domain-containing protein 1	Q7L1Q6;Q7L1Q6-4;Q7L1Q6-3;Q7L1Q6-2;C9IZ80;C9JFN4;C9J188;C9JWF5;C9JV57	60;64;92;60;60;60;60;60;64	NaN	-0.0498601
BZW2	Basic leucine zipper and W2 domain-containing protein 2	E7ETZ4;Q9Y6E2;B5MCE7;B5MCH7	310;310;116;234	0.30906	NaN
C10orf137;EDRF1	Erythroid differentiation-related factor 1	H0Y353;Q3B7T1-3;Q3B7T1-5;Q3B7T1	114;694;660;694	-0.534767	-0.540254
C10orf54	Platelet receptor Gi24	R4GNB4;Q9H7M9	87;258	-0.132594	0.402613
C11orf49	UPF0705 protein C11orf49	B4DUV7;F5H6E0;Q9H6J7-3;Q9H6J7-4;Q9H6J7;Q9H6J7-2	161;174;258;258;258;258	-0.1763	NaN
C11orf49	UPF0705 protein C11orf49	B4DUV7;F5H6E0;Q9H6J7-3;Q9H6J7-4;Q9H6J7;Q9H6J7-2;H0YDE7;H0YDJ0	22;35;119;119;119;119;48;45	-0.44042	NaN
C11orf54	Ester hydrolase C11orf54	E9PPB5;E9PQS1;Q9H0W9-2;Q9H0W9;Q9H0W9-3;E9PR95;E9PSC3;E9PLC5;E9PLB3;E9PIP1	76;57;57;76;76;76;76;76;76;76	-0.450597	NaN
C11orf58		E9PM92	119	NaN	NaN
C11orf58;SMAP	Small acidic protein	E3W975;O00193	130;174	-0.152083	NaN
C11orf58;SMAP	Small acidic protein	E3W975;O00193;E9PRZ9;E9PM92	47;91;63;91	-0.145047	-0.187658
C11orf68	UPF0696 protein C11orf68	Q9H3H3;Q9H3H3-2;Q9H3H3-3	159;200;201	-0.196541	0.26135
C12orf23	UPF0444 transmembrane protein C12orf23	Q8WUH6	25	-0.763856	NaN
C12orf4	Uncharacterized protein C12orf4	F5GXX6;Q9NQ89	62;235	-0.421341	NaN
C12orf4	Uncharacterized protein C12orf4	F5GXX6;Q9NQ89	74;247	-0.432416	NaN
C12orf57	Protein C10	F5GXW5;Q99622	72;101	NaN	-0.0652797
C12orf60	Uncharacterized protein C12orf60	Q5U649	230	NaN	NaN
C12orf60	Uncharacterized protein C12orf60	Q5U649	241	NaN	NaN
C14orf119	Uncharacterized protein C14orf119	Q9NWQ9	128	-0.661136	NaN
C14orf119	Uncharacterized protein C14orf119	Q9NWQ9	139	-0.0738184	NaN
C14orf142	Uncharacterized protein C14orf142	Q9BXV9	13	-0.509553	NaN
C14orf142	Uncharacterized protein C14orf142	Q9BXV9	16	NaN	-0.319658
C14orf166	UPF0568 protein C14orf166	Q9Y224	185	-0.348997	NaN
C14orf166	UPF0568 protein C14orf166	Q9Y224	218	-0.349015	NaN
C14orf166	UPF0568 protein C14orf166	Q9Y224;G3V4C6;H0YJB9	100;100;37	-0.086002	NaN
C14orf166	UPF0568 protein C14orf166	Q9Y224;G3V4C6;H0YJB9	108;108;45	-0.126266	-0.612836
C14orf166	UPF0568 protein C14orf166	Q9Y224;G3V4C6;H0YJB9	115;115;52	-0.0798134	-0.460965
C14orf166	UPF0568 protein C14orf166	Q9Y224;G3V4C6;H0YJB9	131;131;68	-0.993522	NaN
C14orf166	UPF0568 protein C14orf166	Q9Y224;G3V4C6;H0YJB9	154;154;91	-0.289157	NaN
C14orf166	UPF0568 protein C14orf166	Q9Y224;G3V4C6;H0YJB9	171;171;108	-0.132578	NaN
C14orf166	UPF0568 protein C14orf166	Q9Y224;G3V4C6;H0YJB9	176;176;113	-0.0988454	0.10286
C14orf166	UPF0568 protein C14orf166	Q9Y224;G3V4C6;G3V4E7	20;20;20	0.00259452	NaN
C14orf166	UPF0568 protein C14orf166	Q9Y224;G3V4C6;G3V4E7	58;58;58	0.0799754	NaN
C14orf166	UPF0568 protein C14orf166	Q9Y224;G3V4C6;H0YJB9	72;72;9	-0.317265	NaN
C14orf166	UPF0568 protein C14orf166	Q9Y224;G3V4C6;H0YJB9	98;98;35	-0.0298237	NaN
C15orf38;C15orf38-AP3S2	UPF0552 protein C15orf38	H0YMP5;H0YL03;H0YMK0;H0YL85;Q7Z6K5;E2QRD5	86;69;17;86;182;182	0.257976	NaN
C15orf54	Putative uncharacterized protein C15orf54	Q8N8G6	4	NaN	NaN
C16orf13	UPF0585 protein C16orf13	Q96S19-3;Q96S19-5;Q96S19	83;103;180	-0.792857	NaN
C16orf46	Uncharacterized protein C16orf46	Q6P387-2;Q6P387	227;227	0.474047	NaN
C16orf80	UPF0468 protein C16orf80	Q9Y6A4	115	-0.234143	NaN
C16orf80	UPF0468 protein C16orf80	Q9Y6A4	182	0.168	NaN
C18orf32	UPF0729 protein C18orf32	Q8TCD1	38	-0.133084	-1.12017
C18orf32	UPF0729 protein C18orf32	Q8TCD1	39	-0.133084	-1.12017
C19orf25	UPF0449 protein C19orf25	K7ER12;Q9UFG5;E7EP72	97;105;145	NaN	-0.557306
C19orf43	Uncharacterized protein C19orf43	Q9BQ61	146	0.221073	-0.0139605
C1orf123	UPF0587 protein C1orf123	Q9NWV4	55	-0.0675608	NaN
C1orf21	Uncharacterized protein C1orf21	Q9H246	22	NaN	NaN
C1orf43	Uncharacterized protein C1orf43	Q9BWL3-5;Q9BWL3-3;Q9BWL3-4;Q9BWL3-2;Q9BWL3	73;73;39;39;73	NaN	-0.59538
C1orf58;BROX	BRO1 domain-containing protein BROX	B7Z9G5;Q5VW32	302;334	0.141433	0.211012
C20orf24	Uncharacterized protein C20orf24	Q9BUV8-4;Q9BUV8-3;Q9BUV8-2;Q9BUV8;Q9BUV8-5	27;27;27;27;27	0.670659	NaN
C21orf59	Uncharacterized protein C21orf59	P57076	276	-0.528115	NaN
C22orf28	tRNA-splicing ligase RtcB homolog	Q9Y3I0	308	-0.721087	NaN
C22orf28	tRNA-splicing ligase RtcB homolog	Q9Y3I0	366	NaN	NaN
C22orf28	tRNA-splicing ligase RtcB homolog	Q9Y3I0	492	0.109427	0.314174
C22orf28	tRNA-splicing ligase RtcB homolog	Q9Y3I0	493	0.0270125	0.0735461
C2CD5		F5H3N1;Q86YS7-2;B4DRN7;F5H2A1;F5H5R1	687;873;882;884;885	0.37629	NaN
C2orf42	Uncharacterized protein C2orf42	Q9NWW7	490	NaN	-0.100298
C3orf38	Uncharacterized protein C3orf38	Q5JPI3-2;Q5JPI3	114;116	0.1149	NaN
C4orf32	Uncharacterized protein C4orf32	Q8N8J7	69	-0.259945	NaN
C4orf32	Uncharacterized protein C4orf32	Q8N8J7	80	-0.315217	NaN
C4orf51	Uncharacterized protein C4orf51	H0Y9W7;C9J302	108;148	-0.132641	NaN
C5AR1	C5a anaphylatoxin chemotactic receptor 1	P21730	346	0.773406	NaN
C5orf24	UPF0461 protein C5orf24	H0YAE0;Q7Z6I8-2;Q7Z6I8	25;41;41	NaN	NaN
C5orf24	UPF0461 protein C5orf24	H0YAE0;Q7Z6I8-2;Q7Z6I8	33;49;49	NaN	-0.661638
C5orf42	Uncharacterized protein C5orf42	Q9H799;Q9H799-5;H0Y9I8;H0YA77	1071;1071;119;76	-0.837893	NaN
C5orf42	Uncharacterized protein C5orf42	Q9H799;Q9H799-5;H0Y9I8;H0YA77	1085;1085;133;90	-0.813626	NaN
C5orf42	Uncharacterized protein C5orf42	Q9H799;Q9H799-5;H0Y9I8;H0YA77;J9JIC9	1583;1583;631;588;464	NaN	-0.594225
C5orf42	Uncharacterized protein C5orf42	Q9H799;Q9H799-5;H0Y9I8;H0YA77;J9JIC9	1630;1630;678;635;511	-0.56043	NaN
C5orf42	Uncharacterized protein C5orf42	Q9H799;Q9H799-5;H0Y9I8;H0YA77;J9JIC9	1646;1646;694;651;527	-0.865621	NaN
C5orf42	Uncharacterized protein C5orf42	Q9H799;H0Y9I8;J9JIC9	2918;1984;1816	0.0450235	NaN
C5orf42	Uncharacterized protein C5orf42	Q9H799;Q9H799-5	530;530	-0.5205	NaN
C5orf42	Uncharacterized protein C5orf42	Q9H799;Q9H799-5	540;540	-0.315451	NaN
C5orf42	Uncharacterized protein C5orf42	Q9H799;Q9H799-5	556;556	-0.633278	NaN
C5orf42	Uncharacterized protein C5orf42	Q9H799;Q9H799-5	919;919	-1.15303	NaN
C5orf42	Uncharacterized protein C5orf42	Q9H799;Q9H799-5;H0Y9I8	986;986;34	-0.860557	NaN
C5orf51	UPF0600 protein C5orf51	A6NDU8	95	NaN	0.158854
C6orf106	Uncharacterized protein C6orf106	Q5TH58;Q9H6K1-2;Q9H6K1	131;139;205	0.0633649	0.186881
C6orf106	Uncharacterized protein C6orf106	Q5TH58;Q9H6K1-2;Q9H6K1	144;152;218	-0.0705423	-0.1254
C6orf106	Uncharacterized protein C6orf106	Q5TH58;Q9H6K1-2;Q9H6K1	154;162;228	-0.0359341	-0.273709
C6orf106	Uncharacterized protein C6orf106	Q5TH58;Q9H6K1-2;Q9H6K1	166;174;240	-0.253859	-0.589789
C6orf106	Uncharacterized protein C6orf106	Q5TH58;Q9H6K1-2;Q9H6K1	213;221;287	-0.27439	NaN
C6orf165	UPF0704 protein C6orf165	Q8IYR0	545	0.407516	NaN
C9orf169	UPF0574 protein C9orf169	A8MQ03;B8A4K4	70;110	0.0315364	0.0149265
C9orf169	UPF0574 protein C9orf169	A8MQ03;B8A4K4	9;49	-0.0628364	1.10662
C9orf64	UPF0553 protein C9orf64	Q5T6V5	38	-0.797137	NaN
CA1	Carbonic anhydrase 1	E5RII2;E5RGU8;E5RFL2;E5RIF9;E5RG43;E5RH81;E5RHP7;P00915	46;46;46;46;46;46;46;46	NaN	NaN
CA12	Carbonic anhydrase 12	B3KUB4;O43570-2;O43570	276;336;347	0.742265	NaN
CA9	Carbonic anhydrase 9	Q16790	99	NaN	-1.5245
CA9	Carbonic anhydrase 9	Q16790	444	0.904041	-1.03531
CACNA1B	Voltage-dependent N-type calcium channel subunit alpha-1B	E9PDR3;Q00975-2;B1AQK4;B1AQK6;B1AQK7;Q00975;F6RH32	1029;1835;1835;1833;1834;1835;1836	0.998918	NaN
CACTIN	Cactin	Q8WUQ7;J3KMW8;Q8WUQ7-2	151;83;151	-0.116801	NaN
CACYBP	Calcyclin-binding protein	Q9HB71;Q9HB71-3	118;75	0.610606	0.730749
CACYBP	Calcyclin-binding protein	Q9HB71;Q9HB71-3	123;80	0.158078	NaN
CACYBP	Calcyclin-binding protein	Q9HB71;Q9HB71-3	143;100	0.0278618	NaN
CACYBP	Calcyclin-binding protein	Q9HB71;Q9HB71-3	144;101	-0.117537	-0.0026281
CACYBP	Calcyclin-binding protein	Q9HB71;Q9HB71-3	146;103	0.00389003	-0.0587134
CACYBP	Calcyclin-binding protein	Q9HB71;Q9HB71-3	171;128	-0.562559	NaN
CACYBP	Calcyclin-binding protein	Q9HB71;Q9HB71-3	176;133	-0.27542	NaN
CACYBP	Calcyclin-binding protein	Q9HB71;Q9HB71-3	178;135	0.145351	0.301002
CACYBP	Calcyclin-binding protein	Q9HB71;B2ZWH1;Q9HB71-2	19;19;19	0.031254	0.18053
CACYBP	Calcyclin-binding protein	Q9HB71;Q9HB71-3	196;153	0.233397	NaN
CACYBP	Calcyclin-binding protein	Q9HB71;Q9HB71-3	207;164	0.0406821	0.411209
CACYBP	Calcyclin-binding protein	Q9HB71;Q9HB71-3	212;169	-0.705617	0.309525
CACYBP	Calcyclin-binding protein	Q9HB71;Q9HB71-3	59;16	NaN	-0.402931
CACYBP	Calcyclin-binding protein	Q9HB71;Q9HB71-3	74;31	-0.370601	NaN
CACYBP	Calcyclin-binding protein	Q9HB71;Q9HB71-3	85;42	-0.0569564	0.057277
CAD	CAD protein;Glutamine-dependent carbamoyl-phosphate synthase;Aspartate carbamoyltransferase;Dihydroorotase	F8VPD4;P27708	1056;1119	-0.914113	NaN
CAD	CAD protein;Glutamine-dependent carbamoyl-phosphate synthase;Aspartate carbamoyltransferase;Dihydroorotase	F8VPD4;P27708	1148;1211	-0.326444	NaN
CAD	CAD protein;Glutamine-dependent carbamoyl-phosphate synthase;Aspartate carbamoyltransferase;Dihydroorotase	F8VPD4;P27708	1199;1262	-0.806342	NaN
CAD	CAD protein;Glutamine-dependent carbamoyl-phosphate synthase;Aspartate carbamoyltransferase;Dihydroorotase	F8VPD4;P27708	1246;1309	-0.051145	0.0107798
CAD	CAD protein;Glutamine-dependent carbamoyl-phosphate synthase;Aspartate carbamoyltransferase;Dihydroorotase	F8VPD4;P27708	1260;1323	-0.609244	NaN
CAD	CAD protein;Glutamine-dependent carbamoyl-phosphate synthase;Aspartate carbamoyltransferase;Dihydroorotase	F8VPD4;P27708	1262;1325	-0.952992	NaN
CAD	CAD protein;Glutamine-dependent carbamoyl-phosphate synthase;Aspartate carbamoyltransferase;Dihydroorotase	F8VPD4;P27708;H7C3Z5	1348;1411;56	-1.02397	0.0955869
CAD	CAD protein;Glutamine-dependent carbamoyl-phosphate synthase;Aspartate carbamoyltransferase;Dihydroorotase	F8VPD4;P27708	1562;1625	-0.992891	NaN
CAD	CAD protein;Glutamine-dependent carbamoyl-phosphate synthase;Aspartate carbamoyltransferase;Dihydroorotase	F8VPD4;P27708	1594;1657	-1.14013	NaN
CAD	CAD protein;Glutamine-dependent carbamoyl-phosphate synthase;Aspartate carbamoyltransferase;Dihydroorotase	F8VPD4;P27708;H7BZB3	1715;1778;66	-0.515398	NaN
CAD	CAD protein;Glutamine-dependent carbamoyl-phosphate synthase;Aspartate carbamoyltransferase;Dihydroorotase	F8VPD4;P27708	424;424	NaN	NaN
CAD	CAD protein;Glutamine-dependent carbamoyl-phosphate synthase;Aspartate carbamoyltransferase;Dihydroorotase	F8VPD4;P27708	633;696	-0.625511	NaN
CAD	CAD protein;Glutamine-dependent carbamoyl-phosphate synthase;Aspartate carbamoyltransferase;Dihydroorotase	F8VPD4;P27708	676;739	-0.611469	NaN
CAD	CAD protein;Glutamine-dependent carbamoyl-phosphate synthase;Aspartate carbamoyltransferase;Dihydroorotase	F8VPD4;P27708	684;747	-1.02603	NaN
CAD	CAD protein;Glutamine-dependent carbamoyl-phosphate synthase;Aspartate carbamoyltransferase;Dihydroorotase	F8VPD4;P27708	697;760	-0.853814	NaN
CAD	CAD protein;Glutamine-dependent carbamoyl-phosphate synthase;Aspartate carbamoyltransferase;Dihydroorotase	F8VPD4;P27708	715;778	-0.960469	NaN
CAD	CAD protein;Glutamine-dependent carbamoyl-phosphate synthase;Aspartate carbamoyltransferase;Dihydroorotase	F8VPD4;P27708	804;867	-0.532282	NaN
CAD	CAD protein;Glutamine-dependent carbamoyl-phosphate synthase;Aspartate carbamoyltransferase;Dihydroorotase	F8VPD4;P27708	905;968	-0.189894	NaN
CADM1	Cell adhesion molecule 1	H0YGA7;Q9BY67;F5H0J4;H1ZZW1	408;437;448;466	0.276318	-0.447721
CADM1	Cell adhesion molecule 1	H0YGA7;Q9BY67;F5H0J4;H1ZZW1	409;438;449;467	0.0114956	-0.318074
CALCOCO2	Calcium-binding and coiled-coil domain-containing protein 2	Q13137-2;Q13137;Q13137-3;Q13137-4;E7ENK0;H0Y9G3;D6REB0	257;299;320;323;227;13;227	-0.353727	0.240742
CALCOCO2	Calcium-binding and coiled-coil domain-containing protein 2	Q13137-2;Q13137;Q13137-3;Q13137-4;E7ENK0;H0Y9G3;D6REB0	270;312;333;336;240;26;240	NaN	-1.20042
CALCOCO2	Calcium-binding and coiled-coil domain-containing protein 2	Q13137-2;Q13137;Q13137-3;Q13137-4;E7ENK0	297;339;360;363;267	-0.0181473	-0.742386
CALD1	Caldesmon	Q05682-5;E9PGZ1;Q05682-4;F5H1Z9;E7EX44;Q05682-3;Q05682-6;Q05682-2;Q05682;C9J813	164;164;170;175;164;164;170;170;170;170	1.1394	NaN
CALD1	Caldesmon	Q05682-5;E9PGZ1;Q05682-4;F5H1Z9;E7EX44;Q05682-3;Q05682-6;Q05682-2;Q05682;C9J813	261;261;267;272;287;287;293;293;522;267	-0.417174	NaN
CALD1	Caldesmon	Q05682-5;E9PGZ1;Q05682-4;F5H1Z9;E7EX44;Q05682-3;Q05682-6;Q05682-2;Q05682;C9J813;C9JEK3	47;47;53;58;47;47;53;53;53;53;67	NaN	NaN
CALD1	Caldesmon	Q05682-5;E9PGZ1;Q05682-4;F5H1Z9;E7EX44;Q05682-3;Q05682-6;Q05682-2;Q05682	472;472;478;483;497;498;503;504;733	-0.278566	NaN
CALM1;CALM2;CALM3	Calmodulin	P62158;H0Y7A7;M0QZ52;F8WBR5;G3V479;E7ETZ0	14;52;14;14;14;15	-0.424378	-0.137775
CALM1;CALM2;CALM3	Calmodulin	P62158;H0Y7A7;M0QZ52;F8WBR5;G3V479;E7ETZ0;E7EMB3	22;60;22;22;22;23;69	0.0713508	-0.163688
CALM1;CALM2;CALM3	Calmodulin	P62158;H0Y7A7;M0QZ52;F8WBR5;G3V479;E7ETZ0;E7EMB3	31;69;31;31;31;32;78	-0.168982	-0.620667
CALR	Calreticulin	P27797;K7EJB9	159;91	0.0717627	0.155749
CALR	Calreticulin	P27797;K7EJB9	55;55	-0.600555	0.519844
CAMK2G;CAMK2B	Calcium/calmodulin-dependent protein kinase type II subunit gamma;Calcium/calmodulin-dependent protein kinase type II subunit beta	H0Y6G2;Q8WU40;Q13555-10;Q5SWX3;Q13555-3;Q13555-5;Q13555-4;Q13555-7;Q13555-9;Q13555-2;Q13555-8;Q13555;Q13555-6;B7Z1Z6;H7BXS4;Q13554-7;Q13554-4;Q13554-6;Q13554-3;Q13554-8;Q13554-5;Q13554-2;Q13554	25;181;246;246;246;246;246;246;246;246;246;246;246;117;246;246;246;246;246;246;246;246;246	-0.121973	NaN
CAMTA1	Calmodulin-binding transcription activator 1	H0YJR7;Q9Y6Y1-2;Q9Y6Y1	126;1546;1560	NaN	NaN
CAMTA1	Calmodulin-binding transcription activator 1	H0YJR7;Q9Y6Y1-2;Q9Y6Y1	128;1548;1562	NaN	NaN
CAMTA1	Calmodulin-binding transcription activator 1	H0YJR7;Q9Y6Y1-2;Q9Y6Y1	134;1554;1568	NaN	NaN
CAMTA1	Calmodulin-binding transcription activator 1	H0YJR7;Q9Y6Y1-2;Q9Y6Y1	135;1555;1569	NaN	NaN
CAND1	Cullin-associated NEDD8-dissociated protein 1	Q86VP6;Q86VP6-2	14;14	0.396269	NaN
CAND1	Cullin-associated NEDD8-dissociated protein 1	Q86VP6;Q86VP6-2;H0YH27;Q86VP6-3	255;255;137;98	NaN	-0.7607
CAND1	Cullin-associated NEDD8-dissociated protein 1	Q86VP6;Q86VP6-2;F5H6I6	51;51;27	NaN	-0.636638
CAND1	Cullin-associated NEDD8-dissociated protein 1	Q86VP6;Q86VP6-2;F5H6I6	55;55;31	NaN	-0.632405
CAND1	Cullin-associated NEDD8-dissociated protein 1	Q86VP6;Q86VP6-2	812;644	NaN	-1.27313
CAND1;CAND2	Cullin-associated NEDD8-dissociated protein 1;Cullin-associated NEDD8-dissociated protein 2	Q86VP6;Q86VP6-2;F5H6I6;F8WBB8;O75155-2;O75155	60;60;36;60;60;60	NaN	-0.304737
CANX	Calnexin	P27824;B4DGP8;B4E2T8;D6RGY2;D6RFL1;H0Y9H1	217;252;109;153;109;100	1.22731	NaN
CANX	Calnexin	P27824;B4DGP8;B4E2T8	401;436;293	-0.41323	-0.312276
CANX	Calnexin	P27824;B4DGP8;B4E2T8	458;493;350	0.266037	0.531169
CANX	Calnexin	P27824;B4DGP8;B4E2T8	516;551;408	NaN	-0.580914
CANX	Calnexin	P27824;B4DGP8;B4E2T8	525;560;417	-0.15242	-0.0872888
CANX	Calnexin	P27824;B4DGP8;B4E2T8	537;572;429	NaN	0.123269
CANX	Calnexin	P27824;B4DGP8;B4E2T8	547;582;439	-0.737254	-0.726806
CANX	Calnexin	P27824;B4DGP8;H0Y9Q7;D6RDP7;D6RB85;D6RAU8;D6RAQ8	87;122;56;87;87;87;87	0.140255	NaN
CANX	Calnexin	P27824;B4DGP8;H0Y9Q7;D6RDP7;D6RB85;D6RAU8;D6RAQ8	89;124;58;89;89;89;89	-0.56499	-0.0213211
CAP1	Adenylyl cyclase-associated protein 1	Q01518;Q5T0R1;Q5T0R7;Q5T0R6;Q5T0R5;Q5T0R4;Q5T0R3;Q5T0R2	37;37;37;37;37;37;37;37	-0.34716	NaN
CAP1	Adenylyl cyclase-associated protein 1	Q01518;Q01518-2	412;411	0.201006	-0.11416
CAPG	Macrophage-capping protein	P40121;E7ENU9	205;205	0.0422241	NaN
CAPG	Macrophage-capping protein	P40121;P40121-2;E7ENU9	243;228;243	-0.885446	-0.463947
CAPN1	Calpain-1 catalytic subunit	P07384	359	-0.467334	0.613909
CAPN1	Calpain-1 catalytic subunit	P07384	398	-0.948029	NaN
CAPN1	Calpain-1 catalytic subunit	P07384	461	-0.500259	NaN
CAPN5	Calpain-5	K7EP62;E9PS73;O15484;E7EV01	42;42;42;42	-0.641334	NaN
CAPN7	Calpain-7	Q9Y6W3;H7C1B7	320;42	NaN	NaN
CAPN7	Calpain-7	Q9Y6W3;H7C1B7;H7C0F1	495;233;14	-0.938238	NaN
CAPN7	Calpain-7	Q9Y6W3;H7C1B7;H7C0F1	503;241;22	-0.520604	NaN
CAPRIN1	Caprin-1	Q14444-2;Q14444;G3V153;E9PLA9;E9PP31	125;125;44;125;125	0.736735	0.74028
CAPRIN1	Caprin-1	Q14444-2;Q14444;G3V153;E9PLA9	158;158;77;158	0.00201836	NaN
CAPRIN1	Caprin-1	Q14444-2;Q14444;G3V153;E9PLA9;E9PP31	98;98;17;98;98	0.391878	NaN
CAPZA1	F-actin-capping protein subunit alpha-1	P52907	118	0.126709	-0.481324
CAPZA2;CAPZA1	F-actin-capping protein subunit alpha-2;F-actin-capping protein subunit alpha-1	P47755;P52907	273;273	-0.0979187	-1.02659
CAPZB	F-actin-capping protein subunit beta	B1AK87;P47756-2;B1AK88;P47756	211;223;252;223	NaN	NaN
CAPZB	F-actin-capping protein subunit beta	B1AK87;P47756-2;B1AK88;P47756	223;235;264;235	-0.406388	-0.440812
CAPZB	F-actin-capping protein subunit beta	B1AK87;P47756-2;B1AK88;P47756	225;237;266;237	-0.426858	-0.476157
CAPZB	F-actin-capping protein subunit beta	B1AK87;P47756-2;B1AK88	247;259;288	0.0702519	0.131326
CAPZB	F-actin-capping protein subunit beta	B1AK87;P47756-2;B1AK88;P47756;F6USW4;B1AK85;F6Q0E3	66;78;107;78;66;104;50	NaN	-0.639984
CARD6	Caspase recruitment domain-containing protein 6	Q9BX69	307	NaN	NaN
CARM1	Histone-arginine methyltransferase CARM1	Q86X55-1;Q86X55;K7EQA8;Q86X55-2	227;227;186;227	-0.596078	NaN
CARM1	Histone-arginine methyltransferase CARM1	Q86X55-1;Q86X55;K7EQB9	470;470;38	-0.106871	-0.189006
CASC1	Cancer susceptibility candidate protein 1	G3V2J3;G3V333;Q6TDU7-3;Q6TDU7;F8W8F9	5;5;69;5;11	NaN	NaN
CASC1	Cancer susceptibility candidate protein 1	G3V2J3;G3V333;Q6TDU7-3;Q6TDU7;F8W8F9	6;6;70;6;12	NaN	NaN
CASC3	Protein CASC3	J3KSY7;O15234	48;161	NaN	-0.408991
CASC4	Protein CASC4	Q6P4E1-2;Q6P4E1;Q6P4E1-4	240;240;240	-2.78856	NaN
CASC5	Protein CASC5	Q8NG31-3;Q8NG31-4;Q8NG31-2;Q8NG31	631;631;631;657	-0.768568	NaN
CASK	Peripheral plasma membrane protein CASK	Q5JS79;Q5JS72;O14936-5;O14936-3;O14936-4;O14936-6;F8W998;O14936-2;H9KV37;O14936	120;257;257;636;642;653;653;665;665;665	0.72718	0.135798
CASK	Peripheral plasma membrane protein CASK	Q5JS79;Q5JS72;O14936-5;O14936-3;O14936-4;O14936-6;F8W998;O14936-2;H9KV37;O14936;Q5JS74	21;169;169;548;554;554;554;554;554;554;554	0.542902	NaN
CASP2	Caspase-2;Caspase-2 subunit p18;Caspase-2 subunit p13;Caspase-2 subunit p12	P42575;C9JRR9	15;15	NaN	NaN
CASP7	Caspase-7;Caspase-7 subunit p20;Caspase-7 subunit p11	P55210;P55210-3;Q5SVL2;P55210-2;Q5SVL1	39;72;39;39;39	NaN	-0.384151
CASP8AP2	CASP8-associated protein 2	Q9UKL3	1557	NaN	-1.00139
CAST	Calpastatin	B7Z468;P20810-4;E9PCH5;P20810-8;E7EVY3;B7Z574;P20810-2;P20810;P20810-9;P20810-5;E7ESM9;P20810-7;P20810-6;P20810-3;E7ES10;F8W7E0;H0Y944;H0YA91;E9PSG1;E7EQK6	192;105;124;124;132;132;146;146;188;207;207;210;229;41;146;207;224;163;210;97	0.247685	NaN
CAST	Calpastatin	B7Z468;P20810-4;E9PCH5;P20810-8;E7EVY3;B7Z574;P20810-2;P20810;P20810-9;P20810-5;E7ESM9;P20810-7;P20810-6;P20810-3;E7ES10;H0Y7F0;H0Y9H6;E9PDE4;F8W7E0;H0YA91	307;220;226;239;247;247;248;261;303;309;322;325;344;143;261;13;19;189;309;278	-0.693341	-0.762412
CAST	Calpastatin	B7Z468;P20810-4;E9PCH5;P20810-8;E7EVY3;B7Z574;P20810-2;P20810;P20810-9;P20810-5;E7ESM9;P20810-7;P20810-6;P20810-3;E7ES10;H0Y7F0;H0Y9H6;E9PDE4;E7EQ12;E7EQA0;H0YD33	489;402;408;421;429;429;430;443;485;491;504;507;526;325;443;195;201;371;158;166;186	-0.115191	NaN
CAST	Calpastatin	B7Z468;P20810-4;E9PCH5;P20810-8;E7EVY3;B7Z574;P20810-2;P20810;P20810-9;P20810-5;E7ESM9;P20810-7;P20810-6;P20810-3;E7ES10;H0Y7F0;H0Y9H6;E9PDE4;E7EQ12;E7EQA0;H0YD33	490;403;409;422;430;430;431;444;486;492;505;508;527;326;444;196;202;372;159;167;187	NaN	-0.0922787
CAST	Calpastatin	B7Z468;P20810-4;E9PCH5;P20810-8;E7EVY3;B7Z574;P20810-2;P20810;P20810-9;P20810-5;E7ESM9;P20810-7;P20810-6;P20810-3;E7ES10;H0Y7F0;H0Y9H6;E9PDE4;E7EQ12;E7EQA0;H0YD33	580;493;499;512;520;520;521;534;576;582;595;598;617;416;534;286;292;462;249;257;277	-0.193701	NaN
CAST		D6RBZ8	71	NaN	-2.99781
CAV1	Caveolin-1	Q03135	5	0.010923	0.0240359
CAV1	Caveolin-1	Q03135	26	0.372172	0.308594
CAV1	Caveolin-1;Caveolin	Q03135-2;C9JKI3	16;16	-0.237813	-0.334753
CAV1	Caveolin-1;Caveolin	Q03135;E9PCT5;Q03135-2	176;165;145	NaN	0.863225
CAV1	Caveolin-1;Caveolin	Q03135;E9PCT5	30;19	-0.0480244	-0.482613
CAV1	Caveolin-1;Caveolin	Q03135;E9PCT5	39;28	-0.00846455	-0.0795695
CAV1	Caveolin-1;Caveolin	Q03135;E9PCT5	47;36	-0.237813	-0.334753
CAV1	Caveolin-1;Caveolin	Q03135-2;C9JKI3	8;8	0.0568609	0.135009
CAV2	Caveolin-2;Caveolin	P51636-3;E9PCT3;P51636	7;7;7	-0.112132	NaN
CBR1	Carbonyl reductase [NADPH] 1	P16152	130	NaN	-0.168577
CBR1	Carbonyl reductase [NADPH] 1	P16152	148	NaN	-0.897033
CBR1	Carbonyl reductase [NADPH] 1	P16152	157	NaN	NaN
CBWD6;CBWD1;CBWD5;CBWD2;CBWD3	COBW domain-containing protein 1;COBW domain-containing protein 5;COBW domain-containing protein 2;COBW domain-containing protein 3;COBW domain-containing protein 6	Q4V342;Q9BRT8-4;Q5RIB5;E9PG27;Q6NVZ8;F8WEU0;E7EUZ7;Q4V340;F2Z2T4;Q5RIA9-3;C9JGY1;F5H3X4;B4DNG9;Q9BRT8-3;Q5RIB0;C9J3G2;Q9BRT8;Q8IUF1;Q5RIA9;Q5JTY5;Q4V339	41;41;41;41;41;41;41;41;41;41;41;41;41;41;41;41;41;41;41;41;41	-0.297272	NaN
CBX1	Chromobox protein homolog 1	P83916	180	NaN	-0.689008
CBX1	Chromobox protein homolog 1	P83916	181	NaN	NaN
CBX1	Chromobox protein homolog 1	P83916;J3KS05;B5MD17	139;139;143	-0.742507	-0.194939
CBX1	Chromobox protein homolog 1	P83916;J3KS05;B5MD17	150;150;154	0.403377	-0.441615
CBX1	Chromobox protein homolog 1	P83916;J3KS05;B5MD17;K7ELA4;C9JWS9	43;43;43;43;43	0.0374525	-1.13657
CBX1	Chromobox protein homolog 1	P83916;J3KS05;B5MD17;K7ELA4;C9JWS9	72;72;72;72;72	0.461319	NaN
CBX3	Chromobox protein homolog 3	Q13185	52	0.364348	-0.075444
CBX3	Chromobox protein homolog 3	Q13185	81	0.728574	-0.0454017
CBX3	Chromobox protein homolog 3	Q13185	143	2.33594	-0.241287
CBX3	Chromobox protein homolog 3	Q13185	154	0.0231844	-0.456861
CBX3	Chromobox protein homolog 3	Q13185	159	-2.64368	-0.274878
CBX3	Chromobox protein homolog 3	Q13185;C9JMM0;B8ZZ43	10;10;10	NaN	-0.0955275
CBX3	Chromobox protein homolog 3	Q13185;C9JMM0;B8ZZ43	13;13;13	NaN	NaN
CBX3	Chromobox protein homolog 3	Q13185;C9JMM0;B8ZZ43	14;14;14	NaN	NaN
CBX3	Chromobox protein homolog 3	Q13185;C9JMM0;B8ZZ43	18;18;18	NaN	NaN
CBX3	Chromobox protein homolog 3	Q13185;C9JMM0;B8ZZ43	20;20;20	NaN	NaN
CBX3	Chromobox protein homolog 3	Q13185;C9JMM0;B8ZZ43	21;21;21	NaN	-0.420337
CBX3	Chromobox protein homolog 3	Q13185;C9JMM0;B8ZZ43	34;34;34	0.152119	-0.321513
CBX3	Chromobox protein homolog 3	Q13185;C9JMM0;B8ZZ43	44;44;44	NaN	-0.435319
CBX4	E3 SUMO-protein ligase CBX4	O00257	278	0.0129262	-0.00489904
CBX4	E3 SUMO-protein ligase CBX4	O00257	365	NaN	-0.252484
CBX5	Chromobox protein homolog 5	P45973	102	0.727528	0.00417776
CBX5	Chromobox protein homolog 5	P45973	104	0.263155	-0.37357
CBX5	Chromobox protein homolog 5	P45973	125	0.247441	-0.148241
CBX5	Chromobox protein homolog 5	P45973	143	NaN	-0.536461
CBX5	Chromobox protein homolog 5	P45973	154	0.287118	-0.158059
CBX5	Chromobox protein homolog 5	P45973	159	0.0780633	NaN
CBX5	Chromobox protein homolog 5	P45973	184	0.00389003	-0.00166005
CBX5	Chromobox protein homolog 5	P45973	186	1.22225	0.550704
CBX5	Chromobox protein homolog 5	P45973;F8VNY3	40;40	-0.231396	NaN
CBX5	Chromobox protein homolog 5	P45973;F8VNY3	42;42	0.210389	-0.644623
CBX5	Chromobox protein homolog 5	P45973;F8VNY3	55;55	-0.074988	NaN
CC2D1A	Coiled-coil and C2 domain-containing protein 1A	Q6P1N0-2;Q6P1N0;K7EMP1	611;611;66	NaN	-0.115019
CC2D2A	Coiled-coil and C2 domain-containing protein 2A	H0Y941;Q9P2K1	659;1216	-0.702116	NaN
CC2D2A	Coiled-coil and C2 domain-containing protein 2A	H0Y941;Q9P2K1	708;1265	-1.00883	NaN
CCAR1	Cell division cycle and apoptosis regulator protein 1	Q8IX12-2;Q8IX12	1039;1054	-0.000375149	NaN
CCAR1	Cell division cycle and apoptosis regulator protein 1	Q8IX12-2;Q8IX12	997;1012	NaN	0.0732718
CCDC102A	Coiled-coil domain-containing protein 102A	Q96A19	429	NaN	NaN
CCDC104	Coiled-coil domain-containing protein 104	B5MCA1;Q96G28;Q96G28-2;B5MC35;B5MD16	116;116;141;116;116	-0.634576	NaN
CCDC104	Coiled-coil domain-containing protein 104	B5MCA1;Q96G28;Q96G28-2;B5MC35;B5MD16	155;155;180;155;155	-0.159734	-0.504571
CCDC104	Coiled-coil domain-containing protein 104	B5MCA1;Q96G28;Q96G28-2	274;303;328	-0.0414171	-0.228469
CCDC104	Coiled-coil domain-containing protein 104	B5MCA1;Q96G28;Q96G28-2	285;314;339	-0.316241	0.0231844
CCDC104	Coiled-coil domain-containing protein 104	B5MCA1;Q96G28;Q96G28-2	293;322;347	-0.657331	NaN
CCDC104	Coiled-coil domain-containing protein 104	B5MCA1;Q96G28;B5MC35;B5MD16	36;36;36;36	-0.346867	NaN
CCDC104	Coiled-coil domain-containing protein 104	B5MCA1;Q96G28;Q96G28-2;B5MC35;B5MD16	63;63;88;63;63	NaN	0.00259452
CCDC104	Coiled-coil domain-containing protein 104	B5MCA1;Q96G28;Q96G28-2;B5MC35;B5MD16	70;70;95;70;70	0.140124	NaN
CCDC104	Coiled-coil domain-containing protein 104	B5MCA1;Q96G28;Q96G28-2;B5MC35;B5MD16	89;89;114;89;89	0.308244	-0.488512
CCDC117	Coiled-coil domain-containing protein 117	B7Z820;Q8IWD4-2;B7Z2V1;B7Z860;Q8IWD4	80;103;137;194;212	NaN	-2.43854
CCDC121	Coiled-coil domain-containing protein 121	Q6ZUS5;Q6ZUS5-2	176;338	-3.40347	NaN
CCDC121	Coiled-coil domain-containing protein 121	Q6ZUS5;Q6ZUS5-2	181;343	-3.40347	NaN
CCDC121	Coiled-coil domain-containing protein 121	Q6ZUS5;Q6ZUS5-2	185;347	-3.40347	NaN
CCDC122	Coiled-coil domain-containing protein 122	Q5T0U0;Q5T0U0-2;B7ZMJ0	5;5;5	NaN	NaN
CCDC124	Coiled-coil domain-containing protein 124	Q96CT7	197	NaN	NaN
CCDC132;DKFZp313I2429;FLJ20097	Coiled-coil domain-containing protein 132	Q96JG6-3;Q96JG6;Q5JPD9;B4DS55;Q75N11;H0Y7Q2	552;582;393;302;313;369	NaN	NaN
CCDC136	Coiled-coil domain-containing protein 136	H7C4R2;Q96JN2;Q96JN2-4	872;995;995	NaN	NaN
CCDC136	Coiled-coil domain-containing protein 136	H7C4R2;Q96JN2;Q96JN2-4	874;997;997	NaN	NaN
CCDC136	Coiled-coil domain-containing protein 136	H7C4R2;Q96JN2;Q96JN2-4	875;998;998	NaN	NaN
CCDC136	Coiled-coil domain-containing protein 136	H7C4R2;Q96JN2;Q96JN2-4	878;1001;1001	NaN	NaN
CCDC14	Coiled-coil domain-containing protein 14	C9JSI8;Q49A88-4;Q49A88-2;Q49A88-3;Q49A88-6;J3QT39;Q49A88	115;189;189;229;348;370;389	-0.0245019	-0.357973
CCDC147	Coiled-coil domain-containing protein 147	Q9H4Y4;Q5T655	17;395	NaN	-2.10389
CCDC147	Coiled-coil domain-containing protein 147	Q9H4Y4;Q5T655	24;402	NaN	-2.10389
CCDC18	Coiled-coil domain-containing protein 18	Q5T9S2;E9PDA0;Q5T9S5-2;E9PFB9;G3V388;Q5T9S5;J3KP97	377;457;701;702;820;701;755	NaN	NaN
CCDC18	Coiled-coil domain-containing protein 18	Q5T9S2;E9PDA0;Q5T9S5-2;E9PFB9;G3V388;Q5T9S5;J3KP97	378;458;702;703;821;702;756	NaN	NaN
CCDC18	Coiled-coil domain-containing protein 18	Q5T9S2;E9PDA0;Q5T9S5-2;E9PFB9;G3V388;Q5T9S5;J3KP97	382;462;706;707;825;706;760	NaN	NaN
CCDC18	Coiled-coil domain-containing protein 18	Q5T9S2;E9PDA0;Q5T9S5-2;E9PFB9;G3V388;Q5T9S5;J3KP97	383;463;707;708;826;707;761	NaN	NaN
CCDC18	Coiled-coil domain-containing protein 18	Q5T9S2;E9PDA0;Q5T9S5-2;E9PFB9;G3V388;Q5T9S5;J3KP97	388;468;712;713;831;712;766	NaN	NaN
CCDC41	Centrosomal protein of 83 kDa	F8VYN8;Q9Y592-2;Q9Y592;J3KNW7	311;278;303;311	-4.19829	NaN
CCDC42	Coiled-coil domain-containing protein 42A	Q96M95	309	NaN	NaN
CCDC47	Coiled-coil domain-containing protein 47	Q96A33-2;Q96A33	189;189	0.330099	0.127897
CCDC47	Coiled-coil domain-containing protein 47	Q96A33-2;Q96A33	351;351	-0.215362	-0.131819
CCDC47	Coiled-coil domain-containing protein 47	Q96A33-2;Q96A33;J3QR89	419;419;15	NaN	-0.601518
CCDC50	Coiled-coil domain-containing protein 50	Q8IVM0	152	0.459537	-0.204848
CCDC50	Coiled-coil domain-containing protein 50	Q8IVM0;Q8IVM0-2	10;10	-0.738096	-0.338542
CCDC50	Coiled-coil domain-containing protein 50	Q8IVM0;Q8IVM0-2	119;119	0.381283	-0.238953
CCDC50	Coiled-coil domain-containing protein 50	Q8IVM0;Q8IVM0-2	129;129	-0.315864	-0.185228
CCDC50	Coiled-coil domain-containing protein 50	Q8IVM0;Q8IVM0-2	157;333	-0.010178	-0.16942
CCDC50	Coiled-coil domain-containing protein 50	Q8IVM0;Q8IVM0-2	181;357	-0.371292	-0.290233
CCDC50	Coiled-coil domain-containing protein 50	Q8IVM0;Q8IVM0-2	214;390	0.302875	0.0482362
CCDC50	Coiled-coil domain-containing protein 50	Q8IVM0;Q8IVM0-2	240;416	-0.81165	NaN
CCDC50	Coiled-coil domain-containing protein 50	Q8IVM0;Q8IVM0-2	68;68	-0.253189	-0.0490688
CCDC50	Coiled-coil domain-containing protein 50	Q8IVM0;Q8IVM0-2	78;78	NaN	NaN
CCDC50	Coiled-coil domain-containing protein 50	Q8IVM0;Q8IVM0-2	94;94	-0.224385	NaN
CCDC57		J3KSU5	9	NaN	-5.43721
CCDC6	Coiled-coil domain-containing protein 6	Q16204	266	-0.549768	-0.145254
CCDC65	Coiled-coil domain-containing protein 65	F8VR42;Q8IXS2;Q8IXS2-2	150;253;253	-2.55249	NaN
CCDC65	Coiled-coil domain-containing protein 65	F8VR42;Q8IXS2;Q8IXS2-2	153;256;256	-2.55249	NaN
CCDC65	Coiled-coil domain-containing protein 65	F8VR42;Q8IXS2;Q8IXS2-2	160;263;263	-2.55249	NaN
CCDC65	Coiled-coil domain-containing protein 65	F8VR42;Q8IXS2;Q8IXS2-2	161;264;264	-2.55249	NaN
CCDC71	Coiled-coil domain-containing protein 71	Q8IV32	85	NaN	-0.650974
CCDC71L	Coiled-coil domain-containing protein 71L	Q8N9Z2	96	-0.146787	-0.315881
CCDC71L	Coiled-coil domain-containing protein 71L	Q8N9Z2;Q8N9Z2-2	54;54	-0.657764	-0.239294
CCDC71L	Coiled-coil domain-containing protein 71L	Q8N9Z2;Q8N9Z2-2	61;61	-0.0415953	-0.175289
CCDC77	Coiled-coil domain-containing protein 77	Q9BR77-2;Q9BR77	408;440	-0.472489	-0.505533
CCDC79	Coiled-coil domain-containing protein 79	J3KTG9;Q8NA31	620;667	NaN	-0.517978
CCDC85B	Coiled-coil domain-containing protein 85B	Q15834	119	-0.367695	NaN
CCDC86	Coiled-coil domain-containing protein 86	Q9H6F5	197	NaN	-1.04252
CCDC93	Coiled-coil domain-containing protein 93	F8W9X7;Q567U6	600;601	NaN	-0.387638
CCND1	G1/S-specific cyclin-D1	P24385	95	0.409255	1.62246
CCND1	G1/S-specific cyclin-D1	P24385	96	0.00547185	-0.251212
CCNDBP1	Cyclin-D1-binding protein 1	O95273;B4DHB5;O95273-3;O95273-2;O95273-4	179;18;51;179;51	NaN	0.779386
CCNDBP1	Cyclin-D1-binding protein 1	O95273;B4DHB5;O95273-3	310;149;182	-1.30319	NaN
CCNG1		E7ERZ1	11	NaN	NaN
CCNG1		E7ERZ1	16	NaN	NaN
CCNH	Cyclin-H	P51946;D6RHI7;D6RG18	305;231;231	NaN	-0.421399
CCNK	Cyclin-K	G3V2Q3;O75909-2;O75909-1;G3V5E1;O75909;O75909-4	166;166;166;166;166;166	0.159112	NaN
CCNT1	Cyclin-T1	O60563	386	0.230941	NaN
CCNT1	Cyclin-T1	O60563	390	0.230941	NaN
CCRN4L	Nocturnin	Q9UK39	80	-0.681099	NaN
CCT2	T-complex protein 1 subunit beta	P78371;P78371-2;F5GWF6;F8VQ14	119;72;119;119	NaN	0.0332292
CCT2	T-complex protein 1 subunit beta	P78371;F5GWF6;F8VQ14	13;13;13	-0.0598408	-0.0170812
CCT2	T-complex protein 1 subunit beta	P78371;P78371-2;F5GWF6;F8VQ14	154;107;154;154	-0.237694	-0.0397107
CCT2	T-complex protein 1 subunit beta	P78371;P78371-2;F5GWF6;F8VQ14	203;156;203;203	0.086512	0.156655
CCT2	T-complex protein 1 subunit beta	P78371;P78371-2;F5GWF6;F8VQ14	204;157;204;204	0.0931545	NaN
CCT2	T-complex protein 1 subunit beta	P78371;P78371-2;F5GWF6;F8VQ14	222;175;222;222	0.0469799	-0.17223
CCT2	T-complex protein 1 subunit beta	P78371;P78371-2;F5GWF6;F8VQ14	223;176;223;223	NaN	-0.17223
CCT2	T-complex protein 1 subunit beta	P78371;P78371-2;F5GWF6;F8VQ14	248;201;248;248	NaN	-0.22053
CCT2	T-complex protein 1 subunit beta	P78371;P78371-2;F5GWF6;F8VQ14	284;237;284;284	-0.136791	NaN
CCT2	T-complex protein 1 subunit beta	P78371;P78371-2;F5GWF6;F8VQ14	347;300;347;347	-0.475655	NaN
CCT2	T-complex protein 1 subunit beta	P78371;P78371-2;F5GWF6	441;394;441	-0.297147	NaN
CCT2	T-complex protein 1 subunit beta	P78371;P78371-2	522;475	-0.194443	-0.0766758
CCT2	T-complex protein 1 subunit beta	P78371;P78371-2;F5GWF6;F8VQ14	72;25;72;72	0.0462815	-0.58762
CCT2	T-complex protein 1 subunit beta	P78371;P78371-2;F5GWF6;F8VQ14	82;35;82;82	NaN	0.0207689
CCT3	T-complex protein 1 subunit gamma	P49368;B4DUR8;P49368-2;E9PRC8;Q5SZX6;E9PM09;Q5SZW8;E9PQ35	138;93;100;137;162;117;124;59	-0.207844	0.205267
CCT3	T-complex protein 1 subunit gamma	P49368;P49368-2;E9PRC8;E9PM09;Q5SZX9	15;15;15;15;15	NaN	0.728574
CCT3	T-complex protein 1 subunit gamma	P49368;B4DUR8;P49368-2	249;204;211	-0.854101	-0.613785
CCT3	T-complex protein 1 subunit gamma	P49368;E9PRC8;Q5SZX6;E9PM09;Q5SZX9	31;31;55;31;31	-0.167718	-0.0148202
CCT3	T-complex protein 1 subunit gamma	P49368;B4DUR8;P49368-2	381;336;343	-0.199603	-0.374393
CCT3	T-complex protein 1 subunit gamma	P49368;B4DUR8;P49368-2	427;382;389	-0.130429	-0.68022
CCT3	T-complex protein 1 subunit gamma	P49368;E9PRC8;Q5SZX6;E9PM09;Q5SZX9	44;44;68;44;44	-0.0367478	0.0805212
CCT3	T-complex protein 1 subunit gamma	P49368;B4DUR8;P49368-2	507;462;469	0.0127832	0.363676
CCT3	T-complex protein 1 subunit gamma	P49368;B4DUR8;P49368-2	527;482;489	-0.579555	0.109695
CCT3	T-complex protein 1 subunit gamma	P49368;B4DUR8;P49368-2	528;483;490	0.0210533	-0.0015734
CCT3	T-complex protein 1 subunit gamma	P49368;B4DUR8;E9PRC8;Q5SZX6;Q5SZX9	78;33;78;102;78	-0.139315	-0.338506
CCT4	T-complex protein 1 subunit delta	B7Z9L0;P50991;P50991-2;B7Z2F4	232;288;258;138	0.0716254	-0.270452
CCT4	T-complex protein 1 subunit delta	B7Z9L0;P50991;P50991-2;B7Z2F4	263;319;289;169	-0.0162931	NaN
CCT4	T-complex protein 1 subunit delta	B7Z9L0;P50991;P50991-2;B7Z2F4	265;321;291;171	-0.0403634	0.0506062
CCT4	T-complex protein 1 subunit delta	B7Z9L0;P50991;P50991-2	70;126;96	NaN	0.0287106
CCT4	T-complex protein 1 subunit delta	B7Z9L0;P50991	9;65	-0.12658	0.0190614
CCT5	T-complex protein 1 subunit epsilon	P48643;E7ENZ3;B7ZAR1;E9PCA1;B4DYD8	160;105;122;139;67	-0.166049	-0.45593
CCT5	T-complex protein 1 subunit epsilon	P48643;E7ENZ3;B7ZAR1;E9PCA1;B4DYD8	170;115;132;149;77	-0.438327	NaN
CCT5	T-complex protein 1 subunit epsilon	P48643;E7ENZ3;D6RIZ7	20;20;20	-0.156547	-0.233362
CCT5	T-complex protein 1 subunit epsilon	P48643;E7ENZ3;B7ZAR1;E9PCA1;B4DYD8	265;210;227;244;172	0.00676478	-0.152308
CCT5	T-complex protein 1 subunit epsilon	P48643;E7ENZ3;B7ZAR1;E9PCA1;B4DYD8	275;220;237;254;182	-0.343861	-0.203602
CCT5	T-complex protein 1 subunit epsilon	P48643;E7ENZ3;H0Y914	35;35;29	-0.410428	NaN
CCT5	T-complex protein 1 subunit epsilon	P48643;E7ENZ3;B7ZAR1;E9PCA1;B4DYD8	370;315;332;349;277	0.00201836	NaN
CCT5	T-complex protein 1 subunit epsilon	P48643;E7ENZ3;B7ZAR1;E9PCA1;B4DYD8	378;323;340;357;285	NaN	-0.00472534
CCT5	T-complex protein 1 subunit epsilon	P48643;E7ENZ3;B7ZAR1;E9PCA1;B4DYD8	392;337;354;371;299	0.376846	NaN
CCT5	T-complex protein 1 subunit epsilon	P48643;E7ENZ3;E9PCA1;H0Y914	42;42;21;36	NaN	NaN
CCT5	T-complex protein 1 subunit epsilon	P48643;E7ENZ3;B7ZAR1;E9PCA1;B4DYD8	439;384;401;418;346	-0.420878	NaN
CCT5	T-complex protein 1 subunit epsilon	P48643;E7ENZ3;B7ZAR1;E9PCA1;B4DYD8	483;428;445;462;390	-0.96044	NaN
CCT5	T-complex protein 1 subunit epsilon	P48643;E7ENZ3;B7ZAR1;E9PCA1;B4DYD8	496;441;458;475;403	-0.467533	NaN
CCT5	T-complex protein 1 subunit epsilon	P48643;E7ENZ3;B7ZAR1;E9PCA1;B4DYD8	502;447;464;481;409	0.290306	NaN
CCT5	T-complex protein 1 subunit epsilon	P48643;E7ENZ3;B7ZAR1;E9PCA1;B4DYD8	529;474;491;508;436	NaN	1.11603
CCT5	T-complex protein 1 subunit epsilon	P48643;B7ZAR1;E9PCA1	59;21;38	NaN	NaN
CCT5	T-complex protein 1 subunit epsilon	P48643;B7ZAR1;E9PCA1	64;26;43	-0.341501	0.0522768
CCT5	T-complex protein 1 subunit epsilon	P48643;B7ZAR1;E9PCA1	89;51;68	-0.130318	NaN
CCT6A	T-complex protein 1 subunit zeta	P40227;P40227-2;B4DPJ8	10;10;10	-0.064495	0.376624
CCT6A	T-complex protein 1 subunit zeta	P40227;P40227-2;B4DPJ8	127;82;96	-0.00177561	0.238665
CCT6A	T-complex protein 1 subunit zeta	P40227;P40227-2;B4DPJ8	129;84;98	NaN	0.225768
CCT6A	T-complex protein 1 subunit zeta	P40227;P40227-2;B4DPJ8	251;206;220	-0.128235	0.289952
CCT6A	T-complex protein 1 subunit zeta	P40227;P40227-2;B4DPJ8	307;262;276	0.0625362	-0.152115
CCT6A	T-complex protein 1 subunit zeta	P40227;P40227-2;B4DPJ8	365;320;334	-0.130429	NaN
CCT6A	T-complex protein 1 subunit zeta	P40227;P40227-2;B4DPJ8	377;332;346	-0.0287931	-0.00207898
CCT6A	T-complex protein 1 subunit zeta	P40227;P40227-2;B4DPJ8	381;336;350	0.013498	0.32239
CCT6A	T-complex protein 1 subunit zeta	P40227;P40227-2;B4DPJ8	5;5;5	0.0915306	0.262553
CCT6A	T-complex protein 1 subunit zeta	P40227;P40227-2;B4DPJ8	530;485;499	NaN	0.260628
CCT7	T-complex protein 1 subunit eta	Q99832;F8WBP8	10;10	NaN	-0.249171
CCT7	T-complex protein 1 subunit eta	Q99832;Q99832-3;F5GZK5;Q99832-4;F8WAM2	135;91;35;48;91	-0.285636	0.0164963
CCT7	T-complex protein 1 subunit eta	Q99832;Q99832-3;F5GZK5;Q99832-4;F8WAM2	137;93;37;50;93	-0.209862	NaN
CCT7	T-complex protein 1 subunit eta	Q99832;Q99832-3;F5GZK5;Q99832-4;B7Z1C9	166;122;66;79;38	-0.200697	0.0513025
CCT7	T-complex protein 1 subunit eta	Q99832;Q99832-3;F5GZK5;Q99832-4;B7Z1C9;Q99832-2	366;322;266;279;238;162	NaN	-0.587338
CCT7	T-complex protein 1 subunit eta	Q99832;Q99832-3;F5GZK5;Q99832-4;B7Z1C9;Q99832-2	418;374;318;331;290;214	-0.573767	0.0313952
CCT7	T-complex protein 1 subunit eta	Q99832;Q99832-3;F5GZK5;Q99832-4;B7Z1C9;Q99832-2	430;386;330;343;302;226	-0.370359	1.02786
CCT7	T-complex protein 1 subunit eta	Q99832;Q99832-3;F5GZK5;Q99832-4;B7Z1C9;Q99832-2	440;396;340;353;312;236	0.013498	NaN
CCT7	T-complex protein 1 subunit eta	Q99832;Q99832-3;F5GZK5;Q99832-4;B7Z1C9;Q99832-2	463;419;363;376;335;259	-0.446148	-0.0493375
CCT7	T-complex protein 1 subunit eta	Q99832;F8WBP8	47;47	-0.614381	-0.109203
CCT7	T-complex protein 1 subunit eta	Q99832;Q99832-3;F5GZK5;Q99832-4;B7Z1C9;Q99832-2	521;477;421;434;393;317	-0.151378	NaN
CCT7	T-complex protein 1 subunit eta	Q99832;Q99832-3;F8WAM2	55;11;11	-0.306716	0.0691522
CCT7	T-complex protein 1 subunit eta	Q99832;Q99832-3;F8WAM2	67;23;23	0.998123	NaN
CCT7	T-complex protein 1 subunit eta	Q99832;Q99832-3;F8WAM2	77;33;33	0.033793	-0.647739
CCT8	T-complex protein 1 subunit theta	P50990	7	-0.0667144	-0.351516
CCT8	T-complex protein 1 subunit theta	P50990	16	NaN	0.154065
CCT8	T-complex protein 1 subunit theta	P50990;B4DEM7;B4DQH4;H7C4C8	152;133;79;144	-0.525247	-0.479231
CCT8	T-complex protein 1 subunit theta	P50990;B4DEM7;B4DQH4	235;216;162	-0.217206	-0.763783
CCT8	T-complex protein 1 subunit theta	P50990;B4DEM7;B4DQH4	254;235;181	-0.0333038	-0.014281
CCT8	T-complex protein 1 subunit theta	P50990;B4DEM7;B4DQH4;H7C4C8	260;241;187;206	-0.382513	-0.344996
CCT8	T-complex protein 1 subunit theta	P50990;B4DEM7;B4DQH4;H7C4C8	270;251;197;216	-0.100036	-0.258408
CCT8	T-complex protein 1 subunit theta	P50990;B4DEM7;B4DQH4;H7C4C8	296;277;223;242	NaN	NaN
CCT8	T-complex protein 1 subunit theta	P50990;B4DEM7;B4DQH4;H7C4C8	318;299;245;264	NaN	0.0727232
CCT8	T-complex protein 1 subunit theta	P50990;B4DEM7;B4DQH4;H7C4C8	326;307;253;272	-0.0667295	-0.0527154
CCT8	T-complex protein 1 subunit theta	P50990;B4DEM7;H7C4C8	37;18;29	-0.225767	0.541416
CCT8	T-complex protein 1 subunit theta	P50990;B4DEM7;B4DQH4	400;381;327	-0.0148056	0.0299829
CCT8	T-complex protein 1 subunit theta	P50990;B4DEM7;B4DQH4	421;402;348	-0.145366	-0.455851
CCT8	T-complex protein 1 subunit theta	P50990;B4DEM7;B4DQH4	439;420;366	0.225768	NaN
CCT8	T-complex protein 1 subunit theta	P50990;B4DEM7;B4DQH4	440;421;367	0.102591	-0.117052
CCT8	T-complex protein 1 subunit theta	P50990;B4DEM7;B4DQH4;H7C2U0	459;440;386;18	-0.60942	-0.586601
CCT8	T-complex protein 1 subunit theta	P50990;B4DEM7;B4DQH4;H7C2U0	466;447;393;25	-0.26833	NaN
CCT8	T-complex protein 1 subunit theta	P50990;B4DEM7;B4DQH4;H7C2U0	539;520;466;98	-0.0882394	NaN
CCT8	T-complex protein 1 subunit theta	P50990;B4DEM7;B4DQH4;H7C2U0	540;521;467;99	0.899098	0.89817
CCT8	T-complex protein 1 subunit theta	P50990;B4DEM7;H7C4C8	62;43;54	0.138814	0.43808
CCZ1;CCZ1B	Vacuolar fusion protein CCZ1 homolog;Vacuolar fusion protein CCZ1 homolog B	P86791;P86790	119;119	NaN	0.128425
CCZ1;CCZ1B	Vacuolar fusion protein CCZ1 homolog;Vacuolar fusion protein CCZ1 homolog B	P86791;P86790;F5H553	295;295;152	-0.201991	-0.185917
CD151	CD151 antigen	E9PMR4;P48509	247;249	0.0216219	NaN
CD163	Scavenger receptor cysteine-rich type 1 protein M130;Soluble CD163	Q86VB7;H0YGZ7;H0YFM0	1142;110;123	-0.130097	NaN
CD276	CD276 antigen	H0YN29;H0YL10;Q5ZPR3-2;Q5ZPR3;Q5ZPR3-4	150;179;296;514;514	0.469261	-0.0893594
CD276	CD276 antigen	H0YN29;H0YL10;Q5ZPR3-2;Q5ZPR3;Q5ZPR3-4	157;186;303;521;521	-0.407861	-0.272594
CD276	CD276 antigen	H0YN29;H0YL10;Q5ZPR3-2;Q5ZPR3;Q5ZPR3-4	162;191;308;526;526	0.0192037	0.0486547
CD276		H3BM68	11	NaN	NaN
CD276		H3BM68	12	NaN	NaN
CD320	CD320 antigen	Q9NPF0;Q9NPF0-2	269;227	-0.0150243	-0.373178
CD320	CD320 antigen	Q9NPF0;Q9NPF0-2	278;236	0.372618	-0.0118207
CD44	CD44 antigen	H0YD13;P16070-18;P16070-12;P16070-14;P16070-13;P16070-11;P16070-10;P16070-16;P16070-8;P16070-17;P16070-6;P16070-4;P16070-3;P16070-7;E7EPC6;P16070-5;P16070;H0Y2P0;H0YE40;J3KN83	124;279;300;335;364;368;432;607;613;630;638;638;650;652;653;673;681;229;21;200	0.51541	0.0374525
CD44	CD44 antigen	H0YD13;P16070-18;P16070-12;P16070-14;P16070-13;P16070-11;P16070-10;P16070-16;P16070-8;P16070-17;P16070-6;P16070-4;P16070-3;P16070-7;E7EPC6;P16070-5;P16070;H0Y2P0;H0YE40	148;303;324;359;388;392;456;631;637;654;662;662;674;676;677;697;705;253;45	0.22367	-0.235144
CD44	CD44 antigen	H0YD13;P16070-18;P16070-12;P16070-14;P16070-13;P16070-11;P16070-10;P16070-16;P16070-8;P16070-17;P16070-6;P16070-4;P16070-3;P16070-7;E7EPC6;P16070-5;P16070;H0Y2P0;H0YE40	158;313;334;369;398;402;466;641;647;664;672;672;684;686;687;707;715;263;55	-0.0100908	-0.390113
CD44	CD44 antigen	H0YD13;P16070-18;P16070-12;P16070-14;P16070-13;P16070-11;P16070-10;P16070-16;P16070-8;P16070-17;P16070-6;P16070-4;P16070-3;P16070-7;E7EPC6;P16070-5;P16070;H0YE40	182;337;358;393;422;426;490;665;671;688;696;696;708;710;711;731;739;79	0.133695	-0.023607
CD46	Membrane cofactor protein	P15529-15;P15529-12;P15529-14;P15529-11;P15529-13;P15529-10;P15529	344;358;359;373;374;383;388	0.528071	0.436801
CD46	Membrane cofactor protein	R4GN18;P15529-16;P15529-7;P15529-4;P15529-6;P15529-3;P15529-5;P15529-2	56;314;333;347;348;362;363;377	0.686164	0.40969
CD46	Membrane cofactor protein	R4GN18;P15529-16;P15529-7;P15529-4;P15529-6;P15529-3;P15529-5;P15529-2	69;327;346;360;361;375;376;390	0.58323	0.416191
CD47	Leukocyte surface antigen CD47	H7BYS8;Q08722	77;314	-0.0328757	-0.0261904
CD47	Leukocyte surface antigen CD47	H7BYS8;Q08722	80;317	1.44758	NaN
CD81	CD81 antigen	E9PJK1;E9PRJ8;H0YDL9;H0YDJ9;P60033;E9PIF1;A6NMH8;E9PM31;H0YEE2	53;117;109;113;124;130;162;53;119	-0.311578	-0.242635
CD81	CD81 antigen	E9PJK1;E9PRJ8;H0YDL9;H0YDJ9;P60033;E9PIF1;A6NMH8;E9PM31;H0YEE2	73;137;129;133;144;150;182;73;139	-0.37604	-0.15637
CD83	CD83 antigen	Q01151	192	-0.0879174	NaN
CD83	CD83 antigen	Q01151	201	0.832201	NaN
CD97	CD97 antigen;CD97 antigen subunit alpha;CD97 antigen subunit beta	P48960-2;P48960-3;P48960	637;681;730	-0.288382	0.0854247
CD97	CD97 antigen;CD97 antigen subunit alpha;CD97 antigen subunit beta	P48960-2;P48960-3;P48960	638;682;731	0.0623981	0.104873
CD97	CD97 antigen;CD97 antigen subunit alpha;CD97 antigen subunit beta	P48960-2;P48960-3;P48960	640;684;733	NaN	0.315102
CD97	CD97 antigen;CD97 antigen subunit alpha;CD97 antigen subunit beta	P48960-2;P48960-3;P48960	716;760;809	0.325041	0.367147
CD99	CD99 antigen	P14209-3;P14209	136;152	NaN	1.36306
CD99	CD99 antigen	P14209-3;P14209	140;156	0.278104	0.511772
CD99L2	CD99 antigen-like protein 2	Q8TCZ2-2;Q8TCZ2;Q8TCZ2-5;Q8TCZ2-6;Q8TCZ2-3	193;242;252;169;170	0.198494	-0.696681
CDA	Cytidine deaminase	P32320	51	0.447315	0.309758
CDC123	Cell division cycle protein 123 homolog	O75794	24	-0.929006	NaN
CDC123	Cell division cycle protein 123 homolog	O75794	35	-0.543425	NaN
CDC123	Cell division cycle protein 123 homolog	O75794	104	0.151079	0.643117
CDC123	Cell division cycle protein 123 homolog	O75794	308	-0.140476	-0.949589
CDC123	Cell division cycle protein 123 homolog	O75794	321	-0.118492	0.17594
CDC123	Cell division cycle protein 123 homolog	O75794;H7BZW7	204;58	-0.478889	NaN
CDC123	Cell division cycle protein 123 homolog	O75794;H7BZW7	206;60	NaN	-0.111118
CDC123	Cell division cycle protein 123 homolog	O75794;H7BZW7	218;72	NaN	0.218595
CDC16	Cell division cycle protein 16 homolog	Q13042-3;Q13042-2;Q13042;Q5T8C6;Q7Z651	114;114;115;21;21	NaN	-0.651768
CDC16	Cell division cycle protein 16 homolog	Q13042-3;Q13042-2;Q13042;Q5T8C6;Q7Z651	191;191;192;98;98	-0.179417	NaN
CDC16	Cell division cycle protein 16 homolog	Q13042-3;Q13042-2;Q13042;Q5T8C6;Q7Z651	491;542;543;398;449	NaN	-0.0460569
CDC20	Cell division cycle protein 20 homolog	Q12834	259	NaN	NaN
CDC20	Cell division cycle protein 20 homolog	Q12834	490	-0.172961	-0.631176
CDC20B	Cell division cycle protein 20 homolog B	Q86Y33-5;Q86Y33-4;Q86Y33-3;Q86Y33-2;Q86Y33	109;130;130;130;130	-1.64138	NaN
CDC20B	Cell division cycle protein 20 homolog B	Q86Y33-5;Q86Y33-4;Q86Y33-3;Q86Y33-2;Q86Y33	123;144;144;144;144	-1.64138	NaN
CDC20B	Cell division cycle protein 20 homolog B	Q86Y33-5;Q86Y33-4;Q86Y33-3;Q86Y33-2;Q86Y33	133;154;154;154;154	-1.64138	NaN
CDC23	Cell division cycle protein 23 homolog	Q9UJX2;Q9UJX2-3	467;349	0.164271	0.0716254
CDC23	Cell division cycle protein 23 homolog	Q9UJX2;Q9UJX2-3	535;417	-0.153045	NaN
CDC25B	M-phase inducer phosphatase 2	P30305-3;P30305;B4DIG0;P30305-2;P30305-4	258;299;235;285;320	-0.383793	-0.672313
CDC25B	M-phase inducer phosphatase 2	P30305-3;P30305	71;71	-0.38449	NaN
CDC27	Cell division cycle protein 27 homolog	P30260;P30260-2;B4DL80;G5EA36;I3L3H6;F6QPS0;I3L2Z8	101;101;40;101;101;101;61	-0.310951	0.00317044
CDC27	Cell division cycle protein 27 homolog	P30260;P30260-2;B4DL80;G5EA36;I3L328	441;447;380;441;33	NaN	-0.308126
CDC27	Cell division cycle protein 27 homolog	P30260;P30260-2;B4DL80;G5EA36;I3L394	720;726;659;719;114	-1.41327	-0.29442
CDC27	Cell division cycle protein 27 homolog	P30260;P30260-2;B4DL80;G5EA36;I3L3H6;F6QPS0;I3L2Z8	99;99;38;99;99;99;59	NaN	0.00317044
CDC34	Ubiquitin-conjugating enzyme E2 R1	P49427	11	NaN	-0.743569
CDC34	Ubiquitin-conjugating enzyme E2 R1	P49427	18	NaN	0.687956
CDC34	Ubiquitin-conjugating enzyme E2 R1	P49427	63	NaN	1.80178
CDC34	Ubiquitin-conjugating enzyme E2 R1	P49427	193	NaN	-0.649774
CDC34	Ubiquitin-conjugating enzyme E2 R1	P49427	195	NaN	-0.592658
CDC37	Hsp90 co-chaperone Cdc37;Hsp90 co-chaperone Cdc37, N-terminally processed	Q16543;K7EQA9;K7EKQ2	121;121;121	0.329296	0.328607
CDC37	Hsp90 co-chaperone Cdc37;Hsp90 co-chaperone Cdc37, N-terminally processed	Q16543;K7EQA9;K7EKQ2	126;126;126	0.125916	-0.0748968
CDC37	Hsp90 co-chaperone Cdc37;Hsp90 co-chaperone Cdc37, N-terminally processed	Q16543;K7EL68	323;129	NaN	-0.353284
CDC37	Hsp90 co-chaperone Cdc37;Hsp90 co-chaperone Cdc37, N-terminally processed	Q16543;K7EL68	330;136	NaN	-0.55563
CDC37	Hsp90 co-chaperone Cdc37;Hsp90 co-chaperone Cdc37, N-terminally processed	Q16543;K7EL68	347;153	NaN	-0.352032
CDC37	Hsp90 co-chaperone Cdc37;Hsp90 co-chaperone Cdc37, N-terminally processed	Q16543;K7EQA9;K7EKQ2	69;69;69	0.124725	-0.254427
CDC42	Cell division control protein 42 homolog	P60953;E7ETU3;P60953-1;Q5JYX0	128;170;128;128	1.00367	0.0839282
CDC42	Cell division control protein 42 homolog	P60953;E7ETU3;P60953-1	133;175;133	-0.256632	-0.52108
CDC42	Cell division control protein 42 homolog	P60953;E7ETU3;P60953-1	144;186;144	NaN	NaN
CDC42	Cell division control protein 42 homolog	P60953;E7ETU3	153;195	-0.269808	0.443394
CDC42	Cell division control protein 42 homolog	P60953;E7ETU3	163;205	-0.297892	0.180403
CDC42	Cell division control protein 42 homolog	P60953;E7ETU3	183;225	0.47892	0.336398
CDC42	Cell division control protein 42 homolog	P60953;E7ETU3	184;226	-0.536775	-0.27521
CDC42BPA	Serine/threonine-protein kinase MRCK alpha	Q5VT25-3;Q5VT25-4;F5H5N0;Q5VT25-5;Q5VT25;Q5VT25-2;Q5VT25-6	101;101;101;101;101;101;101	-0.0869057	0.0220482
CDC42BPA	Serine/threonine-protein kinase MRCK alpha	Q5VT25-3;Q5VT25-4;F5H5N0;Q5VT25-5;Q5VT25;Q5VT25-2;Q5VT25-6;H0Y6V3;H0Y7V8;H0Y5V1	1028;1081;1089;1109;1122;1144;1109;334;312;438	-0.603972	NaN
CDC42BPA	Serine/threonine-protein kinase MRCK alpha	Q5VT25-3;Q5VT25-4;F5H5N0;Q5VT25-5;Q5VT25;Q5VT25-2;Q5VT25-6	106;106;106;106;106;106;106	-0.0869057	0.0220482
CDC42BPB	Serine/threonine-protein kinase MRCK beta	Q9Y5S2;H0YLY0	864;138	-0.795358	NaN
CDC42BPB	Serine/threonine-protein kinase MRCK beta	Q9Y5S2;H0YLY0	930;204	NaN	-0.190454
CDC42BPG	Serine/threonine-protein kinase MRCK gamma	Q6DT37	1435	NaN	NaN
CDC42EP1	Cdc42 effector protein 1	Q00587-2;Q00587;B0QYC6;B0QYC7;B0QYC8	30;30;30;30;30	-0.320558	-0.0552615
CDC42SE2	CDC42 small effector protein 2	D6REL0;Q9NRR3	55;82	0.245861	-0.617233
CDC45	Cell division control protein 45 homolog	O75419-2;O75419;O75419-3	277;323;355	-0.094834	0.61946
CDC45	Cell division control protein 45 homolog	O75419-2;O75419;O75419-3	304;350;382	0.432853	NaN
CDC5L	Cell division cycle 5-like protein	Q99459	466	NaN	-0.7792
CDC5L	Cell division cycle 5-like protein	Q99459	487	NaN	-1.02915
CDC73	Parafibromin	Q6P1J9	209	-0.430723	-0.1274
CDC73	Parafibromin	Q6P1J9	243	NaN	NaN
CDC73	Parafibromin	Q6P1J9	247	-0.245814	NaN
CDCA2	Cell division cycle-associated protein 2	E9PEI0;Q69YH5	308;323	NaN	-0.395094
CDCA7	Cell division cycle-associated protein 7	Q9BWT1-3;B4DLP8;Q9BWT1;B4DV66;Q9BWT1-2	212;170;212;247;291	NaN	-0.43117
CDCA7L	Cell division cycle-associated 7-like protein	Q96GN5-5;Q96GN5-4;Q96GN5-2;Q96GN5;C9IZR6	105;117;150;151;104	NaN	-0.823524
CDCA7L	Cell division cycle-associated 7-like protein	Q96GN5-5;Q96GN5-4;Q96GN5-2;Q96GN5;C9IZR6	106;118;151;152;105	NaN	-0.60395
CDCA7L	Cell division cycle-associated 7-like protein	Q96GN5-5;Q96GN5-4;Q96GN5-2;Q96GN5	234;246;279;280	0.426318	NaN
CDCA7L	Cell division cycle-associated 7-like protein	Q96GN5-5;Q96GN5-4;Q96GN5-2;Q96GN5	402;414;447;448	0.709291	0.477677
CDCA8	Borealin	Q53HL2	109	NaN	-1.39278
CDH16	Cadherin-16	O75309-3;H3BSG2;O75309-4;O75309-2;O75309	681;698;739;756;778	NaN	-3.98386
CDH16	Cadherin-16	O75309-3;H3BSG2;O75309-4;O75309-2;O75309	686;703;744;761;783	NaN	-3.98386
CDH2	Cadherin-2	A8MWK3;P19022	725;756	0.458277	NaN
CDH2	Cadherin-2	A8MWK3;P19022	771;802	-0.0332299	NaN
CDH6	Cadherin-6	P55285	687	-0.357382	NaN
CDIP1	Cell death-inducing p53-target protein 1	Q9H305-3;Q9H305-2;Q9H305	126;166;205	NaN	-0.129245
CDIP1	Cell death-inducing p53-target protein 1	Q9H305-3;Q9H305-2;Q9H305;K7ESA8;H3BTN7;K7ELR4	21;21;21;21;21;21	0.41684	0.360982
CDIPT	CDP-diacylglycerol--inositol 3-phosphatidyltransferase	H3BTV1;O14735;B3KY94;H3BUR9	76;121;145;121	0.0847446	-0.710095
CDK1	Cyclin-dependent kinase 1	P06493;E5RIU6	130;130	-0.592332	NaN
CDK1	Cyclin-dependent kinase 1	P06493;E5RIU6	139;139	-0.420086	-0.238613
CDK1	Cyclin-dependent kinase 1	P06493;E5RIU6	143;143	-1.30847	-0.0912486
CDK1	Cyclin-dependent kinase 1	P06493;P06493-2;E5RIU6	20;20;20	NaN	0.195977
CDK1	Cyclin-dependent kinase 1	P06493;P06493-2	201;144	-0.423952	-0.131045
CDK1	Cyclin-dependent kinase 1	P06493;P06493-2	238;181	-0.902713	NaN
CDK1	Cyclin-dependent kinase 1	P06493;P06493-2	245;188	-0.54061	0.0441843
CDK1	Cyclin-dependent kinase 1	P06493;P06493-2	254;197	-0.971884	NaN
CDK1	Cyclin-dependent kinase 1	P06493;P06493-2	266;209	-0.982848	-0.381855
CDK1	Cyclin-dependent kinase 1	P06493;P06493-2	274;217	NaN	-0.169307
CDK1	Cyclin-dependent kinase 1	P06493;P06493-2	279;222	-0.465062	-0.453557
CDK1	Cyclin-dependent kinase 1	P06493;P06493-2;E5RIU6	33;33;33	0.155102	NaN
CDK1	Cyclin-dependent kinase 1	P06493;P06493-2;E5RIU6	56;56;56	-0.537278	0.137504
CDK1	Cyclin-dependent kinase 1	P06493;P06493-2;E5RIU6	6;6;6	0.0247452	0.0443242
CDK10	Cyclin-dependent kinase 10	H3BT74;Q15131-4;Q15131-3;Q15131-2;F8W872;Q15131	103;103;103;103;127;174	NaN	-1.42977
CDK11B	Cyclin-dependent kinase 11B	P21127-12;P21127-4;P21127-5;P21127-10;J3QL65;P21127-6;J3KTL7;P21127-9;P21127-8;J3QR29;P21127-3;P21127-2;J3QKR5;J3QR44;P21127	285;307;372;411;464;584;584;594;618;618;627;628;629;631;641	-0.844691	NaN
CDK11B	Cyclin-dependent kinase 11B	P21127-12;P21127-4;P21127-5;P21127-10;J3QL65;P21127-6;J3KTL7;P21127-9;P21127-8;J3QR29;P21127-3;P21127-2;J3QKR5;J3QR44;P21127	304;326;391;430;483;603;603;613;637;637;646;647;648;650;660	NaN	-1.55538
CDK11B;CDK11A	Cyclin-dependent kinase 11B;Cyclin-dependent kinase 11A	P21127-12;P21127-4;P21127-5;P21127-10;J3QL65;P21127-6;J3KTL7;P21127-9;P21127-8;J3QR29;P21127-3;P21127-2;J3QKR5;J3QR44;P21127;Q9UQ88-5;Q9UQ88-10;Q5QPR4;Q9UQ88-4;Q9UQ88-3;Q5QPR3;Q9UQ88-2;Q9UQ88;Q9UQ88-8	385;407;472;511;564;684;684;694;718;718;727;728;729;731;741;343;385;692;716;725;725;726;729;113	NaN	-0.796937
CDK12	Cyclin-dependent kinase 12	Q9NYV4-2;Q9NYV4;J3QSD7;Q9NYV4-3	756;756;755;755	-1.18524	NaN
CDK13	Cyclin-dependent kinase 13	Q14004-2;Q14004	1139;1199	NaN	-0.78076
CDK16	Cyclin-dependent kinase 16	Q00536;Q00536-3;Q00536-2;E5RGN0;E5RJQ8;E5RGV7;E5RIY8;E5RIU4;E5RJM2	23;29;97;23;23;29;23;23;23	0.191436	NaN
CDK16	Cyclin-dependent kinase 16	Q00536;Q00536-3;Q00536-2;H0YAZ9;H0YC36;H0YC60	466;472;540;230;53;53	0.490159	-0.284458
CDK18	Cyclin-dependent kinase 18	D6R9B0;D6RA44;E9PMF2;Q07002;Q07002-2;Q07002-3	155;57;176;144;146;176	NaN	-0.156273
CDK2	Cyclin-dependent kinase 2	P24941;G3V5T9;E7ESI2;P24941-2	237;285;177;203	-0.443399	NaN
CDK2	Cyclin-dependent kinase 2	P24941;G3V5T9;E7ESI2;P24941-2	242;290;182;208	NaN	-0.903037
CDK2	Cyclin-dependent kinase 2	P24941;G3V5T9;E7ESI2;P24941-2	250;298;190;216	0.09815	NaN
CDK2	Cyclin-dependent kinase 2	P24941;G3V5T9;E7ESI2;P24941-2;G3V317	9;9;9;9;9	NaN	1.73444
CDK4	Cyclin-dependent kinase 4	P11802;B4DNF9;F8VZ51;F8VZZ0	211;91;137;137	-0.293465	0.771548
CDK4	Cyclin-dependent kinase 4	P11802;B4DNF9	282;162	0.206018	NaN
CDK4	Cyclin-dependent kinase 4	F8VZ13;P11802;B4DNF9	34;297;177	0.14274	NaN
CDK5RAP3	CDK5 regulatory subunit-associated protein 3	Q96JB5;F5H3I5;Q96JB5-2;J3QL86;J3QQY1	166;191;79;73;166	0.0652966	0.0549179
CDK5RAP3	CDK5 regulatory subunit-associated protein 3	Q96JB5;F5H3I5;Q96JB5-2;J3QRM1;Q96JB5-3	395;420;308;126;170	-0.221135	NaN
CDK5RAP3	CDK5 regulatory subunit-associated protein 3	Q96JB5;F5H3I5;Q96JB5-2;J3QRM1;Q96JB5-3	397;422;310;128;172	-0.103767	NaN
CDK6	Cyclin-dependent kinase 6	Q00534	3	0.729444	1.38681
CDK6	Cyclin-dependent kinase 6	Q00534	123	0.256648	NaN
CDK6	Cyclin-dependent kinase 6	Q00534	147	0.00561557	-0.0854814
CDK9	Cyclin-dependent kinase 9	P50750;P50750-2	178;295	-1.13784	NaN
CDK9	Cyclin-dependent kinase 9	P50750;P50750-2	3;120	-0.197517	-0.250852
CDK9	Cyclin-dependent kinase 9	P50750;P50750-2	35;152	-0.786174	-0.734539
CDK9	Cyclin-dependent kinase 9	P50750;P50750-2	56;173	-1.82087	NaN
CDK9	Cyclin-dependent kinase 9	P50750;P50750-2	68;185	-0.803796	NaN
CDKAL1	Threonylcarbamoyladenosine tRNA methylthiotransferase	Q5VV42-3;Q5VV42	45;45	NaN	-0.406292
CDKL2	Cyclin-dependent kinase-like 2	D6RBJ5;Q92772;J3KNE8	3;3;3	NaN	NaN
CDKN1A	Cyclin-dependent kinase inhibitor 1	P38936;J3KQV0	154;188	NaN	-1.1601
CDKN1A	Cyclin-dependent kinase inhibitor 1	P38936;J3KQV0	75;109	-0.843655	-0.851183
CDKN1C	Cyclin-dependent kinase inhibitor 1C	P49918-2;P49918	275;286	0.840926	0.361319
CDKN3	Cyclin-dependent kinase inhibitor 3	F8WD24;Q16667-2;H7C0S3;Q16667	138;144;183;184	-0.160911	NaN
CDKN3	Cyclin-dependent kinase inhibitor 3	F8WD24;Q16667-2;H7C0S3;Q16667;F5H232;G3V1K6;G3V2J7	40;46;86;86;86;86;86	-0.364924	NaN
CDYL	Chromodomain Y-like protein	Q9Y232-3;Q9Y232-4;Q9Y232-2;Q9Y232;C9JQG7	133;236;368;422;148	0.0333701	0.177982
CDYL	Chromodomain Y-like protein	Q9Y232-3;Q9Y232-4;Q9Y232-2;Q9Y232	249;352;484;538	0.091666	0.304861
CDYL	Chromodomain Y-like protein	Q9Y232-3;Q9Y232-4;Q9Y232-2;Q9Y232	271;374;506;560	NaN	0.015783
CEBPB	CCAAT/enhancer-binding protein beta	P17676	185	NaN	-0.951373
CEBPB	CCAAT/enhancer-binding protein beta	P17676	260	1.34147	0.582267
CEBPB	CCAAT/enhancer-binding protein beta	P17676	302	0.281194	0.6072
CEBPG	CCAAT/enhancer-binding protein gamma	P53567	113	NaN	-0.0382285
CELF1	CUGBP Elav-like family member 1	Q92879-2;Q92879-3;Q92879-6;Q92879;Q92879-4;G5EA30;Q92879-5	166;166;165;166;192;193;148	0.262072	-0.201178
CELF1	CUGBP Elav-like family member 1	Q92879-2;Q92879-3;Q92879-6;Q92879;Q92879-4;G5EA30;F5H4Y5;E9PQK4;E9PSH0;F5H0D8;E9PKU1;E9PKA1	17;17;17;17;44;44;17;17;17;44;44;17	-0.153479	-0.343678
CELF1	CUGBP Elav-like family member 1	Q92879-2;Q92879-3;Q92879-6;Q92879;Q92879-4;G5EA30;Q92879-5;F5H4Y5;E9PQK4;E9PSH0;F5H0D8;E9PKU1;E9PKA1	30;30;30;30;57;57;13;30;30;30;57;57;30	NaN	0.476641
CELF1;CELF2	CUGBP Elav-like family member 1;CUGBP Elav-like family member 2	Q92879-2;Q92879-3;Q92879-6;Q92879;Q92879-4;G5EA30;Q92879-5;O95319-5;O95319-2;Q5VZZ6;O95319;O95319-4;O95319-3;E9PC62;B4DIB6	432;433;435;436;462;464;418;438;440;452;458;459;471;471;353	NaN	NaN
CELF1;CELF2	CUGBP Elav-like family member 1;CUGBP Elav-like family member 2	Q92879-2;Q92879-3;Q92879-6;Q92879;Q92879-4;G5EA30;Q92879-5;F5H4Y5;E9PQK4;E9PSH0;F5H0D8;E9PKU1;O95319-5;O95319-2;Q5VZZ6;O95319;O95319-4;O95319-3;E9PC62	59;59;59;59;86;86;42;59;59;59;86;86;59;59;59;83;78;78;90	0.513289	NaN
CELSR1	Cadherin EGF LAG seven-pass G-type receptor 1	Q9NYQ6	1791	NaN	NaN
CENPB	Major centromere autoantigen B	P07199	96	-0.594966	NaN
CENPB	Major centromere autoantigen B	P07199	266	0.107688	-0.453913
CENPC1	Centromere protein C 1	Q03188	871	-0.180152	-0.177033
CENPC1	Centromere protein C 1	Q03188;Q6PIR0;H0Y8J2	490;490;397	NaN	-2.19185
CENPC1	Centromere protein C 1	Q03188;Q6PIR0;H0Y8J2	492;492;399	NaN	-2.19185
CENPC1	Centromere protein C 1	Q03188;Q6PIR0;H0Y8J2	497;497;404	NaN	-2.19185
CENPC1	Centromere protein C 1	Q03188;Q6PIR0;H0Y8J2	507;507;414	NaN	0.151989
CENPE	Centromere-associated protein E	Q02224-3	555	NaN	NaN
CENPE	Centromere-associated protein E	Q02224-3;Q02224-2;Q02224	1784;1809;1809	NaN	NaN
CENPE	Centromere-associated protein E	Q02224-3;Q02224-2;Q02224	1860;1885;1885	NaN	-4.05827
CENPE	Centromere-associated protein E	Q02224-3;Q02224-2;Q02224	1864;1889;1889	NaN	-3.92301
CENPE	Centromere-associated protein E	Q02224-3;Q02224-2;Q02224;D6RBW0	432;432;432;432	0.48553	NaN
CENPF	Centromere protein F	P49454	543	0.164014	NaN
CENPF	Centromere protein F	P49454	823	-0.0311204	-0.0562362
CENPF	Centromere protein F	P49454	919	-0.0103523	0.0100637
CENPF	Centromere protein F	P49454	3092	NaN	-0.680752
CENPH	Centromere protein H	B3KVZ3;Q9H3R5;D6RBJ6	76;76;76	0.0426443	-0.505738
CENPI	Centromere protein I	J3KMW4;Q92674	670;670	-0.689567	-0.495288
CENPL	Centromere protein L	Q8N0S6	144	NaN	NaN
CENPL	Centromere protein L	Q8N0S6;Q8N0S6-3;Q8N0S6-2	63;63;63	NaN	-0.390964
CENPL	Centromere protein L	Q8N0S6;Q8N0S6-3;Q8N0S6-2	89;89;89	NaN	0.188654
CENPN	Centromere protein N	Q96H22-5;Q96H22-4;Q96H22	295;309;329	NaN	-0.613299
CENPP	Centromere protein P	Q6IPU0	96	NaN	-0.372281
CEP120	Centrosomal protein of 120 kDa	F8VRV0;D6R8Z4;Q8N960-3;D6RC69;D6REX9;Q8N960-2;Q8N960	76;76;76;76;50;50;76	-0.00563751	1.26993
CEP128	Centrosomal protein of 128 kDa	H0YJH2;Q6ZU80	130;1064	0.196733	NaN
CEP135	Centrosomal protein of 135 kDa	Q66GS9	311	NaN	NaN
CEP135	Centrosomal protein of 135 kDa	Q66GS9	314	NaN	0.128029
CEP152	Centrosomal protein of 152 kDa	O94986;O94986-1;O94986-2	1216;1123;1216	NaN	NaN
CEP152	Centrosomal protein of 152 kDa	O94986;O94986-3	1377;1321	NaN	-0.591962
CEP170	Centrosomal protein of 170 kDa	Q5SW79-2;Q5SW79-3;Q5SW79;H0Y2V6	631;631;729;693	NaN	-1.18777
CEP192	Centrosomal protein of 192 kDa	K7EPA2;Q8TEP8-2;H0Y966;Q8TEP8;C9JT09;K7ENP4;E9PF99	438;1294;1490;1294;1415;1429;1890	-0.230194	NaN
CEP192	Centrosomal protein of 192 kDa	K7EPA2;Q8TEP8-2;H0Y966;Q8TEP8;C9JT09;K7ENP4;E9PF99	439;1295;1491;1295;1416;1430;1891	-0.592745	-0.561366
CEP192	Centrosomal protein of 192 kDa	K7EPA2;Q8TEP8-2;H0Y966;Q8TEP8;C9JT09;K7ENP4;E9PF99	523;1379;1575;1379;1500;1514;1975	-0.964714	NaN
CEP290	Centrosomal protein of 290 kDa	O15078-2;O15078;J3KNF5	93;1033;1035	NaN	NaN
CEP55	Centrosomal protein of 55 kDa	Q53EZ4-2;Q53EZ4	145;145	-0.239873	NaN
CEP55	Centrosomal protein of 55 kDa	Q53EZ4-2;Q53EZ4;H0Y432	180;180;20	NaN	-0.271566
CERCAM	Probable inactive glycosyltransferase 25 family member 3	Q5T4B2-2;Q5T4B2	122;200	-0.880471	NaN
CERCAM	Probable inactive glycosyltransferase 25 family member 3	Q5T4B2-2;Q5T4B2	197;275	NaN	NaN
CETN2;CETN1	Centrin-2;Centrin-1	P41208;Q12798	120;120	-0.725732	-0.744173
CETN2;CETN1	Centrin-2;Centrin-1	P41208;Q12798	124;124	1.3104	0.951886
CFDP1	Craniofacial development protein 1	Q9UEE9-2;Q9UEE9	167;167	NaN	-0.346151
CFL1	Cofilin-1	P23528;E9PP50;E9PK25;G3V1A4	127;127;165;110	0.148348	-0.127904
CFL1	Cofilin-1	P23528;E9PP50;E9PK25;E9PS23	13;13;51;13	-0.0825759	-0.0516982
CFL1	Cofilin-1	P23528;E9PP50;E9PK25;G3V1A4	132;132;170;115	0.354565	-0.0727558
CFL1	Cofilin-1	P23528;E9PP50;E9PK25;G3V1A4	144;144;182;127	-0.0562512	-0.402702
CFL1	Cofilin-1	P23528;E9PK25;G3V1A4	164;202;147	NaN	-0.130508
CFL1	Cofilin-1	P23528;E9PP50;E9PK25;G3V1A4;E9PQB7;E9PLJ3;E9PS23	44;44;82;27;27;27;44	0.0503276	NaN
CFL1	Cofilin-1	P23528;E9PP50;E9PK25;G3V1A4;E9PQB7;E9PLJ3;E9PS23	45;45;83;28;28;28;45	-0.122067	NaN
CFL1	Cofilin-1	P23528;E9PP50;E9PK25;G3V1A4;E9PQB7;E9PLJ3;E9PS23	53;53;91;36;36;36;53	0.0384362	-0.318236
CFL1	Cofilin-1	P23528;E9PP50;E9PK25;G3V1A4;E9PQB7;E9PLJ3;E9PS23	73;73;111;56;56;56;73	-0.25991	-0.434461
CFL1	Cofilin-1	P23528;E9PP50;E9PK25;G3V1A4;E9PQB7;E9PLJ3;E9PS23	78;78;116;61;61;61;78	0.116631	NaN
CFL1;CFL2	Cofilin-1	P23528;E9PP50;E9PK25;E9PS23;F8WDN3	19;19;57;19;19	0.326307	-0.048636
CFL1;CFL2	Cofilin-1;Cofilin-2	P23528;E9PP50;E9PK25;G3V1A4;E9PQB7;Q9Y281;Q9Y281-3	112;112;150;95;95;112;95	-0.131313	-0.220782
CFL1;CFL2	Cofilin-1;Cofilin-2	P23528;E9PP50;E9PK25;G3V1A4;E9PQB7;Q9Y281;Q9Y281-3	114;114;152;97;97;114;97	-0.300217	-0.154506
CFL1;CFL2	Cofilin-1;Cofilin-2	P23528;E9PP50;E9PK25;G3V1A4;E9PQB7;E9PLJ3;Q9Y281;Q9Y281-3	92;92;130;75;75;75;92;75	-0.0949726	-0.365016
CFL1;CFL2	Cofilin-1;Cofilin-2	P23528;E9PP50;E9PK25;G3V1A4;E9PQB7;E9PLJ3;Q9Y281;Q9Y281-3	95;95;133;78;78;78;95;78	-0.0300888	NaN
CFL1;CFL2	Cofilin-1;Cofilin-2	P23528;E9PP50;E9PK25;G3V1A4;E9PQB7;E9PLJ3;Q9Y281;Q9Y281-3	96;96;134;79;79;79;96;79	NaN	NaN
CFL1;DSTN;CFL2	Cofilin-1;Destrin;Cofilin-2	P23528;E9PP50;E9PK25;G3V1A4;E9PQB7;P60981;P60981-2;F6RFD5;Q9Y281;Q9Y281-3	121;121;159;104;104;121;104;121;121;104	-0.380352	0.131458
CFL1;DSTN;CFL2	Cofilin-1;Destrin;Cofilin-2	P23528;E9PP50;E9PK25;G3V1A4;E9PQB7;P60981;P60981-2;F6RFD5;Q9Y281;Q9Y281-3	125;125;163;108;108;125;108;125;125;108	-0.251075	NaN
CFL2	Cofilin-2	Q9Y281	19	0.326307	-0.048636
CHAF1A	Chromatin assembly factor 1 subunit A	Q13111-2;Q13111-3;Q13111	182;182;182	NaN	NaN
CHAF1A	Chromatin assembly factor 1 subunit A	Q13111-2;Q13111-3;Q13111;K7EPA1	346;346;346;112	-5	NaN
CHAF1A	Chromatin assembly factor 1 subunit A	Q13111-2;Q13111-3;Q13111;K7EPA1	349;349;349;115	-5	NaN
CHAF1B	Chromatin assembly factor 1 subunit B	Q13112	99	-0.145557	-0.38628
CHCHD2	Coiled-coil-helix-coiled-coil-helix domain-containing protein 2, mitochondrial	Q9Y6H1	142	-0.7393	NaN
CHCHD3	Coiled-coil-helix-coiled-coil-helix domain-containing protein 3, mitochondrial	Q9NX63;C9JRZ6;F8WAR4	165;170;195	NaN	-0.41625
CHCHD3	Coiled-coil-helix-coiled-coil-helix domain-containing protein 3, mitochondrial	Q9NX63;C9JRZ6;F8WAR4;G3V1K1	76;76;76;76	NaN	-0.112709
CHD3	Chromodomain-helicase-DNA-binding protein 3	Q12873-2;Q12873;Q12873-3	721;721;780	-0.907008	NaN
CHD4	Chromodomain-helicase-DNA-binding protein 4	F5GWX5;Q14839;Q14839-2	1085;1092;1092	-0.043527	-0.505083
CHD4	Chromodomain-helicase-DNA-binding protein 4	F5GWX5;Q14839;Q14839-2	1221;1228;1228	NaN	-0.290762
CHD4	Chromodomain-helicase-DNA-binding protein 4	F5GWX5;Q14839;Q14839-2	1232;1239;1239	NaN	-0.840888
CHD4	Chromodomain-helicase-DNA-binding protein 4	F5GWX5;Q14839;Q14839-2	1245;1252;1252	-0.255391	-0.59979
CHD4	Chromodomain-helicase-DNA-binding protein 4	F5GWX5;Q14839;Q14839-2	1297;1304;1304	0.00187429	-0.289192
CHD4	Chromodomain-helicase-DNA-binding protein 4	F5GWX5;Q14839;Q14839-2	1309;1316;1316	-0.226172	-0.784334
CHD4	Chromodomain-helicase-DNA-binding protein 4	F5GWX5;Q14839;Q14839-2	1521;1528;1556	NaN	NaN
CHD4	Chromodomain-helicase-DNA-binding protein 4	F5GWX5;Q14839;Q14839-2	1522;1529;1557	NaN	0.171207
CHD4	Chromodomain-helicase-DNA-binding protein 4	F5GWX5;Q14839;Q14839-2	1565;1572;1600	NaN	-0.742965
CHD4	Chromodomain-helicase-DNA-binding protein 4	F5GWX5;Q14839;Q14839-2	1577;1584;1612	NaN	-0.65806
CHD4	Chromodomain-helicase-DNA-binding protein 4	F5GWX5;Q14839;Q14839-2	1848;1855;1883	NaN	-0.0616615
CHD4;CHD5	Chromodomain-helicase-DNA-binding protein 4;Chromodomain-helicase-DNA-binding protein 5	F5GWX5;Q14839;Q14839-2;Q8TDI0;Q5TG85	1858;1865;1893;1872;729	-0.224958	-0.235161
CHD6	Chromodomain-helicase-DNA-binding protein 6	Q8TD26	2356	-1.08317	NaN
CHD6	Chromodomain-helicase-DNA-binding protein 6	Q8TD26;Q8TD26-3;C9JFU2;Q8TD26-2	186;186;186;221	NaN	NaN
CHD7	Chromodomain-helicase-DNA-binding protein 7	Q9P2D1;Q9P2D1-2	934;934	NaN	NaN
CHD8	Chromodomain-helicase-DNA-binding protein 8	Q9HCK8-2;Q9HCK8;G3V2T9	49;328;79	-0.376639	-0.276013
CHERP	Calcium homeostasis endoplasmic reticulum protein	Q8IWX8;J3QK89	177;177	0.0308304	0.470303
CHERP	Calcium homeostasis endoplasmic reticulum protein	Q8IWX8;J3QK89	863;874	NaN	-0.226662
CHFR	E3 ubiquitin-protein ligase CHFR	F5GWH4;Q96EP1-5;Q96EP1-3;Q96EP1-2;Q96EP1-4;J3KN56;Q96EP1	86;86;86;86;86;86;86	-0.475194	NaN
CHFR	E3 ubiquitin-protein ligase CHFR	F5GWH4;Q96EP1-5;Q96EP1-3;Q96EP1-2;Q96EP1-4;J3KN56;Q96EP1	88;88;88;88;88;88;88	NaN	-0.542437
CHGA	Chromogranin-A;Vasostatin-1;Vasostatin-2;EA-92;ES-43;Pancreastatin;SS-18;WA-8;WE-14;LF-19;AL-11;GV-19;GR-44;ER-37	P10645	282	NaN	NaN
CHIC1	Cysteine-rich hydrophobic domain 1 protein	Q5VXU3-2;B7Z4S5;Q5VXU3	176;169;176	-0.248691	-0.274215
CHIC2	Cysteine-rich hydrophobic domain 2 protein	H0Y8H1;Q9UKJ5	89;117	-0.117271	-0.35067
CHMP1A	Charged multivesicular body protein 1a	F8VUA2;F8VVT7;Q9HD42	56;56;56	NaN	NaN
CHMP1B	Charged multivesicular body protein 1b	Q7LBR1	6	0.717561	NaN
CHMP1B	Charged multivesicular body protein 1b	Q7LBR1	27	NaN	NaN
CHMP1B	Charged multivesicular body protein 1b	Q7LBR1	30	NaN	NaN
CHMP1B	Charged multivesicular body protein 1b	Q7LBR1	35	NaN	NaN
CHMP1B	Charged multivesicular body protein 1b	Q7LBR1	42	-0.396479	NaN
CHMP1B	Charged multivesicular body protein 1b	Q7LBR1	59	-0.570336	NaN
CHMP1B	Charged multivesicular body protein 1b	Q7LBR1	90	-0.388582	NaN
CHMP1B	Charged multivesicular body protein 1b	Q7LBR1	97	-0.0263079	NaN
CHMP1B	Charged multivesicular body protein 1b	Q7LBR1	104	0.494364	NaN
CHMP2A	Charged multivesicular body protein 2a	M0R1L7;O43633;M0R1T5	104;104;66	-0.244224	NaN
CHMP2A	Charged multivesicular body protein 2a	M0R1L7;O43633;M0R1T5	108;108;70	-0.400949	NaN
CHMP2A	Charged multivesicular body protein 2a	M0R1L7;O43633;M0R1T5	118;118;80	NaN	NaN
CHMP2A	Charged multivesicular body protein 2a	M0R1L7;O43633;M0R1T5	124;124;86	-0.0335695	NaN
CHMP2A	Charged multivesicular body protein 2a	M0R1L7;O43633;M0R1T5	89;89;51	-0.0338058	NaN
CHMP2A	Charged multivesicular body protein 2a	M0R1L7;O43633;M0R1T5	94;94;56	NaN	NaN
CHMP3	Charged multivesicular body protein 3	Q9Y3E7-2;Q9Y3E7;Q9Y3E7-3	46;112;141	NaN	0.10541
CHMP4B	Charged multivesicular body protein 4b	Q9H444	6	-0.0435864	NaN
CHMP4B	Charged multivesicular body protein 4b	Q9H444	14	NaN	-0.0779544
CHMP4B	Charged multivesicular body protein 4b	Q9H444	107	0.0746424	-0.108456
CHMP4B	Charged multivesicular body protein 4b	Q9H444	117	NaN	-0.455416
CHMP4B	Charged multivesicular body protein 4b	Q9H444	202	-0.679481	NaN
CHMP4B	Charged multivesicular body protein 4b	Q9H444	205	NaN	NaN
CHMP5	Charged multivesicular body protein 5	Q9NZZ3-2;Q9NZZ3	100;100	-0.160266	-1.04142
CHMP5	Charged multivesicular body protein 5	Q9NZZ3-2;Q9NZZ3	103;103	4.15243	3.4064
CHORDC1	Cysteine and histidine-rich domain-containing protein 1	Q9UHD1;Q9UHD1-2;E9PHZ2	215;196;27	-0.411042	NaN
CHP1	Calcineurin B homologous protein 1	Q99653;H0YLY7;H0YKE7;F5GX29;H0YNG9	100;54;100;100;100	NaN	-0.475154
CHP1	Calcineurin B homologous protein 1	Q99653;H0YNG9	182;141	-0.0862776	-0.127116
CHP2	Calcineurin B homologous protein 2	O43745	183	NaN	NaN
CHP2	Calcineurin B homologous protein 2	O43745	189	NaN	NaN
CHPF	Chondroitin sulfate synthase 2	F5H233;Q8IZ52	283;445	NaN	0.130536
CHRNA9	Neuronal acetylcholine receptor subunit alpha-9	Q9UGM1	409	-0.845935	NaN
CHRNA9	Neuronal acetylcholine receptor subunit alpha-9	Q9UGM1	422	NaN	NaN
CHTOP	Chromatin target of PRMT1 protein	Q9Y3Y2-4;Q9Y3Y2;Q9Y3Y2-3	167;213;214	0.300534	0.217479
CHTOP	Chromatin target of PRMT1 protein	Q9Y3Y2-4;Q9Y3Y2;Q9Y3Y2-3	180;226;227	0.203514	0.659742
[truncated: 10,686 more rows]

## Sheet: Separate experiments
Gene names	Protein names	Protein accesion numbers	Positions diGly (K) within proteins	Log2 UV/mock WT exp1	Log2 UV/mock HUWE1 KO exp1	Log2 UV/mock WT exp2	Log2 UV/mock HUWE1 KO exp2
AAAS	Aladin	Q9NRG9-2;Q9NRG9;H3BU82;F8VZ44	52;52;52	-0.0207502	0.576377	-0.164351	-0.134509
AAAS	Aladin	Q9NRG9-2;Q9NRG9;F8VUB6	56;56;56	0.262553	NaN	-0.227337	NaN
AAAS	Aladin	Q9NRG9-2;Q9NRG9;F8VUB6	268;301;141;177	NaN	NaN	-0.148017	NaN
AADAC	Arylacetamide deacetylase	P22760	309	NaN	NaN	-0.511588	NaN
AAMP	Angio-associated migratory cell protein	C9JG97;Q13685;C9JEH3	226;245;246	NaN	NaN	-0.313692	NaN
AAR2	Protein AAR2 homolog	Q9Y312;A2A2Q9	12;12	-0.331609	-0.935448	0.169797	-0.393482
AARS	Alanine--tRNA ligase, cytoplasmic	P49588	677;126	NaN	NaN	NaN	-0.293377
AARS	Alanine--tRNA ligase, cytoplasmic	P49588	930	-0.532804	NaN	NaN	NaN
AARS	Alanine--tRNA ligase, cytoplasmic	P49588;H3BPK7	934	0.445091	NaN	NaN	NaN
AATF	Protein AATF	Q9NY61	246	NaN	NaN	-0.415191	-0.739252
ABCA1	ATP-binding cassette sub-family A member 1	O95477	2153	NaN	NaN	-0.563923	NaN
ABCA1	ATP-binding cassette sub-family A member 1	O95477	2255	-0.0755504	NaN	0.395173	NaN
ABCA10	ATP-binding cassette sub-family A member 10	E5RFN6;Q8WWZ4-2;Q8WWZ4	719;696;719	NaN	NaN	NaN	-2.16288
ABCA2	ATP-binding cassette sub-family A member 2	Q9BZC7-2;Q9BZC7;Q9BZC7-3;J3QSS3;H0Y8D6;E7EU84;H0Y8C9	1336;1336;1337;1337;687;1366;684	0.601982	-0.163672	NaN	NaN
ABCA2	ATP-binding cassette sub-family A member 2	Q9BZC7-2;Q9BZC7;Q9BZC7-3;J3QSS3;H0Y8D6	2025;2025;2026;2026;1376	NaN	NaN	NaN	NaN
ABCA5	ATP-binding cassette sub-family A member 5	K7EJW6;Q8WWZ7-3;Q8WWZ7;E7ETD3	305;562;1339;1340	NaN	NaN	NaN	NaN
ABCA8	ATP-binding cassette sub-family A member 8	O94911;C9JQE6	771;811	NaN	NaN	0.180148	NaN
ABCB6	ATP-binding cassette sub-family B member 6, mitochondrial	H7BXK9;Q9NP58-4;Q9NP58	684;790;836	0.104605	0.614663	0.123269	0.137241
ABCB6	ATP-binding cassette sub-family B member 6, mitochondrial	H7BXK9;Q9NP58-4;Q9NP58	619;725;771	0.225645	0.567156	-0.0212918	0.158208
ABCB6	ATP-binding cassette sub-family B member 6, mitochondrial	H7BXK9;Q9NP58-4;Q9NP58	330;436;482	-0.108285	0.590434	0.162339	0.336169
ABCB6	ATP-binding cassette sub-family B member 6, mitochondrial	H7BXK9;Q9NP58-4;Q9NP58	312;418;464	-0.497812	-0.0750032	-0.665752	NaN
ABCB6	ATP-binding cassette sub-family B member 6, mitochondrial	H7BXK9;Q9NP58-4;Q9NP58	417;523;569	0.387142	NaN	NaN	NaN
ABCB8	ATP-binding cassette sub-family B member 8, mitochondrial	G3XAP3;Q9NUT2-2;Q9NUT2;C9JYI3;C9JTY4;E7ENE8;A5D8W3	142;230;247;230;230;267;230	NaN	NaN	-0.333898	NaN
ABCB9	ATP-binding cassette sub-family B member 9	F5GYI2;F5H7U2;Q9NP78-3;Q9NP78-6;Q9NP78-5;Q9NP78-7;Q9NP78-2;Q9NP78;Q6P2Q0	194;112;568;568;568;505;525;568;568	NaN	NaN	NaN	-0.585626
ABCC1	Multidrug resistance-associated protein 1	P33527-6;P33527-4;P33527-2;P33527;P33527-8;P33527-7;P33527-5;I3L4X2;P33527-3;P33527-9	262;262;262;262;262;262;262;161;262;262	0.353888	NaN	-0.363716	-0.511691
ABCC1	Multidrug resistance-associated protein 1	P33527-6;P33527-4;P33527-2;P33527;P33527-8;P33527-7;P33527-5;I3L4X2;P33527-3;P33527-9	280;280;280;280;280;280;280;179;280;280	0.667393	NaN	0.405557	-0.262954
ABCC1	Multidrug resistance-associated protein 1	P33527-6;P33527-4;P33527-2;P33527;P33527-8;P33527-7;P33527-5;I3L4X2;P33527-3;P33527-9	636;636;636;636;636;636;636;535;636;636	0.432853	0.512783	0.151079	-0.253085
ABCC1	Multidrug resistance-associated protein 1	P33527-6;P33527-4;P33527-2;P33527;P33527-8;P33527-7;P33527-5;I3L4X2;P33527-3;P33527-9	303;303;303;303;303;303;303;202;303;303	0.15069	0.0388576	-0.171482	-0.178061
ABCC1	Multidrug resistance-associated protein 1	P33527-6;P33527-4;P33527-2;P33527;P33527-8;P33527-7;P33527-5;I3L4X2;P33527-3;P33527-9	759;818;759;818;717;818	NaN	NaN	NaN	-0.0110064
ABCC1	Multidrug resistance-associated protein 1	P33527-6;P33527-4;P33527-2;P33527;P33527-8;P33527-7;P33527-5;I3L4X2;P33527-3;P33527-9	290;290;290;290;290;290;290;189;290;290	0.66612	0.421695	0.0094905	-0.00505829
ABCC1	Multidrug resistance-associated protein 1	P33527-6;P33527-4;P33527-2;P33527;P33527-8;P33527-7;P33527-5;I3L4X2;P33527-3;P33527-9	1122;1181;1122;1181;1066;1125;1066;1090;1125;1191	-0.370601	NaN	-0.320973	0.028852
ABCC1	Multidrug resistance-associated protein 1	P33527-6;P33527-4;P33527-2;P33527;P33527-8;P33527-7;P33527-5;I3L4X2;P33527-3;P33527-9	849;908;849;908;793;852;793;817;852;918	0.569199	0.443394	-0.159154	0.052555
ABCC1	Multidrug resistance-associated protein 1	P33527-6;P33527-4;P33527-2;P33527;P33527-8;P33527-7;P33527-5;I3L4X2;P33527-3;P33527-9	498;498;498;498;498;498;498;397;498;498	NaN	-0.268469	NaN	0.116631
ABCC1	Multidrug resistance-associated protein 1	P33527-6;P33527-4;P33527-2;P33527;P33527-8;P33527-7;P33527-5;I3L4X2;P33527-3;P33527-9	496;496;496;496;496;496;496;395;496;496	-0.115973	-0.13914	0.0861044	0.15782
ABCC1	Multidrug resistance-associated protein 1	P33527-6;P33527-4;P33527-2;P33527;P33527-8;P33527-7;P33527-5;I3L4X2;P33527-3;P33527-9	1402;1461;1467;1526;1346;1405;1411;1435;1470;1536	NaN	NaN	-0.329849	NaN
ABCC1	Multidrug resistance-associated protein 1	P33527-6;P33527-4;P33527-2;P33527;P33527-8;P33527-7;P33527-5;I3L4X2;P33527-3;P33527-9	1274;1333;1274;1333;1218;1277;1218;1242;1277;1343	NaN	NaN	-0.274582	NaN
ABCC1	Multidrug resistance-associated protein 1	P33527-6;P33527-4;P33527-2;P33527;I3L4X2;P33527-9	835;894;835;894;779;838;779;803;838;904	0.596935	0.509645	-0.123843	NaN
ABCC1	Multidrug resistance-associated protein 1	P33527-6;P33527-4;P33527-2;P33527;I3L4X2;P33527-9	755;814;755;814;713;814	0.369718	-0.517214	0.123136	NaN
ABCC1	Multidrug resistance-associated protein 1	P33527-6;P33527-4;P33527-2;P33527;P33527-8;P33527-7;P33527-5;P33527-3	832;891;832;891;776;835;776;835	0.448372	0.407298	NaN	NaN
ABCC1	Multidrug resistance-associated protein 1	P33527-6;P33527-4;P33527-2;P33527;P33527-8;P33527-7;P33527-5;I3L4X2;P33527-3;P33527-9	259;259;259;259;259;259;259;158;259;259	0.498455	NaN	NaN	NaN
ABCC1	Multidrug resistance-associated protein 1	P33527-6;P33527-4;P33527-2;P33527;P33527-8;P33527-7;P33527-5;I3L4X2;P33527-3;P33527-9	416;416;416;416;416;416;416;315;416;416	NaN	NaN	NaN	NaN
ABCC3	Canalicular multispecific organic anion transporter 2	O15438-2;O15438;O15438-4;O15438-5	512;512;563;512	-0.407038	-0.0927094	0.219587	0.10286
ABCC3	Canalicular multispecific organic anion transporter 2	O15438-2;O15438;O15438-4;O15438-5	278;278;329;278	0.178364	NaN	0.106616	NaN
ABCC3	Canalicular multispecific organic anion transporter 2	O15438-2;O15438;O15438-4;H0Y8Q6	938;938;989;87	0.224287	NaN	0.690015	NaN
ABCC4	Multidrug resistance-associated protein 4	O15439;O15439-2	670;595;670	0.432318	0.532467	-0.256115	-0.237983
ABCC4	Multidrug resistance-associated protein 4	O15439;O15439-2	622;547;622;622	0.467593	0.694568	0.171975	-0.0819191
ABCC4	Multidrug resistance-associated protein 4	O15439;O15439-2	1278;1231	0.508733	0.851599	0.166458	-0.0317691
ABCC4	Multidrug resistance-associated protein 4	O15439;B7Z3Q7;O15439-3;O15439-2	515;440;515;515	0.662935	NaN	0.0717627	0.0965317
ABCC4	Multidrug resistance-associated protein 4	O15439;B7Z3Q7;O15439-3;O15439-2	1265;1218	0.771379	NaN	-0.0341308	0.138552
ABCC4	Multidrug resistance-associated protein 4	O15439;B7Z3Q7;O15439-3	1271;1224	NaN	NaN	-0.55824	NaN
ABCC4	Multidrug resistance-associated protein 4	O15439;B7Z3Q7;O15439-3	695;620;695	NaN	NaN	-0.440322	NaN
ABCC5	Multidrug resistance-associated protein 5	Q86UX3;O15440	798;798	-0.0742284	NaN	NaN	NaN
ABCC5	Multidrug resistance-associated protein 5	Q86UX3;O15440	797;797	0.308594	NaN	NaN	NaN
ABCC8	ATP-binding cassette sub-family C member 8	E9PK50;Q09428;Q09428-2	755;765;766	-0.0479796	NaN	NaN	NaN
ABCD1	ATP-binding cassette sub-family D member 1	P33897	602	-0.486145	NaN	NaN	NaN
ABCD1;ABCD2	ATP-binding cassette sub-family D member 1;ATP-binding cassette sub-family D member 2	P33897;H0Y7L9;Q9UBJ2	407;75;411	-0.293624	-1.2046	0.176195	-0.0164828
ABCD1;ABCD2	ATP-binding cassette sub-family D member 1;ATP-binding cassette sub-family D member 2	P33897;Q9UBJ2	610;614	NaN	NaN	-0.257131	NaN
ABCD3	ATP-binding cassette sub-family D member 3	P28288;E7EUE1;F5GYC1	286;310;213	NaN	0.646716	NaN	-0.513008
ABCD3	ATP-binding cassette sub-family D member 3	P28288;E7EUE1;F5GYC1;P28288-2	576;600;503;466	NaN	NaN	-0.122303	-0.465122
ABCD4	ATP-binding cassette sub-family D member 4	H0YJ78;F8W7M4;O14678	91;375;479	NaN	NaN	NaN	-0.313226
ABCE1	ATP-binding cassette sub-family E member 1	P61221	541	NaN	NaN	-0.374393	-0.569351
ABCE1	ATP-binding cassette sub-family E member 1	P61221;D6R9I9;D6RGF4;H0Y990	250;250	-1.14714	NaN	0.0918014	-0.0606982
ABCE1	ATP-binding cassette sub-family E member 1	P61221;D6R9I9;D6RGF4;H0Y990	121;121;121;54	-0.507255	-0.248108	0.0114956	0.112367
ABCE1	ATP-binding cassette sub-family E member 1	P61221;D6R9I9;D6RGF4;H0Y990	158;158;158;91	-1.11154	NaN	0.0472592	NaN
ABCE1	ATP-binding cassette sub-family E member 1	P61221;D6R9I9	397;397	0.412077	NaN	0.873341	NaN
ABCE1	ATP-binding cassette sub-family E member 1	P61221;D6R9I9	191;191;191;124	-1.28623	NaN	NaN	NaN
ABCE1	ATP-binding cassette sub-family E member 1	P61221;D6R9I9	415;415	-0.949032	NaN	NaN	NaN
ABCE1	ATP-binding cassette sub-family E member 1	P61221;D6R9I9	210;210	-0.868937	NaN	NaN	NaN
ABCF2	ATP-binding cassette sub-family F member 2	Q9UG63;Q75MJ1;C9JHK9;C9JZV3	618;618	NaN	0.370722	NaN	-0.298673
ABCF2	ATP-binding cassette sub-family F member 2	Q9UG63;Q75MJ1	365;365	NaN	-0.0222878	-0.0549467	0.125122
ABCF2	ATP-binding cassette sub-family F member 2	Q9UG63;Q75MJ1	203;203;203;203	0.468948	0.327687	NaN	NaN
ABCF2	ATP-binding cassette sub-family F member 2	Q9UG63;Q75MJ1	436;436	-1.18105	NaN	NaN	NaN
ABCG1	ATP-binding cassette sub-family G member 1	C9JKD9;P45844-7;P45844-6;P45844-5;P45844-4;P45844-3;P45844-2;P45844	55;33;51;52;55;57;66;55	NaN	NaN	NaN	-0.268122
ABHD17A	Alpha/beta hydrolase domain-containing protein 17A	Q96GS6-3;Q96GS6;Q96GS6-2	92;92;92;92;92	NaN	NaN	NaN	0.131326
ABHD17A	Alpha/beta hydrolase domain-containing protein 17A	Q96GS6-3;Q96GS6;Q96GS6-2;Q96GS6-4;K7EQ25	227;227;278	NaN	NaN	-0.0193458	0.413919
ABHD17B	Alpha/beta hydrolase domain-containing protein 17B	Q5VST6;Q5VST6-2	207;207	NaN	NaN	-0.216971	-0.0591041
ABHD17B	Alpha/beta hydrolase domain-containing protein 17B	Q5VST6;Q5VST6-2	140;140	NaN	NaN	NaN	NaN
ABHD17C	Alpha/beta hydrolase domain-containing protein 17C	H0YN98;Q6PCB6	13;248	NaN	NaN	-0.0624146	NaN
ABHD2	Abhydrolase domain-containing protein 2	H3BMT2;H3BUZ6;P08910	57;57;57	NaN	NaN	-0.950564	-0.524977
ABHD3	Abhydrolase domain-containing protein 3	J3KSP1;J3KTE1;Q8WU67	137;279;332	NaN	NaN	-1.11007	NaN
ABHD3	Abhydrolase domain-containing protein 3	J3KSP1;J3KTE1;Q8WU67	93;235;288	NaN	0.621899	NaN	NaN
ABHD4	Abhydrolase domain-containing protein 4	J3KMW0;Q8TB40	126;192	NaN	NaN	-0.0116171	NaN
ABI1	Abl interactor 1	Q8IZP0-11;Q8IZP0-10;Q8IZP0-8;F5H1G9;Q8IZP0-7;F8WA55;Q8IZP0-2;Q8IZP0-4;Q8IZP0-3;Q8IZP0-5;Q8IZP0-6;Q8IZP0-9;F8WA56;Q8IZP0-12;Q8IZP0;A6NFN2	16;16;16;16;16;16;16;16;16;16;16;16;16;16;16;16	NaN	NaN	NaN	NaN
ACAA1	3-ketoacyl-CoA thiolase, peroxisomal	C9JDE9;P09110;H7C131	251;292;182	NaN	NaN	NaN	-0.0839515
ACACA	Acetyl-CoA carboxylase 1;Biotin carboxylase	Q13085-3;Q13085-2;Q13085;Q13085-4;Q59FY4	214;234;292;329	NaN	NaN	NaN	0.0982848
ACACA	Acetyl-CoA carboxylase 1;Biotin carboxylase	Q13085-3;Q13085-2;Q13085;Q13085-4;Q59FY4	198;218;276;313	NaN	NaN	NaN	0.148869
ACACA	Acetyl-CoA carboxylase 1;Biotin carboxylase	Q13085-3;Q13085-2;Q13085;Q13085-4;Q59FY4;K4DID9	210;230;288;325	NaN	NaN	-0.0520272	NaN
ACACA	Acetyl-CoA carboxylase 1;Biotin carboxylase	Q13085-3;Q13085-2;Q13085;Q13085-4	1851;1871;1929;1966;581;55	-1.43183	NaN	NaN	NaN
ACACA	Acetyl-CoA carboxylase 1;Biotin carboxylase	Q13085-3;Q13085-2;Q13085;Q13085-4	1778;1798;1856;1893;508	-1.07106	NaN	NaN	NaN
ACACA	Acetyl-CoA carboxylase 1;Biotin carboxylase	Q13085-3;Q13085-2;Q13085;Q13085-4	1710;1730;1788;1825;440	-0.649571	NaN	NaN	NaN
ACACB;ACACA	Acetyl-CoA carboxylase 2;Biotin carboxylase;Acetyl-CoA carboxylase 1;Biotin carboxylase	O00763-2;F8W8T8;O00763;Q13085-3;Q13085-2;Q13085;Q13085-4	663;663;663;442;462;520;557	-0.240043	NaN	NaN	-0.369464
ACADM	Medium-chain specific acyl-CoA dehydrogenase, mitochondrial	B7Z9I1;P11310;P11310-2;Q5T4U5;E9PJM9	33;69;73;69;69	NaN	NaN	NaN	-0.629947
ACADVL	Very long-chain specific acyl-CoA dehydrogenase, mitochondrial	P49748-2;P49748;P49748-3;G3V1M7	470;492;515;112	NaN	NaN	NaN	-0.316241
ACBD3	Golgi resident protein GCP60	Q9H3P7	386	0.0889557	NaN	0.0102069	-0.294084
ACBD3	Golgi resident protein GCP60	Q9H3P7	339	NaN	NaN	NaN	NaN
ACBD5	Acyl-CoA-binding domain-containing protein 5	Q5T8D3-2;Q5T8D3-3;Q5T8E0;Q5T8D3-4;Q5T8D3;B7Z2A7	43;78;85;76	NaN	NaN	NaN	-0.414499
ACBD5	Acyl-CoA-binding domain-containing protein 5	Q5T8D3-2;Q5T8D3-3;Q5T8E0;Q5T8D3-4;Q5T8D3;B7Z2A7	118;153;160;44;151;44	NaN	NaN	NaN	-0.290462
ACBD5	Acyl-CoA-binding domain-containing protein 5	Q5T8D3-2;Q5T8D3-3;Q5T8E0;Q5T8D3-4;Q5T8D3;B7Z2A7	100;135;142;26;133;26	NaN	NaN	NaN	-0.0393252
ACBD5	Acyl-CoA-binding domain-containing protein 5	Q5T8D3-2;Q5T8D3-3;Q5T8D3-4;B7Z2A7	223;258;276;149;267	NaN	-0.357474	-0.381555	-0.00618799
ACBD5	Acyl-CoA-binding domain-containing protein 5	Q5T8D3-2;Q5T8D3-3;Q5T8E0;Q5T8D3-4;Q5T8D3	119;154;161;45;152;45	NaN	NaN	-0.387374	NaN
ACBD5	Acyl-CoA-binding domain-containing protein 5	Q5T8D3-2;Q5T8D3-3;Q5T8E0;Q5T8D3	141;176;67;67	NaN	NaN	NaN	NaN
ACIN1	Apoptotic chromatin condensation inducer in the nucleus	E7EQT4;Q9UKV3-5;Q9UKV3	198;238;238	NaN	NaN	NaN	NaN
ACIN1	Apoptotic chromatin condensation inducer in the nucleus	E7EQT4;Q9UKV3-5;Q9UKV3	228;268;268	NaN	NaN	NaN	NaN
ACLY	ATP-citrate synthase	P53396-2;P53396;B4E3P0	159;159	NaN	NaN	NaN	-0.834931
ACLY	ATP-citrate synthase	P53396-2;P53396	954;964;693	NaN	NaN	-0.293253	-0.206146
ACLY	ATP-citrate synthase	P53396-2;P53396	981;991;720	-0.105178	NaN	NaN	0.0963968
ACLY	ATP-citrate synthase	P53396-2;P53396;B4E3P0;K7ESG8	908;918;647	NaN	NaN	-0.218582	0.103934
ACLY	ATP-citrate synthase	P53396-2;P53396;B4E3P0	4;4;4;4	-0.0695881	0.183455	-0.254513	0.201006
ACLY	ATP-citrate synthase	P53396-2;P53396;B4E3P0	272;272	NaN	NaN	NaN	0.263876
ACLY	ATP-citrate synthase	P53396-2;P53396;B4E3P0	528;538;267	-0.190125	NaN	-0.326425	NaN
ACLY	ATP-citrate synthase	P53396-2;P53396;B4E3P0	938;948;677	-1.10743	NaN	-0.222044	NaN
ACLY	ATP-citrate synthase	P53396-2;P53396;B4E3P0	1067;1077;806	-0.366541	-0.13622	-0.203552	NaN
ACLY	ATP-citrate synthase	P53396-2;P53396;B4E3P0	536;546;275	-0.50228	NaN	NaN	NaN
ACLY	ATP-citrate synthase	P53396-2;P53396;B4E3P0	770;780;509	-0.37049	NaN	NaN	NaN
ACLY	ATP-citrate synthase	P53396-2;P53396;B4E3P0	625;635;364	-0.335863	NaN	NaN	NaN
ACLY	ATP-citrate synthase	P53396-2;P53396;B4E3P0	530;540;269	0.0137838	NaN	NaN	NaN
ACLY	ATP-citrate synthase	P53396-2;P53396;B4E3P0	934;944;673	NaN	NaN	NaN	NaN
ACOX3	Peroxisomal acyl-coenzyme A oxidase 3	O15254-2;O15254	291;291	-1.20896	NaN	NaN	NaN
ACP1	Low molecular weight phosphotyrosine protein phosphatase	P24666-3;P24666-2;P24666	79;113;113	NaN	NaN	NaN	-0.449493
ACSL1	Long-chain-fatty-acid--CoA ligase 1	D6RER0;B7Z3Z9;E7EPM6;P33121-2;P33121;B7Z452	356;185;322;356;356;356;78	NaN	NaN	NaN	-0.590506
ACSL1	Long-chain-fatty-acid--CoA ligase 1	D6RER0;B7Z3Z9;E7EPM6;P33121-2;P33121;B7Z452;H0Y9Z9	216;45;182;216;216;216	NaN	NaN	NaN	0.0186342
ACSL3	Long-chain-fatty-acid--CoA ligase 3	O95573	673	NaN	NaN	NaN	-0.786049
ACSL3	Long-chain-fatty-acid--CoA ligase 3	O95573	376;146	NaN	NaN	-0.123921	-0.269634
ACSL3	Long-chain-fatty-acid--CoA ligase 3	O95573	363;133	-0.693994	0.848157	NaN	-0.204948
ACSL3	Long-chain-fatty-acid--CoA ligase 3	O95573	547;48	-0.0981349	0.21176	-0.305325	-0.116082
ACSL3	Long-chain-fatty-acid--CoA ligase 3	O95573;H7C260	507	NaN	NaN	0.119423	NaN
ACSL3	Long-chain-fatty-acid--CoA ligase 3	O95573;H7C260	157	NaN	NaN	0.284988	NaN
ACSL3	Long-chain-fatty-acid--CoA ligase 3	O95573;H7C260	397;167	-0.522281	NaN	2.16501	NaN
ACSL3	Long-chain-fatty-acid--CoA ligase 3	O95573;H7BYZ7	68;220	-0.633703	NaN	NaN	NaN
ACSL3	Long-chain-fatty-acid--CoA ligase 3	O95573;H7BYZ7	509	-0.456286	NaN	NaN	NaN
ACSL3	Long-chain-fatty-acid--CoA ligase 3	F5GWH2;O95573	642;143	0.304628	NaN	NaN	NaN
ACSL3	Long-chain-fatty-acid--CoA ligase 3	F5GWH2	88;240	NaN	NaN	NaN	NaN
ACSL3	Long-chain-fatty-acid--CoA ligase 3	F5GWH2;O95573	5	NaN	NaN	NaN	NaN
ACSL3	Long-chain-fatty-acid--CoA ligase 3	F5GWH2	7	NaN	NaN	NaN	NaN
ACSL4	Long-chain-fatty-acid--CoA ligase 4	O60488-2;O60488;D6RF95	326;367	NaN	NaN	NaN	-0.493703
ACSL4	Long-chain-fatty-acid--CoA ligase 4	O60488-2;O60488	459;500;104	-0.203951	-0.72683	-0.398208	-0.395606
ACSL4	Long-chain-fatty-acid--CoA ligase 4	O60488-2;O60488	386;427;31	NaN	NaN	0.0531113	-0.300111
ACSL4	Long-chain-fatty-acid--CoA ligase 4	O60488-2;O60488	457;498;102	-0.291857	NaN	0.0833836	-0.234296
ACSL4	Long-chain-fatty-acid--CoA ligase 4	O60488-2;O60488	495;536;140	-0.406273	-1.36205	0.37529	-0.212835
ACSL4	Long-chain-fatty-acid--CoA ligase 4	O60488-2;O60488	313;354	0.0996319	-0.747609	0.105946	-0.128172
ACSL4	Long-chain-fatty-acid--CoA ligase 4	O60488-2;O60488	372;413;17	NaN	NaN	0.258579	-0.071497
ACSL4	Long-chain-fatty-acid--CoA ligase 4	O60488-2;O60488;H0Y9A0	107;148;107	NaN	NaN	NaN	-0.059931
ACSL4	Long-chain-fatty-acid--CoA ligase 4	O60488-2;O60488;H0Y9A0	319;360	-0.000620492	NaN	0.18954	-0.0315774
ACSL4	Long-chain-fatty-acid--CoA ligase 4	O60488-2;O60488;H0Y9A0	661;702	0.721679	-0.247149	-0.776108	0.0132121
ACSL4	Long-chain-fatty-acid--CoA ligase 4	O60488-2;O60488;H0Y9A0	552;593	NaN	NaN	NaN	0.0139267
ACSL4	Long-chain-fatty-acid--CoA ligase 4	O60488-2;O60488;H0Y9A0	347;388	NaN	NaN	0.112367	0.0469799
ACSL4	Long-chain-fatty-acid--CoA ligase 4	O60488-2;O60488;H0Y9A0	366;407;11	NaN	NaN	NaN	0.302875
ACSL4	Long-chain-fatty-acid--CoA ligase 4	O60488-2;O60488;H0Y9A0	360;401;5	0.321582	-0.159911	0.300299	0.410558
ACSL4	Long-chain-fatty-acid--CoA ligase 4	O60488-2;O60488	620;661	0.406537	-0.42053	0.573084	0.437334
ACSL4	Long-chain-fatty-acid--CoA ligase 4	O60488-2;O60488	182;223	NaN	NaN	-0.617211	NaN
ACSL4	Long-chain-fatty-acid--CoA ligase 4	O60488-2;O60488	610;651	NaN	NaN	-0.0891292	NaN
ACSL4	Long-chain-fatty-acid--CoA ligase 4	O60488-2;O60488	580;621	-0.385714	-0.918469	NaN	NaN
ACSL4	Long-chain-fatty-acid--CoA ligase 4	O60488-2;O60488	315;356	-0.0177675	NaN	NaN	NaN
ACSL4;ACSL3	Long-chain-fatty-acid--CoA ligase 4;Long-chain-fatty-acid--CoA ligase 3	O60488-2;O60488;O95573	651;692;701	-0.220295	NaN	NaN	-0.384358
ACSL4;ACSL3	Long-chain-fatty-acid--CoA ligase 4;Long-chain-fatty-acid--CoA ligase 3	O60488-2;O60488;O95573	649;690;699	NaN	NaN	-0.0100182	-0.329178
ACTB	Actin, cytoplasmic 1;Actin, cytoplasmic 1, N-terminally processed	P60709;G5E9R0;E7EVS6;C9JZR7;C9JTX5	18;18;18;18;18	0.390007	0.0538064	0.681764	0.452385
ACTB;ACTG1	Actin, cytoplasmic 1;Actin, cytoplasmic 1, N-terminally processed;Actin, cytoplasmic 2;Actin, cytoplasmic 2, N-terminally processed	P60709;G5E9R0;E7EVS6;P63261;I3L3I0;I3L1U9;I3L4N8;I3L3R2;J3KT65	113;113;113;113;113;113;104;113;113	-0.253584	-0.412558	-0.158365	-0.599506
ACTB;ACTG1	Actin, cytoplasmic 1;Actin, cytoplasmic 1, N-terminally processed;Actin, cytoplasmic 2;Actin, cytoplasmic 2, N-terminally processed	P60709;P63261	291;291	-0.198808	-0.587468	-0.100546	-0.320738
ACTB;ACTG1	Actin, cytoplasmic 1;Actin, cytoplasmic 1, N-terminally processed;Actin, cytoplasmic 2;Actin, cytoplasmic 2, N-terminally processed	P60709;P63261	284;284	-0.40112	NaN	NaN	NaN
ACTB;ACTG1;ACTC1;ACTG2;ACTA2;ACTA1	Actin, cytoplasmic 1;Actin, cytoplasmic 1, N-terminally processed;Actin, cytoplasmic 2;Actin, cytoplasmic 2, N-terminally processed;Actin, alpha cardiac muscle 1;Actin, gamma-enteric smooth muscle;Actin, aortic smooth muscle;Actin, alpha skeletal muscle	P60709;P63261;P68032;P63267;P62736;P68133;Q5T8M8;A6NL76;Q5T8M7;P63267-2	328;328;330;329;330;330;240;242;295;286	-0.208194	-0.3629	-0.388261	-0.371702
ACTB;ACTG1;ACTC1;ACTG2;ACTA2;ACTA1	Actin, cytoplasmic 1;Actin, cytoplasmic 1, N-terminally processed;Actin, cytoplasmic 2;Actin, cytoplasmic 2, N-terminally processed;Actin, alpha cardiac muscle 1;Actin, gamma-enteric smooth muscle;Actin, aortic smooth muscle;Actin, alpha skeletal muscle	P60709;P63261;P68032;P63267;P62736;P68133;Q5T8M8;A6NL76;Q5T8M7;P63267-2	326;326;328;327;328;328;238;240;293;284	-0.0470254	-0.178584	-0.0636353	-0.260653
ACTB;ACTG1;ACTC1;ACTG2;ACTA2;ACTA1	Actin, cytoplasmic 1;Actin, cytoplasmic 1, N-terminally processed;Actin, cytoplasmic 2;Actin, cytoplasmic 2, N-terminally processed;Actin, alpha cardiac muscle 1;Actin, gamma-enteric smooth muscle;Actin, aortic smooth muscle;Actin, alpha skeletal muscle	P60709;P63261;P68032;P63267;P62736;P68133;Q5T8M8;A6NL76;Q5T8M7;P63267-2	315;315;317;316;317;317;227;229;282;273	-0.318308	-1.08226	-0.119432	-0.255546
ACTB;ACTG1;ACTC1;ACTG2;ACTA2;ACTA1	Actin, cytoplasmic 1;Actin, cytoplasmic 1, N-terminally processed;Actin, cytoplasmic 2;Actin, cytoplasmic 2, N-terminally processed;Actin, alpha cardiac muscle 1;Actin, gamma-enteric smooth muscle;Actin, aortic smooth muscle;Actin, alpha skeletal muscle	C9JUM1;K7EM38;P60709;G5E9R0;E7EVS6;C9JZR7;C9JTX5;P63261;I3L3I0;I3L1U9;I3L3R2;J3KT65;P68032;P63267;P62736;P68133;Q5T8M8;A6NL76;Q5T8M7;C9JFL5;F6UVQ4;F6QUT6;F8WB63;B8ZZJ2	64;61;61;61;61;61;61;61;61;61;52;61;61;63;62;63;63;63;63;63;62;63;63;62;62	-0.233447	-0.107415	0.0233263	-0.178012
ACTB;ACTG1;ACTC1;ACTG2;ACTA2;ACTA1	Actin, cytoplasmic 1;Actin, cytoplasmic 1, N-terminally processed;Actin, cytoplasmic 2;Actin, cytoplasmic 2, N-terminally processed;Actin, alpha cardiac muscle 1;Actin, gamma-enteric smooth muscle;Actin, aortic smooth muscle;Actin, alpha skeletal muscle	C9JUM1;K7EM38;P60709;G5E9R0;E7EVS6;C9JZR7;C9JTX5;P63261;I3L3I0;I3L1U9;I3L4N8;I3L3R2;J3KT65;P68032;P63267;P62736;P68133;Q5T8M8;A6NL76;Q5T8M7;C9JFL5;F6UVQ4;F6QUT6;F8WB63;B8ZZJ2	53;50;50;50;50;50;50;50;50;50;50;50;52;51;52;52;52;52;52;51;52;52;51;51	-0.276275	-0.0955737	-0.0341899	-0.118602
ACTB;ACTG1;ACTC1;ACTG2;ACTA2;ACTA1;ACTBL2	Actin, cytoplasmic 1;Actin, cytoplasmic 1, N-terminally processed;Actin, cytoplasmic 2;Actin, cytoplasmic 2, N-terminally processed;Actin, alpha cardiac muscle 1;Actin, gamma-enteric smooth muscle;Actin, aortic smooth muscle;Actin, alpha skeletal muscle;Beta-actin-like protein 2	P60709;P63261;I3L3I0;I3L1U9;I3L4N8;P68032;P63267;P62736;P68133;Q5T8M7;P63267-2;Q562R1	191;191;191;191;182;193;192;193;193;158;149;192	-0.637603	-0.232227	-0.42523	-0.421709
ACTB;ACTG1;ACTC1;ACTG2;ACTA2;ACTA1;ACTBL2	Actin, cytoplasmic 1;Actin, cytoplasmic 1, N-terminally processed;Actin, cytoplasmic 2;Actin, cytoplasmic 2, N-terminally processed;Actin, alpha cardiac muscle 1;Actin, gamma-enteric smooth muscle;Actin, aortic smooth muscle;Actin, alpha skeletal muscle;Beta-actin-like protein 2	P60709;P63261;P68032;P63267;P62736;P68133;Q5T8M8;A6NL76;Q5T8M7;P63267-2;Q562R1	336;336;338;337;338;338;248;250;303;294;337	-0.280124	NaN	NaN	NaN
ACTB;ACTG1;POTEE	Actin, cytoplasmic 1;Actin, cytoplasmic 1, N-terminally processed;Actin, cytoplasmic 2;Actin, cytoplasmic 2, N-terminally processed;POTE ankyrin domain family member E	P60709;P63261;I3L4N8;Q6S8J3	215;215;206;915	-0.189335	NaN	-0.0945259	NaN
ACTB;ACTG1;POTEE	Actin, cytoplasmic 1;Actin, cytoplasmic 1, N-terminally processed;Actin, cytoplasmic 2;Actin, cytoplasmic 2, N-terminally processed;POTE ankyrin domain family member E	P60709;P63261;I3L4N8;Q6S8J3	238;238;229;938	-0.610345	-0.713308	NaN	NaN
ACTBL2	Beta-actin-like protein 2	Q562R1	329	-0.208194	-0.3629	-0.388261	-0.371702
ACTC1;ACTG2;ACTA2	Actin, alpha cardiac muscle 1;Actin, gamma-enteric smooth muscle;Actin, aortic smooth muscle	P68032;P63267;P62736;P63267-2	293;292;293;249	NaN	NaN	NaN	NaN
ACTC1;ACTG2;ACTA2;ACTA1	Actin, alpha cardiac muscle 1;Actin, gamma-enteric smooth muscle;Actin, aortic smooth muscle;Actin, alpha skeletal muscle	P68032;P63267;P62736;P68133;Q5T8M8;P63267-2;C9JFL5;F6UVQ4;F6QUT6	70;69;70;70;70;70;69;70;70;69;69	-0.0483973	-0.169761	NaN	NaN
ACTC1;ACTG2;ACTA2;ACTA1	Actin, alpha cardiac muscle 1;Actin, gamma-enteric smooth muscle;Actin, aortic smooth muscle;Actin, alpha skeletal muscle	P68032;P63267;P62736;P68133;Q5T8M8;A6NL76;C9JFL5;F6UVQ4;F6QUT6;F8WB63;B8ZZJ2	115;114;115;115;115;71;114;115;115	-1.15232	NaN	NaN	NaN
ACTC1;ACTG2;ACTA2;ACTA1	Actin, alpha cardiac muscle 1;Actin, gamma-enteric smooth muscle;Actin, aortic smooth muscle;Actin, alpha skeletal muscle	P68032;P63267;P62736;P68133;Q5T8M8;A6NL76;C9JFL5;F6UVQ4;F6QUT6;F8WB63;B8ZZJ2	86;85;86;86;86;86;85;86;86;85;85	-0.456544	NaN	NaN	NaN
ACTG1	Actin, cytoplasmic 2;Actin, cytoplasmic 2, N-terminally processed	K7EM38;P63261;I3L3I0;I3L1U9;I3L4N8;I3L3R2;J3KT65	18;18;18;18;18;18;18	0.547154	NaN	0.490365	0.488721
ACTL6A	Actin-like protein 6A	O96019-2;O96019	20;62;57;20	-0.0323592	-0.802839	-0.980056	-0.306127
ACTL6A	Actin-like protein 6A	O96019-2;O96019;H7C5S0;C9JQT2	184;226	-0.410045	NaN	NaN	NaN
ACTL7B	Actin-like protein 7B	Q9Y614	40	NaN	NaN	-0.0118061	-0.200332
ACTL8	Actin-like protein 8	Q9H568	324	-0.00517412	NaN	NaN	NaN
ACTN1;ACTN4	Alpha-actinin-1;Alpha-actinin-4	P12814-2;P12814;P12814-3;B7TY16;H9KV75;O43707;D6PXK4	398;398;398;398;333;417;198	-0.192892	0.314871	-0.079417	-0.0842879
ACTN1;ACTN4	Alpha-actinin-1;Alpha-actinin-4	P12814-2;P12814;P12814-3;B7TY16;H9KV75;O43707;D6PXK4	402;402;402;402;337;421;202	-0.205181	0.605684	-0.102094	0.293841
ACTN2;ACTN1;ACTN3;ACTN4	Alpha-actinin-2;Alpha-actinin-1;Alpha-actinin-3;Alpha-actinin-4	P35609;B2RCS5;P12814-2;P12814;P12814-3;B7TY16;Q08043;D6RH00;O43707;D6PXK4;F5GXS2;K7EP19	38;38;31;31;31;31;45;45;50;50;50;53	-0.10967	0.0746424	-0.179041	-0.375515
ACTN2;ACTN1;ACTN4	Alpha-actinin-2;Alpha-actinin-1;Alpha-actinin-4	P35609;B2RCS5;P12814-2;P12814;P12814-3;B7TY16;H9KV75;O43707;D6PXK4;K7EJH8	338;338;331;331;331;331;266;350;131;151	-0.175762	0.316957	0.257493	0.0565835
ACTN4	Alpha-actinin-4	O43707;K7EJH8	604;385;214;40	0.245861	-0.641244	NaN	-0.587663
ACTN4	Alpha-actinin-4	O43707;K7EJH8	331;112;132	-0.430023	NaN	NaN	0.147437
ACTN4	Alpha-actinin-4	O43707;D6PXK4;K7EJH8	432;213	NaN	-0.553596	NaN	NaN
ACTN4	Alpha-actinin-4	O43707;D6PXK4	214;15	-0.409585	-0.309002	NaN	NaN
ACTN4	Alpha-actinin-4	O43707;D6PXK4;F5GXS2;H7C144	233;34	-0.0460569	-0.152981	NaN	NaN
ACTR10	Actin-related protein 10	Q9NZ32;H0YJD9	403;135	NaN	NaN	-0.688706	NaN
ACTR1A	Alpha-centractin	F5H3I4;B4DXP9;P61163;R4GMT0	156;183;230;230	-0.554019	NaN	0.0142124	NaN
ACTR2	Actin-related protein 2	P61160;P61160-2;F5H6T1	118;123;63	-0.158526	NaN	-0.969339	-0.794683
ACTR2	Actin-related protein 2	P61160;P61160-2;F5H6T1	46;46	-0.0962676	NaN	-0.641221	-0.308734
ACTR2	Actin-related protein 2	P61160;P61160-2;F5H6T1	53;53	NaN	NaN	-1.18961	NaN
ACTR2	Actin-related protein 2	P61160;P61160-2	331;336;276	NaN	NaN	-0.49478	NaN
ACTR2	Actin-related protein 2	P61160;P61160-2	219;224;164	-0.146515	NaN	NaN	NaN
ACTR3	Actin-related protein 3	P61158	53	-0.61626	NaN	-0.954893	NaN
ACTR3	Actin-related protein 3	P61158	75;24	-0.582685	NaN	-0.777715	NaN
ACTR3	Actin-related protein 3	P61158	99;48;37	NaN	NaN	-0.281755	NaN
ACTR3	Actin-related protein 3	P61158;B4DXW1;F5H3P5	251;200;189	-0.643991	NaN	-0.122664	NaN
ACTR3	Actin-related protein 3	P61158;B4DXW1;F5H3P5	317;266;255	-1.30002	NaN	NaN	NaN
ACTR3	Actin-related protein 3	P61158;B4DXW1;F5H3P5	42	-0.787568	NaN	NaN	NaN
ACTR3	Actin-related protein 3	P61158;B4DXW1	38	-0.763832	NaN	NaN	NaN
ACTR3	Actin-related protein 3	P61158;B4DXW1	240;189;178	-0.663351	NaN	NaN	NaN
ACTR3	Actin-related protein 3	P61158;B4DXW1;F5H3P5	69;18	-0.360046	NaN	NaN	NaN
ACTR5	Actin-related protein 5	Q9H9F9	283	-0.268452	NaN	NaN	NaN
ACTR8	Actin-related protein 8	Q9H981	385;90;139;274	NaN	NaN	-0.271148	NaN
ACTR8	Actin-related protein 8	Q9H981;Q9H981-3;H0Y849;Q9H981-2	6	-5.31341	NaN	NaN	NaN
ACVR1	Activin receptor type-1	Q04771	497	-0.124723	NaN	NaN	NaN
ACVRL1	Serine/threonine-protein kinase receptor R3	E7EN07;P37023;G3V1W8	317;491;505	NaN	NaN	NaN	-3.27341
ACYP1	Acylphosphatase-1;Acylphosphatase	P07311;G3V2U7	58;88	NaN	NaN	NaN	-0.149073
ADAD1	Adenosine deaminase domain-containing protein 1	C9JGM6;C9JAT9;Q96M93-3;Q96M93-2;Q96M93	89;89;71;89;89	NaN	NaN	-4.79538	NaN
ADAM10	Disintegrin and metalloproteinase domain-containing protein 10	O14672;B4DU28	714;413	NaN	NaN	-0.509594	NaN
ADAM10	Disintegrin and metalloproteinase domain-containing protein 10	O14672;B4DU28	721;420	NaN	-0.0962213	-0.504407	NaN
ADAM15	Disintegrin and metalloproteinase domain-containing protein 15	Q13444-11;A6NG98;Q13444-9;Q13444-8;Q13444-2;Q13444-7;Q13444-6;Q13444-12;Q13444-5;Q13444-4;Q13444-3;Q13444	59;59;59;59;59;59;59;69;59;59;59;59;59	NaN	NaN	NaN	-0.756063
ADAM15	Disintegrin and metalloproteinase domain-containing protein 15	Q13444-11;A6NG98;Q13444-9;Q13444-8;Q13444-2;Q13444-7;Q13444-6;Q13444-12;Q13444-5;Q13444-4;Q13444-3;Q13444;Q13444-10	435;435;729;729;729;729;729;739;729;729;729;729	NaN	NaN	NaN	-0.0516533
ADAM17	Disintegrin and metalloproteinase domain-containing protein 17	P78536	753	-0.325322	NaN	-0.153174	NaN
ADAM17	Disintegrin and metalloproteinase domain-containing protein 17	P78536	790	-0.215128	NaN	0.210264	NaN
ADAM17	Disintegrin and metalloproteinase domain-containing protein 17	P78536	779	NaN	NaN	NaN	NaN
ADAM19	Disintegrin and metalloproteinase domain-containing protein 19	E5RIS2;Q9H013-2;E7ENW4;Q9H013	202;202;204;202	-1.60406	NaN	NaN	NaN
ADAM9	Disintegrin and metalloproteinase domain-containing protein 9	Q13443	781	-0.0970543	-0.223391	-0.758038	-1.19572
ADAM9	Disintegrin and metalloproteinase domain-containing protein 9	Q13443	741	0.671927	0.53037	-0.0638313	0.123799
ADAR	Double-stranded RNA-specific adenosine deaminase	P55265-5;P55265;P55265-4;E7ENU4;P55265-3;H0YCK3;P55265-2	342;637;680;680;637;632;637	NaN	NaN	NaN	-0.468591
ADAR	Double-stranded RNA-specific adenosine deaminase	P55265-5;P55265;P55265-4;E7ENU4;P55265-3;H0YCK3;P55265-2	300;595;638;638;595;590;595	NaN	-0.564905	-0.368439	-0.399863
ADAR	Double-stranded RNA-specific adenosine deaminase	P55265-5;P55265;P55265-4;E7ENU4;P55265-3;H0YCK3;P55265-2	649;944;987;987;899;913;918	NaN	-0.504243	NaN	-0.283018
ADAR	Double-stranded RNA-specific adenosine deaminase	P55265-5;P55265;P55265-4;E7ENU4;P55265-3;H0YCK3;P55265-2	503;798;841;841;779;793;798	NaN	NaN	NaN	0.290424
ADAR	Double-stranded RNA-specific adenosine deaminase	P55265-5;P55265;P55265-4;E7ENU4;P55265-3;H0YCK3;P55265-2	653;948;991;991;903;917;922	NaN	-0.355424	NaN	NaN
ADAR	Double-stranded RNA-specific adenosine deaminase	P55265-5;P55265;P55265-4;E7ENU4;P55265-3;H0YCK3;P55265-2	370;665;708;708;665;660;665	0.0950467	NaN	NaN	NaN
ADAT1	tRNA-specific adenosine deaminase 1	Q9BUB4-2;Q9BUB4	216;365	0.281906	NaN	-0.0417289	NaN
ADAT2	tRNA-specific adenosine deaminase 2	Q7Z6V4;Q7Z6V5	8;8	NaN	NaN	NaN	NaN
ADCK3	Chaperone activity of bc1 complex-like, mitochondrial	Q5T7A2;Q5T7A4;Q8NI60-3;Q8NI60	36;116;139;191	NaN	NaN	NaN	NaN
ADCY6	Adenylate cyclase type 6	O43306-2;O43306	11;11	NaN	NaN	-0.0766454	NaN
ADCY7	Adenylate cyclase type 7	P51828	833	-1.00891	NaN	-0.264045	NaN
ADCY7	Adenylate cyclase type 7	P51828	1073	0.223793	NaN	-0.0392066	NaN
ADCY7	Adenylate cyclase type 7	P51828	579;579	NaN	NaN	0.0207689	NaN
ADCY7	Adenylate cyclase type 7	P51828;F5H4D1;H3BQ93;F5H699	443;443;443	-0.0278662	NaN	0.0880059	NaN
ADCY7	Adenylate cyclase type 7	P51828;F5H4D1;H3BQ93	477;477;477	NaN	NaN	0.118493	NaN
ADCY7	Adenylate cyclase type 7	P51828;F5H4D1;H3BQ93	899	0.0713508	NaN	NaN	NaN
ADCY7	Adenylate cyclase type 7	P51828;F5H4D1	316;316;316;316	0.350158	NaN	NaN	NaN
ADCY9	Adenylate cyclase type 9	O60503	628;156	NaN	NaN	NaN	-0.256494
ADCY9	Adenylate cyclase type 9	O60503	564;92	0.354565	-0.015345	0.170053	0.0147838
ADCY9	Adenylate cyclase type 9	O60503	1218	-0.102775	NaN	0.283566	0.0406821
ADCY9	Adenylate cyclase type 9	O60503	699;246	1.05901	2.4503	0.177216	0.174406
ADCY9	Adenylate cyclase type 9	O60503;I3NI20	684;231	0.712728	NaN	NaN	0.219215
ADCY9	Adenylate cyclase type 9	O60503;I3NI20	622;150	NaN	NaN	-0.02283	NaN
ADCY9	Adenylate cyclase type 9	O60503;I3NI20	321	-0.306609	NaN	NaN	NaN
ADCY9	Adenylate cyclase type 9	O60503;I3NI20	723	0.180912	NaN	NaN	NaN
ADCY9	Adenylate cyclase type 9	O60503;I3NI20	405	0.358171	NaN	NaN	NaN
ADH5	Alcohol dehydrogenase class-3	P11766	330	NaN	NaN	NaN	-0.0397849
ADH5	Alcohol dehydrogenase class-3	P11766;D6RFE4	101;101	NaN	NaN	NaN	0.0265876
ADH5	Alcohol dehydrogenase class-3	P11766;H0YAG8	120;107	NaN	0.234869	NaN	0.0869196
ADH5	Alcohol dehydrogenase class-3	P11766;D6RFE4;D6R9G2;D6RAY0	7;7;7;7	NaN	-0.230482	NaN	0.125916
ADIPOR1	Adiponectin receptor protein 1	F8W782;C9J0W7;C9JNM5;Q96A54	39;39;39;39	NaN	NaN	-0.10183	0.739934
ADK	Adenosine kinase	P55263-2;P55263;P55263-4;P55263-3	34;51;51	NaN	NaN	NaN	-0.478628
ADK	Adenosine kinase	P55263-2;P55263;P55263-3	239;256;221;199	NaN	-0.451129	NaN	-0.21734
ADNP	Activity-dependent neuroprotector homeobox protein	Q9H2P0	65;65	NaN	NaN	NaN	-0.969848
ADNP	Activity-dependent neuroprotector homeobox protein	Q9H2P0	745	NaN	NaN	NaN	-0.47327
ADNP	Activity-dependent neuroprotector homeobox protein	Q9H2P0;E9PQK8	408	-0.765842	NaN	NaN	-0.240861
ADO	2-aminoethanethiol dioxygenase	Q96SZ5	55	NaN	NaN	NaN	0.753177
ADRM1	Proteasomal ubiquitin receptor ADRM1	Q16186	21	-0.0746234	-0.222364	-0.348886	-0.0894208
ADRM1	Proteasomal ubiquitin receptor ADRM1	Q16186	34	-0.121063	-0.416577	-0.222111	-0.0893441
ADRM1	Proteasomal ubiquitin receptor ADRM1	Q16186	398	0.190931	-0.395208	-0.0810643	0.0518593
ADRM1	Proteasomal ubiquitin receptor ADRM1	Q16186	397	-0.0470552	-0.21093	-0.279476	0.106884
ADRM1	Proteasomal ubiquitin receptor ADRM1	Q16186	395	NaN	-0.162008	-0.33061	0.13014
ADRM1	Proteasomal ubiquitin receptor ADRM1	Q16186	83	NaN	NaN	0.132643	0.437867
ADRM1	Proteasomal ubiquitin receptor ADRM1	Q16186	42	0.521151	NaN	0.14965	NaN
ADRM1	Proteasomal ubiquitin receptor ADRM1	Q16186	379	-0.183376	NaN	NaN	NaN
ADRM1	Proteasomal ubiquitin receptor ADRM1	Q16186	62	NaN	NaN	NaN	NaN
ADSS	Adenylosuccinate synthetase isozyme 2	P30520	173	NaN	-0.200598	NaN	NaN
AES	Amino-terminal enhancer of split	K7ELQ8;Q08117	19;19	-0.621644	NaN	NaN	NaN
AFF1	AF4/FMR2 family member 1	E7ETI4;E7EMC5;P51825;P51825-3;P51825-2	331;331;324;324;331	NaN	0.777535	NaN	NaN
AFF4	AF4/FMR2 family member 4	Q9UHB7-2;Q9UHB7;Q9UHB7-3	344;344;344	NaN	NaN	NaN	-0.81525
AFF4	AF4/FMR2 family member 4	Q9UHB7-2;Q9UHB7;Q9UHB7-3;H7C319	299;299;299;24	NaN	-0.340167	NaN	-0.496041
AFF4	AF4/FMR2 family member 4	Q9UHB7-2;Q9UHB7;Q9UHB7-3	288;288;288	NaN	0.0196308	NaN	-0.202257
AFF4	AF4/FMR2 family member 4	Q9UHB7-2;Q9UHB7;Q9UHB7-3	350;350;350	NaN	-0.250612	NaN	NaN
AFG3L2	AFG3-like protein 2	Q9Y4W6;K7EP56	173;52	NaN	NaN	-0.379132	NaN
AFM	Afamin	P43652	68	NaN	0.161307	NaN	NaN
AGL	Glycogen debranching enzyme;4-alpha-glucanotransferase;Amylo-alpha-1,6-glucosidase	P35573-2;P35573-3;P35573	662;663;679	-1.08171	NaN	NaN	NaN
AGPAT1	1-acyl-sn-glycerol-3-phosphate acyltransferase alpha	Q99943	67	NaN	NaN	NaN	-0.505369
AGPAT3	1-acyl-sn-glycerol-3-phosphate acyltransferase gamma	C9JL26;Q9NRZ7;Q9NRZ7-2;Q9NRZ7-3	195;195;133;215	NaN	NaN	NaN	-1.08507
AGPAT3	1-acyl-sn-glycerol-3-phosphate acyltransferase gamma	C9JL26;Q9NRZ7;C9JK35;C9JQX8;C9J184	8;8;8;8;8	-0.189269	NaN	NaN	NaN
AGPAT5	1-acyl-sn-glycerol-3-phosphate acyltransferase epsilon	Q9NUQ2	183	-0.123135	NaN	-0.0434526	-0.63377
AGPAT5	1-acyl-sn-glycerol-3-phosphate acyltransferase epsilon	Q9NUQ2	201	NaN	NaN	NaN	NaN
AGPAT9	Glycerol-3-phosphate acyltransferase 3	Q53EU6	81	NaN	NaN	-0.653854	-0.231803
AGPAT9	Glycerol-3-phosphate acyltransferase 3	Q53EU6	407	NaN	-0.251144	NaN	0.0810669
AHCTF1	Protein ELYS	Q8WYP5;Q8WYP5-3;Q8WYP5-2	1109;1118;1144	NaN	NaN	-0.481626	-0.655467
AHCTF1	Protein ELYS	Q8WYP5;Q8WYP5-3;Q8WYP5-2	1002;1011;1037	NaN	NaN	NaN	-0.641829
AHCTF1	Protein ELYS	Q8WYP5;Q8WYP5-3;Q8WYP5-2	1069;1078;1104	-1.02436	NaN	-0.283931	-0.489889
AHCTF1	Protein ELYS	Q8WYP5;Q8WYP5-3;Q8WYP5-2	975;984;1010	NaN	NaN	NaN	-0.235654
AHCTF1	Protein ELYS	Q8WYP5;Q8WYP5-3;Q8WYP5-2	1158;1167;1193	-0.947389	NaN	NaN	-0.0102216
AHCY	Adenosylhomocysteinase	P23526;P23526-2	46;18	NaN	NaN	-0.938984	NaN
AHCY	Adenosylhomocysteinase	P23526;P23526-2	186;158	-0.191425	-0.355129	-0.011428	NaN
AHCY	Adenosylhomocysteinase	P23526;P23526-2	188;160	-0.0915713	NaN	0.0137838	NaN
AHCY	Adenosylhomocysteinase	P23526;P23526-2	226;198	-0.213169	NaN	NaN	NaN
AHCY	Adenosylhomocysteinase	P23526;P23526-2	166;138	-0.151939	NaN	NaN	NaN
AHCYL1	Putative adenosylhomocysteinase 2	O43865;O43865-2	487;440	NaN	NaN	-0.341482	NaN
AHDC1	AT-hook DNA-binding motif-containing protein 1	Q5TGY3	609	NaN	-0.626781	NaN	NaN
AHI1	Jouberin	G8JLN6;H0YEF1;H0Y343;Q8N157	490;534;636;1136	0.294782	-0.155277	NaN	NaN
AHNAK	Neuroblast differentiation-associated protein AHNAK	Q09666	2578	NaN	NaN	NaN	-1.02641
AHNAK	Neuroblast differentiation-associated protein AHNAK	Q09666	748	0.227618	NaN	0.153416	-0.699701
AHNAK	Neuroblast differentiation-associated protein AHNAK	Q09666	956	NaN	NaN	NaN	-0.645909
AHNAK	Neuroblast differentiation-associated protein AHNAK	Q09666	1652	NaN	NaN	NaN	-0.637266
AHNAK	Neuroblast differentiation-associated protein AHNAK	Q09666	5281	0.0822938	NaN	-0.19413	-0.635271
AHNAK	Neuroblast differentiation-associated protein AHNAK	Q09666	3452	0.387032	NaN	0.0506062	-0.572372
AHNAK	Neuroblast differentiation-associated protein AHNAK	Q09666	4886	0.0461418	-0.138029	-0.139983	-0.535541
AHNAK	Neuroblast differentiation-associated protein AHNAK	Q09666	2466	NaN	NaN	NaN	-0.530552
AHNAK	Neuroblast differentiation-associated protein AHNAK	Q09666	2848	NaN	NaN	NaN	-0.530468
AHNAK	Neuroblast differentiation-associated protein AHNAK	Q09666	3203	NaN	NaN	NaN	-0.51773
AHNAK	Neuroblast differentiation-associated protein AHNAK	Q09666	1906	NaN	NaN	NaN	-0.475876
AHNAK	Neuroblast differentiation-associated protein AHNAK	Q09666	1524	NaN	NaN	0.260267	-0.475635
AHNAK	Neuroblast differentiation-associated protein AHNAK	Q09666	3256	0.092884	NaN	NaN	-0.461819
AHNAK	Neuroblast differentiation-associated protein AHNAK	Q09666	3372	0.372729	0.134089	-0.00713008	-0.453617
AHNAK	Neuroblast differentiation-associated protein AHNAK	Q09666	3149	0.28558	NaN	NaN	-0.45259
AHNAK	Neuroblast differentiation-associated protein AHNAK	Q09666	1589	NaN	NaN	-0.237115	-0.440753
AHNAK	Neuroblast differentiation-associated protein AHNAK	Q09666	5307	0.310573	NaN	-0.0104104	-0.439383
AHNAK	Neuroblast differentiation-associated protein AHNAK	Q09666	3073	NaN	NaN	NaN	-0.429906
AHNAK	Neuroblast differentiation-associated protein AHNAK	Q09666	4905	1.46315	NaN	-0.0519375	-0.416616
AHNAK	Neuroblast differentiation-associated protein AHNAK	Q09666	3425	NaN	NaN	NaN	-0.39534
AHNAK	Neuroblast differentiation-associated protein AHNAK	Q09666	5204	-0.0433039	-0.307769	-0.109499	-0.390888
AHNAK	Neuroblast differentiation-associated protein AHNAK	Q09666	4395	NaN	NaN	-0.437213	-0.379301
AHNAK	Neuroblast differentiation-associated protein AHNAK	Q09666	1563	NaN	NaN	-0.472389	-0.37202
AHNAK	Neuroblast differentiation-associated protein AHNAK	Q09666	2322	NaN	NaN	NaN	-0.371497
AHNAK	Neuroblast differentiation-associated protein AHNAK	Q09666	3910	NaN	NaN	NaN	-0.37118
AHNAK	Neuroblast differentiation-associated protein AHNAK	Q09666	2872	0.0747794	-0.249051	-0.310987	-0.34507
AHNAK	Neuroblast differentiation-associated protein AHNAK	Q09666	4898	0.144177	NaN	0.0766959	-0.3311
AHNAK	Neuroblast differentiation-associated protein AHNAK	Q09666	3275	0.310922	NaN	-0.142099	-0.330701
AHNAK	Neuroblast differentiation-associated protein AHNAK	Q09666	5565	NaN	NaN	NaN	-0.321441
AHNAK	Neuroblast differentiation-associated protein AHNAK	Q09666	5721	NaN	NaN	NaN	-0.309485
AHNAK	Neuroblast differentiation-associated protein AHNAK	Q09666	3075	NaN	NaN	-0.143325	-0.304612
AHNAK	Neuroblast differentiation-associated protein AHNAK	Q09666	1191	0.198746	0.0404015	NaN	-0.280124
AHNAK	Neuroblast differentiation-associated protein AHNAK	Q09666	3616	0.281194	NaN	-0.0523264	-0.26993
AHNAK	Neuroblast differentiation-associated protein AHNAK	Q09666	171	NaN	NaN	NaN	-0.266993
AHNAK	Neuroblast differentiation-associated protein AHNAK	Q09666	5312	-0.303525	NaN	0.155749	-0.264564
AHNAK	Neuroblast differentiation-associated protein AHNAK	Q09666	128;128	NaN	NaN	NaN	-0.26195
AHNAK	Neuroblast differentiation-associated protein AHNAK	Q09666	942	0.33514	0.152768	-0.0954504	-0.242328
AHNAK	Neuroblast differentiation-associated protein AHNAK	Q09666	2947	NaN	NaN	NaN	-0.240776
AHNAK	Neuroblast differentiation-associated protein AHNAK	Q09666	3330	0.440527	-0.718688	-0.0373843	-0.238323
AHNAK	Neuroblast differentiation-associated protein AHNAK	Q09666	4926	0.183709	-0.174198	-0.101799	-0.235331
AHNAK	Neuroblast differentiation-associated protein AHNAK	Q09666	4936	0.179001	NaN	-0.33774	-0.233176
AHNAK	Neuroblast differentiation-associated protein AHNAK	Q09666	3229	0.187641	NaN	0.147828	-0.229264
AHNAK	Neuroblast differentiation-associated protein AHNAK	Q09666	3488	0.454281	NaN	0.0221902	-0.218531
AHNAK	Neuroblast differentiation-associated protein AHNAK	Q09666	4845	0.347779	0.399882	-0.613741	-0.216116
AHNAK	Neuroblast differentiation-associated protein AHNAK	Q09666	1049	NaN	NaN	NaN	-0.2123
AHNAK	Neuroblast differentiation-associated protein AHNAK	Q09666	1791	NaN	NaN	NaN	-0.207161
AHNAK	Neuroblast differentiation-associated protein AHNAK	Q09666	884	0.457857	-0.291875	-0.0942486	-0.206013
AHNAK	Neuroblast differentiation-associated protein AHNAK	Q09666	5183	NaN	NaN	NaN	-0.199835
AHNAK	Neuroblast differentiation-associated protein AHNAK	Q09666	891	0.352759	-0.0182496	0.0040339	-0.194344
AHNAK	Neuroblast differentiation-associated protein AHNAK	Q09666	5402	0.548437	NaN	NaN	-0.192612
AHNAK	Neuroblast differentiation-associated protein AHNAK	Q09666	5833	NaN	NaN	NaN	-0.16968
AHNAK	Neuroblast differentiation-associated protein AHNAK	Q09666	4794	0.877509	NaN	0.081885	-0.157351
AHNAK	Neuroblast differentiation-associated protein AHNAK	Q09666	4833	NaN	NaN	NaN	-0.15404
AHNAK	Neuroblast differentiation-associated protein AHNAK	Q09666	3036	0.349479	-0.118054	0.0608775	-0.145685
AHNAK	Neuroblast differentiation-associated protein AHNAK	Q09666	997	0.125916	-0.000894748	-0.328181	-0.144919
AHNAK	Neuroblast differentiation-associated protein AHNAK	Q09666	833	NaN	NaN	NaN	-0.143947
AHNAK	Neuroblast differentiation-associated protein AHNAK	Q09666	627	NaN	NaN	NaN	-0.135919
AHNAK	Neuroblast differentiation-associated protein AHNAK	Q09666	5725	0.247441	0.45249	-0.0596002	-0.135285
AHNAK	Neuroblast differentiation-associated protein AHNAK	Q09666	1333	0.187768	NaN	0.0186342	-0.133227
AHNAK	Neuroblast differentiation-associated protein AHNAK	Q09666	1205	0.597221	0.0909889	-0.186393	-0.131108
AHNAK	Neuroblast differentiation-associated protein AHNAK	Q09666	4864	NaN	NaN	0.120617	-0.121345
AHNAK	Neuroblast differentiation-associated protein AHNAK	Q09666	1140	NaN	NaN	NaN	-0.105132
AHNAK	Neuroblast differentiation-associated protein AHNAK	Q09666	2132	NaN	NaN	NaN	-0.103302
AHNAK	Neuroblast differentiation-associated protein AHNAK	Q09666	3308	NaN	NaN	NaN	-0.0987064
AHNAK	Neuroblast differentiation-associated protein AHNAK	Q09666	930	NaN	NaN	NaN	-0.0963601
AHNAK	Neuroblast differentiation-associated protein AHNAK	Q09666	1232	NaN	NaN	0.329755	-0.0861245
AHNAK	Neuroblast differentiation-associated protein AHNAK	Q09666	4330	0.0405418	NaN	0.081885	-0.0721945
AHNAK	Neuroblast differentiation-associated protein AHNAK	Q09666	3323	0.391438	-0.226172	-0.169371	-0.069997
AHNAK	Neuroblast differentiation-associated protein AHNAK	Q09666	2257	1.0844	NaN	0.0326651	-0.0678632
AHNAK	Neuroblast differentiation-associated protein AHNAK	Q09666	4879	0.486457	0.961401	0.115166	-0.0640123
AHNAK	Neuroblast differentiation-associated protein AHNAK	Q09666	1353	NaN	NaN	NaN	-0.0602469
AHNAK	Neuroblast differentiation-associated protein AHNAK	Q09666	3363	0.489337	0.40414	-0.253997	-0.0567913
AHNAK	Neuroblast differentiation-associated protein AHNAK	Q09666	4862	NaN	NaN	NaN	-0.049039
AHNAK	Neuroblast differentiation-associated protein AHNAK	Q09666	935	NaN	NaN	NaN	-0.0376213
AHNAK	Neuroblast differentiation-associated protein AHNAK	Q09666	3303	NaN	NaN	-0.0959129	-0.0355496
AHNAK	Neuroblast differentiation-associated protein AHNAK	Q09666	5163	NaN	NaN	0.0615688	-0.0329199
AHNAK	Neuroblast differentiation-associated protein AHNAK	Q09666	4532	NaN	NaN	NaN	-0.0316069
AHNAK	Neuroblast differentiation-associated protein AHNAK	Q09666	2780	NaN	NaN	0.0889557	-0.0203112
AHNAK	Neuroblast differentiation-associated protein AHNAK	Q09666	959	NaN	NaN	NaN	-0.00326418
AHNAK	Neuroblast differentiation-associated protein AHNAK	Q09666	807	0.125783	NaN	0.0579701	0.0192037
AHNAK	Neuroblast differentiation-associated protein AHNAK	Q09666	3346	NaN	NaN	NaN	0.0231844
AHNAK	Neuroblast differentiation-associated protein AHNAK	Q09666	5323	NaN	NaN	NaN	0.0285692
AHNAK	Neuroblast differentiation-associated protein AHNAK	Q09666	4945	0.228973	-0.185474	0.198494	0.0353424
AHNAK	Neuroblast differentiation-associated protein AHNAK	Q09666	1012	0.313246	NaN	0.0621217	0.0368901
AHNAK	Neuroblast differentiation-associated protein AHNAK	Q09666	848	-0.186459	NaN	0.204516	0.0607392
AHNAK	Neuroblast differentiation-associated protein AHNAK	Q09666	134	-0.644442	0.229588	NaN	0.0608775
AHNAK	Neuroblast differentiation-associated protein AHNAK	Q09666	5740	0.0943712	-0.282333	-0.0659893	0.0622599
AHNAK	Neuroblast differentiation-associated protein AHNAK	Q09666	5767	0.208392	0.288536	-0.202555	0.0697022
AHNAK	Neuroblast differentiation-associated protein AHNAK	Q09666	1609	-0.189384	NaN	NaN	0.0714881
AHNAK	Neuroblast differentiation-associated protein AHNAK	Q09666	1111	0.260628	NaN	0.373398	0.072586
AHNAK	Neuroblast differentiation-associated protein AHNAK	Q09666	252	NaN	NaN	NaN	0.0919367
AHNAK	Neuroblast differentiation-associated protein AHNAK	Q09666	1210	-0.0772541	NaN	0.0677764	0.0954519
AHNAK	Neuroblast differentiation-associated protein AHNAK	Q09666	1837	NaN	NaN	NaN	0.0994972
AHNAK	Neuroblast differentiation-associated protein AHNAK	Q09666	4985	0.0947766	-0.747827	-0.0349583	0.10286
AHNAK	Neuroblast differentiation-associated protein AHNAK	Q09666	530	NaN	NaN	NaN	0.105544
AHNAK	Neuroblast differentiation-associated protein AHNAK	Q09666	2865	0.041243	NaN	0.360982	0.107554
AHNAK	Neuroblast differentiation-associated protein AHNAK	Q09666	5181	0.412944	-0.226966	0.202136	0.109829
AHNAK	Neuroblast differentiation-associated protein AHNAK	Q09666	1668	0.414027	NaN	NaN	0.110764
AHNAK	Neuroblast differentiation-associated protein AHNAK	Q09666	1268	0.217107	NaN	NaN	0.138814
AHNAK	Neuroblast differentiation-associated protein AHNAK	Q09666	5460	NaN	NaN	NaN	0.180403
AHNAK	Neuroblast differentiation-associated protein AHNAK	Q09666	5462	NaN	NaN	NaN	0.180403
AHNAK	Neuroblast differentiation-associated protein AHNAK	Q09666	800	NaN	NaN	NaN	0.207768
AHNAK	Neuroblast differentiation-associated protein AHNAK	Q09666	763	NaN	NaN	0.00028851	0.214125
AHNAK	Neuroblast differentiation-associated protein AHNAK	Q09666	3164	0.23217	-0.116739	-0.0818428	0.215368
AHNAK	Neuroblast differentiation-associated protein AHNAK	Q09666	2978	0.394295	NaN	NaN	0.269033
AHNAK	Neuroblast differentiation-associated protein AHNAK	Q09666	1005	-0.174052	NaN	NaN	0.287945
AHNAK	Neuroblast differentiation-associated protein AHNAK	Q09666	976	NaN	NaN	0.467593	0.384823
AHNAK	Neuroblast differentiation-associated protein AHNAK	Q09666	1396	0.326882	NaN	-0.208144	0.432959
AHNAK	Neuroblast differentiation-associated protein AHNAK	Q09666	5814	NaN	NaN	NaN	0.439995
AHNAK	Neuroblast differentiation-associated protein AHNAK	Q09666	4367	-0.417926	NaN	NaN	0.505789
AHNAK	Neuroblast differentiation-associated protein AHNAK	Q09666	1080	NaN	NaN	NaN	0.53067
AHNAK	Neuroblast differentiation-associated protein AHNAK	Q09666	3701	NaN	NaN	-2.03357	NaN
AHNAK	Neuroblast differentiation-associated protein AHNAK	Q09666	5381	0.414785	NaN	-0.557858	NaN
AHNAK	Neuroblast differentiation-associated protein AHNAK	Q09666	1208	NaN	NaN	-0.488633	NaN
AHNAK	Neuroblast differentiation-associated protein AHNAK	Q09666	2463	NaN	NaN	-0.350614	NaN
AHNAK	Neuroblast differentiation-associated protein AHNAK	Q09666	5528	0.0343566	NaN	-0.309699	NaN
AHNAK	Neuroblast differentiation-associated protein AHNAK	Q09666	5524	0.0563061	NaN	-0.309699	NaN
AHNAK	Neuroblast differentiation-associated protein AHNAK	Q09666	1194	NaN	NaN	-0.280562	NaN
AHNAK	Neuroblast differentiation-associated protein AHNAK	Q09666	5087	0.399554	0.15056	-0.261414	NaN
AHNAK	Neuroblast differentiation-associated protein AHNAK	Q09666	5562	NaN	NaN	-0.217944	NaN
AHNAK	Neuroblast differentiation-associated protein AHNAK	Q09666	3201	NaN	NaN	-0.158397	NaN
AHNAK	Neuroblast differentiation-associated protein AHNAK	Q09666	3232	NaN	NaN	-0.114129	NaN
AHNAK	Neuroblast differentiation-associated protein AHNAK	Q09666	2993	NaN	NaN	-0.0838138	NaN
AHNAK	Neuroblast differentiation-associated protein AHNAK	Q09666	5812	NaN	NaN	-0.075216	NaN
AHNAK	Neuroblast differentiation-associated protein AHNAK	Q09666	1051	0.307195	NaN	-0.0307519	NaN
AHNAK	Neuroblast differentiation-associated protein AHNAK	Q09666	4139	0.325617	NaN	-0.0183081	NaN
AHNAK	Neuroblast differentiation-associated protein AHNAK	Q09666	5144	NaN	NaN	0.00460925	NaN
AHNAK	Neuroblast differentiation-associated protein AHNAK	Q09666	2368	NaN	NaN	0.0240359	NaN
AHNAK	Neuroblast differentiation-associated protein AHNAK	Q09666	5209	0.370276	NaN	0.0809305	NaN
AHNAK	Neuroblast differentiation-associated protein AHNAK	Q09666	3152	NaN	NaN	0.0866479	NaN
AHNAK	Neuroblast differentiation-associated protein AHNAK	Q09666	5272	NaN	NaN	0.112633	NaN
AHNAK	Neuroblast differentiation-associated protein AHNAK	Q09666	1904	NaN	0.718789	0.148348	NaN
AHNAK	Neuroblast differentiation-associated protein AHNAK	Q09666	1177	0.181675	NaN	0.168385	NaN
AHNAK	Neuroblast differentiation-associated protein AHNAK	Q09666	4859	NaN	NaN	0.196229	NaN
AHNAK	Neuroblast differentiation-associated protein AHNAK	Q09666	802	-0.00200674	NaN	0.284277	NaN
AHNAK	Neuroblast differentiation-associated protein AHNAK	Q09666	5655	NaN	NaN	0.287118	NaN
AHNAK	Neuroblast differentiation-associated protein AHNAK	Q09666	1225	NaN	NaN	0.413702	NaN
AHNAK	Neuroblast differentiation-associated protein AHNAK	Q09666	855	NaN	NaN	0.43957	NaN
AHNAK	Neuroblast differentiation-associated protein AHNAK	Q09666	4992	0.485942	-0.364366	NaN	NaN
AHNAK	Neuroblast differentiation-associated protein AHNAK	Q09666	3539	0.388355	-0.0639067	NaN	NaN
AHNAK	Neuroblast differentiation-associated protein AHNAK	Q09666	1000	0.123269	-0.023739	NaN	NaN
AHNAK	Neuroblast differentiation-associated protein AHNAK	Q09666	1319	NaN	0.0578315	NaN	NaN
AHNAK	Neuroblast differentiation-associated protein AHNAK	Q09666	1307	NaN	0.0875986	NaN	NaN
AHNAK	Neuroblast differentiation-associated protein AHNAK	Q09666	5629	0.067914	0.110631	NaN	NaN
AHNAK	Neuroblast differentiation-associated protein AHNAK	Q09666	3374	0.349931	0.379066	NaN	NaN
AHNAK	Neuroblast differentiation-associated protein AHNAK	Q09666	3306	NaN	0.445621	NaN	NaN
AHNAK	Neuroblast differentiation-associated protein AHNAK	Q09666	183	-0.174133	0.611078	NaN	NaN
AHNAK	Neuroblast differentiation-associated protein AHNAK	Q09666	5831	0.471135	1.34642	NaN	NaN
AHNAK	Neuroblast differentiation-associated protein AHNAK	Q09666	1435	-1.02063	NaN	NaN	NaN
AHNAK	Neuroblast differentiation-associated protein AHNAK	Q09666	5847	-0.348574	NaN	NaN	NaN
AHNAK	Neuroblast differentiation-associated protein AHNAK	Q09666	4831	-0.0623392	NaN	NaN	NaN
AHNAK	Neuroblast differentiation-associated protein AHNAK	Q09666	1447	0.00662118	NaN	NaN	NaN
AHNAK	Neuroblast differentiation-associated protein AHNAK	Q09666	681	0.0250288	NaN	NaN	NaN
AHNAK	Neuroblast differentiation-associated protein AHNAK	Q09666	181	0.0413832	NaN	NaN	NaN
AHNAK	Neuroblast differentiation-associated protein AHNAK	Q09666	4489	0.0708015	NaN	NaN	NaN
AHNAK	Neuroblast differentiation-associated protein AHNAK	Q09666	4948	0.0721744	NaN	NaN	NaN
AHNAK	Neuroblast differentiation-associated protein AHNAK	Q09666	693	0.0817487	NaN	NaN	NaN
AHNAK	Neuroblast differentiation-associated protein AHNAK	Q09666	1360	0.131458	NaN	NaN	NaN
AHNAK	Neuroblast differentiation-associated protein AHNAK	Q09666	5443	0.177982	NaN	NaN	NaN
AHNAK	Neuroblast differentiation-associated protein AHNAK	Q09666	5137	0.212507	NaN	NaN	NaN
AHNAK	Neuroblast differentiation-associated protein AHNAK	Q09666	4187	0.235359	NaN	NaN	NaN
AHNAK	Neuroblast differentiation-associated protein AHNAK	Q09666	5747	0.260267	NaN	NaN	NaN
AHNAK	Neuroblast differentiation-associated protein AHNAK	Q09666	5765	0.267356	NaN	NaN	NaN
AHNAK	Neuroblast differentiation-associated protein AHNAK	Q09666	2370	0.319271	NaN	NaN	NaN
AHNAK	Neuroblast differentiation-associated protein AHNAK	Q09666	5858	0.335255	NaN	NaN	NaN
AHNAK	Neuroblast differentiation-associated protein AHNAK	Q09666	2973	0.387142	NaN	NaN	NaN
AHNAK	Neuroblast differentiation-associated protein AHNAK	Q09666	3277	0.453439	NaN	NaN	NaN
AHNAK	Neuroblast differentiation-associated protein AHNAK	Q09666	814	NaN	NaN	NaN	NaN
AHNAK	Neuroblast differentiation-associated protein AHNAK	Q09666	3445	NaN	NaN	NaN	NaN
AHNAK	Neuroblast differentiation-associated protein AHNAK	Q09666	2197	NaN	NaN	NaN	NaN
AHNAK	Neuroblast differentiation-associated protein AHNAK	Q09666	263	NaN	NaN	NaN	NaN
AHNAK	Neuroblast differentiation-associated protein AHNAK	Q09666	2561	NaN	NaN	NaN	NaN
AHNAK	Neuroblast differentiation-associated protein AHNAK	Q09666;E9PLK4	1305	NaN	NaN	NaN	NaN
AHNAK2	Protein AHNAK2	Q8IVF2-3;Q8IVF2;Q8IVF2-2	832;932	NaN	NaN	NaN	0.1141
AHNAK2	Protein AHNAK2	Q8IVF2-3;Q8IVF2;Q8IVF2-2	5362;5462;460	NaN	NaN	-0.348574	NaN
AHNAK2	Protein AHNAK2	Q8IVF2-3;Q8IVF2;Q8IVF2-2	5645;5745;743	-0.471549	NaN	NaN	NaN
AHNAK2	Protein AHNAK2	Q8IVF2-3;Q8IVF2;Q8IVF2-2	5131;5231;229	-0.340203	NaN	NaN	NaN
AHNAK2	Protein AHNAK2	Q8IVF2-3;Q8IVF2;Q8IVF2-2	5686;5786;784	0.0842004	NaN	NaN	NaN
AHNAK2	Protein AHNAK2	Q8IVF2-3;Q8IVF2	5133;5233;231	0.120485	NaN	NaN	NaN
AHR	Aryl hydrocarbon receptor	P35869	641	-0.995592	NaN	-0.674383	-0.274477
AHR	Aryl hydrocarbon receptor	P35869	643	NaN	NaN	NaN	-0.274477
AHR	Aryl hydrocarbon receptor	P35869	63	NaN	NaN	-0.723896	-0.135855
AHR	Aryl hydrocarbon receptor	P35869	32	-1.27862	NaN	NaN	NaN
AHR	Aryl hydrocarbon receptor	P35869	66	-1.01278	NaN	NaN	NaN
AHR	Aryl hydrocarbon receptor	P35869	535	-0.940894	NaN	NaN	NaN
AHR	Aryl hydrocarbon receptor	P35869	560	-0.730727	NaN	NaN	NaN
AHSA1	Activator of 90 kDa heat shock protein ATPase homolog 1	O95433;B4DUR9;G3V438;H0YJG7	182;182;47;128	NaN	NaN	NaN	-0.53174
AHSA1	Activator of 90 kDa heat shock protein ATPase homolog 1	O95433;B4DUR9;G3V438;H0YJG7;H0YJ63	3;3;3	0.406319	0.315914	NaN	NaN
AHSA1	Activator of 90 kDa heat shock protein ATPase homolog 1	O95433;B4DUR9;G3V3W9	208;208;73;154;10	0.243303	NaN	NaN	NaN
AIFM1	Apoptosis-inducing factor 1, mitochondrial	O95831;O95831-3;O95831-4;Q1L6K4	111;107;111;24	NaN	NaN	NaN	-0.698389
AIFM1	Apoptosis-inducing factor 1, mitochondrial	O95831;O95831-3;O95831-4;Q1L6K4	518;514;166;179;231	NaN	NaN	NaN	-0.00345217
AIFM1	Apoptosis-inducing factor 1, mitochondrial	O95831;O95831-3;O95831-5;E9PMA0;O95831-2	295;291;295;208	NaN	NaN	NaN	0.00446544
AIFM2	Apoptosis-inducing factor 2	Q9BRQ8;Q9BRQ8-2	193;153	-0.0293966	NaN	0.189919	0.106482
AIMP1	Aminoacyl tRNA synthase complex-interacting multifunctional protein 1;Endothelial monocyte-activating polypeptide 2	Q12904-2	9;9	NaN	0.0840643	-0.454901	-0.110277
AIMP1	Aminoacyl tRNA synthase complex-interacting multifunctional protein 1;Endothelial monocyte-activating polypeptide 2	Q12904;Q12904-2	24	0.0546401	-0.0627309	-0.385224	-0.0275867
AIMP1	Aminoacyl tRNA synthase complex-interacting multifunctional protein 1;Endothelial monocyte-activating polypeptide 2	Q12904;D6R937	312;336	NaN	NaN	0.196607	0.732139
AIP	AH receptor-interacting protein	O00170	266	-0.283808	NaN	NaN	NaN
AK1	Adenylate kinase isoenzyme 1	P00568;Q5T9B7;H0Y4J6;H0YID2	83;99;24;22	NaN	NaN	NaN	-0.965362
AK1	Adenylate kinase isoenzyme 1	P00568;Q5T9B7;H0Y4J6;H0YID2	88;104;29;27	0.723864	NaN	NaN	NaN
AK2	Adenylate kinase 2, mitochondrial;Adenylate kinase 2, mitochondrial, N-terminally processed	P54819-5;P54819-2;F8W1A4;P54819;P54819-6;P54819-3;G3V213;F8VZG5;P54819-4	93;93;93;93;46;51;93;93;93;46	NaN	NaN	-0.161492	NaN
AK2	Adenylate kinase 2, mitochondrial;Adenylate kinase 2, mitochondrial, N-terminally processed	P54819-5;P54819-2;F8W1A4;P54819;P54819-6;P54819-3;G3V213;F8VZG5;P54819-4	65;65;65;65;18;65;65;65;18	NaN	NaN	NaN	NaN
AK2	Adenylate kinase 2, mitochondrial;Adenylate kinase 2, mitochondrial, N-terminally processed	P54819-5;P54819-2;F8W1A4;P54819;P54819-6;P54819-3;G3V213;F8VZG5;P54819-4	72;72;72;72;25;72;72;72;25	NaN	NaN	NaN	NaN
AK2	Adenylate kinase 2, mitochondrial;Adenylate kinase 2, mitochondrial, N-terminally processed	P54819-5;P54819-2;F8W1A4;P54819;P54819-6;F8VY04;P54819-3;G3V213;F8VZG5;P54819-4	85;85;85;85;38;85;85;85;38	NaN	NaN	NaN	NaN
AKAP12	A-kinase anchor protein 12	Q02952-2;Q02952-3;Q02952	79;72;177	NaN	NaN	-0.367341	NaN
AKAP12	A-kinase anchor protein 12	Q02952-2;Q02952-3;Q02952	84;77;182	-0.222919	NaN	NaN	NaN
AKAP13	A-kinase anchor protein 13	A8MYJ1;Q12802-4;Q12802;Q12802-2	427;2162;2182;2186	0.59474	NaN	-0.807326	NaN
AKAP13	A-kinase anchor protein 13	A8MYJ1;Q12802-4;Q12802;Q12802-2	8;1745;1763;1767	NaN	NaN	NaN	NaN
AKAP2	A-kinase anchor protein 2	C9JVY5;Q9Y2D5;Q9Y2D5-5;Q9Y2D5-7;Q9Y2D5-6;Q9Y2D5-4	497;448;537;537;679;679	-0.617366	NaN	NaN	NaN
AKAP8	A-kinase anchor protein 8	O43823;M0QYL4	317;317	NaN	NaN	NaN	-0.940728
AKAP8L	A-kinase anchor protein 8-like	Q9ULX6-2;Q9ULX6	483;544	NaN	-1.16033	NaN	NaN
AKAP9	A-kinase anchor protein 9	Q99996-5;Q99996-3;Q99996-2;Q99996;Q99996-6;H7BYL6	2532;2512;2520;2532;2524;366	NaN	NaN	0.156138	0.229342
AKAP9	A-kinase anchor protein 9	Q99996-5;Q99996-3;Q99996-2;Q99996;Q99996-6;H7BYL6	2535;2515;2523;2535;2527;369	-0.306163	NaN	NaN	0.236217
AKAP9	A-kinase anchor protein 9	Q99996-5;Q99996-3;Q99996-2;Q99996;Q99996-6;H7BYL6	3759;3801;3809;3813;3813;1655	NaN	NaN	-0.781826	NaN
AKR1A1	Alcohol dehydrogenase [NADP(+)]	Q5T621;P14550	13;13	NaN	NaN	NaN	-0.419063
AKR1B1	Aldose reductase	P15121	263	-0.143054	0.0710762	-0.123261	-0.344721
AKR1B1	Aldose reductase	P15121	12;12;12	-0.0218483	NaN	-0.21625	-0.116786
AKR1B1	Aldose reductase	P15121;E9PCX2;E9PEF9	243	-1.13812	NaN	0.249991	NaN
AKR1C2	Aldo-keto reductase family 1 member C2	P52895;B4DK69	183;157	-0.949589	NaN	NaN	NaN
AKR1C2	Aldo-keto reductase family 1 member C2	P52895;B4DK69	161;135	-0.389961	NaN	NaN	NaN
AKR1C2	Aldo-keto reductase family 1 member C2	P52895;B4DK69	179;153	NaN	NaN	NaN	NaN
AKR1C3	Aldo-keto reductase family 1 member C3	P42330;B4DL37	246;127	-0.126659	NaN	-0.307519	-0.335171
AKR1C3	Aldo-keto reductase family 1 member C3	P42330;B4DL37	247;128	NaN	NaN	-0.0886842	NaN
AKR1C4;AKR1C3;AKR1C2	Aldo-keto reductase family 1 member C4;Aldo-keto reductase family 1 member C3;Aldo-keto reductase family 1 member C2	P17516;P42330;B4DL37;P52895;B4DK69	270;270;151;270;244	NaN	NaN	-0.148545	NaN
ALCAM	CD166 antigen	F5GXJ9;Q13740-2;Q13740;H7C543;Q6ZS95	512;550;563;324;285	NaN	NaN	-0.150545	-0.065174
ALCAM	CD166 antigen	F5GXJ9;Q13740-2;Q13740;H7C543;Q6ZS95	521;559;572;333;294	0.746399	0.203765	-0.0655816	0.105544
ALCAM	CD166 antigen	F5GXJ9;Q13740-2;Q13740;H7C543;Q6ZS95	522;560;573;334;295	NaN	0.0308304	0.0114956	0.144177
ALDH16A1	Aldehyde dehydrogenase family 16 member A1	Q8IZ83-3;Q8IZ83;F8WBH3;F5H4B6;M0QY06	513;564;399;401;113	-0.771692	NaN	NaN	NaN
ALDH3A1	Aldehyde dehydrogenase, dimeric NADP-preferring	C9JMC5;I3L3I9;E9PNN6;P30838;A8MYB8;C9JKT2	302;229;302;302	NaN	NaN	NaN	0.178492
ALDH3A1	Aldehyde dehydrogenase, dimeric NADP-preferring	C9JMC5;I3L3I9;E9PNN6;P30838	178;105;178;178;178;168	-0.751028	NaN	-1.39661	NaN
ALDH3A2	Fatty aldehyde dehydrogenase	P51648;P51648-2;J3QRD1;J3QS00;I3L1M4	324;324;324	NaN	NaN	NaN	-0.563412
ALDH3A2	Fatty aldehyde dehydrogenase	P51648;P51648-2;J3QRD1;J3QS00;I3L1M4	326;326;326	NaN	NaN	-0.27666	-0.167442
ALDH3A2	Fatty aldehyde dehydrogenase	P51648;P51648-2;J3QRD1	274;274;274;85;105	-0.329939	0.429857	-0.0103087	-0.0124608
ALDH3A2	Fatty aldehyde dehydrogenase	P51648;P51648-2;J3QRD1	266;266;266;77;97	NaN	0.68428	NaN	NaN
ALDH3B1	Aldehyde dehydrogenase family 3 member B1	P43353	437;400	-0.275978	0.645609	-0.0456994	0.0231844
ALDH3B1	Aldehyde dehydrogenase family 3 member B1	P43353;P43353-2	89	NaN	NaN	-0.302724	NaN
ALDH3B1	Aldehyde dehydrogenase family 3 member B1	P43353;P43353-2	375;338	-0.525372	NaN	0.0139267	NaN
ALDH7A1	Alpha-aminoadipic semialdehyde dehydrogenase	P49419-2;P49419;P49419-3;F8VS02;P49419-4;H0YHM6	500;528;336;464;491	NaN	NaN	NaN	-0.96869
ALDH7A1	Alpha-aminoadipic semialdehyde dehydrogenase	P49419-2;P49419;P49419-3;F8VS02;P49419-4	214;242;50;242;269;213	NaN	NaN	NaN	-0.490922
ALDH7A1	Alpha-aminoadipic semialdehyde dehydrogenase	P49419-2;P49419;P49419-3;F8VS02;P49419-4	509;537;345;473;500	NaN	NaN	NaN	-0.197104
ALDH9A1	4-trimethylaminobutyraldehyde dehydrogenase	P49189	68	NaN	NaN	0.476848	0.61664
ALDOA	Fructose-bisphosphate aldolase A;Fructose-bisphosphate aldolase	P04075;J3KPS3;P04075-2;H3BQN4;H3BPS8;H3BUH7;H3BR04;H3BMQ8;H3BU78	153;153;207;153;207;142;98	0.131458	-0.351663	-0.0663518	-0.375721
ALDOA	Fructose-bisphosphate aldolase A;Fructose-bisphosphate aldolase	P04075;J3KPS3;P04075-2;H3BQN4;H3BPS8;H3BUH7;H3BR04;H3BMQ8;H3BU78	13;13;67;13;67;13;13;13	-0.0486211	-0.398779	NaN	-0.316187
ALDOA	Fructose-bisphosphate aldolase A;Fructose-bisphosphate aldolase	P04075;J3KPS3;P04075-2;H3BQN4;H3BPS8;H3BUH7;H3BR04;H3BMQ8	28;28;82;28;82;28	-0.0602469	-0.394582	-0.376171	-0.218565
ALDOA	Fructose-bisphosphate aldolase A;Fructose-bisphosphate aldolase	P04075;J3KPS3;P04075-2;H3BQN4;H3BPS8;H3BUH7;H3BR04;H3BMQ8	111;111;165;111;165;111;100;100;56	-0.218229	-0.517689	-0.0131013	-0.119698
ALDOA	Fructose-bisphosphate aldolase A;Fructose-bisphosphate aldolase	P04075;J3KPS3;P04075-2;H3BQN4;H3BPS8;H3BR04;H3BU78	322;326;376;322;88	-0.268921	-0.575293	-0.205197	-0.0929709
ALDOA	Fructose-bisphosphate aldolase A;Fructose-bisphosphate aldolase	P04075;J3KPS3;P04075-2;H3BQN4;H3BPS8;H3BUH7	99;99;153;99;153;99;88;88;44	NaN	-0.391929	NaN	-0.0909873
ALDOA	Fructose-bisphosphate aldolase A;Fructose-bisphosphate aldolase	P04075;J3KPS3;P04075-2;H3BQN4;H3BR68	42;42;96;42;96;42	-0.559622	-0.854075	-0.218263	-0.0646308
ALDOA	Fructose-bisphosphate aldolase A;Fructose-bisphosphate aldolase	P04075;J3KPS3;P04075-2;H3BQN4;H3BR68	312;316;366;312;78	-0.0952038	-0.655262	-0.473551	-0.00174672
ALDOA	Fructose-bisphosphate aldolase A;Fructose-bisphosphate aldolase	P04075;J3KPS3;P04075-2;H3BR68	108;108;162;108;162;108;97;97;53	0.0797024	-0.160169	-0.467713	0.0455828
ALDOA	Fructose-bisphosphate aldolase A;Fructose-bisphosphate aldolase	P04075;J3KPS3;P04075-2;H3BQN4;H3BPS8;H3BUH7	14;14;68;14;68;14;14;14	-0.133021	-0.398779	NaN	0.781486
ALDOA	Fructose-bisphosphate aldolase A;Fructose-bisphosphate aldolase	P04075;J3KPS3;P04075-2;H3BQN4;H3BPS8;H3BUH7;H3BR04;H3BMQ8;H3BU78	342;346;396;108	-0.112553	-0.301604	NaN	NaN
ALDOA	Fructose-bisphosphate aldolase A;Fructose-bisphosphate aldolase	P04075;J3KPS3;P04075-2;H3BQN4;H3BPS8;H3BUH7;H3BR04;H3BMQ8;H3BU78	87;87;141;87;141;87;76;76;32	-0.395511	NaN	NaN	NaN
ALDOA;ALDOC	Fructose-bisphosphate aldolase A;Fructose-bisphosphate aldolase;Fructose-bisphosphate aldolase C	P04075;J3KPS3;P04075-2;H3BQN4;H3BPS8;H3BUH7;H3BR04;H3BMQ8;H3BU78;P09972;A8MVZ9;K7EKH5;J3KSV6;J3QKP5;C9J8F3	200;254;200;254;200	-0.115363	-0.524874	-0.0833858	-0.365109
ALDOA;ALDOC	Fructose-bisphosphate aldolase A;Fructose-bisphosphate aldolase;Fructose-bisphosphate aldolase C	P04075;P04075-2;H3BQN4;H3BPS8;P09972	147;147;201;147;201;147;136;136;92;147;147;108;147;147;147	-0.207911	-0.482996	-0.0291169	0.0701145
ALDOC	Fructose-bisphosphate aldolase C;Fructose-bisphosphate aldolase	P09972;A8MVZ9;K7EKH5;J3KSV6;J3QKP5;C9J8F3	111;111;72;111;111;111	NaN	NaN	0.0123541	-0.149937
ALG1;ALG1L2	Chitobiosyldiphosphodolichol beta-mannosyltransferase;Putative glycosyltransferase ALG1L2	Q9BT22;B4DP08;K7EID2;C9J202	217;106;106;14	NaN	NaN	-0.51988	NaN
ALG3	Dol-P-Man:Man(5)GlcNAc(2)-PP-Dol alpha-1,3-mannosyltransferase	H7C0X4;Q92685;F8WF93;H7BZZ2;F8WE30	21;22;22;20;22	-0.347454	-0.705994	NaN	NaN
ALG5	Dolichyl-phosphate beta-glucosyltransferase	Q9Y673-2;Q9Y673;B4DR67	65;65;65	NaN	NaN	-0.156209	-0.301088
ALG8	Probable dolichyl pyrophosphate Glc1Man9GlcNAc2 alpha-1,3-glucosyltransferase	Q9BVK2-2;Q9BVK2;E9PKA5;E9PK79;E9PP96;E9PR58;E9PNE2	223;223;135;172;224;97;68;41	-0.129923	NaN	-0.340002	-0.303027
ALG8	Probable dolichyl pyrophosphate Glc1Man9GlcNAc2 alpha-1,3-glucosyltransferase	Q9BVK2-2;Q9BVK2;E9PKA5;E9PK79;E9PP96;E9PR58;E9PNE2	131;131;43;80;132;43;131	NaN	NaN	NaN	NaN
ALG8	Probable dolichyl pyrophosphate Glc1Man9GlcNAc2 alpha-1,3-glucosyltransferase	Q9BVK2-2;Q9BVK2;E9PKA5;E9PK79;E9PP96;E9PR58;E9PNE2	132;132;44;81;133;44;132	NaN	NaN	NaN	NaN
ALG8	Probable dolichyl pyrophosphate Glc1Man9GlcNAc2 alpha-1,3-glucosyltransferase	Q9BVK2-2;Q9BVK2;E9PKA5;E9PK79;E9PP96;E9PR58;E9PNE2	135;135;47;84;136;47;135	NaN	NaN	NaN	NaN
ALG8	Probable dolichyl pyrophosphate Glc1Man9GlcNAc2 alpha-1,3-glucosyltransferase	Q9BVK2-2;Q9BVK2;E9PKA5;E9PK79;E9PP96;H0YEE0;H0YD42;H0YDD3	140;140;52;89;141;52;140	NaN	NaN	NaN	NaN
ALKBH5	RNA demethylase ALKBH5	Q6P6C2-3;Q6P6C2;Q6P6C2-1	75;86;86	NaN	NaN	NaN	-5.79346
ALOX12	Arachidonate 12-lipoxygenase, 12S-type	P18054	633	NaN	0.0615688	NaN	NaN
ALOXE3	Epidermis-type lipoxygenase 3	Q9BYJ1;Q9BYJ1-2;J3KPH2	175;307;331	NaN	NaN	NaN	-0.314912
ALS2CR12	Amyotrophic lateral sclerosis 2 chromosomal region candidate gene 12 protein	H7C1T5;Q96Q35-2;Q96Q35	35;260;260	NaN	NaN	NaN	NaN
ALS2CR12	Amyotrophic lateral sclerosis 2 chromosomal region candidate gene 12 protein	H7C1T5;Q96Q35-2;Q96Q35	39;264;264	NaN	NaN	NaN	NaN
ALS2CR12	Amyotrophic lateral sclerosis 2 chromosomal region candidate gene 12 protein	H7C1T5;Q96Q35-2;Q96Q35	40;265;265	NaN	NaN	NaN	NaN
ALYREF	THO complex subunit 4	Q86V81;E9PB61	235;242	-0.184457	-0.601453	0.763327	-0.0981349
ALYREF	THO complex subunit 4	Q86V81;E9PB61	4;11	0.0882773	NaN	0.362778	0.259664
ALYREF	THO complex subunit 4	Q86V81;E9PB61	86;93	-0.212183	NaN	0.145743	NaN
ALYREF	THO complex subunit 4	Q86V81;E9PB61	164;171	-0.263352	NaN	0.431676	NaN
ALYREF	THO complex subunit 4	Q86V81;E9PB61	14;21	-0.122052	NaN	0.53057	NaN
AMBRA1	Activating molecule in BECN1-regulated autophagy protein 1	Q9C0C7-6;Q9C0C7-4;Q9C0C7-2;Q9C0C7-3;Q9C0C7;Q9C0C7-5	175;175;175;175;175;175	0.107956	0.266876	-0.201643	-0.244053
AMD1	S-adenosylmethionine decarboxylase proenzyme;S-adenosylmethionine decarboxylase alpha chain;S-adenosylmethionine decarboxylase beta chain	P17707-2;B4DZ60;Q5VXN5;A6NNH3;P17707	153;181;232;272;301	-0.544708	NaN	-0.289334	NaN
AMD1	S-adenosylmethionine decarboxylase proenzyme;S-adenosylmethionine decarboxylase alpha chain;S-adenosylmethionine decarboxylase beta chain	P17707-2;B4DZ60;Q5VXN5;A6NNH3;P17707	143;171;222;262;291	0.154972	NaN	-0.0312678	NaN
AMD1	S-adenosylmethionine decarboxylase proenzyme;S-adenosylmethionine decarboxylase alpha chain;S-adenosylmethionine decarboxylase beta chain	P17707-2;B4DZ60;Q5VXN5;A6NNH3;P17707	158;186;237;277;306	-0.544708	NaN	NaN	NaN
AMFR	E3 ubiquitin-protein ligase AMFR	Q9UKV5;R4GNG2	600;256	NaN	NaN	0.0378742	-0.363754
AMIGO2	Amphoterin-induced protein 2	Q86SJ2	498	NaN	NaN	-0.18508	NaN
AMIGO2	Amphoterin-induced protein 2	Q86SJ2	503	0.346078	NaN	NaN	NaN
AMMECR1;AMMECR1L	AMME syndrome candidate gene 1 protein;AMMECR1-like protein	Q9Y4X0-4;Q6DCA0;Q9Y4X0	75;176;198	NaN	NaN	NaN	NaN
AMOTL1	Angiomotin-like protein 1	E7ESY6;Q8IY63-2;Q8IY63	195;145;195	-0.575787	NaN	NaN	NaN
AMOTL2	Angiomotin-like protein 2	D6RIC7;D6RBK2;D6RJA4;D6RF61;D6RCL7;Q9Y2J4-3;Q9Y2J4;Q9Y2J4-2;Q9Y2J4-4	100;100;100;100;100;100;100;100;158	-0.770929	-0.55241	NaN	-0.735307
AMPD2	AMP deaminase 2	Q01433-2;H0Y360;Q01433;Q01433-3;Q01433-5;Q01433-4;H0YCL9	117;169;198;79;80;123;165	-0.7067	-0.963504	0.542605	NaN
AMPD2	AMP deaminase 2	Q01433-2;H0Y360;Q01433;Q01433-3;Q01433-5;Q01433-4	412;464;493;374;375;418	NaN	NaN	NaN	NaN
ANAPC1	Anaphase-promoting complex subunit 1	Q9H1A4;H0Y564	905;440	-0.806771	-0.426199	-0.255598	-0.559813
ANAPC1	Anaphase-promoting complex subunit 1	Q9H1A4;H0Y564	985;520	-0.707454	NaN	NaN	NaN
ANAPC2	Anaphase-promoting complex subunit 2	Q9UJX6-2;Q9UJX6	190;190	-0.0853589	NaN	NaN	NaN
ANAPC4	Anaphase-promoting complex subunit 4	Q9UJX5-2;Q9UJX5;E9PCR4;D6RAP6	147;147;147;147	NaN	NaN	NaN	-0.308913
ANAPC4	Anaphase-promoting complex subunit 4	Q9UJX5-2;Q9UJX5;E9PCR4	331;331;331	-0.210363	NaN	-0.173791	NaN
ANAPC4	Anaphase-promoting complex subunit 4	Q9UJX5-2;Q9UJX5	439;439	-1.09681	NaN	NaN	NaN
ANAPC5	Anaphase-promoting complex subunit 5	F5H0F9;Q9UJX4;Q9UJX4-3;F5GY68;Q9UJX4-2	229;229;130;130;108;11	-0.787817	NaN	NaN	0.411752
ANAPC5	Anaphase-promoting complex subunit 5	F5H0F9;Q9UJX4;Q9UJX4-3;F5GY68;Q9UJX4-2	238;238;139;139;117;20	-0.766333	NaN	-0.00319188	0.519441
ANAPC5	Anaphase-promoting complex subunit 5	F5H0F9;Q9UJX4;Q9UJX4-3;F5GY68;Q9UJX4-2;H0YFB5	289;289;190;190;168;71	-0.791008	-0.541744	-0.120012	NaN
ANAPC5	Anaphase-promoting complex subunit 5	F5H0F9;Q9UJX4;Q9UJX4-3;F5GY68;Q9UJX4-2;H0YFB5	245;245;146;146;124;27	-0.347876	NaN	-0.0781981	NaN
ANAPC5	Anaphase-promoting complex subunit 5	F5H0F9;Q9UJX4;Q9UJX4-3;F5GY68;Q9UJX4-2;H0YFB5	390;403;291;185;69	-0.605091	NaN	NaN	NaN
ANAPC5	Anaphase-promoting complex subunit 5	F5H0F9;Q9UJX4;Q9UJX4-3;F5GY68;Q9UJX4-2;H0YFB5	210;210;111;111;89	-0.525787	NaN	NaN	NaN
ANAPC5	Anaphase-promoting complex subunit 5	F5H0F9;Q9UJX4;Q9UJX4-3;H0YFB5;F5H0N1	224;224;125;125;103	-0.398779	NaN	NaN	NaN
ANAPC5	Anaphase-promoting complex subunit 5	F5H0F9;Q9UJX4;Q9UJX4-3;H0YFB5;F5H0N1	384;397;285;179;63	NaN	NaN	NaN	NaN
ANAPC7	Anaphase-promoting complex subunit 7	Q9UJX3-2;Q9UJX3;F8VYX8	481;481;79;55;174	NaN	NaN	NaN	-0.390491
ANAPC7	Anaphase-promoting complex subunit 7	Q9UJX3-2;Q9UJX3;F8VYX8	263;263	NaN	NaN	NaN	-0.146755
ANAPC7	Anaphase-promoting complex subunit 7	Q9UJX3-2;Q9UJX3	193;193;92	-0.416616	NaN	-0.840733	NaN
ANAPC7	Anaphase-promoting complex subunit 7	Q9UJX3-2;Q9UJX3	288;288	NaN	NaN	-0.291928	NaN
ANAPC7	Anaphase-promoting complex subunit 7	Q9UJX3-2;Q9UJX3	477;477;75;51;170	-0.297981	-1.04475	-0.235501	NaN
ANAPC7	Anaphase-promoting complex subunit 7	Q9UJX3-2;Q9UJX3	293;293	-0.707854	NaN	-0.191837	NaN
ANAPC7	Anaphase-promoting complex subunit 7	Q9UJX3-2;Q9UJX3;F8VVT8;F8VVU6;F8VZ62	467;467;65;41;160	NaN	NaN	0.101381	NaN
ANAPC7	Anaphase-promoting complex subunit 7	Q9UJX3-2;Q9UJX3;F8VVT8;F8VVU6;F8VZ62	264;264	NaN	NaN	NaN	NaN
ANAPC7	Anaphase-promoting complex subunit 7	Q9UJX3-2;Q9UJX3;F8VVT8;F8VVU6;F8VZ62	115;115;14	NaN	NaN	NaN	NaN
ANGPT1	Angiopoietin-1	E7ERK4;B4DTQ9	4;4	NaN	NaN	NaN	NaN
ANGPT1	Angiopoietin-1	E7ERK4;B4DTQ9	6;6	NaN	NaN	NaN	NaN
ANGPT1	Angiopoietin-1	E7ERK4;B4DTQ9	13;13	NaN	NaN	NaN	NaN
ANKFY1	Ankyrin repeat and FYVE domain-containing protein 1	Q9P2R3;Q9P2R3-4;Q9P2R3-2	1151;1193;1152	NaN	NaN	NaN	0.18574
ANKFY1	Ankyrin repeat and FYVE domain-containing protein 1	Q9P2R3;Q9P2R3-4	851;893;852	NaN	-0.0784266	0.616546	0.377179
ANKFY1	Ankyrin repeat and FYVE domain-containing protein 1	Q9P2R3;Q9P2R3-4;Q9P2R3-2	858;900;859	NaN	-0.0958358	-0.196459	NaN
ANKFY1	Ankyrin repeat and FYVE domain-containing protein 1	Q9P2R3;Q9P2R3-4;Q9P2R3-2	636;678	0.502636	0.328032	NaN	NaN
ANKIB1	Ankyrin repeat and IBR domain-containing protein 1	Q9P2G1	634	NaN	NaN	-0.369017	NaN
ANKLE2	Ankyrin repeat and LEM domain-containing protein 2	F5H1E7;F5H417;Q86XL3-2;F5H2H5;Q86XL3	40;164;394;332;394	0.148479	NaN	NaN	NaN
ANKMY2	Ankyrin repeat and MYND domain-containing protein 2	Q8IV38	416	NaN	NaN	NaN	0.00575927
ANKMY2	Ankyrin repeat and MYND domain-containing protein 2	Q8IV38	417	NaN	NaN	NaN	0.00575927
ANKRD12	Ankyrin repeat domain-containing protein 12	Q6UB98-2;Q6UB98	730;753	NaN	NaN	NaN	-3.09283
ANKRD12	Ankyrin repeat domain-containing protein 12	Q6UB98-2;Q6UB98	732;755	NaN	NaN	NaN	-3.09283
ANKRD12	Ankyrin repeat domain-containing protein 12	Q6UB98-2;Q6UB98	733;756	NaN	NaN	NaN	-3.09283
ANKRD12	Ankyrin repeat domain-containing protein 12	Q6UB98-2;Q6UB98	737;760	NaN	NaN	NaN	-3.09283
ANKRD13A	Ankyrin repeat domain-containing protein 13A	Q8IZ07	400;253;38;38	NaN	NaN	NaN	-0.706912
ANKRD13A	Ankyrin repeat domain-containing protein 13A	Q8IZ07;H0YIN8	239;93	0.395063	-0.0365851	-0.529906	-0.296527
ANKRD13A	Ankyrin repeat domain-containing protein 13A	Q8IZ07;H0YIN8	217;71	0.0415234	-0.548143	-0.336828	-0.289898
ANKRD13A	Ankyrin repeat domain-containing protein 13A	Q8IZ07;H0YIN8	27	0.567545	-0.426121	-0.235127	-0.0542725
ANKRD13A	Ankyrin repeat domain-containing protein 13A	Q8IZ07;H0YIN8;F8VXL4	257;111;28	0.0894982	-0.461442	-0.406082	0.0278618
ANKRD13A	Ankyrin repeat domain-containing protein 13A	Q8IZ07;H0YIN8;B3KMT9;F8VZZ3	219;73	NaN	-0.354723	-0.420588	NaN
ANKRD13A	Ankyrin repeat domain-containing protein 13A	Q8IZ07;B3KMT9;B3KT78	563;201;90	0.571046	-0.119965	NaN	NaN
ANKRD13B	Ankyrin repeat domain-containing protein 13B	Q86YJ7-2;Q86YJ7	232;364	NaN	NaN	NaN	NaN
ANKRD13B	Ankyrin repeat domain-containing protein 13B	Q86YJ7-2;Q86YJ7	235;367	NaN	NaN	NaN	NaN
ANKRD13D	Ankyrin repeat domain-containing protein 13D	Q6ZTN6;Q6ZTN6-3	51;138	NaN	NaN	-0.497466	NaN
ANKRD28	Serine/threonine-protein phosphatase 6 regulatory ankyrin repeat subunit A	O15084-2;O15084;O15084-4;O15084-1	854;1008;1038;1041	NaN	NaN	NaN	0.66175
ANKRD30BL	Putative ankyrin repeat domain-containing protein 30B-like	A7E2S9-2;A7E2S9	10;10	NaN	NaN	NaN	NaN
ANKRD32	Ankyrin repeat domain-containing protein 32	Q9BQI6	753	NaN	NaN	-0.552029	-0.212133
ANKRD32	Ankyrin repeat domain-containing protein 32	Q9BQI6	360	NaN	NaN	-1.25233	NaN
ANKRD32	Ankyrin repeat domain-containing protein 32	Q9BQI6	405	-0.746301	NaN	NaN	NaN
ANKRD32	Ankyrin repeat domain-containing protein 32	Q9BQI6	768	NaN	NaN	NaN	NaN
ANKRD46	Ankyrin repeat domain-containing protein 46	J3KP26;Q86W74-2;Q86W74	137;137;137	NaN	NaN	-0.361954	-0.328236
ANKRD50	Ankyrin repeat domain-containing protein 50	Q9ULJ7-2;Q9ULJ7	940;1119	0.47228	NaN	NaN	0.606916
ANKS4B	Ankyrin repeat and SAM domain-containing protein 4B	Q8N8V4	22	NaN	NaN	NaN	NaN
ANLN	Actin-binding protein anillin	Q9NQW6-2;Q9NQW6;H7C1K5	682;719;73	NaN	0.223299	NaN	NaN
ANO6	Anoctamin-6	Q4KMQ2-3;Q4KMQ2;Q4KMQ2-2;Q4KMQ2-4	158;176;197;176	NaN	NaN	-0.423836	-0.322199
ANO6	Anoctamin-6	Q4KMQ2-3;Q4KMQ2;Q4KMQ2-2;Q4KMQ2-4	38;56;77;56	0.671565	-0.0686952	-0.225363	-0.307037
ANO6	Anoctamin-6	Q4KMQ2-3;Q4KMQ2;Q4KMQ2-2	890;908;929	NaN	NaN	0.217355	0.330673
ANO6	Anoctamin-6	Q4KMQ2-3;Q4KMQ2;Q4KMQ2-2	870;888;909	0.599603	-0.282421	0.00259452	NaN
ANP32A	Acidic leucine-rich nuclear phosphoprotein 32 family member A	H0YN26;P39687	99;99	-0.413557	-0.621333	-0.43413	-0.800727
ANP32A	Acidic leucine-rich nuclear phosphoprotein 32 family member A	H0YN26;P39687	137;137	NaN	NaN	NaN	-0.0323444
ANP32A	Acidic leucine-rich nuclear phosphoprotein 32 family member A	H0YN26;P39687	101;101	NaN	NaN	NaN	NaN
ANP32A;ANP32D	Acidic leucine-rich nuclear phosphoprotein 32 family member A;Acidic leucine-rich nuclear phosphoprotein 32 family member D	H0YN26;P39687;O95626	110;110;110	NaN	-0.491247	NaN	-0.636795
ANP32A;ANP32D	Acidic leucine-rich nuclear phosphoprotein 32 family member A;Acidic leucine-rich nuclear phosphoprotein 32 family member D	H0YN26;P39687;O95626	111;111;111	NaN	NaN	NaN	-0.405662
ANP32B	Acidic leucine-rich nuclear phosphoprotein 32 family member B	Q92688-2;Q92688;Q5T6W8	101;101;20	-0.0275573	0.212258	-0.438992	-0.585496
ANP32B	Acidic leucine-rich nuclear phosphoprotein 32 family member B	Q92688-2;Q92688	99;99;18	NaN	-0.380033	NaN	NaN
ANP32B	Acidic leucine-rich nuclear phosphoprotein 32 family member B	Q92688-2;Q92688;Q5T6W8	28;28	NaN	-0.289104	NaN	NaN
ANP32E	Acidic leucine-rich nuclear phosphoprotein 32 family member E	Q9BTT0;Q9BTT0-3;E9PPH5;Q5TB19;E9PLC4	99;51;49;99;99	NaN	-0.0302067	NaN	-0.52079
ANP32E	Acidic leucine-rich nuclear phosphoprotein 32 family member E	Q9BTT0;Q9BTT0-3;E9PPH5	113;65;63	NaN	-0.208994	-0.524791	-0.371366
ANP32E	Acidic leucine-rich nuclear phosphoprotein 32 family member E	Q9BTT0;Q9BTT0-3;E9PPH5	101;53;51;101;101	NaN	NaN	NaN	-0.0273662
ANP32E	Acidic leucine-rich nuclear phosphoprotein 32 family member E	Q9BTT0;Q9BTT0-3;E9PPH5;Q5TB19;E9PLC4	116;68;66	-0.360935	NaN	-0.336628	NaN
ANTXR1	Anthrax toxin receptor 1	Q9H6X2	453	-0.0359637	0.594931	-0.292299	-0.440185
ANTXR1	Anthrax toxin receptor 1	Q9H6X2	419	0.241352	-0.116426	-0.463112	-0.311095
ANTXR1	Anthrax toxin receptor 1	Q9H6X2	451	NaN	NaN	NaN	-0.00174672
ANTXR1	Anthrax toxin receptor 1	Q9H6X2	401	NaN	NaN	-0.169258	0.1129
ANTXR1	Anthrax toxin receptor 1	Q9H6X2	445	0.282855	NaN	-0.140826	0.120086
ANTXR1	Anthrax toxin receptor 1	Q9H6X2	412	NaN	NaN	-0.0679691	NaN
ANTXR1;ANTXR2	Anthrax toxin receptor 1;Anthrax toxin receptor 2	Q9H6X2;P58335-2;J3KPY9;P58335-4;P58335	374;269;295;372;372	0.305329	NaN	NaN	NaN
ANXA1	Annexin A1	P04083	71;82;71	-0.216233	NaN	NaN	-1.45111
ANXA1	Annexin A1	P04083	90;101;90	NaN	NaN	NaN	-0.255271
ANXA1	Annexin A1	P04083	166;177	0.741316	-0.490152	-0.420492	-0.212952
ANXA1	Annexin A1	P04083	332	0.731009	-0.498647	NaN	-0.123937
ANXA1	Annexin A1	P04083	257	0.951737	-0.457514	NaN	-0.0465485
ANXA1	Annexin A1	P04083	58;69;58	0.544881	-0.559345	-0.15141	0.111833
ANXA1	Annexin A1	P04083	214	1.10648	-0.301017	0.0913952	0.352646
ANXA1	Annexin A1	P04083	26;37;26	-0.374842	-0.99203	0.992043	0.429857
ANXA1	Annexin A1	P04083;Q5T3N1	128;139	1.0036	NaN	-0.491652	NaN
ANXA1	Annexin A1	P04083;Q5T3N1	274	0.121944	-0.226848	-0.0447318	NaN
ANXA1	Annexin A1	P04083;Q5T3N1;Q5T3N0	281	0.141302	0.0479571	NaN	NaN
ANXA1	Annexin A1	P04083;Q5T3N1;Q5T3N0	312	-2.5575	NaN	NaN	NaN
ANXA1	Annexin A1	P04083;Q5T3N1;Q5T3N0	81;92;81	-0.00769563	NaN	NaN	NaN
ANXA1	Annexin A1	P04083;Q5T3N1;Q5T3N0	29;40;29	0.323889	NaN	NaN	NaN
ANXA1	Annexin A1	P04083;Q5T3N1;Q5T3N0	53;64;53	0.431569	NaN	NaN	NaN
ANXA1	Annexin A1	P04083;Q5T3N1;Q5T3N0	9;20;9	NaN	NaN	NaN	NaN
ANXA1	Annexin A1	P04083;Q5T3N1;Q5T3N0	287	NaN	NaN	NaN	NaN
ANXA1	Annexin A1	P04083;Q5T3N1;Q5T3N0	185	NaN	NaN	NaN	NaN
ANXA11	Annexin;Annexin A11	B4DVE7;P50995	181;214	NaN	NaN	NaN	0.0216219
ANXA2	Annexin	P07355;P07355-2;H0YM50	104	0.160146	NaN	NaN	NaN
ANXA2	Annexin A2;Annexin	H0YKL9	266;284;235	-0.0312678	-0.161492	0.208143	NaN
ANXA2;ANXA2P2	Annexin A2;Annexin;Putative annexin A2-like protein	P07355;P07355-2;H0YN42;A6NMY6;H0YMD0;H0YMU9;H0YM50;H0YKS4;H0YNP5;H0YMM1;H0YKZ7;H0YLV6;H0YMT9;H0YKX9;H0YMW4	157;175;157;157;157;157;126;157;92;40;40;40;40;40	0.4246	0.231432	0.11929	-0.219774
ANXA2;ANXA2P2	Annexin A2;Annexin;Putative annexin A2-like protein	P07355;P07355-2;H0YN42;A6NMY6;H0YMD0;H0YMU9;H0YM50;H0YKS4;H0YNP5;H0YMM1;H0YKZ7;H0YLV6;H0YMT9;H0YKX9;H0YMW4	212;230;212;212;212;212;181;147;95;95	0.018919	NaN	0.35242	0.0197731
ANXA2;ANXA2P2	Annexin A2;Annexin;Putative annexin A2-like protein	P07355;P07355-2;H0YN42;A6NMY6;H0YMD0;H0YMU9;H0YM50;H0YKS4;H0YNP5;H0YMM1;H0YKZ7;H0YLV6;H0YMT9;H0YKX9	104;122;104;104;104;104;73;104;39;104;104;104;104;104;132	-0.018498	-0.111773	-0.0280868	0.0258793
ANXA2;ANXA2P2	Annexin A2;Annexin;Putative annexin A2-like protein	P07355;P07355-2;H0YN42;A6NMY6;H0YMD0;H0YMU9;H0YM50;H0YKS4;H0YNP5;H0YN28;H0YL33;H0YNA0;H0YN52;H0YLE2	152;170;152;152;152;152;121;152;87;35;35;35;35;35	0.66102	0.042084	-0.0284252	0.181293
ANXA2;ANXA2P2	Annexin A2;Annexin;Putative annexin A2-like protein	P07355;P07355-2;H0YN42;A6NMY6;H0YMD0;H0YMU9;H0YM50;H0YNP5;H0YN28;H0YL33	176;194;176;176;176;176;145;111;59;59;59	NaN	NaN	0.462995	0.564915
ANXA2;ANXA2P2	Annexin A2;Annexin;Putative annexin A2-like protein	P07355;P07355-2;A6NMY6	148;166;148;148;148;148;117;148;83;31;31;31;31;31	NaN	NaN	-0.0769193	NaN
ANXA2;ANXA2P2	Annexin A2;Annexin;Putative annexin A2-like protein	P07355;P07355-2;A6NMY6	119;137;119;119;119;119;88;119;54;119;119;119;119;119	0.647637	NaN	-0.0762195	NaN
ANXA2;ANXA2P2	Annexin A2;Annexin;Putative annexin A2-like protein	H0YKL9;P07355;P07355-2;H0YN42;A6NMY6;H0YMD0;H0YMU9;H0YKS4;H0YMM1;H0YKZ7;H0YLV6;H0YMT9;H0YKX9;H0YMW4;H0YKV8;H0YMD9;H0YKN4;H0YNB8	204;222;204;204;204;204;173;139;87;87	0.512277	0.0425043	0.149259	NaN
ANXA2;ANXA2P2	Annexin A2;Annexin;Putative annexin A2-like protein	H0YKL9;P07355;P07355-2;H0YN42;A6NMY6;H0YMD0;H0YMU9;H0YKS4;H0YMM1;H0YKZ7;H0YLV6;H0YMT9;H0YKX9;H0YMW4;H0YKV8;H0YMD9;H0YKN4	115;133;115;115;115;115;84;115;50;115;115;115;115;115;143	0.216362	-0.0748665	NaN	NaN
ANXA2;ANXA2P2	Annexin A2;Annexin;Putative annexin A2-like protein	H0YKL9;P07355;P07355-2;H0YN42;A6NMY6;H0YMD0;H0YMU9;H0YKS4;H0YMM1;H0YKZ7;H0YLV6;H0YMT9;H0YKX9;H0YMW4;H0YKV8;H0YMD9;H0YKN4	227;245;227;227;196;162;110;110	NaN	NaN	NaN	NaN
ANXA2;ANXA2P2	Annexin A2;Putative annexin A2-like protein	P07355;P07355-2;H0YN42;A6NMY6;H0YMD0;H0YMU9;H0YM50;H0YKS4;H0YNP5;H0YN28;H0YL33;H0YNA0;H0YN52;H0YLE2	324;342;324	0.729966	0.122076	-0.0812322	0.0742314
ANXA2;ANXA2P2	Annexin A2;Putative annexin A2-like protein	P07355;P07355-2;H0YN42;A6NMY6;H0YMD0;H0YMU9;H0YM50;H0YKS4;H0YNP5;H0YN28;H0YL33;H0YNA0;H0YN52;H0YLE2	302;320;302	NaN	NaN	NaN	0.153157
ANXA2;ANXA2P2	Annexin A2;Putative annexin A2-like protein	P07355;P07355-2;A6NMY6	313;331;313	0.130536	-0.401273	-0.121989	NaN
ANXA2;ANXA2P2	Annexin A2;Putative annexin A2-like protein	H0YKL9;P07355;P07355-2;H0YN42;A6NMY6;H0YMD0;H0YMU9;H0YKS4;H0YMM1;H0YKZ7;H0YLV6;H0YMT9;H0YKX9;H0YMW4;H0YKV8;H0YMD9;H0YKN4;H0YNB8	329;347;329	-0.0239297	NaN	0.144177	NaN
ANXA2;ANXA2P2	Annexin;Annexin A2;Putative annexin A2-like protein	P07355;P07355-2;H0YN42;A6NMY6;H0YMD0;H0YMU9;H0YM50;H0YNP5;H0YN28;H0YL33;H0YNA0	47;47;65;47;47;47;47;47;47;47;47;47;47;75;47;47;47	NaN	-0.315217	NaN	0.183582
ANXA2;ANXA2P2	Annexin;Annexin A2;Putative annexin A2-like protein	P07355;P07355-2;H0YN42;A6NMY6;H0YMD0;H0YMU9;H0YM50;H0YNP5;H0YN28;H0YL33	49;49;67;49;49;49;49;49;49;49;49;49;49;77;49;49;49	0.369606	0.0316775	0.511266	0.55031
ANXA2;ANXA2P2	Annexin;Annexin A2;Putative annexin A2-like protein	P07355;P07355-2;H0YN42;A6NMY6;H0YM50;H0YNP5;H0YN28;H0YL33	28;28;46;28;28;28;28;28;28;28;28;28;28;56;28;28;28;28	-0.00797123	NaN	-0.224772	NaN
ANXA2;ANXA2P2	Annexin;Annexin A2;Putative annexin A2-like protein	P07355;P07355-2;A6NMY6	10;10;28;10;10;10;10;10;10;10;10;10;10;38;10;10;10;10	-0.0884081	-0.582166	0.136585	NaN
ANXA3	Annexin A3;Annexin	P12429;D6RA82;D6RFG5;D6RCA8	210;171	NaN	0.328492	-0.330556	-0.329975
ANXA3	Annexin A3;Annexin	P12429;D6RA82;D6RFJ9	263;224	NaN	NaN	-0.11627	-0.188595
ANXA3	Annexin A3;Annexin	P12429;D6RA82	104;65;104;104	NaN	NaN	NaN	1.21157
ANXA3	Annexin A3;Annexin	P12429;D6RA82	184;145;28	NaN	NaN	NaN	NaN
ANXA5	Annexin A5;Annexin	P08758;D6RBL5;E9PHT9	29;29	0.28889	0.300651	-0.160992	0.0437644
ANXA5	Annexin A5;Annexin	P08758;D6RBL5;D6RBE9	86;26;86	NaN	NaN	NaN	0.0640551
ANXA5	Annexin A5;Annexin	P08758;E9PHT9	108;48;108	0.60985	0.0629506	0.0875986	0.0695647
ANXA5	Annexin A5;Annexin	P08758;D6RBL5;E9PHT9	76;16;76	0.0651587	-0.44232	NaN	0.164143
ANXA5	Annexin A5;Annexin	P08758;D6RBL5;E9PHT9	242;182;142	0.260507	NaN	NaN	NaN
ANXA6	Annexin;Annexin A6	A6NN80;P08133;P08133-2;E5RK63;E5RJF5;E5RI05	102;102;70;70;70;102	0.576861	NaN	-0.185179	0.190299
ANXA6	Annexin;Annexin A6	A6NN80;P08133;P08133-2;E5RK63;E5RJF5	34;34;34;34;34;34;34;34	0.0353424	NaN	-0.332953	NaN
ANXA6	Annexin;Annexin A6	A6NN80;P08133;P08133-2	377;377;345;170	0.0723116	NaN	-0.311614	NaN
ANXA6	Annexin;Annexin A6	A6NN80;P08133;E5RK69;E7EMC6;E5RI05;E5RFF0;E5RJR0;E5RIU8	40;40;40;40;40;40;40;40	NaN	NaN	-0.225767	NaN
ANXA6	Annexin;Annexin A6	A6NN80;P08133;P08133-2;E5RK69	418;418;386;211;75	NaN	NaN	-0.069467	NaN
ANXA6	Annexin;Annexin A6	A6NN80;P08133;E5RK69;E7EMC6;E5RI05;E5RFF0;E5RJR0;E5RIU8	240;240;208	NaN	NaN	0.179256	NaN
ANXA6	Annexin;Annexin A6	A6NN80;P08133;P08133-2;E5RK69;E7EMC6	135;135;103;103;103	-0.363976	NaN	NaN	NaN
ANXA7;ANXA11	Annexin;Annexin A7;Annexin A11	B4DT77;P20073-2;P20073;B4DVE7;P50995	85;215;237;219;252	NaN	NaN	NaN	-0.116927
ANXA8L2;ANXA8;ANXA8L1	Annexin A8-like protein 2;Annexin A8;Annexin A8-like protein 1;Annexin	Q5VT79;P13928;Q5T2P8;E7EVD9;B4DTC9;F5H7X5	35;35;35;35;35;35	-0.0755808	NaN	NaN	0.775177
AP1G1	AP-1 complex subunit gamma-1	O43747;O43747-2;J3KQU9;B3KXW5	362;365;365;385	NaN	NaN	NaN	-0.152163
AP1M1	AP-1 complex subunit mu-1	Q9BXS5;Q9BXS5-2;K7EQX3;K7EJL1;B4DDG7	326;338;83;254;254	NaN	0.0885487	-0.362232	-0.138013
AP2A2	AP-2 complex subunit alpha-2	O94973;O94973-2;O94973-3	631;632;632	0.83552	NaN	NaN	NaN
AP2B1	AP-2 complex subunit beta	P63010;P63010-2;Q7Z451;K7EJT8	272;272;215;234	1.11836	NaN	-0.0143101	0.219215
AP2B1	AP-2 complex subunit beta	P63010;P63010-2;K7EJT8;K7ERB2;K7EN71;K7EJX1;K7ERE4;K7EKZ5	5;5;5;5;5;5;5;5	0.305562	-0.634979	0.0617071	0.705845
AP2B1	AP-2 complex subunit beta	P63010;P63010-2;Q7Z451;K7ERB2;K7EN71	93;93;36;93;93	NaN	NaN	-0.541534	NaN
AP2B1;AP1B1	AP-2 complex subunit beta;AP-1 complex subunit beta-1	P63010;P63010-2;Q7Z451;K7ERB2;K7EN71;Q10567-4;Q10567-3;Q10567-2;Q10567;C9J1E7	131;131;74;131;131;131;131;131;131	NaN	NaN	0.343237	-0.0339978
AP2B1;AP1B1	AP-2 complex subunit beta;AP-1 complex subunit beta-1	P63010;P63010-2;K7EJT8;K7ERB2;K7EN71;K7EJX1;K7ERE4;K7EKZ5;Q10567-4;Q10567-3;Q10567-2;Q10567;C9J1E7	12;12;12;12;12;12;12;12;12;12;12;12;12	NaN	NaN	-0.423352	NaN
AP2B1;AP1B1	AP-2 complex subunit beta;AP-1 complex subunit beta-1	P63010;P63010-2;Q7Z451;K7ERB2;Q10567-4;Q10567-3;Q10567-2;Q10567;C9J1E7	139;139;82;101;139;139;139;139;139;139	NaN	NaN	-0.414307	NaN
AP2B1;AP1B1	AP-2 complex subunit beta;AP-1 complex subunit beta-1	P63010;P63010-2;Q7Z451;K7EJT8;K7ERB2;Q10567-4;Q10567-3;Q10567-2;Q10567;C9J1E7	117;117;60;117;117;117;117;117;117;117	0.28155	NaN	-0.140142	NaN
AP2M1	AP-2 complex subunit mu	Q96CW1-2;Q96CW1;E9PFW3	279;281;306;210	NaN	NaN	NaN	-1.24725
AP2M1	AP-2 complex subunit mu	Q96CW1-2;Q96CW1;E9PFW3	236;238;263;167	0.229096	-0.328833	-0.303223	-0.293324
AP2M1	AP-2 complex subunit mu	Q96CW1-2;Q96CW1;E9PFW3;C9JJ47	343;345;370;35	NaN	NaN	0.0114956	0.0404015
AP2M1	AP-2 complex subunit mu	Q96CW1-2;Q96CW1;E9PFW3;C9JJ47	377;379;404;69	0.220578	0.365133	-0.386657	0.0951818
AP2M1	AP-2 complex subunit mu	Q96CW1-2;Q96CW1;E9PFW3;C9JJ47	378;380;405;70	NaN	NaN	-0.739011	NaN
AP2M1	AP-2 complex subunit mu	Q96CW1-2;Q96CW1;E9PFW3;H7C4C3	310;312;337;241	0.378845	NaN	-0.284827	NaN
AP2M1	AP-2 complex subunit mu	Q96CW1-2;Q96CW1;E9PFW3;H7C4C3	222;224;249	NaN	NaN	-0.0330823	NaN
AP2M1	AP-2 complex subunit mu	Q96CW1-2;Q96CW1;E9PFW3;H7C4C3	225;227;252	NaN	NaN	-0.0330823	NaN
AP2M1	AP-2 complex subunit mu	Q96CW1-2;Q96CW1;E9PFW3;H7C4C3	337;339;364;29	NaN	NaN	-0.0177675	NaN
AP2M1	AP-2 complex subunit mu	Q96CW1-2;Q96CW1;E9PFW3;H7C4C3	376;378;403;68	0.382501	0.205643	NaN	NaN
AP2S1	AP-2 complex subunit sigma	P53680;M0R0N4;M0QYZ2;P53680-2;M0QZ21;M0R1S0	45;47;61;25	-0.269182	NaN	-0.175859	-0.119275
AP2S1	AP-2 complex subunit sigma	P53680;M0R0N4;M0QYZ2;P53680-2;M0QZ21;M0R1S0	133;135;149;95;113;83	-0.543299	NaN	-0.0879634	0.0959919
AP2S1	AP-2 complex subunit sigma	P53680;M0R0N4;M0QYZ2;P53680-2	130;132;146;92;110;80	-0.333862	NaN	-0.167248	NaN
AP2S1	AP-2 complex subunit sigma	P53680;M0R0N4;M0QYZ2;M0QZ21	18;20;34;18	-0.416808	NaN	NaN	NaN
AP3B1	AP-3 complex subunit beta-1	E5RJ68;O00203	609;658	NaN	NaN	NaN	0.49334
AP3D1	AP-3 complex subunit delta-1	O14617-4;O14617;O14617-5;O14617-3;E7EMM2;O14617-2;G5E988	610;610;610;441;441;519;519	NaN	NaN	NaN	-0.463092
AP3D1	AP-3 complex subunit delta-1	O14617-4;O14617;O14617-5;O14617-3;E7EMM2;O14617-2;G5E988	613;613;613;444;444;522;522	NaN	NaN	-0.727332	NaN
AP3S1	AP-3 complex subunit sigma-1	Q92572	166	-0.226848	-0.698061	-0.0152138	-0.20583
AP3S1	AP-3 complex subunit sigma-1	Q92572	185	-0.181035	NaN	NaN	NaN
AP4S1	AP-4 complex subunit sigma-1	Q9Y587;J3KNK4	140;140	NaN	NaN	0.0582472	NaN
AP5B1	AP-5 complex subunit beta-1	Q2VPB7	161	-0.655649	NaN	NaN	NaN
APBB2	Amyloid beta A4 precursor protein-binding family B member 2	Q92870;Q92870-4;H0YAJ5;Q92870-2;G5E9Y1	382;383;352;361;361	NaN	NaN	-0.682951	0.149389
APBB2	Amyloid beta A4 precursor protein-binding family B member 2	Q92870;Q92870-4;D6RGD4;D6RAJ4;D6RD19;H0Y9U9;H0YA92;Q92870-3;H0YAJ5;Q92870-2;G5E9Y1	556;557;8;8;8;95;70;8;526;535;535	NaN	NaN	NaN	0.210763
APEH	Acylamino-acid-releasing enzyme	P13798;C9JIF9;H7C393;H7C1U0;C9JLK2	131;131;128;56;30	NaN	NaN	NaN	0.584963
APEH	Acylamino-acid-releasing enzyme	P13798;C9JIF9;H7C393;H7C1U0;C9JLK2	664;669	-1.11036	NaN	-0.734131	NaN
APEH	Acylamino-acid-releasing enzyme	P13798;C9JIF9;H7C393;H7C1U0;C9JLK2	681;686	-0.771791	-0.563028	NaN	NaN
APEH	Acylamino-acid-releasing enzyme	P13798;C9JIF9	180;180;177;105;79	-0.949505	NaN	NaN	NaN
APEH	Acylamino-acid-releasing enzyme	P13798;C9JIF9	126;126;123;51;25	-0.749596	NaN	NaN	NaN
APEX1	DNA-(apurinic or apyrimidinic site) lyase;DNA-(apurinic or apyrimidinic site) lyase, mitochondrial	G3V5Q1;P27695;G3V3M6;G3V3C7;G3V5D9	24;24;24;24;24	NaN	NaN	NaN	-0.927194
APEX1	DNA-(apurinic or apyrimidinic site) lyase;DNA-(apurinic or apyrimidinic site) lyase, mitochondrial	G3V5Q1;P27695;G3V3M6;G3V3C7;G3V5D9	25;25;25;25;25	-0.191574	-0.59634	NaN	NaN
APEX1	DNA-(apurinic or apyrimidinic site) lyase;DNA-(apurinic or apyrimidinic site) lyase, mitochondrial	G3V5Q1;P27695;G3V3M6;G3V3C7;G3V5D9;G3V5M0;G3V359;G3V3Y6	52;52;52;52;52;35;35;35	NaN	-0.515295	NaN	NaN
APEX1	DNA-(apurinic or apyrimidinic site) lyase;DNA-(apurinic or apyrimidinic site) lyase, mitochondrial	G3V5Q1;P27695;G3V3M6;G3V3C7;G3V5D9;G3V5M0;G3V359;G3V3Y6	35;35;35;35;35;18;18;18	NaN	NaN	NaN	NaN
APEX2	DNA-(apurinic or apyrimidinic site) lyase 2	Q9UBZ4	253	-0.265934	NaN	-0.459298	-0.101087
APEX2	DNA-(apurinic or apyrimidinic site) lyase 2	Q9UBZ4	338	0.183582	0.00934717	0.0600474	0.158466
APEX2	DNA-(apurinic or apyrimidinic site) lyase 2	Q9UBZ4	371	NaN	NaN	-0.0783656	NaN
APEX2	DNA-(apurinic or apyrimidinic site) lyase 2	Q9UBZ4	457	0.384381	NaN	0.0419438	NaN
API5	Apoptosis inhibitor 5	Q9BZZ5-2;G3V1C3;Q9BZZ5;Q9BZZ5-3;B4E283;Q9BZZ5-1;Q9BZZ5-5;H0YER7	36;36;36;36;25;36	NaN	-0.612439	NaN	-0.664402
API5	Apoptosis inhibitor 5	Q9BZZ5-2;G3V1C3;Q9BZZ5;Q9BZZ5-3;B4E283;E9PQK6	169;169;169;169;158;97;115;19	0.064331	NaN	NaN	NaN
APLP2	Amyloid-like protein 2	Q06481-5;F5H845;F5GZY0;Q06481-4;Q06481-2;Q06481-3;Q06481-6;Q06481	515;544;651;688;700;744;754;756	NaN	NaN	-0.275297	-0.110402
APOBEC3A;APOBEC3B	DNA dC->dU-editing enzyme APOBEC-3A;DNA dC->dU-editing enzyme APOBEC-3B	P31941-2;P31941;Q9UH17-3;Q9UH17;B0QYD3	125;137;295;320;320	-0.092817	NaN	-0.113224	0.10608
APOL2	Apolipoprotein L2	Q9BQE5;J3KQL8	326;438	NaN	NaN	-0.226797	0.274172
APOL2	Apolipoprotein L2	Q9BQE5;J3KQL8	193;305	-0.0289991	-0.213337	0.0708015	0.373286
APOL2	Apolipoprotein L2	Q9BQE5;J3KQL8	83;195;83	0.260989	NaN	-0.2768	NaN
APOL2	Apolipoprotein L2	Q9BQE5;J3KQL8;E9PM95	196;308	-0.470649	NaN	NaN	NaN
APOL3	Apolipoprotein L3	O95236-2;O95236	73;144	NaN	-0.866436	NaN	NaN
APOOL	Apolipoprotein O-like	Q6UXV4	167	0.39605	NaN	NaN	NaN
APOOL	Apolipoprotein O-like	Q6UXV4	180	0.39605	NaN	NaN	NaN
APP	Amyloid beta A4 protein;N-APP;Soluble APP-alpha;Soluble APP-beta;C99;Beta-amyloid protein 42;Beta-amyloid protein 40;C83;P3(42);P3(40);C80;Gamma-secretase C-terminal fragment 59;Gamma-secretase C-terminal fragment 57;Gamma-secretase C-terminal fragment 50;C31	P05067-10;E9PEV0;P05067-3;P05067-4;P05067-5;P05067-6;E9PG40;P05067-7;P05067-11;P05067-8;P05067-9;P05067	632;653;670;688;689;707;707;726;739;744;745;763	0.0123541	0.73933	-0.206129	-0.0835234
APP	Amyloid beta A4 protein;N-APP;Soluble APP-alpha;Soluble APP-beta;C99;Beta-amyloid protein 42;Beta-amyloid protein 40;C83;P3(42);P3(40);C80;Gamma-secretase C-terminal fragment 59;Gamma-secretase C-terminal fragment 57;Gamma-secretase C-terminal fragment 50;C31	P05067-10;E9PEV0;P05067-3;P05067-4;P05067-5;P05067-6;E9PG40;P05067-7;P05067-11;P05067-8;P05067-9;P05067	620;641;658;676;677;695;695;714;727;732;733;751	0.0762854	0.531469	-0.445558	-0.00817434
APPL1	DCC-interacting protein 13-alpha	Q9UKG1	63;63;46	NaN	NaN	-0.916045	0.0701145
APPL1	DCC-interacting protein 13-alpha	Q9UKG1	350	0.462576	NaN	NaN	0.294782
APPL1	DCC-interacting protein 13-alpha	Q9UKG1;C9K0C4;C9JAB0	351	NaN	NaN	NaN	0.445727
APRT	Adenine phosphoribosyltransferase	P07741;H3BQZ9	34;34;34;34;34;34	0.0196308	NaN	-0.304665	-0.317858
APRT	Adenine phosphoribosyltransferase	P07741;H3BQZ9;P07741-2;H3BQF1;H3BQB1;H3BSW3	167;140	NaN	NaN	-0.0707544	NaN
ARAF	Serine/threonine-protein kinase A-Raf	P10398	454	-1.11413	-0.131171	NaN	NaN
ARCN1	Coatomer subunit delta	P48444;B0YIW6;P48444-2	233;274;145	NaN	-0.262763	NaN	-0.93531
ARCN1	Coatomer subunit delta	P48444;B0YIW6;P48444-2	450;491;362	NaN	NaN	NaN	-0.806594
ARCN1	Coatomer subunit delta	P48444;B0YIW6;P48444-2	351;392;263	NaN	NaN	NaN	-0.432201
ARCN1	Coatomer subunit delta	P48444;B0YIW6;P48444-2	256;297;168	NaN	NaN	NaN	-0.255649
ARCN1	Coatomer subunit delta	P48444;B0YIW6;P48444-2	336;377;248	0.167615	NaN	0.18916	0.346758
ARCN1	Coatomer subunit delta	P48444;B0YIW6;P48444-2	485;526;397	-0.44438	-0.348354	NaN	NaN
ARCN1	Coatomer subunit delta	P48444;B0YIW6;P48444-2	142;183;54	-0.234465	NaN	NaN	NaN
ARCN1	Coatomer subunit delta	P48444;B0YIW6;P48444-2	243;284;155	NaN	NaN	NaN	NaN
ARF1;ARF3	ADP-ribosylation factor 1;ADP-ribosylation factor 3	P84077;P61204;B7ZB63	127;127;90	-0.255649	0.128689	1.03766	-0.530906
ARF1;ARF3	ADP-ribosylation factor 1;ADP-ribosylation factor 3	P84077;P61204;B7ZB63;H0YGG7	142;142;105;17	0.0610158	0.289952	-0.743255	-0.277569
ARF1;ARF3	ADP-ribosylation factor 1;ADP-ribosylation factor 3	P84077;P61204;F5H423;F5H0C7	73;73;73;73	0.211012	NaN	NaN	NaN
ARF4	ADP-ribosylation factor 4	P18085;C9JAK5;C9JPM4	142;115	-0.16613	0.0258793	-0.834442	-0.30668
ARF4	ADP-ribosylation factor 4	P18085;C9JAK5	109;82;109	-0.148273	-0.863284	-0.0884235	-0.231278
ARF4	ADP-ribosylation factor 4	P18085;C9JAK5	127;100	0.137897	0.167101	0.126841	NaN
ARF4;ARF1;ARF3;ARF5	ADP-ribosylation factor 4;ADP-ribosylation factor 1;ADP-ribosylation factor 3;ADP-ribosylation factor 5	P18085;C9JPM4;P84077;P61204;F5H423;F5H0C7;P84085;C9J1Z8	38;38;38;38;38;38;38;38	0.0219061	NaN	NaN	NaN
ARF5	ADP-ribosylation factor 5	P84085	142;140	NaN	NaN	NaN	-0.64627
ARF5	ADP-ribosylation factor 5	P84085;C9J1Z8	109	NaN	NaN	-0.931756	NaN
ARF5	ADP-ribosylation factor 5	P84085;C9J1Z8	127;125	-0.267236	NaN	-0.0575718	NaN
ARF6	ADP-ribosylation factor 6	P62330	69	0.808014	0.0214797	-0.136062	-0.0435121
ARF6	ADP-ribosylation factor 6	P62330	55	NaN	-0.0158409	NaN	0.117429
ARF6	ADP-ribosylation factor 6	P62330	58	0.201383	0.132774	-0.0620832	NaN
ARF6	ADP-ribosylation factor 6	P62330	34	0.86378	NaN	NaN	NaN
ARFGAP1	ADP-ribosylation factor GTPase-activating protein 1	Q8N6T3;Q8N6T3-2;E5RHT6;E5RHC5;F8W1U7;F8VWH9;E7EV62;Q8N6T3-3;F8VWB3;E5RGL6	278;233;204;165;34	-0.154217	-0.446069	0.370053	0.299596
ARFGAP1	ADP-ribosylation factor GTPase-activating protein 1	Q8N6T3;Q8N6T3-2;E5RHT6;E5RHC5;F8W1U7;F8VWH9;E7EV62;Q8N6T3-3;B7Z8H8	102;102;28;102;28;28;49;102;102;102	-0.202373	NaN	-0.213203	NaN
ARFGAP1	ADP-ribosylation factor GTPase-activating protein 1	Q8N6T3;E5RHT6;F8W1U7;B7Z8H8;E5RHH7	226;226;181;226;152;152;173;226;113	NaN	NaN	NaN	NaN
ARHGAP1	Rho GTPase-activating protein 1	Q07960	48;46;48	NaN	NaN	NaN	-0.367173
ARHGAP1	Rho GTPase-activating protein 1	Q07960;H0YE29	31;29;31	0.344715	NaN	-0.15592	-0.321784
ARHGAP1	Rho GTPase-activating protein 1	Q07960;H0YE29;E9PNR6	212;166	0.024887	0.0430645	-0.177474	0.0680516
ARHGAP1	Rho GTPase-activating protein 1	Q07960;H0YE29;E9PNR6	411	NaN	NaN	NaN	0.19497
ARHGAP25	Rho GTPase-activating protein 25	C9JB56;H7C4P1;P42331-5;P42331-3;P42331-6;P42331;P42331-4	292;458;559;591;592;598;599	NaN	NaN	NaN	NaN
ARHGAP32	Rho GTPase-activating protein 32	A7KAX9-3;G3V174;A7KAX9	13;229;303	NaN	NaN	1.652	NaN
ARHGDIA	Rho GDP-dissociation inhibitor 1	P52565;J3KTF8;J3QQX2;P52565-2;J3KRY1	167;92	NaN	NaN	NaN	-0.410946
ARHGDIA	Rho GDP-dissociation inhibitor 1	P52565;J3KTF8;J3QQX2	127;127;127;127;127	-0.218884	0.462157	NaN	NaN
ARHGDIA	Rho GDP-dissociation inhibitor 1	P52565;J3KRE2	141;141;141	NaN	NaN	NaN	NaN
ARHGEF2	Rho guanine nucleotide exchange factor 2	Q92974-3;Q92974-2;Q92974;Q5VY93	771;798;799;800	NaN	NaN	NaN	-0.180953
ARHGEF2	Rho guanine nucleotide exchange factor 2	Q92974-3;Q92974-2;Q92974;Q5VY93	121;148;148;149	NaN	0.0758749	NaN	NaN
ARHGEF40	Rho guanine nucleotide exchange factor 40	Q8TER5-4;Q8TER5-3;Q8TER5;G3V485;G3V3N2;G3V5C1	189;189;189;189;189;189	-0.399673	NaN	-1.01824	NaN
ARHGEF40	Rho guanine nucleotide exchange factor 40	Q8TER5-4;Q8TER5-3;Q8TER5;G3V485;G3V3N2;G3V5C1	155;155;155;155;155;155	NaN	NaN	-0.516553	NaN
ARHGEF7	Rho guanine nucleotide exchange factor 7	Q14155-1;B1ALK7;B7Z6G2;Q14155-5	598;657;673;683	0.786178	NaN	-0.0283663	-0.0813848
ARIH1	E3 ubiquitin-protein ligase ARIH1	Q9Y4X5	168	NaN	NaN	NaN	0.052555
ARIH1	E3 ubiquitin-protein ligase ARIH1	Q9Y4X5	316	0.0768327	0.0827026	0.0499095	0.0563061
ARIH1	E3 ubiquitin-protein ligase ARIH1	Q9Y4X5	522	NaN	NaN	NaN	0.157691
ARIH1	E3 ubiquitin-protein ligase ARIH1	Q9Y4X5;H3BNB9;H3BSK4	144;143;144	-0.00449377	NaN	NaN	NaN
ARIH1	E3 ubiquitin-protein ligase ARIH1	Q9Y4X5;H3BNB9	274;175	0.00848689	NaN	NaN	NaN
ARIH2	E3 ubiquitin-protein ligase ARIH2	O95376	377	-0.265605	-0.574025	-0.0611346	0.00575927
ARL13A	ADP-ribosylation factor-like protein 13A	H0YH34;Q5H913	92;258	NaN	NaN	NaN	NaN
ARL13A	ADP-ribosylation factor-like protein 13A	H0YH34;Q5H913	105;271	NaN	NaN	NaN	NaN
ARL13B	ADP-ribosylation factor-like protein 13B	Q3SXY8	57	NaN	NaN	-0.0495913	-0.146116
ARL13B	ADP-ribosylation factor-like protein 13B	Q3SXY8	321;214;218;42	NaN	NaN	0.0567222	0.1644
ARL13B	ADP-ribosylation factor-like protein 13B	Q3SXY8;Q3SXY8-2;Q3SXY8-3	39	NaN	-0.360101	NaN	0.392317
ARL13B	ADP-ribosylation factor-like protein 13B	Q3SXY8;Q3SXY8-2;Q3SXY8-3;B4DRI8	151;44;48	0.655901	NaN	0.307545	NaN
ARL15	ADP-ribosylation factor-like protein 15	Q9NXU5	157	0.503959	NaN	-0.0624447	0.189034
ARL2	ADP-ribosylation factor-like protein 2	P36404;P36404-2	71;71	0.122341	-0.501034	-0.162896	0.198243
ARL2	ADP-ribosylation factor-like protein 2	P36404;P36404-2	53;53	NaN	NaN	-0.722872	NaN
ARL2	ADP-ribosylation factor-like protein 2	P36404;P36404-2	8;8	0.184598	NaN	0.134747	NaN
ARL2	ADP-ribosylation factor-like protein 2	P36404;P36404-2	11;11	NaN	NaN	0.134747	NaN
ARL2	ADP-ribosylation factor-like protein 2	P36404;P36404-2	61;61	-0.416154	NaN	NaN	NaN
ARL2BP	ADP-ribosylation factor-like protein 2-binding protein	H3BU49;Q9Y2Y0-2;Q9Y2Y0	110;139;150	NaN	NaN	-0.573639	NaN
ARL3	ADP-ribosylation factor-like protein 3	P36405	54	NaN	NaN	-0.199123	NaN
ARL4A	ADP-ribosylation factor-like protein 4A	P40617	135	NaN	NaN	-0.17599	-0.514182
ARL6IP1	ADP-ribosylation factor-like protein 6-interacting protein 1	H3BN98;H3BPJ2;Q15041;F5GXP4	96;58;96;67	-0.0353426	0.105678	-0.287325	0.0180644
ARL6IP4	ADP-ribosylation factor-like protein 6-interacting protein 4	F5GYV5;H7BZV4;B3V0L1;F8WCT1;Q66PJ3-4;Q66PJ3-3;Q66PJ3-2;Q66PJ3;F5H7X4	191;181;188;191;303;303;314;322;132;266	NaN	NaN	NaN	0.61551
ARL6IP4	ADP-ribosylation factor-like protein 6-interacting protein 4	F5GYV5;H7BZV4;B3V0L1;F8WCT1;Q66PJ3-4;Q66PJ3-3;Q66PJ3-2;Q66PJ3;F8WEP2;Q66PJ3-5	166;156;163;166;278;278;289;297;286	NaN	-0.443164	NaN	NaN
ARL6IP4	ADP-ribosylation factor-like protein 6-interacting protein 4	F5GYV5;H7BZV4;B3V0L1;F8WCT1;Q66PJ3-4;Q66PJ3-3;Q66PJ3-2;Q66PJ3;F8WEP2;Q66PJ3-5	203;193;200;203;315;315;326;334;144;278	-0.191887	-0.0800727	NaN	NaN
ARL6IP5	PRA1 family protein 3	O75915	151	NaN	0.594835	NaN	-0.53711
ARL6IP5	PRA1 family protein 3	O75915	158	NaN	NaN	NaN	-0.49543
ARL6IP5	PRA1 family protein 3	O75915	187	NaN	-0.52048	NaN	-0.211866
ARL6IP5	PRA1 family protein 3	O75915	185	0.332622	-0.148721	0.138028	-0.086002
ARL6IP5	PRA1 family protein 3	O75915;F8WF90;C9JQU6;F8WF33	31;31;31;31	NaN	NaN	NaN	0.0652966
ARL8A	ADP-ribosylation factor-like protein 8A	Q96BM9	141	0.42191	0.752149	0.380619	0.424492
ARL8B	ADP-ribosylation factor-like protein 8B	Q9NVJ2	146	NaN	NaN	-0.0368514	0.367036
ARL8B	ADP-ribosylation factor-like protein 8B	Q9NVJ2	141	0.8118	0.63264	0.531768	0.610322
ARMC6	Armadillo repeat-containing protein 6	H0YH65;B4E1N1;Q6NXE6-2;Q6NXE6	35;252;320;345	NaN	NaN	NaN	-0.417791
ARMCX1	Armadillo repeat-containing X-linked protein 1	Q9P291	59	NaN	NaN	NaN	NaN
ARMCX3	Armadillo repeat-containing X-linked protein 3	Q9UH62	170	NaN	NaN	-0.113848	-0.192183
ARMCX3	Armadillo repeat-containing X-linked protein 3	Q9UH62	182	-0.134778	-0.109297	0.124063	NaN
ARMCX3	Armadillo repeat-containing X-linked protein 3	Q9UH62	260	NaN	NaN	NaN	NaN
ARPC1A	Actin-related protein 2/3 complex subunit 1A	Q92747;B4DLQ7;E9PF58	87;40;87	NaN	NaN	0.0071955	NaN
ARPC1B	Actin-related protein 2/3 complex subunit 1B	O15143	367	NaN	NaN	NaN	0.36042
ARPC1B	Actin-related protein 2/3 complex subunit 1B	O15143;C9JBJ7;C9K057;C9J4Z7;C9JEY1;C9JQM8;C9JFG9;C9J6C8	87;87;87;87;87;87;87;87	-0.0201649	NaN	-0.132704	NaN
ARPC2	Actin-related protein 2/3 complex subunit 2	O15144	295	NaN	NaN	-0.0306192	0.678883
ARPC2	Actin-related protein 2/3 complex subunit 2	O15144	179	-0.355405	NaN	NaN	NaN
ARPC3	Actin-related protein 2/3 complex subunit 3	O15145	93	-0.360027	NaN	-0.818681	NaN
ARPC3	Actin-related protein 2/3 complex subunit 3	O15145;F8VR50;C9JZD1	37;29;37	NaN	NaN	-0.674199	NaN
ARPC3	Actin-related protein 2/3 complex subunit 3	O15145;F8VR50;C9JZD1	56;48;56	NaN	NaN	-0.136712	NaN
ARPC4;ARPC4-TTLL3	Actin-related protein 2/3 complex subunit 4	P59998;F8WCF6;P59998-3;H7C0A3;F8WDD7;P59998-2	44;44;63;44;44;44	0.0130692	NaN	-0.579491	NaN
ARPC5	Actin-related protein 2/3 complex subunit 5	B1ALC0;O15511;O15511-2	67;67;70	NaN	NaN	-0.397087	NaN
ARPC5	Actin-related protein 2/3 complex subunit 5	B1ALC0;O15511;O15511-2	3;3;3	-1.1729	NaN	NaN	NaN
ARPC5;ARPC5L	Actin-related protein 2/3 complex subunit 5;Actin-related protein 2/3 complex subunit 5-like protein	B1ALC0;O15511;O15511-2;Q9BPX5	108;108;111;110	NaN	NaN	NaN	NaN
ARPP19;ENSA	cAMP-regulated phosphoprotein 19;Alpha-endosulfine	P56211-2;P56211;H3BMD8;H3BTD3;O43768-6;O43768;O43768-2;O43768-5	53;69;88;28;53;70;74;74;90;97;70;90;97;97;90;86	-0.521349	0.304861	0.51924	0.539333
ARPP19;ENSA	cAMP-regulated phosphoprotein 19;Alpha-endosulfine	P56211-2;P56211;H3BMD8;H3BQ52;H3BTD3;O43768-6;O43768;O43768-2;O43768-3;C9JUF4;O43768-5;O43768-9;O43768-4;A6NMQ3;Q5T5H1;O43768-7	42;58;77;42;59;63;63;59	-0.627783	NaN	NaN	NaN
ARRB2	Beta-arrestin-2	P32121-5;P32121-2;P32121;P32121-3;P32121-4;I3L412;K7ENA6	163;163;178;178;199;167;178	0.656634	-0.112615	-0.478286	NaN
ARRDC3	Arrestin domain-containing protein 3	Q96B67	259	NaN	NaN	NaN	0.488412
ARSI	Arylsulfatase I	Q5FYB1-2;Q5FYB1	403;546	NaN	NaN	NaN	NaN
ARSI	Arylsulfatase I	Q5FYB1-2;Q5FYB1	404;547	NaN	NaN	NaN	NaN
ARSI	Arylsulfatase I	Q5FYB1-2;Q5FYB1	406;549	NaN	NaN	NaN	NaN
ARSI	Arylsulfatase I	Q5FYB1-2;Q5FYB1	409;552	NaN	NaN	NaN	NaN
ASB8	Ankyrin repeat and SOCS box protein 8	Q9H765	272	NaN	NaN	-0.304452	NaN
ASCC1	Activating signal cointegrator 1 complex subunit 1	Q8N9N2-2;F5H874;H0YER2;H0YCB3;Q8N9N2;H0YE76	303;325;101;235;331;160	0.940956	NaN	NaN	NaN
ASCC2	Activating signal cointegrator 1 complex subunit 2	Q9H1I8-2;Q9H1I8-3;Q9H1I8	189;227;303	NaN	NaN	0.609755	NaN
ASCC3	Activating signal cointegrator 1 complex subunit 3	Q8N3C0	236;236	-0.0924017	-0.230939	-0.227557	-0.108301
ASCC3	Activating signal cointegrator 1 complex subunit 3	Q8N3C0	1382	-1.39699	NaN	0.0147838	0.211012
ASCC3	Activating signal cointegrator 1 complex subunit 3	Q8N3C0	213;213	NaN	NaN	0.440846	0.419862
ASCC3	Activating signal cointegrator 1 complex subunit 3	Q8N3C0	423;423	0.455018	NaN	1.6248	1.04061
ASCC3	Activating signal cointegrator 1 complex subunit 3	Q8N3C0	436;436	0.594835	NaN	1.69171	1.59067
ASCC3	Activating signal cointegrator 1 complex subunit 3	Q8N3C0	198;198	NaN	NaN	2.51387	2.25478
ASCC3	Activating signal cointegrator 1 complex subunit 3	Q8N3C0	197;197	NaN	1.52812	NaN	NaN
ASCC3	Activating signal cointegrator 1 complex subunit 3	Q8N3C0	2202	3.54387	3.93045	NaN	NaN
ASCC3	Activating signal cointegrator 1 complex subunit 3	Q8N3C0;Q8N3C0-4;E5RFZ0	1543	-1.47875	NaN	NaN	NaN
ASCC3	Activating signal cointegrator 1 complex subunit 3	Q8N3C0;Q8N3C0-4	1006	-1.44261	NaN	NaN	NaN
ASCC3	Activating signal cointegrator 1 complex subunit 3	Q8N3C0;Q8N3C0-4	572;572	-1.20111	NaN	NaN	NaN
ASCC3	Activating signal cointegrator 1 complex subunit 3	Q8N3C0;Q8N3C0-4	1114	-0.868964	NaN	NaN	NaN
ASCC3	Activating signal cointegrator 1 complex subunit 3	Q8N3C0;Q8N3C0-4	1025	-0.816393	NaN	NaN	NaN
ASCC3	Activating signal cointegrator 1 complex subunit 3	Q8N3C0;Q8N3C0-4	562;562	-0.556308	NaN	NaN	NaN
ASCC3	Activating signal cointegrator 1 complex subunit 3	Q8N3C0;Q8N3C0-4	710;710	-0.233091	NaN	NaN	NaN
ASCC3	Activating signal cointegrator 1 complex subunit 3	Q8N3C0;Q8N3C0-4	860	0.2529	NaN	NaN	NaN
ASCC3	Activating signal cointegrator 1 complex subunit 3	Q8N3C0;Q8N3C0-4	1017	1.00173	NaN	NaN	NaN
ASCC3	Activating signal cointegrator 1 complex subunit 3	Q8N3C0;Q8N3C0-4	116;116;116	NaN	NaN	NaN	NaN
ASF1B	Histone chaperone ASF1B	Q9NVP2	129	-0.739517	-0.453972	-0.606803	-0.273134
ASH2L	Set1/Ash2 histone methyltransferase complex subunit ASH2	H0YBF6;F5H8F7;Q9UBL3-2;Q9UBL3-3;Q9UBL3	127;392;437;437;531	NaN	NaN	-0.504714	NaN
ASNA1	ATPase ASNA1	O43681;K7ERW9	86;86	NaN	NaN	-0.980569	NaN
ASNS	Asparagine synthetase [glutamine-hydrolyzing]	P08243-2;P08243;F8WEJ5;P08243-3	223;244;244;161	NaN	NaN	NaN	0.143655
ASNS	Asparagine synthetase [glutamine-hydrolyzing]	P08243-2;P08243;F8WEJ5;P08243-3	224;245;245;162	-0.383398	NaN	NaN	NaN
ASPM	Abnormal spindle-like microcephaly-associated protein	Q8IZT6	177;177	0.148999	0.5007	NaN	0.0124972
ASPM	Abnormal spindle-like microcephaly-associated protein	Q8IZT6	466;466	-0.45799	NaN	-0.298815	NaN
ASPM	Abnormal spindle-like microcephaly-associated protein	Q8IZT6;Q8IZT6-2	2358	-0.568152	NaN	NaN	NaN
ASPM	Abnormal spindle-like microcephaly-associated protein	Q8IZT6;Q8IZT6-2	2765	0.204266	NaN	NaN	NaN
ASPSCR1	Tether containing UBX domain for GLUT4	J3QR12;Q9BZE9-4;Q9BZE9-3;Q9BZE9;Q9BZE9-2;J3KRY8	297;297;297;374;374;203	NaN	NaN	NaN	-0.200548
ASS1	Argininosuccinate synthase	P00966	209	NaN	-0.0579172	NaN	-0.113052
ASUN	Protein asunder homolog	Q9NVM9;F5H457;B4DNK1;F8VRX9	167;167;66;66	-0.358029	-2.31158	NaN	0.622462
ASXL1	Putative Polycomb group protein ASXL1	A6NIZ6;Q8IXJ9	357;362;134;362	NaN	NaN	NaN	0.115699
ASXL1	Putative Polycomb group protein ASXL1	A6NIZ6;Q8IXJ9	1432;1437	NaN	NaN	-0.507316	NaN
ASXL1	Putative Polycomb group protein ASXL1	A6NIZ6;Q8IXJ9;G3V3V0;Q8IXJ9-2	1414;1419	NaN	NaN	-0.420974	NaN
ASXL2	Putative Polycomb group protein ASXL2	Q76L83-2;E7EWD6;Q76L83	110;342;370	-0.142178	-0.00747808	-0.160024	NaN
ASXL3	Putative Polycomb group protein ASXL3	Q9C0F0	1997	NaN	NaN	NaN	NaN
ATAD1	ATPase family AAA domain-containing protein 1	Q8NBU5;B4E2J1;Q8NBU5-2	274;186	NaN	NaN	NaN	-0.115472
ATAD1	ATPase family AAA domain-containing protein 1	Q8NBU5;Q8NBU5-2	165;107;165	NaN	NaN	NaN	0.0329472
ATAD1	ATPase family AAA domain-containing protein 1	Q8NBU5;B4E2J1	263;263	NaN	-0.326715	NaN	NaN
ATAD2	ATPase family AAA domain-containing protein 2	Q6PL18	1026	NaN	NaN	-1.28483	-0.815275
ATAD2	ATPase family AAA domain-containing protein 2	Q6PL18	175	NaN	NaN	NaN	-0.0233724
ATAD2	ATPase family AAA domain-containing protein 2	Q6PL18	1378	NaN	NaN	NaN	NaN
ATAD5	ATPase family AAA domain-containing protein 5	Q96QE3-2;Q96QE3	474;474	NaN	NaN	NaN	NaN
ATAD5	ATPase family AAA domain-containing protein 5	Q96QE3-2;Q96QE3	476;476	NaN	NaN	NaN	NaN
ATAD5	ATPase family AAA domain-containing protein 5	Q96QE3-2;Q96QE3	479;479	NaN	NaN	NaN	NaN
ATF1	Cyclic AMP-dependent transcription factor ATF-1	B4DRF9;P18846	128;263	-0.393785	-0.859038	-0.459338	-0.413922
ATF1	Cyclic AMP-dependent transcription factor ATF-1	B4DRF9;P18846	73;208	NaN	NaN	NaN	-0.13242
ATF1	Cyclic AMP-dependent transcription factor ATF-1	B4DRF9;P18846	125;260	NaN	NaN	NaN	-0.0257791
ATF1;CREB1;CREM	Cyclic AMP-dependent transcription factor ATF-1;Cyclic AMP-responsive element-binding protein 1	B4DRF9;P18846;P16220-3;E9PAR2;Q03060-23;Q03060-9;Q03060-24;Q03060-8;Q03060-32;Q03060-26;G5E998;Q03060-21;C9JK96;Q03060-31;P16220-2;P16220;Q03060-6	118;253;212;77;84;90;94;102;218;230;251;267;267;281;309;323;330	-0.558602	NaN	NaN	-0.400149
ATF1;CREB1;CREM	Cyclic AMP-dependent transcription factor ATF-1;Cyclic AMP-responsive element-binding protein 1	B4DRF9;P18846;P16220-3;E9PAR2;Q03060-23;Q03060-9;Q03060-24;Q03060-8;Q03060-32;Q03060-26;G5E998;Q03060-21;C9JK96;Q03060-31;P16220-2;P16220;Q03060-6	104;239;198;63;70;76;80;88;204;216;237;253;253;267;295;309;316	NaN	0.225768	NaN	0.303459
ATF6	Cyclic AMP-dependent transcription factor ATF-6 alpha;Processed cyclic AMP-dependent transcription factor ATF-6 alpha	P18850	87	-1.19423	-0.252638	-0.925686	-0.549388
ATF7IP	Activating transcription factor 7-interacting protein 1	Q6VMQ6-2;G3V1U0;Q6VMQ6;F5GX74;A8MV73	454;454;454;462;454	NaN	NaN	NaN	-0.645706
ATF7IP	Activating transcription factor 7-interacting protein 1	Q6VMQ6-2;G3V1U0;Q6VMQ6;F5GX74;F5GYR7;F5H592	616;616;617;625;56;124	-0.164254	NaN	0.142348	0.00791308
ATF7IP	Activating transcription factor 7-interacting protein 1	Q6VMQ6-2;G3V1U0;Q6VMQ6;F5GX74;F5GYR7;F5H592	593;593;594;602;33;101	NaN	NaN	-0.0535835	0.121546
ATF7IP	Activating transcription factor 7-interacting protein 1	Q6VMQ6-2;G3V1U0;Q6VMQ6;F5GX74;F5GYR7;F5H592	596;596;597;605;36;104	-0.0846091	NaN	0.175812	NaN
ATF7IP	Activating transcription factor 7-interacting protein 1	Q6VMQ6-2;G3V1U0;Q6VMQ6;F5GX74;F5GYR7	644;644;645;653;84	-0.413423	NaN	NaN	NaN
ATG12	Ubiquitin-like protein ATG12	O94817;C1IDX9	89;136	-0.657627	NaN	NaN	NaN
ATG12	Ubiquitin-like protein ATG12	O94817;C1IDX9	90;137	-0.50789	NaN	NaN	NaN
ATG9A	Autophagy-related protein 9A	Q7Z3C6;Q7Z3C6-2;H7C1G6	581;520;140	-1.21441	NaN	-0.611821	NaN
ATIC	Bifunctional purine biosynthesis protein PURH;Phosphoribosylaminoimidazolecarboxamide formyltransferase;IMP cyclohydrolase	P31939;F8WEF0	199;198;140;140	NaN	-0.225261	-0.870282	-0.75047
ATIC	Bifunctional purine biosynthesis protein PURH;Phosphoribosylaminoimidazolecarboxamide formyltransferase;IMP cyclohydrolase	P31939;E9PBU3;F5GWY2;C9JLK0	356;355;297;50	NaN	NaN	NaN	-0.332444
ATIC	Bifunctional purine biosynthesis protein PURH;Phosphoribosylaminoimidazolecarboxamide formyltransferase;IMP cyclohydrolase	P31939;E9PBU3;F5GWY2;H7C084	357;356;298;51	NaN	NaN	NaN	-0.225818
ATIC	Bifunctional purine biosynthesis protein PURH;Phosphoribosylaminoimidazolecarboxamide formyltransferase;IMP cyclohydrolase	P31939;E9PBU3;F5GWY2;H7C084	408;407;349;102;77	-0.0905571	NaN	NaN	-0.155325
ATIC	Bifunctional purine biosynthesis protein PURH;Phosphoribosylaminoimidazolecarboxamide formyltransferase;IMP cyclohydrolase	P31939;E9PBU3;F5GWY2;H7C084;H7C1S2	437;436;378;131;106	-0.133559	NaN	NaN	0.116498
ATIC	Bifunctional purine biosynthesis protein PURH;Phosphoribosylaminoimidazolecarboxamide formyltransferase;IMP cyclohydrolase	P31939;E9PBU3;F5GWY2;H7C084;H7C1S2	406;405;347;100;75	NaN	NaN	0.131458	NaN
ATIC	Bifunctional purine biosynthesis protein PURH;Phosphoribosylaminoimidazolecarboxamide formyltransferase;IMP cyclohydrolase	P31939;E9PBU3;F5GWY2;H7C084;H7C1S2	66;65;7;7	NaN	0.0783366	NaN	NaN
ATIC	Bifunctional purine biosynthesis protein PURH;Phosphoribosylaminoimidazolecarboxamide formyltransferase;IMP cyclohydrolase	P31939;E9PBU3;F5GWY2;C9JLK0	14;14	-0.71461	NaN	NaN	NaN
ATL2	Atlastin-2	B7Z7X8;Q8NHH9-4;Q8NHH9-2;Q8NHH9;C9JQQ5;Q8NHH9-3;B5MCN0	322;322;340;340;158;169;169	NaN	NaN	-0.489747	NaN
ATL3	Atlastin-3	F5H6I7;Q6DD88;C9JUU1	342;360;387	-0.0443301	NaN	NaN	NaN
ATL3	Atlastin-3	F5H6I7;Q6DD88;C9JUU1	323;341;368	0.196481	NaN	NaN	NaN
ATM	Serine-protein kinase ATM	E9PIN0;Q13315	1126;1126	-1.45815	NaN	NaN	NaN
ATMIN	ATM interactor	J3QRX7;O43313-2	2;2	NaN	NaN	NaN	NaN
ATP10D	Probable phospholipid-transporting ATPase VD	Q9P241-2;Q9P241	747;942	NaN	NaN	0.174406	NaN
ATP10D	Probable phospholipid-transporting ATPase VD	Q9P241-2;Q9P241	1160;1355	NaN	NaN	NaN	NaN
ATP10D	Probable phospholipid-transporting ATPase VD	Q9P241-2;Q9P241	1167;1362	NaN	NaN	NaN	NaN
ATP11A	Probable phospholipid-transporting ATPase IH	H0Y8F0;H0Y547;P98196;E9PEJ6	99;653;678;678	NaN	NaN	-0.511752	-0.740312
ATP11A	Probable phospholipid-transporting ATPase IH	H0Y8F0;H0Y547;P98196;E9PEJ6	11;565;590;590	0.94703	NaN	-0.403122	NaN
ATP11B	Probable phospholipid-transporting ATPase IF	H7C4W6;Q9Y2G3	424;623	-0.0986137	-0.10611	NaN	NaN
ATP11C	Probable phospholipid-transporting ATPase IG	H7C0E8;Q8NB49-2;Q8NB49-3;Q8NB49-4;Q8NB49	32;456;456;456;456	0.491802	NaN	0.934101	1.28871
ATP13A1	Probable cation-transporting ATPase 13A1	Q9HD20-2;Q9HD20;H7C3H2	121;239;158	NaN	NaN	NaN	-0.453004
ATP13A1	Probable cation-transporting ATPase 13A1	Q9HD20-2;Q9HD20	832;950;90	NaN	NaN	NaN	-0.306074
ATP13A1	Probable cation-transporting ATPase 13A1	Q9HD20-2;Q9HD20;Q9HD20-3	496;614	NaN	NaN	0.125122	0.350271
ATP13A3	Probable cation-transporting ATPase 13A3	Q9H7F0	342;65	0.16543	NaN	NaN	NaN
ATP13A3	Probable cation-transporting ATPase 13A3	Q9H7F0;H7C1U7	1215;151	0.256769	NaN	NaN	NaN
ATP13A3	Probable cation-transporting ATPase 13A3	Q9H7F0;Q9H7F0-2	128	0.896698	NaN	NaN	NaN
ATP1A1	Sodium/potassium-transporting ATPase subunit alpha-1	P05023-4;P05023;P05023-3	487;487;456;487	NaN	NaN	-0.617056	-0.631243
ATP1A1	Sodium/potassium-transporting ATPase subunit alpha-1	P05023-4;P05023;P05023-2	444;444;413;444	0.0139267	-0.0691643	-0.398722	-0.629925
ATP1A1	Sodium/potassium-transporting ATPase subunit alpha-1	P05023-4;P05023;P05023-3;P05023-2	661;661;630	-0.517689	NaN	-0.134445	-0.571622
ATP1A1	Sodium/potassium-transporting ATPase subunit alpha-1	P05023-4;P05023;P05023-2	22;22;22	NaN	NaN	-0.219052	-0.336974
ATP1A1	Sodium/potassium-transporting ATPase subunit alpha-1	P05023-4;P05023;P05023-2	21;21;21	0.769179	-0.101722	-0.498586	-0.223947
ATP1A1	Sodium/potassium-transporting ATPase subunit alpha-1	P05023-4;P05023;P05023-3;P05023-2	671;671;640	0.240864	-0.996168	-0.261085	-0.164723
ATP1A1	Sodium/potassium-transporting ATPase subunit alpha-1	P05023-4;P05023;P05023-3;P05023-2	9;9;9	0.508327	-0.283668	-0.322307	-0.0968692
ATP1A1	Sodium/potassium-transporting ATPase subunit alpha-1	P05023-4;P05023;P05023-3;P05023-2	526;526;495;526	0.237074	-0.164205	0.0357647	-0.0829426
ATP1A1	Sodium/potassium-transporting ATPase subunit alpha-1	P05023-4;P05023;P05023-3	212;212;181;212	0.338795	NaN	-0.0644196	0.0692897
ATP1A1	Sodium/potassium-transporting ATPase subunit alpha-1	P05023-4;P05023;P05023-3	36;36;36	NaN	NaN	-0.0910488	0.179001
ATP1A1	Sodium/potassium-transporting ATPase subunit alpha-1	P05023-4;P05023;P05023-3	683;683;652	-0.140778	1.02793	-0.151907	NaN
ATP1A1	Sodium/potassium-transporting ATPase subunit alpha-1	P05023-4;P05023;P05023-2	1019;1019;988	-0.974036	-0.673693	NaN	NaN
ATP1A1;ATP1A3;ATP1A2	Sodium/potassium-transporting ATPase subunit alpha-1;Sodium/potassium-transporting ATPase subunit alpha-3;Sodium/potassium-transporting ATPase subunit alpha-2	P05023-4;P05023;P05023-3;P05023-2;M0R116;P13637-3;B1AKY9;P50993;H0Y7C1;P13637;P13637-2	605;605;574;605;565;608;602;602;313;595;606	0.141825	-0.172929	0.148739	0.0326651
ATP1A1;ATP1A3;ATP1A2	Sodium/potassium-transporting ATPase subunit alpha-1;Sodium/potassium-transporting ATPase subunit alpha-3;Sodium/potassium-transporting ATPase subunit alpha-2	P05023-4;P05023;P05023-3;M0R116;P13637-3;B1AKY9;P50993;H0Y7C1;P13637;P13637-2	726;726;695;686;729;723;723;434;716;727	-0.561643	-0.658242	NaN	NaN
ATP1A1;ATP1A3;ATP1A2;ATP1A4	Sodium/potassium-transporting ATPase subunit alpha-1;Sodium/potassium-transporting ATPase subunit alpha-3;Sodium/potassium-transporting ATPase subunit alpha-2;Sodium/potassium-transporting ATPase subunit alpha-4	P05023-4;P05023;P05023-3;P05023-2;M0R116;P13637-3;B1AKY9;P50993;H0Y7C1;Q13733;E9PRA5;P13637;P13637-2	377;377;346;377;337;380;375;375;86;385;385;367;378	-0.802613	NaN	NaN	NaN
ATP1A1;ATP1A3;ATP1A2;ATP1A4	Sodium/potassium-transporting ATPase subunit alpha-1;Sodium/potassium-transporting ATPase subunit alpha-3;Sodium/potassium-transporting ATPase subunit alpha-2;Sodium/potassium-transporting ATPase subunit alpha-4	P05023-4;P05023;P05023-3;P05023-2;M0R116;P13637-3;B1AKY9;P50993;H0Y7C1;Q13733;E9PRA5;P13637;P13637-2	359;359;328;359;319;362;357;357;68;367;367;349;360	-0.32619	NaN	NaN	NaN
ATP1A1;ATP1A3;ATP1A2;ATP1A4;ATP12A	Sodium/potassium-transporting ATPase subunit alpha-1;Sodium/potassium-transporting ATPase subunit alpha-3;Sodium/potassium-transporting ATPase subunit alpha-2;Sodium/potassium-transporting ATPase subunit alpha-4;Potassium-transporting ATPase alpha chain 2	P05023-4;P05023;P05023-3;M0R116;P13637-3;B1AKY9;P50993;H0Y7C1;Q13733;P54707;P54707-2;P13637;P13637-2	698;698;667;658;701;695;695;406;704;713;719;688;699	-0.900287	NaN	NaN	NaN
ATP1A1;ATP1A3;ATP1A4	Sodium/potassium-transporting ATPase subunit alpha-1;Sodium/potassium-transporting ATPase subunit alpha-3;Sodium/potassium-transporting ATPase subunit alpha-4	P05023-4;P05023;P05023-3;P05023-2;M0R116;P13637-3;Q13733;E9PRA5;Q5TC01;M0QXF2;P13637;P13637-2	162;162;131;162;122;165;170;170;131;122;152;163	0.0775165	0.269033	-0.232905	-0.26176
ATP1A3	Sodium/potassium-transporting ATPase subunit alpha-3	P13637-2	15	NaN	NaN	NaN	NaN
ATP1A3	Sodium/potassium-transporting ATPase subunit alpha-3	P13637-2	16	NaN	NaN	NaN	NaN
ATP1A3	Sodium/potassium-transporting ATPase subunit alpha-3	P13637-2	19	NaN	NaN	NaN	NaN
ATP1B3	Sodium/potassium-transporting ATPase subunit beta-3	P54709;C9JXZ1;C9JA36;B7Z1N7	86;72;29;72	NaN	NaN	-0.496142	-0.550423
ATP2A2	Sarcoplasmic/endoplasmic reticulum calcium ATPase 2	P16615;H7C5W9;P16615-5;P16615-2;P16615-3;P16615-4	995;886;968	NaN	0.585636	NaN	0.181929
ATP2A2	Sarcoplasmic/endoplasmic reticulum calcium ATPase 2	P16615;H7C5W9;P16615-5;P16615-2;P16615-3;P16615-4	460;351;460;460;460;433	NaN	NaN	1.05644	0.614757
ATP2A2	Sarcoplasmic/endoplasmic reticulum calcium ATPase 2	P16615;H7C5W9;P16615-5;P16615-2;P16615-3;P16615-4	650;541;650;650;650;623	0.458592	0.0282862	1.29684	0.985792
ATP2A2	Sarcoplasmic/endoplasmic reticulum calcium ATPase 2	P16615;H7C5W9;P16615-5;P16615-2;P16615-3;P16615-4	611;502;611;611;611;584	0.762306	NaN	1.69622	1.81639
ATP2A2	Sarcoplasmic/endoplasmic reticulum calcium ATPase 2	P16615;H7C5W9;P16615-5;P16615-2;P16615-3;P16615-4	502;393;502;502;502;475	-0.375253	NaN	0.827006	NaN
ATP2A2	Sarcoplasmic/endoplasmic reticulum calcium ATPase 2	P16615;H7C5W9;P16615-5;P16615-2;P16615-3;P16615-4	685;576;685;685;685;658	-0.0950959	NaN	0.874364	NaN
ATP2A2	Sarcoplasmic/endoplasmic reticulum calcium ATPase 2	P16615;H7C5W9;P16615-5;P16615-2;P16615-3;P16615-4	711;602;711;711;711;684	NaN	NaN	1.24738	NaN
ATP2A2	Sarcoplasmic/endoplasmic reticulum calcium ATPase 2	P16615;H7C5W9;P16615-5;P16615-2;P16615-3;P16615-4	533;424;533;533;533;506	NaN	NaN	1.30638	NaN
ATP2A2	Sarcoplasmic/endoplasmic reticulum calcium ATPase 2	P16615;H7C5W9;P16615-5;P16615-2;P16615-3;P16615-4	712;603;712;712;712;685	NaN	NaN	1.34999	NaN
ATP2A2	Sarcoplasmic/endoplasmic reticulum calcium ATPase 2	P16615;H7C5W9;P16615-4	628;519;628;628;628;601	-0.0299562	-0.158945	NaN	NaN
ATP2A2;ATP2A1	Sarcoplasmic/endoplasmic reticulum calcium ATPase 2;Sarcoplasmic/endoplasmic reticulum calcium ATPase 1	P16615;H7C5W9;P16615-5;P16615-2;P16615-3;P16615-4;O14983-2;O14983;H3BVB2	120;38;120;120;120;120;120;120;92	NaN	NaN	NaN	0.16633
ATP2A2;ATP2A1	Sarcoplasmic/endoplasmic reticulum calcium ATPase 2;Sarcoplasmic/endoplasmic reticulum calcium ATPase 1	P16615;H7C5W9;P16615-5;P16615-2;P16615-3;P16615-4;O14983-2;O14983;B3KY17	514;405;514;514;514;487;515;515;390	NaN	NaN	1.30562	NaN
ATP2A2;ATP2A1	Sarcoplasmic/endoplasmic reticulum calcium ATPase 2;Sarcoplasmic/endoplasmic reticulum calcium ATPase 1	P16615;H7C5W9;P16615-5;P16615-2;P16615-3;P16615-4;O14983-2;O14983;B3KY17	757;648;757;757;757;730;758;758;633	NaN	NaN	NaN	NaN
ATP2A2;ATP2A3	Sarcoplasmic/endoplasmic reticulum calcium ATPase 2;Sarcoplasmic/endoplasmic reticulum calcium ATPase 3	P16615;H7C5W9;P16615-5;P16615-2;P16615-3;P16615-4;Q93084-4;Q93084-2;Q93084-3;Q93084-7;Q93084;Q93084-6;Q93084-5	436;327;436;436;436;409;436;436;436;436;436;436;436	NaN	NaN	1.12928	NaN
ATP2A2;ATP2A3	Sarcoplasmic/endoplasmic reticulum calcium ATPase 2;Sarcoplasmic/endoplasmic reticulum calcium ATPase 3	P16615;H7C5W9;P16615-5;P16615-2;P16615-3;P16615-4;Q93084-4;Q93084-2;Q93084-3;Q93084-7;Q93084;Q93084-6;Q93084-5	451;342;451;451;451;424;451;451;451;451;451;451;451	NaN	NaN	1.14379	NaN
ATP2B1	Plasma membrane calcium-transporting ATPase 1	P20020-6;P20020-3;P20020-4;P20020;E7ERY9;H0YHH6	1138;1174;1203;1212;917;155	NaN	NaN	-0.141923	-0.750009
ATP2B1	Plasma membrane calcium-transporting ATPase 1	P20020-6;P20020-3;P20020-4;P20020;P20020-5;P20020-2;F8W1V5	62;62;62;62;62;62;62	0.126973	0.207018	NaN	-0.368719
ATP2B1	Plasma membrane calcium-transporting ATPase 1	P20020-6;P20020-3;P20020-4;P20020;P20020-5;P20020-2;F8W1V5	324;324;324;324;324;324;67	0.821384	-0.320991	NaN	-0.319622
ATP2B1	Plasma membrane calcium-transporting ATPase 1	P20020-6;P20020-3;P20020-4;P20020;P20020-5;P20020-2	337;337;337;337;337;337;80	0.73933	-0.227895	-0.0745018	-0.218749
ATP2B1	Plasma membrane calcium-transporting ATPase 1	P20020-6;P20020-3;P20020-4;P20020;P20020-5;P20020-2;E7ERY9	256;256;256;256;256;256	0.639047	-0.28072	-0.0541077	-0.0241057
ATP2B1	Plasma membrane calcium-transporting ATPase 1	P20020-6;P20020-3;P20020-4;P20020;P20020-5;P20020-2;E7ERY9	15;15;15;15;15;15;15	0.577538	-0.246002	-0.047905	0.120352
ATP2B1	Plasma membrane calcium-transporting ATPase 1	P20020-6;P20020-3;P20020-4;P20020;P20020-5;P20020-2;E7ERY9	19;19;19;19;19;19;19	0.780226	-0.0123735	0.269751	0.54092
ATP2B1	Plasma membrane calcium-transporting ATPase 1	P20020-6;P20020-3;P20020-4;P20020;P20020-5;P20020-2;E7ERY9	634;634;634;634;634;634;377	NaN	NaN	-0.526868	NaN
ATP2B1	Plasma membrane calcium-transporting ATPase 1	P20020-6;P20020-3;P20020-4;P20020;P20020-5;P20020-2;F8W1V5	64;64;64;64;64;64;64	NaN	NaN	-0.351038	NaN
ATP2B1	Plasma membrane calcium-transporting ATPase 1	P20020-6;P20020-3;P20020-4;P20020;P20020-5;P20020-2;F8W1V5	347;347;347;347;347;347;90	NaN	NaN	-0.106249	NaN
ATP2B1	Plasma membrane calcium-transporting ATPase 1	P20020-6;P20020-3;P20020-4;P20020;P20020-5;P20020-2;E7ERY9	349;349;349;349;349;349;92	NaN	NaN	NaN	NaN
ATP2B1	Plasma membrane calcium-transporting ATPase 1	P20020-6;P20020-3;P20020-4;P20020;P20020-5;P20020-2;F8W1V5	48;48;48;48;48;48;48	NaN	NaN	NaN	NaN
ATP2B1;ATP2B2	Plasma membrane calcium-transporting ATPase 1;Plasma membrane calcium-transporting ATPase 2	P20020-6;P20020-3;P20020-4;P20020;P20020-5;P20020-2;E7ERY9;H0Y7S3;Q01814-4;Q01814-7;Q01814-3;Q01814-6;Q01814-2;Q01814-8;Q01814-5;Q01814	747;747;747;747;747;747;490;626;725;739;756;725;770;739;756;770	NaN	-0.40213	0.144307	-0.377557
ATP2B1;ATP2B2;ATP2B4;ATP2B3	Plasma membrane calcium-transporting ATPase 1;Plasma membrane calcium-transporting ATPase 2;Plasma membrane calcium-transporting ATPase 4;Plasma membrane calcium-transporting ATPase 3	P20020-6;P20020-3;P20020-4;P20020;P20020-5;P20020-2;E7ERY9;H0Y7S3;Q01814-4;Q01814-7;Q01814-3;Q01814-6;Q01814-2;Q01814-8;Q01814-5;Q01814;P23634-7;P23634-6;P23634-8;P23634;P23634-5;P23634-4;P23634-3;P23634-2;Q16720-8;Q16720-7;Q16720-6;Q16720-3;Q16720-5;Q16720-2;Q16720-4;Q16720	806;806;806;806;806;806;549;685;784;798;815;784;829;798;815;829;782;794;782;794;782;794;782;794;789;803;789;789;803;803;789;803	0.0213376	-0.281246	NaN	-0.267983
ATP2B1;ATP2B2;ATP2B4;ATP2B3	Plasma membrane calcium-transporting ATPase 1;Plasma membrane calcium-transporting ATPase 2;Plasma membrane calcium-transporting ATPase 4;Plasma membrane calcium-transporting ATPase 3	P20020-6;P20020-3;P20020-4;P20020;P20020-5;P20020-2;E7ERY9;H0Y7S3;Q01814-4;Q01814-7;Q01814-3;Q01814-6;Q01814-2;Q01814-8;Q01814-5;Q01814;P23634-7;P23634-6;P23634-8;P23634;P23634-5;P23634-4;P23634-3;P23634-2;Q16720-8;Q16720-7;Q16720-6;Q16720-3;Q16720-5;Q16720-2;Q16720-4;Q16720	807;807;807;807;807;807;550;686;785;799;816;785;830;799;816;830;783;795;783;795;783;795;783;795;790;804;790;790;804;804;790;804	NaN	0.0639171	-0.929446	NaN
ATP2B1;ATP2B4	Plasma membrane calcium-transporting ATPase 1;Plasma membrane calcium-transporting ATPase 4	P20020-6;P20020-3;P20020-4;P20020;P20020-5;P20020-2;E7ERY9;P23634-7;P23634-6;P23634-8;P23634;P23634-5;P23634-4;P23634-3;P23634-2	533;533;533;533;533;533;276;511;523;511;523;511;523;511;523	NaN	NaN	-0.0556513	-0.278111
ATP2B3	Plasma membrane calcium-transporting ATPase 3	Q16720-8;Q16720-7;Q16720-6;Q16720-3;Q16720-5;Q16720-2;Q16720-4;Q16720	730;744;730;730;744;744;730;744	NaN	-0.573016	0.144307	-0.246721
ATP2B4	Plasma membrane calcium-transporting ATPase 4	P23634-7;P23634-6;P23634-8;P23634	1146;1158;1182;1194	NaN	0.370945	-0.991083	-0.689311
ATP2B4	Plasma membrane calcium-transporting ATPase 4	P23634-7;P23634-6;P23634-8;P23634	549;561;549;561;549;561;549;561	0.357721	0.0550568	NaN	-0.173807
ATP2B4	Plasma membrane calcium-transporting ATPase 4	P23634-7;P23634-6;P23634-8;P23634;P23634-5;P23634-4;P23634-3;P23634-2	252;252;252;252;252;252;252;252	0.484911	0.118227	-0.16835	0.462576
ATP2B4	Plasma membrane calcium-transporting ATPase 4	P23634-7;P23634-6;P23634-8;P23634;P23634-5;P23634-4;P23634-3;P23634-2	75;75;75;75;75;75;75;75	-0.895851	NaN	-0.20538	NaN
ATP2B4	Plasma membrane calcium-transporting ATPase 4	P23634-7;P23634-6;P23634-8;P23634;P23634-5;P23634-4;P23634-3;P23634-2	325;337;325;337;325;337;325;337	0.677892	NaN	-0.108876	NaN
ATP2B4	Plasma membrane calcium-transporting ATPase 4	P23634-7;P23634-6;P23634-8;P23634;P23634-5;P23634-4;P23634-3;P23634-2	302;314;302;314;302;314;302;314	0.479127	-0.269251	NaN	NaN
ATP2B4	Plasma membrane calcium-transporting ATPase 4	P23634-7;P23634-6;P23634-8;P23634;P23634-5;P23634-4;P23634-3;P23634-2	1149;1161;1185;1197	NaN	0.263515	NaN	NaN
ATP2B4	Plasma membrane calcium-transporting ATPase 4	P23634-7;P23634-6;P23634-8;P23634;P23634-5;P23634-4;P23634-3;P23634-2	327;339;327;339;327;339;327;339	NaN	NaN	NaN	NaN
ATP2C1	Calcium-transporting ATPase type 2C member 1	P98194-2;P98194;P98194-8;P98194-5;P98194-6;P98194-7;E7ERC6;P98194-4;H0Y9V7;P98194-3	8;8;42;8;8;42;8;8	NaN	NaN	-0.165661	-0.281369
ATP2C1	Calcium-transporting ATPase type 2C member 1	P98194-2;P98194;P98194-8;P98194-5;P98194-6;P98194-7;E7ERC6;P98194-4;H0Y9V7;P98194-3;H0Y9S7	183;496;496;491;496;496;530;441;480;450;480;71	0.246712	1.10883	-0.289492	-0.0893748
ATP2C1	Calcium-transporting ATPase type 2C member 1	P98194-2;P98194;P98194-8;P98194-5;P98194-6;P98194-7;D6REJ1;D6RHV9	229;229;224;229;229;263;174;213;183;213	NaN	NaN	-0.0525508	NaN
ATP2C1	Calcium-transporting ATPase type 2C member 1	H0Y8X9	589;589;584;589;589;623;534;573;543;573;107	0.139339	NaN	0.0475384	NaN
ATP2C1	Calcium-transporting ATPase type 2C member 1	H0Y8X9;P98194-2;P98194;P98194-8;P98194-5;P98194-6;P98194-7;E7ERC6;P98194-4;H0Y9V7;P98194-3;H0Y9S7	14	NaN	NaN	NaN	-1.21016
ATP5B	ATP synthase subunit beta, mitochondrial;ATP synthase subunit beta	P06576;F8VPV9;H0YH81;F8W079	198;198;135;137	-0.419179	NaN	NaN	-0.512843
ATP5B	ATP synthase subunit beta, mitochondrial;ATP synthase subunit beta	P06576;F8VPV9;H0YH81;F8W079	264;264;201;165	NaN	NaN	NaN	-0.494068
ATP5B	ATP synthase subunit beta, mitochondrial;ATP synthase subunit beta	P06576;F8VPV9;H0YH81;F8W079	133;133;70;72	NaN	NaN	-0.150513	-0.337065
ATP5B	ATP synthase subunit beta, mitochondrial;ATP synthase subunit beta	P06576;F8VPV9;H0YH81;F8W079	201;201;138;140	NaN	-0.082362	NaN	0.23008
ATP5B	ATP synthase subunit beta, mitochondrial;ATP synthase subunit beta	P06576;F8VPV9;H0YH81;F8W0P7	124;124;61;63	NaN	-0.182639	NaN	NaN
ATP6AP1	V-type proton ATPase subunit S1	Q15904	211	-0.316079	NaN	0.026021	-0.749475
ATP6V0A2	V-type proton ATPase 116 kDa subunit a isoform 2	Q9Y487	92	0.435949	0.541812	-0.364292	-0.763979
ATP6V0A2	V-type proton ATPase 116 kDa subunit a isoform 2	Q9Y487;F5H5F3	279;149	NaN	NaN	-0.114551	NaN
ATP6V0A4	V-type proton ATPase 116 kDa subunit a isoform 4	Q9HBG4	214	NaN	NaN	-1.6748	NaN
ATP6V0D1	V-type proton ATPase subunit d 1	J3QL14;R4GN72;P61421;F5GYQ1	224;266;343;384	NaN	NaN	0.178492	0.286526
ATP6V0D1	V-type proton ATPase subunit d 1	J3QL14;R4GN72;P61421;F5GYQ1	169;211;288;329	0.051024	NaN	-0.665455	NaN
ATP6V0D1	V-type proton ATPase subunit d 1	J3QL14;R4GN72;P61421;F5GYQ1	156;198;275;316	NaN	NaN	-0.335699	NaN
ATP6V1A	V-type proton ATPase catalytic subunit A	P38606;B7Z1R5;C9JVW8;C9JA17	256;223	-0.968153	NaN	0.00891709	-0.379113
ATP6V1A	V-type proton ATPase catalytic subunit A	P38606;B7Z1R5;C9JVW8;C9JA17	516;483	NaN	NaN	NaN	0.0567222
ATP6V1A	V-type proton ATPase catalytic subunit A	P38606;B7Z1R5;C9JVW8;C9JA17	5;5;5	NaN	NaN	0.0271541	0.103934
ATP6V1A	V-type proton ATPase catalytic subunit A	P38606;B7Z1R5	132;99;132;99	NaN	NaN	NaN	0.161694
ATP6V1A	V-type proton ATPase catalytic subunit A	P38606;B7Z1R5	480;447	-0.317247	-0.822631	0.0699771	0.215865
ATP6V1A	V-type proton ATPase catalytic subunit A	P38606;B7Z1R5	580;547	-0.053898	-0.130792	-0.0660195	0.245131
ATP6V1A	V-type proton ATPase catalytic subunit A	P38606;C9JVW8;F8WDJ3	139;106;139;106	-0.753482	0.873498	NaN	NaN
ATP6V1A	V-type proton ATPase catalytic subunit A	P38606;B7Z1R5	220;187	-1.39794	NaN	NaN	NaN
ATP6V1A	V-type proton ATPase catalytic subunit A	P38606;B7Z1R5	163;130;163;130	1.48558	NaN	NaN	NaN
ATP6V1C1	V-type proton ATPase subunit C 1	P21283	13	NaN	NaN	0.726918	NaN
ATP6V1F	V-type proton ATPase subunit F	Q16864;Q16864-2	102;130	-0.383416	NaN	-0.303508	NaN
ATP6V1G2;ATP6V1G2-DDX39B;ATP6V1G1	V-type proton ATPase subunit G 2;V-type proton ATPase subunit G 1	O95670-2;F2Z307;O95670;O75348;C9JRT2	16;16;16;16;16	NaN	NaN	-1.0945	NaN
ATP6V1H	V-type proton ATPase subunit H	G3V126;Q9UI12-2;Q9UI12	356;378;396	0.232047	NaN	NaN	NaN
ATP6V1H	V-type proton ATPase subunit H	G3V126;Q9UI12-2;Q9UI12	16;56;56	NaN	NaN	NaN	NaN
ATP7A	Copper-transporting ATPase 1	Q04656-4;Q04656-5;Q04656;Q04656-2;Q04656-3	474;1393;1471;1485;1552	NaN	NaN	-0.100066	0.0375931
ATP7B	Copper-transporting ATPase 2;WND/140 kDa	F6XIH0;F5H562;P35670-2;P35670-3;E7ET55;F5H748;P35670-4;P35670	52;84;84;84;84;84;84;84	0.370164	0.236829	-0.0949572	NaN
ATP8B2	Probable phospholipid-transporting ATPase ID	P98198;P98198-3	755;769	0.775093	0.159887	-0.276223	NaN
ATP8B2	Probable phospholipid-transporting ATPase ID	P98198;P98198-3	760;774	0.61664	NaN	NaN	NaN
ATP9A	Probable phospholipid-transporting ATPase IIA	O75110;O75110-2	48;48	0.0529723	NaN	-0.215027	NaN
ATP9A	Probable phospholipid-transporting ATPase IIA	O75110;O75110-2	447;326	NaN	NaN	-0.0878867	NaN
ATP9A	Probable phospholipid-transporting ATPase IIA	O75110;O75110-2	805;684	NaN	NaN	NaN	NaN
ATP9B	Probable phospholipid-transporting ATPase IIB	K7EQ39	23	NaN	NaN	NaN	NaN
ATR	Serine/threonine-protein kinase ATR	Q13535-2;Q13535;Q13535-3	2540;2604	-0.0839056	NaN	-0.0320494	0.243182
ATR	Serine/threonine-protein kinase ATR	Q13535-2;Q13535;Q13535-3	857;921;921	NaN	NaN	NaN	0.589668
ATR	Serine/threonine-protein kinase ATR	Q13535-2;Q13535;Q13535-3	2356;2420;2420;267	-1.21377	NaN	NaN	NaN
ATR	Serine/threonine-protein kinase ATR	Q13535-2;Q13535;Q13535-3;H0Y9K2	1760;1824;1824	-1.14427	NaN	NaN	NaN
ATR	Serine/threonine-protein kinase ATR	Q13535-2;Q13535	1959;2023;2023	NaN	NaN	NaN	NaN
ATR	Serine/threonine-protein kinase ATR	Q13535-2;Q13535;Q13535-3	1549;1613;1613	NaN	NaN	NaN	NaN
ATRX	Transcriptional regulator ATRX	P46100-5;P46100-3;P46100-4;P46100;P46100-2	1381;1419;1498;1536;1332	NaN	NaN	NaN	NaN
ATXN10	Ataxin-10	Q9UBB4-2;Q9UBB4;B1AHE4	224;288;40	-0.0120971	-0.234262	-0.582361	-0.279004
ATXN10	Ataxin-10	Q9UBB4-2;Q9UBB4;B1AHE4	374;438;89	-0.164755	-0.517565	-0.193305	0.105946
ATXN10	Ataxin-10	Q9UBB4-2;Q9UBB4;B1AHE4	198;262;14	-0.301177	NaN	-0.301248	NaN
ATXN10	Ataxin-10	Q9UBB4-2;Q9UBB4	387;451;102	NaN	NaN	-0.161621	NaN
ATXN10	Ataxin-10	Q9UBB4-2;Q9UBB4;B1AHE3	34;34	0.165301	NaN	0.157173	NaN
ATXN10	Ataxin-10	Q9UBB4-2;Q9UBB4;B1AHE3	220;284;36	1.23119	NaN	NaN	NaN
ATXN2L	Ataxin-2-like protein	Q8WWM7;Q8WWM7-6;Q8WWM7-8;Q8WWM7-5;Q8WWM7-4;Q8WWM7-9;Q8WWM7-2;Q8WWM7-3;H3BUF6;Q8WWM7-7;H3BSK9	106;106;106;106;106;106;106;106;106;106;46	NaN	NaN	NaN	-0.423546
ATXN3	Ataxin-3	G3V3T6;G3V328;P54252-3;G3V3R7;P54252-4;P54252-2;P54252;G3V2G2;P54252-5;G3V2G1;G3V4U9;C9JQV6;F5H211;G3V526;E9PJN5	92;120;135;189;175;190;190;11;11;84;139;175;190;124;124	0.43082	-0.586059	-0.646722	-0.263317
ATXN3	Ataxin-3	G3V3T6;G3V328;P54252-3;G3V3R7;P54252-4;P54252-2;P54252;C9JQV6;F5H211;G3V3T0;G3V4F5;G3V4F4;G3V5H3	102;130;145;199;185;200;200;21;21;94;149;185;200;134;134	0.0843364	-0.180283	-0.774824	0.023894
ATXN3	Ataxin-3	G3V3T6;G3V328;P54252-3;G3V3R7;P54252-4;P54252-2;P54252;G3V2G2;P54252-5;G3V2G1;G3V4U9	19;47;62;116;102;117;117;102;117;62;117;117;117	0.207518	-0.33539	-0.284739	0.188528
ATXN3	Ataxin-3	G3V3T6;G3V328;P54252-3;G3V3R7;P54252-4;P54252-2;P54252;G3V2G2;P54252-5;G3V2G1;G3V4U9;C9JQV6;F5H211;G3V526;E9PJN5	193;221;236;290;276;291;291;112;112;185;240	0.456386	0.153546	-0.36857	0.189413
AUP1	Ancient ubiquitous protein 1	Q9Y679-2;Q9Y679;Q9Y679-3	359;425;359	0.0720372	-0.0358306	-0.377763	-0.562943
AUP1	Ancient ubiquitous protein 1	Q9Y679-2;Q9Y679;Q9Y679-3	377;443	0.527671	0.275603	-0.360898	-0.46031
AUP1	Ancient ubiquitous protein 1	Q9Y679-2;Q9Y679;Q9Y679-3	250;316;250	-0.141207	-0.212735	-0.143229	-0.0960054
AUP1	Ancient ubiquitous protein 1	Q9Y679-2;Q9Y679	347;413;347	NaN	-0.161153	NaN	NaN
AURKB	Aurora kinase B	J3KTD6;J3QLN8;Q96GD4-4;Q96GD4;J9JID1;J3QR41;J3KT86;Q96GD4-2	56;15;15;56;56;15;56;15;56;56	-0.628519	-0.7434	0.857822	-0.0797829
AURKB	Aurora kinase B	J3KTD6;J3QLN8;Q96GD4-4;Q96GD4;J9JID1;J3QR41;J3KT86;Q96GD4-2	211;171;170;211;212;170;143;179	-0.78996	NaN	0.018919	NaN
AURKB	Aurora kinase B	J3KTD6;J3QLN8;Q96GD4-4;Q96GD4;J9JID1;J3QR41;Q96GD4-2;J3KRJ2;Q96GD4-3;J3KRF8	202;162;161;202;203;161;134;170	NaN	NaN	NaN	NaN
AVEN	Cell death regulator Aven	Q9NQS1	217	NaN	NaN	NaN	-0.125353
AVEN	Cell death regulator Aven	Q9NQS1	215	NaN	-0.408589	NaN	-0.0284252
AXL	Tyrosine-protein kinase receptor UFO	M0R0W6;P30530-2;P30530	272;531;540	0.0728604	-0.591592	-0.892366	-0.380164
AXL	Tyrosine-protein kinase receptor UFO	M0R0W6;P30530-2;P30530	255;514;523	-0.0791884	NaN	NaN	-0.0881014
AXL	Tyrosine-protein kinase receptor UFO	M0R0W6;P30530-2;P30530	501;760;769	NaN	NaN	-0.155614	NaN
AXL	Tyrosine-protein kinase receptor UFO	M0R0W6;P30530-2;P30530	257;516;525	0.0626744	NaN	-0.123041	NaN
AXL	Tyrosine-protein kinase receptor UFO	M0R0W6;P30530-2;P30530	398;657;666	-0.107337	NaN	0.180912	NaN
AZI1	5-azacytidine-induced protein 1	Q9UPN4-3;Q9UPN4-2;I3L2J8;Q9UPN4	231;231;231;231	NaN	NaN	NaN	-1.46917
AZI1	5-azacytidine-induced protein 1	Q9UPN4-3;Q9UPN4-2;I3L2J8;Q9UPN4	200;200;200;200	-0.856502	NaN	-0.695839	-1.27662
AZI1	5-azacytidine-induced protein 1	Q9UPN4-3;Q9UPN4-2;I3L2J8;Q9UPN4	507;507;510;510	-0.395264	NaN	-1.26864	-1.22813
AZI1	5-azacytidine-induced protein 1	Q9UPN4-3;Q9UPN4-2;I3L2J8;Q9UPN4	228;228;228;228	-0.499891	NaN	-0.702586	-1.02362
AZI1	5-azacytidine-induced protein 1	Q9UPN4-3;Q9UPN4-2	504;504	NaN	NaN	-0.955452	NaN
AZI1	5-azacytidine-induced protein 1	Q9UPN4-3;Q9UPN4-2;I3L2J8;Q9UPN4	320;320;320;320	-0.437701	NaN	NaN	NaN
AZIN1	Antizyme inhibitor 1	O14977	175	NaN	0.852239	-0.383642	-0.259565
B9D1	B9 domain-containing protein 1	H7C3B7;Q9UPM9-2;A8MTX4;A8MYG7;Q9UPM9	47;56;56;56;56	-0.806569	NaN	0.339023	NaN
BABAM1	BRISC and BRCA1-A complex member 1	Q9NWV8;J3KQS6;M0R3F4;M0R2A4;M0R2K3;M0R193;M0R0I0;M0R2I2;M0QYV1	117;117;117;117;117;117;117;146;54	0.18954	-0.416808	NaN	-0.0666238
BABAM1	BRISC and BRCA1-A complex member 1	Q9NWV8;J3KQS6;M0R3F4;Q9NWV8-2;M0QXG9;M0R2A4;M0R2K3;M0R193;M0R0I0;M0R2I2;M0QYV1	126;126;126;48;48;126;126;126;126;155;63	0.0130692	NaN	0.135009	0.695192
BACH1	Transcription regulator protein BACH1	O14867;C9IYH8;C9JMP6;C9IYR0	156;156;156;156	NaN	NaN	NaN	NaN
BACH2	Transcription regulator protein BACH2	Q9BYV9	687	NaN	NaN	NaN	NaN
BAG1	BAG family molecular chaperone regulator 1	Q99933-4;Q99933-3;Q99933-2;Q99933;J3QTA2	158;202;273;273;273	0.098689	0.367707	0.260989	0.624054
BAG2	BAG family molecular chaperone regulator 2	O95816	200;167	-0.334516	0.210264	0.689657	0.620868
BAG2	BAG family molecular chaperone regulator 2	O95816;B4DXE2;A2A296	5	0.796681	0.406428	0.465295	0.873341
BAG2	BAG family molecular chaperone regulator 2	O95816;B4DXE2	123;90;72	NaN	NaN	0.26135	NaN
BAG2	BAG family molecular chaperone regulator 2	O95816;B4DXE2	195;162	NaN	NaN	NaN	NaN
BAG5	BAG family molecular chaperone regulator 5	Q9UL15;Q9UL15-2	48;89;48	NaN	NaN	NaN	-0.0191558
BAG5	BAG family molecular chaperone regulator 5	Q9UL15;Q9UL15-2;G3V274	404;445	NaN	NaN	-1.16033	NaN
BAG6	Large proline-rich protein BAG6	P46379-4;P46379-5;P46379-2;B0UX83;P46379;P46379-3;F6UR09;F6RG75;F6VEM6;F6X9W3;F6U341;F6S6P2;F6TC96;F6U1F2;F6XTU0;F6WML8	853;1027;1027;1027;1033;1063;86;176	NaN	-0.303205	NaN	-0.567361
BAG6	Large proline-rich protein BAG6	P46379-4;P46379-5;P46379-2;B0UX83;P46379;P46379-3;F6UR09;F6RG75;F6VEM6;F6X9W3;F6U341;F6S6P2;F6TC96;F6U1F2;F6XTU0;F6WML8	56;56;56;56;56;56;56;56;56;56;56;56;56;56;56;56	-0.175143	-0.734155	-0.00505829	-0.189565
BAG6	Large proline-rich protein BAG6	P46379-4;P46379-5;P46379-2;B0UX83;P46379;P46379-3;H0Y4L1;H0Y710	22;22;22;22;22;22;22;22;22;22;22;22;22;22;22;22	NaN	NaN	0.584578	NaN
BAIAP2	Brain-specific angiogenesis inhibitor 1-associated protein 2	Q9UQB8-3;Q9UQB8-5;Q9UQB8-4;Q9UQB8-6;Q9UQB8-2;Q9UQB8;I3L2M4;I3L4C2;I3L0Y9;B4DWA1;F8W878	275;275;275;275;275;275;217;308;32;138;197	-0.587706	NaN	NaN	-0.688776
BAIAP2L1	Brain-specific angiogenesis inhibitor 1-associated protein 2-like protein 1	Q9UHR4	238	0.444985	-0.247269	NaN	NaN
BAIAP2L1	Brain-specific angiogenesis inhibitor 1-associated protein 2-like protein 1	Q9UHR4	234	0.377735	NaN	NaN	NaN
BANF1	Barrier-to-autointegration factor;Barrier-to-autointegration factor, N-terminally processed	O75531	64	NaN	-0.203735	NaN	-0.133084
BANF1	Barrier-to-autointegration factor;Barrier-to-autointegration factor, N-terminally processed	O75531	33	-0.234771	NaN	NaN	NaN
BANF1	Barrier-to-autointegration factor;Barrier-to-autointegration factor, N-terminally processed	O75531	32	-0.139029	NaN	NaN	NaN
BARD1	BRCA1-associated RING domain protein 1	Q99728;E7EUI3	171;27	NaN	NaN	NaN	NaN
BASP1	Brain acid soluble protein 1	P80723	97	-0.101722	-0.170199	-0.375927	-1.10411
BASP1	Brain acid soluble protein 1	P80723	184;130	-0.0114571	-0.222986	-0.188332	-1.0969
BASP1	Brain acid soluble protein 1	P80723	121	0.0579701	-0.213353	-0.810005	-1.03747
BASP1	Brain acid soluble protein 1	P80723	198;144	0.0204844	-0.399863	-0.409911	-1.02046
BASP1	Brain acid soluble protein 1	P80723	38;38	0.0990932	-0.0422042	-0.235416	-0.878746
BASP1	Brain acid soluble protein 1	P80723	163;109	-0.047413	-0.384395	-0.324925	-0.81203
BASP1	Brain acid soluble protein 1	P80723;P80723-2	102	0.519542	0.063779	-0.0986446	-0.762412
BASP1	Brain acid soluble protein 1	P80723;P80723-2	89	0.249142	0.224164	0.184217	-0.624354
BASP1	Brain acid soluble protein 1	P80723;P80723-2	226;172	-0.113817	0.065848	-0.191953	-0.604542
BASP1	Brain acid soluble protein 1	P80723;P80723-2	143	0.182184	0.0754642	0.0277203	-0.563199
BASP1	Brain acid soluble protein 1	P80723;P80723-2	52;52	0.160404	0.129613	-0.0730593	-0.544372
BASP1	Brain acid soluble protein 1	P80723;P80723-2	65;65	0.0500489	-0.0498004	0.0450235	-0.515336
BASP1	Brain acid soluble protein 1	P80723;P80723-2	69;69	NaN	NaN	NaN	-0.341391
BASP1	Brain acid soluble protein 1	P80723;P80723-2	173;119	-0.0278367	0.44159	-0.0525957	-0.26375
BASP1	Brain acid soluble protein 1	P80723;P80723-2	84;84	NaN	NaN	-0.898753	0.0999011
BASP1	Brain acid soluble protein 1	P80723;P80723-2	18;18	0.56589	0.0277203	-0.320883	NaN
BASP1	Brain acid soluble protein 1	P80723;P80723-2	149	NaN	-0.0658836	0.00273852	NaN
BASP1	Brain acid soluble protein 1	P80723;P80723-2	79;79	0.276437	0.646992	0.154713	NaN
BASP1	Brain acid soluble protein 1	P80723;P80723-2	24;24	NaN	NaN	0.162597	NaN
BASP1	Brain acid soluble protein 1	P80723;P80723-2	25;25	0.256165	-0.232498	NaN	NaN
BASP1	Brain acid soluble protein 1	P80723;P80723-2	150;96	-0.167183	NaN	NaN	NaN
BASP1	Brain acid soluble protein 1	P80723;P80723-2	57;57	NaN	NaN	NaN	NaN
BAX	Apoptosis regulator BAX	Q07812-5;Q07812-8;Q07812;Q07812-2	58;58;58;58;39	NaN	NaN	-0.379113	NaN
BAX	Apoptosis regulator BAX	Q07812-5;Q07812-8;Q07812;Q07812-2;Q07812-7	21;21;21;21	-0.29465	NaN	0.00992041	NaN
BAZ1A	Bromodomain adjacent to zinc finger domain protein 1A	Q9NRL2-2;Q9NRL2	941;973	NaN	NaN	NaN	0.197991
BAZ1B	Tyrosine-protein kinase BAZ1B	Q9UIG0-2;Q9UIG0	1064;1068	0.233152	NaN	1.03471	0.275365
BAZ1B	Tyrosine-protein kinase BAZ1B	Q9UIG0-2;Q9UIG0	588;588	NaN	NaN	NaN	0.828956
BAZ1B	Tyrosine-protein kinase BAZ1B	Q9UIG0-2;Q9UIG0	297;297	NaN	NaN	1.38272	NaN
BAZ1B	Tyrosine-protein kinase BAZ1B	Q9UIG0-2;Q9UIG0	483;483	NaN	0.317536	NaN	NaN
BAZ2A	Bromodomain adjacent to zinc finger domain protein 2A	J3QK86;J3KPG5;Q9UIF9-2;Q9UIF9-3;F8VU39;Q9UIF9	1869;1871;1874;1897;1899;1901	0.299831	-0.247491	-0.124204	-0.0368218
BBS10	Bardet-Biedl syndrome 10 protein	Q8TAM1	40	-0.515047	NaN	-0.1922	-0.260152
BBS10	Bardet-Biedl syndrome 10 protein	Q8TAM1	542	-1.60498	NaN	NaN	NaN
BBS10	Bardet-Biedl syndrome 10 protein	Q8TAM1	482	-0.745285	NaN	NaN	NaN
BBS2	Bardet-Biedl syndrome 2 protein	Q9BXC9;H3BRL0;H3BQ79	231;231;38	-0.750081	0.987757	NaN	NaN
BBS2	Bardet-Biedl syndrome 2 protein	Q9BXC9;H3BRL0	659;613;80;23	0.164143	NaN	NaN	NaN
BBS2	Bardet-Biedl syndrome 2 protein	Q9BXC9;H3BRL0;J3QLW0	609;563;30	0.190172	NaN	NaN	NaN
BBS2	Bardet-Biedl syndrome 2 protein	Q9BXC9;H3BRL0;J3QLW0;J3QKP7	360;360	NaN	NaN	NaN	NaN
BCAP31	B-cell receptor-associated protein 31	P51572;P51572-2;C9JSP1;C9JQ75;C9J0M4;C9JMD7	192;259	NaN	NaN	NaN	-0.386487
BCAP31	B-cell receptor-associated protein 31	P51572;P51572-2;C9JSP1;C9JQ75;C9J0M4;C9JMD7	176;243;176;176;176;176	0.31545	-0.262123	NaN	-0.299614
BCAP31	B-cell receptor-associated protein 31	P51572;P51572-2;C9JSP1;C9JQ75;C9J0M4;C9JMD7	244;311	0.403268	-0.445107	-0.404649	-0.153286
BCAP31	B-cell receptor-associated protein 31	P51572;P51572-2;C9JSP1;C9JQ75;C9J0M4;C9JMD7	167;234;167;167;167;167	0.606632	-0.0911717	NaN	0.0406821
BCAP31	B-cell receptor-associated protein 31	P51572;P51572-2	221;288	0.702392	NaN	NaN	0.0590783
BCAP31	B-cell receptor-associated protein 31	P51572;P51572-2	243;310	0.403268	0.517528	-0.0967612	0.204391
BCAP31	B-cell receptor-associated protein 31	P51572;P51572-2	158;225;158;158;158;158	NaN	NaN	NaN	0.347099
BCAP31	B-cell receptor-associated protein 31	P51572;P51572-2	159;226;159;159;159;159	NaN	NaN	NaN	0.347099
BCAT1	Branched-chain-amino-acid aminotransferase, cytosolic	P54687-3;P54687-4;P54687;P54687-5	28;27;28;4;4;40	NaN	NaN	NaN	-0.59538
BCAT1	Branched-chain-amino-acid aminotransferase, cytosolic	P54687-3;P54687-4;P54687;F5H2F2;P54687-2;P54687-5	19;18;19;31	NaN	NaN	NaN	NaN
BCAT2	Branched-chain-amino-acid aminotransferase, mitochondrial;Branched-chain-amino-acid aminotransferase	O15382-2;M0QZP4	14;14	NaN	NaN	-0.726424	NaN
BCL2L1	Bcl-2-like protein 1	Q07817-2;Q5QP56;Q9H1R6;Q5TE64;Q07817-3;Q07817	87;87;87;87;87;87	-0.3698	-0.305664	-0.0299415	0.14952
BCLAF1	Bcl-2-associated transcription factor 1	E9PK09;E9PQN2;E9PKI6;Q9NYF8-3;E9PK91;Q9NYF8-2;Q9NYF8;E9PJA7;Q9NYF8-4;H0YF00	332;330;332;330;332;330;332;330;332;73	NaN	NaN	NaN	0.0479571
BCLAF1	Bcl-2-associated transcription factor 1	E9PK09;E9PQN2;E9PKI6;Q9NYF8-3;E9PK91;Q9NYF8-2;Q9NYF8;E9PJA7;Q9NYF8-4;H0YF00	335;333;335;333;335;333;335;333;335;76	NaN	NaN	NaN	NaN
BCOR	BCL-6 corepressor	Q5H9F3-3;H7C231;H7BZ37;H7C2V9;A6NE70;Q6W2J9-4;Q6W2J9-2;Q6W2J9	1493;155;133;330;303;1408;1426;1460	0.197614	-0.110417	-0.445991	-0.0295733
BDH2	3-hydroxybutyrate dehydrogenase type 2	Q9BUT1;Q9BUT1-3	139;38	NaN	NaN	-0.434754	NaN
BDH2	3-hydroxybutyrate dehydrogenase type 2	Q9BUT1;D6R9U8;D6RIR6;Q9BUT1-2;D6RFG2	48;48;48;48;48	NaN	NaN	-0.404344	NaN
BDNF	Brain-derived neurotrophic factor	P23560;P23560-2;P23560-3;P23560-5;P23560-4	224;232;239;253;306	NaN	NaN	NaN	NaN
BDP1	Transcription factor TFIIIB component B'' homolog	A6H8Y1-7;A6H8Y1-6;A6H8Y1;A6H8Y1-4;A6H8Y1-3;A6H8Y1-2	224;204;224;224;224;224	NaN	NaN	NaN	-0.388129
BDP1	Transcription factor TFIIIB component B'' homolog	A6H8Y1-7;A6H8Y1-6;A6H8Y1;A6H8Y1-4;A6H8Y1-3;A6H8Y1-2	207;187;207;207;207;207	NaN	NaN	-0.568131	-0.243301
BET1	BET1 homolog	O15155;H7C1N3	62;77	NaN	NaN	0.0429244	0.0919367
BET1	BET1 homolog	O15155;H7C1N3	80;95	NaN	NaN	-0.881587	NaN
BET1L	BET1-like protein	E9PQJ6;Q9NYM9;H7BXT7;B8ZZS0	49;72	NaN	NaN	-0.232244	-0.234126
BET1L	BET1-like protein	E9PQJ6;Q9NYM9	13;36;36;36	NaN	NaN	NaN	2.3501
BFAR	Bifunctional apoptosis regulator	H3BSU2;B4DUT0;H3BMP2;Q9NZS9	32;148;151;276	NaN	NaN	NaN	NaN
BHLHA15	Class A basic helix-loop-helix protein 15	Q7RTS1	125	NaN	NaN	-0.525476	NaN
BIRC2	Baculoviral IAP repeat-containing protein 2	E9PMH5;Q13490-2;Q13490;E9PNM6;H0YDY3	17;38;17	NaN	NaN	NaN	0.0545012
BIRC2	Baculoviral IAP repeat-containing protein 2	E9PMH5;Q13490;E9PNM6	420;392;441;103	NaN	-1.04059	-0.369483	0.108892
BIRC2	Baculoviral IAP repeat-containing protein 2	E9PMH5;Q13490;E9PNM6	15;36;15	0.155231	-0.643743	-0.287378	NaN
BIRC2	Baculoviral IAP repeat-containing protein 2	E9PMH5;Q13490-2;Q13490;E9PIW1	525;497;546;81	NaN	NaN	-0.147681	NaN
BIRC2	Baculoviral IAP repeat-containing protein 2	E9PMH5;Q13490-2;Q13490;E9PIW1	105;77;126;105;86	0.0167816	-0.50826	NaN	NaN
BIRC2	Baculoviral IAP repeat-containing protein 2	E9PMH5;Q13490-2;Q13490;E9PIW1	469;441;490;152;25	NaN	-0.472429	NaN	NaN
BIRC2	Baculoviral IAP repeat-containing protein 2	E9PMH5;Q13490-2;Q13490;E9PIW1;E9PI77	427;399;448;110	NaN	-0.261639	NaN	NaN
BIRC2	Baculoviral IAP repeat-containing protein 2	E9PMH5;Q13490-2;Q13490;E9PI77	404;376;425;87	NaN	NaN	NaN	NaN
BIRC3	Baculoviral IAP repeat-containing protein 3	H0YEZ0;Q13489	67;218	NaN	-0.00246912	NaN	NaN
BIRC6	Baculoviral IAP repeat-containing protein 6	Q9NR09	4110	-0.463151	NaN	-0.747076	-1.03818
BIRC6	Baculoviral IAP repeat-containing protein 6	Q9NR09	2277	NaN	NaN	NaN	-0.202423
BIRC6	Baculoviral IAP repeat-containing protein 6	Q9NR09	2260	NaN	NaN	NaN	-0.12389
BIRC6	Baculoviral IAP repeat-containing protein 6	Q9NR09	2270	0.0159257	0.00834346	0.112767	0.0549179
BIRC6	Baculoviral IAP repeat-containing protein 6	Q9NR09	1265;92;151	NaN	NaN	0.514299	NaN
BIRC6	Baculoviral IAP repeat-containing protein 6	Q9NR09	1643	-0.263889	-0.462595	NaN	NaN
BIRC6	Baculoviral IAP repeat-containing protein 6	Q9NR09;H7C094;H7C3P0	2511	-0.492464	NaN	NaN	NaN
BLOC1S1	Biogenesis of lysosome-related organelles complex 1 subunit 1	G8JLQ3;P78537-2;P78537	67;117;145	0.370611	NaN	0.197614	0.0319597
BLVRA	Biliverdin reductase A	P53004	248	NaN	NaN	NaN	-0.426432
BLVRA	Biliverdin reductase A	P53004	261	NaN	NaN	NaN	-0.264755
BLVRA	Biliverdin reductase A	P53004	269	NaN	-0.785154	NaN	NaN
BLVRB	Flavin reductase (NADPH)	P30043;M0R192;M0QZL1	99;99;99	NaN	NaN	NaN	-0.65204
BMI1;PCGF2	Polycomb complex protein BMI-1;Polycomb group RING finger protein 2	Q5T8Z5;Q5T8Z6;Q5T8Z4;J3QS42;J3KT13;P35226;P35227;R4GMX3	73;73;73;19;73;73;73;216	NaN	NaN	NaN	-0.14299
BMPR1A	Bone morphogenetic protein receptor type-1A	P36894	531	0.924936	0.718351	-0.196641	0.112233
BMPR1A	Bone morphogenetic protein receptor type-1A	P36894	523	0.726918	0.082975	-0.0383915	0.285343
BMPR1A	Bone morphogenetic protein receptor type-1A	P36894	232	-0.0472639	0.540126	NaN	NaN
BMS1	Ribosome biogenesis protein BMS1 homolog	Q14692	7	NaN	NaN	NaN	NaN
BMS1	Ribosome biogenesis protein BMS1 homolog	Q14692	8	NaN	NaN	NaN	NaN
BNIP1	Vesicle transport protein SEC20	Q12981-2;Q12981;Q12981-3;Q12981-1	94;128;137;171	-0.199868	-0.856946	NaN	-0.369613
BNIP1	Vesicle transport protein SEC20	Q12981-2;Q12981;Q12981-3;Q12981-1	48;48;48;48	NaN	NaN	NaN	-0.367806
BNIP1	Vesicle transport protein SEC20	Q12981-2;Q12981	70;70	NaN	-0.962182	NaN	NaN
BNIP1	Vesicle transport protein SEC20	Q12981-2;Q12981;Q12981-3;Q12981-1	144;178;187;221	NaN	-0.419932	NaN	NaN
BNIP2	BCL2/adenovirus E1B 19 kDa protein-interacting protein 2	H7C096;Q12982;Q12982-2;J3KN59	149;271;333;392	NaN	-0.980825	NaN	-0.293925
BNIP2	BCL2/adenovirus E1B 19 kDa protein-interacting protein 2	H7C096;Q12982;Q12982-2;J3KN59	145;267;329;388	NaN	NaN	-0.652289	-0.132641
BNIP3	BCL2/adenovirus E1B 19 kDa protein-interacting protein 3	B4DHJ7;Q12983	112;112	NaN	NaN	NaN	-0.619293
BNIP3	BCL2/adenovirus E1B 19 kDa protein-interacting protein 3	B4DHJ7;Q12983	111;111	NaN	-1.09419	NaN	NaN
BOD1L1	Biorientation of chromosomes in cell division protein 1-like 1	Q8NFC6	1389	NaN	NaN	NaN	-0.641334
BOD1L1;BOD1	Biorientation of chromosomes in cell division protein 1-like 1;Biorientation of chromosomes in cell division protein 1	Q8NFC6;Q96IK1-2;Q96IK1	81;79;79	-0.100329	-0.788763	-0.0920941	-0.435788
BOP1;KM-PA-2	Ribosome biogenesis protein BOP1	Q14137;Q96Q25;E9PIF8;E9PRN9	255;143;185;80	NaN	NaN	NaN	-0.0618874
BOP1;KM-PA-2	Ribosome biogenesis protein BOP1	Q14137;Q96Q25;E9PIF8;E9PRN9	253;141;183;78	0.56881	NaN	-0.0864767	-0.0377249
BPGM	Bisphosphoglycerate mutase	P07738	159	NaN	NaN	NaN	-0.222397
BPTF	Nucleosome-remodeling factor subunit BPTF	F5GXF5;E7ETD6;Q12830-4;Q12830-2;Q12830	1793;1717;1856;1730;1856	NaN	NaN	NaN	-0.609024
BRAP	BRCA1-associated protein	J3KNN7;Q7Z569;F8VZK5;B4DRM1	355;385;167;206	-0.374636	-0.395056	0.287354	0.101112
BRAP	BRCA1-associated protein	J3KNN7;Q7Z569;F8VZK5;B4DRM1	351;381;163;202	-1.02327	-1.60467	0.0122111	NaN
BRAP	BRCA1-associated protein	J3KNN7;Q7Z569;F8VZK5;B4DRM1	370;400;182;221	-0.391683	NaN	NaN	NaN
BRAT1	BRCA1-associated ATM activator 1	Q6PJG6	507	-0.360453	NaN	NaN	-0.311918
BRAT1	BRCA1-associated ATM activator 1	Q6PJG6	358	-0.849492	-0.571557	-0.0972395	-0.301408
BRAT1	BRCA1-associated ATM activator 1	Q6PJG6;Q6PJG6-2	31;31	-0.671003	NaN	-0.224992	NaN
BRCA1	Breast cancer type 1 susceptibility protein	K7EPC7;H0Y8B8;B7ZA85;E7EUM2;G3XAC3;P38398-6;B4DES0;P38398-5;E7ETR2;P38398-3;E7EP70;E9PFZ0;P38398-4;P38398-2;P38398;E9PFC7	92;372;451;497;418;497;450;459;497;498;1305;1554;1584;1601;1601;1622	NaN	NaN	NaN	NaN
BRCA2	Breast cancer type 2 susceptibility protein	P51587	1861	NaN	NaN	-1.00558	NaN
BRCA2	Breast cancer type 2 susceptibility protein	P51587	1863	NaN	NaN	-1.00558	NaN
BRCA2	Breast cancer type 2 susceptibility protein	P51587	1872	NaN	NaN	-1.00558	NaN
BRCC3	Lys-63-specific deubiquitinase BRCC36	P46736-2;P46736-3	65;66;65;65;65	0.523763	-0.146244	-0.630729	-0.0493226
BRCC3	Lys-63-specific deubiquitinase BRCC36	P46736-2;P46736-3;P46736-5;P46736;H9KVA9	51;52;51;51;51	0.427606	-0.0637861	-0.547552	0.0479571
BRCC3	Lys-63-specific deubiquitinase BRCC36	P46736-2;P46736-3;P46736-5;P46736;H9KVA9	180;181	0.442015	-0.423255	-0.451919	0.0712135
BRD9	Bromodomain-containing protein 9	H0YBR9;H0YAW8;H0YBF1;Q9H8M2-2;Q9H8M2-3;Q9H8M2-1;Q9H8M2-6;Q9H8M2	34;65;81;69;344;364;407;460	-0.41808	NaN	-0.438229	NaN
BRE	BRCA1-A complex subunit BRE	Q9NXR7	382	0.597793	-0.526348	-0.71506	-0.0855886
BRIP1	Fanconi anemia group J protein	J3QKX0;Q9BX63-2;J3QSE8;Q9BX63	77;749;749;749	0.59579	NaN	0.120219	NaN
BRIP1	Fanconi anemia group J protein	J3QKX0;Q9BX63-2;J3QSE8;Q9BX63	75;747;747;747	0.257855	NaN	NaN	NaN
BRK1	Protein BRICK1	Q8WUW1;F5H577;Q8WUW1-2	53;53;53	NaN	NaN	-0.344264	NaN
BRK1	Protein BRICK1	Q8WUW1;F5H577;Q8WUW1-2	70;70	NaN	NaN	-0.219673	NaN
BRK1	Protein BRICK1	Q8WUW1;Q8WUW1-2	30;30;30	NaN	NaN	-0.0130285	NaN
BSG	Basigin	P35613-2;P35613;P35613-4;P35613-3;I3L192;R4GMX5;R4GN83	250;366;186;157	0.413161	-0.587728	-0.550655	-0.417463
BSG	Basigin	P35613-2;P35613;P35613-4;P35613-3;I3L192;R4GMX5	141;257;77;48;133;48	0.662023	0.477677	-0.46925	-0.203004
BSG	Basigin	P35613-2;P35613;P35613-4;P35613-3	234;350;170;141	0.00489684	-0.239958	-0.4369	-0.185015
BSG	Basigin	P35613-2;P35613;P35613-4;P35613-3	63;179;55	NaN	0.467905	NaN	-0.162105
BSG	Basigin	P35613-2;P35613;I3L192	57;173;49	NaN	NaN	NaN	-0.130318
BSG	Basigin	P35613-2;P35613;I3L192	71;187;63	NaN	0.357383	NaN	-0.0238124
BSG	Basigin	P35613-2;P35613;I3L192	111;227;47;18;103;18;18	-0.486934	-0.506742	NaN	0.299596
BTBD1	BTB/POZ domain-containing protein 1	Q9H0C5	388	-0.144265	0.188781	-0.827026	NaN
BTBD3	BTB/POZ domain-containing protein 3	Q9Y2F9-2;Q9Y2F9;F8WAQ4;B0QYQ9	254;315	0.0603241	0.485118	-0.470989	-0.119683
BTBD3	BTB/POZ domain-containing protein 3	Q9Y2F9-2;Q9Y2F9	9;70;9;9	-0.727332	NaN	NaN	NaN
BTBD3	BTB/POZ domain-containing protein 3	Q9Y2F9-2;Q9Y2F9	10;71;10;10	-0.727332	NaN	NaN	NaN
BTBD3	BTB/POZ domain-containing protein 3	Q9Y2F9-2;Q9Y2F9;F8WAQ4;B0QYQ9	248;309	-0.0459377	NaN	NaN	NaN
BTF3	Transcription factor BTF3	P20290	177;133;95	0.108357	0.151599	-0.253687	-0.353727
BTF3	Transcription factor BTF3	P20290;P20290-2;D6RDG3	171;127;89	0.184344	0.388465	-0.187001	-0.314302
BTF3	Transcription factor BTF3	P20290;P20290-2;D6RDG3	94;50	NaN	NaN	NaN	-0.309538
BTF3	Transcription factor BTF3	P20290;P20290-2;D6RDG3	54;10;10	0.505383	NaN	-0.269182	-0.259927
BTF3	Transcription factor BTF3	P20290;P20290-2;D6RDG3	57;13;13	0.4728	-0.408608	-0.188545	0.0536674
BTF3	Transcription factor BTF3	P20290;P20290-2	46	NaN	-0.517317	NaN	NaN
BTF3	Transcription factor BTF3	P20290;P20290-2	93;49	NaN	0.4654	NaN	NaN
BTF3L4	Transcription factor BTF3 homolog 4	E9PL10;Q96K17;E9PPC3;Q96K17-3	8;8;8;8	0.4728	-0.408608	-0.188545	0.0536674
BTN2A1	Butyrophilin subfamily 2 member A1	H7C542;Q7KYR7-6;Q7KYR7-4;Q7KYR7-3;Q7KYR7-5;Q7KYR7;Q7KYR7-1	44;295;295;143;234;295;280	-0.345363	-0.228334	-0.174621	-0.28058
BUB1	Mitotic checkpoint serine/threonine-protein kinase BUB1	E9PC26;O43683;F5GXI5	187;187;167	-0.186689	1.39764	NaN	-0.449513
BUB1	Mitotic checkpoint serine/threonine-protein kinase BUB1	E9PC26;O43683;F5GXI5	203;203;183	NaN	0.828225	NaN	NaN
BUB1	Mitotic checkpoint serine/threonine-protein kinase BUB1	E9PC26;O43683;F5GXI5	216;216;196	0.327112	NaN	NaN	NaN
BUB1B	Mitotic checkpoint serine/threonine-protein kinase BUB1 beta	O60566;O60566-3;O60566-2	94;108;94	0.0169241	NaN	0.293606	NaN
BUB3	Mitotic checkpoint protein BUB3	O43684-2;O43684;J3QT28;B4DDM6	139;139;139;59	NaN	-0.796285	-0.154281	NaN
BUB3	Mitotic checkpoint protein BUB3	O43684-2;O43684;J3QT28;B4DDM6	217;217;217;137	0.222063	NaN	0.00604663	NaN
BUB3	Mitotic checkpoint protein BUB3	O43684-2;O43684;J3QT28;B4DDM6	216;216;216;136	0.119821	NaN	0.0186342	NaN
BUB3	Mitotic checkpoint protein BUB3	O43684-2;O43684;J3QT28;B4DDM6	322;322;242	NaN	NaN	0.0731347	NaN
BUB3	Mitotic checkpoint protein BUB3	O43684-2;O43684;B4DDM6	191;191;191;111	-0.321369	NaN	NaN	NaN
BUB3	Mitotic checkpoint protein BUB3	O43684-2;O43684;J3QT28;J3QSX4	8;8;8;8	0.0401209	NaN	NaN	NaN
BUD31	Protein BUD31 homolog	P41223;C9JCD9;F8WCN7	42;13	NaN	NaN	-0.121157	NaN
BUD31	Protein BUD31 homolog	P41223;C9JNV2	9;9;9	NaN	NaN	-0.0938021	NaN
BUD31	Protein BUD31 homolog	P41223;C9JNV2;C9JCD9	28;28;28	NaN	NaN	0.568519	NaN
BUD31	Protein BUD31 homolog	P41223;C9JCD9;F8WCN7	80;51;39	0.919455	NaN	NaN	NaN
BYSL	Bystin	Q13895;H7BY94	242;133	NaN	NaN	NaN	-0.91937
BZW1	Basic leucine zipper and W2 domain-containing protein 1	Q7L1Q6;Q7L1Q6-4;Q7L1Q6-3;Q7L1Q6-2;C9IZ80;C9JFN4	259;263;291;259;259;9	NaN	-0.210129	NaN	-0.47349
BZW1	Basic leucine zipper and W2 domain-containing protein 1	Q7L1Q6;Q7L1Q6-4;Q7L1Q6-3;Q7L1Q6-2;C9IZ80	223;227;255;223;223	0.154583	0.219091	-0.187165	-0.268191
BZW1	Basic leucine zipper and W2 domain-containing protein 1	Q7L1Q6;Q7L1Q6-4;Q7L1Q6-3;Q7L1Q6-2;C9IZ80	197;201;229;197;197;197	NaN	NaN	NaN	-0.15343
BZW1	Basic leucine zipper and W2 domain-containing protein 1	Q7L1Q6;Q7L1Q6-4;Q7L1Q6-3;Q7L1Q6-2;C9IZ80;H0Y503	239;243;271;239;239	NaN	NaN	0.725785	-0.1109
BZW1	Basic leucine zipper and W2 domain-containing protein 1	Q7L1Q6;Q7L1Q6-4;Q7L1Q6-3;Q7L1Q6-2;C9IZ80;H0Y503	60;64;92;60;60;60;60;60;64	NaN	NaN	NaN	-0.0498601
BZW1	Basic leucine zipper and W2 domain-containing protein 1	Q7L1Q6;Q7L1Q6-4;Q7L1Q6-3;Q7L1Q6-2;C9IZ80;C9JFN4;C9J188;C9JWF5;C9JV57	5;9;37;5;5;5;5;5;9	-0.721159	-0.343751	NaN	0.167615
BZW1	Basic leucine zipper and W2 domain-containing protein 1	Q7L1Q6;Q7L1Q6-4;Q7L1Q6-3;Q7L1Q6-2;C9IZ80;C9JFN4;C9J188;C9JWF5;C9JV57	272;276;304;272;272;22	NaN	NaN	-0.846039	0.588805
BZW2	Basic leucine zipper and W2 domain-containing protein 2	E7ETZ4;Q9Y6E2;B5MCE7;B5MCH7	310;310;116;234	0.30906	NaN	NaN	NaN
C10orf137;EDRF1	Erythroid differentiation-related factor 1	H0Y353;Q3B7T1-3;Q3B7T1-5;Q3B7T1	114;694;660;694	-1.00587	NaN	-0.130966	-0.540254
C10orf54	Platelet receptor Gi24	R4GNB4;Q9H7M9	87;258	-0.0819497	0.443288	-0.412078	-0.708396
C11orf49	UPF0705 protein C11orf49	B4DUV7;F5H6E0;Q9H6J7-3;Q9H6J7-4;Q9H6J7;Q9H6J7-2	161;174;258;258;258;258	NaN	NaN	-0.1763	NaN
C11orf49	UPF0705 protein C11orf49	B4DUV7;F5H6E0;Q9H6J7-3;Q9H6J7-4;Q9H6J7;Q9H6J7-2;H0YDE7;H0YDJ0	22;35;119;119;119;119;48;45	-0.44042	NaN	NaN	NaN
C11orf54	Ester hydrolase C11orf54	E9PPB5;E9PQS1;Q9H0W9-2;Q9H0W9;Q9H0W9-3;E9PR95;E9PSC3;E9PLC5;E9PLB3;E9PIP1	76;57;57;76;76;76;76;76;76;76	NaN	NaN	-0.450597	NaN
C11orf58	Small acidic protein	E9PM92	119	NaN	NaN	NaN	NaN
C11orf58;SMAP	Small acidic protein	E3W975;O00193	47;91;63;91	-0.145047	0.199248	NaN	-0.187658
C11orf58;SMAP	Small acidic protein	E3W975;O00193;E9PRZ9;E9PM92	130;174	-0.152083	NaN	NaN	NaN
C11orf68	UPF0696 protein C11orf68	Q9H3H3;Q9H3H3-2;Q9H3H3-3	159;200;201	-0.207045	NaN	-0.0645101	0.26135
C12orf23	UPF0444 transmembrane protein C12orf23	Q8WUH6	25	-0.763856	NaN	NaN	NaN
C12orf4	Uncharacterized protein C12orf4	F5GXX6;Q9NQ89	62;235	0.123004	NaN	-0.965643	NaN
C12orf4	Uncharacterized protein C12orf4	F5GXX6;Q9NQ89	74;247	NaN	NaN	-0.432416	NaN
C12orf57	Protein C10	F5GXW5;Q99622	72;101	NaN	NaN	NaN	-0.0652797
C12orf60	Uncharacterized protein C12orf60	Q5U649	230	NaN	NaN	NaN	NaN
C12orf60	Uncharacterized protein C12orf60	Q5U649	241	NaN	NaN	NaN	NaN
C14orf119	Uncharacterized protein C14orf119	Q9NWQ9	128	NaN	NaN	-0.661136	NaN
C14orf119	Uncharacterized protein C14orf119	Q9NWQ9	139	-0.0738184	NaN	NaN	NaN
C14orf142	Uncharacterized protein C14orf142	Q9BXV9	16	NaN	NaN	NaN	-0.319658
C14orf142	Uncharacterized protein C14orf142	Q9BXV9	13	NaN	NaN	-0.509553	NaN
C14orf166	UPF0568 protein C14orf166	Q9Y224	115;115;52	0.0258793	NaN	-0.192299	-0.460965
C14orf166	UPF0568 protein C14orf166	Q9Y224	108;108;45	-0.102434	-0.545635	-0.133242	-0.425676
C14orf166	UPF0568 protein C14orf166	Q9Y224;G3V4C6;H0YJB9	176;176;113	-0.108285	0.0244615	-0.0328609	0.108625
C14orf166	UPF0568 protein C14orf166	Q9Y224;G3V4C6;H0YJB9	218	NaN	NaN	-0.349015	NaN
C14orf166	UPF0568 protein C14orf166	Q9Y224;G3V4C6;H0YJB9	72;72;9	NaN	NaN	-0.317265	NaN
C14orf166	UPF0568 protein C14orf166	Q9Y224;G3V4C6;H0YJB9	154;154;91	-0.289157	NaN	-0.312653	NaN
C14orf166	UPF0568 protein C14orf166	Q9Y224;G3V4C6;H0YJB9	20;20;20	0.0255958	NaN	-0.246464	NaN
C14orf166	UPF0568 protein C14orf166	Q9Y224;G3V4C6;H0YJB9	100;100;37	-0.0828967	NaN	-0.239294	NaN
C14orf166	UPF0568 protein C14orf166	Q9Y224;G3V4C6;H0YJB9	98;98;35	0.0106366	NaN	-0.146132	NaN
C14orf166	UPF0568 protein C14orf166	Q9Y224;G3V4C6;G3V4E7	171;171;108	-0.216988	NaN	0.154065	NaN
C14orf166	UPF0568 protein C14orf166	Q9Y224;G3V4C6;G3V4E7	131;131;68	-0.993522	NaN	NaN	NaN
C14orf166	UPF0568 protein C14orf166	Q9Y224;G3V4C6;H0YJB9	185	-0.348997	NaN	NaN	NaN
C14orf166	UPF0568 protein C14orf166	Q9Y224;G3V4C6;H0YJB9	58;58;58	0.0799754	NaN	NaN	NaN
C15orf38;C15orf38-AP3S2	UPF0552 protein C15orf38	H0YMP5;H0YL03;H0YMK0;H0YL85;Q7Z6K5;E2QRD5	86;69;17;86;182;182	0.257976	NaN	NaN	NaN
C15orf54	Putative uncharacterized protein C15orf54	Q8N8G6	4	NaN	NaN	NaN	NaN
C16orf13	UPF0585 protein C16orf13	Q96S19-3;Q96S19-5;Q96S19	83;103;180	NaN	NaN	-0.792857	NaN
C16orf46	Uncharacterized protein C16orf46	Q6P387-2;Q6P387	227;227	0.474047	NaN	NaN	NaN
C16orf80	UPF0468 protein C16orf80	Q9Y6A4	115	NaN	NaN	-0.234143	NaN
C16orf80	UPF0468 protein C16orf80	Q9Y6A4	182	0.209516	NaN	-0.0986755	NaN
C18orf32	UPF0729 protein C18orf32	Q8TCD1	38	0.161436	NaN	-0.427615	-1.12017
C18orf32	UPF0729 protein C18orf32	Q8TCD1	39	0.161436	NaN	-0.427615	-1.12017
C19orf25	UPF0449 protein C19orf25	K7ER12;Q9UFG5;E7EP72	97;105;145	NaN	NaN	NaN	-0.557306
C19orf43	Uncharacterized protein C19orf43	Q9BQ61	146	0.221073	0.0866479	NaN	-0.176919
C1orf123	UPF0587 protein C1orf123	Q9NWV4	55	0.340505	NaN	-0.475575	NaN
C1orf194	Uncharacterized protein C1orf194		68;95;107	NaN	2.53354	NaN	NaN
C1orf21	Uncharacterized protein C1orf21	Q9H246	22	NaN	NaN	NaN	NaN
C1orf43	Uncharacterized protein C1orf43	Q9BWL3-5;Q9BWL3-3;Q9BWL3-4;Q9BWL3-2;Q9BWL3	73;73;39;39;73	NaN	NaN	NaN	-0.59538
C1orf58;BROX	BRO1 domain-containing protein BROX	B7Z9G5;Q5VW32	302;334	NaN	NaN	0.141433	0.211012
C20orf24	Uncharacterized protein C20orf24	Q9BUV8-4;Q9BUV8-3;Q9BUV8-2;Q9BUV8;Q9BUV8-5	27;27;27;27;27	NaN	NaN	0.670659	NaN
C21orf59	Uncharacterized protein C21orf59	P57076	276	-0.528115	NaN	NaN	NaN
C22orf28	tRNA-splicing ligase RtcB homolog	Q9Y3I0	493	0.0915306	-0.245506	-0.0305603	0.107688
C22orf28	tRNA-splicing ligase RtcB homolog	Q9Y3I0	492	0.261832	0.478506	0.109427	0.14991
C22orf28	tRNA-splicing ligase RtcB homolog	Q9Y3I0	308	-0.721087	NaN	NaN	NaN
C22orf28	tRNA-splicing ligase RtcB homolog	Q9Y3I0	366	NaN	NaN	NaN	NaN
C2CD5	C2 domain-containing protein 5	F5H3N1;Q86YS7-2;B4DRN7;F5H2A1;F5H5R1	687;873;882;884;885	0.375957	NaN	0.376624	NaN
C2orf42	Uncharacterized protein C2orf42	Q9NWW7	490	NaN	NaN	NaN	-0.100298
C3orf38	Uncharacterized protein C3orf38	Q5JPI3-2;Q5JPI3	114;116	0.1149	NaN	NaN	NaN
C4orf32	Uncharacterized protein C4orf32	Q8N8J7	69	-0.259945	NaN	-0.613299	NaN
C4orf32	Uncharacterized protein C4orf32	Q8N8J7	80	-0.315217	NaN	NaN	NaN
C4orf51	Uncharacterized protein C4orf51	H0Y9W7;C9J302	108;148	-0.132641	NaN	NaN	NaN
C5AR1	C5a anaphylatoxin chemotactic receptor 1	P21730	346	0.773406	NaN	NaN	NaN
C5orf24	UPF0461 protein C5orf24	H0YAE0;Q7Z6I8-2;Q7Z6I8	33;49;49	NaN	-0.661638	NaN	NaN
C5orf24	UPF0461 protein C5orf24	H0YAE0;Q7Z6I8-2;Q7Z6I8	25;41;41	NaN	NaN	NaN	NaN
C5orf42	Uncharacterized protein C5orf42	Q9H799;Q9H799-5;H0Y9I8;H0YA77	1583;1583;631;588;464	NaN	NaN	NaN	-0.594225
C5orf42	Uncharacterized protein C5orf42	Q9H799;Q9H799-5;H0Y9I8;H0YA77	2918;1984;1816	NaN	NaN	0.0450235	NaN
C5orf42	Uncharacterized protein C5orf42	Q9H799;Q9H799-5;H0Y9I8;H0YA77;J9JIC9	919;919	-1.15303	NaN	NaN	NaN
C5orf42	Uncharacterized protein C5orf42	Q9H799;Q9H799-5;H0Y9I8;H0YA77;J9JIC9	1646;1646;694;651;527	-0.865621	NaN	NaN	NaN
C5orf42	Uncharacterized protein C5orf42	Q9H799;Q9H799-5;H0Y9I8;H0YA77;J9JIC9	986;986;34	-0.860557	NaN	NaN	NaN
C5orf42	Uncharacterized protein C5orf42	Q9H799;H0Y9I8;J9JIC9	1071;1071;119;76	-0.837893	NaN	NaN	NaN
C5orf42	Uncharacterized protein C5orf42	Q9H799;Q9H799-5	1085;1085;133;90	-0.813626	NaN	NaN	NaN
C5orf42	Uncharacterized protein C5orf42	Q9H799;Q9H799-5	556;556	-0.633278	NaN	NaN	NaN
C5orf42	Uncharacterized protein C5orf42	Q9H799;Q9H799-5	1630;1630;678;635;511	-0.56043	NaN	NaN	NaN
C5orf42	Uncharacterized protein C5orf42	Q9H799;Q9H799-5	530;530	-0.5205	NaN	NaN	NaN
C5orf42	Uncharacterized protein C5orf42	Q9H799;Q9H799-5;H0Y9I8	540;540	-0.315451	NaN	NaN	NaN
C5orf51	UPF0600 protein C5orf51	A6NDU8	95	NaN	0.158854	NaN	NaN
C6orf106	Uncharacterized protein C6orf106	Q5TH58;Q9H6K1-2;Q9H6K1	154;162;228	-0.0289991	-0.317049	-0.574304	-0.219085
C6orf106	Uncharacterized protein C6orf106	Q5TH58;Q9H6K1-2;Q9H6K1	144;152;218	0.0396999	-0.00518859	-0.580612	-0.218313
C6orf106	Uncharacterized protein C6orf106	Q5TH58;Q9H6K1-2;Q9H6K1	131;139;205	0.0633649	NaN	NaN	0.186881
C6orf106	Uncharacterized protein C6orf106	Q5TH58;Q9H6K1-2;Q9H6K1	213;221;287	-0.00220901	NaN	-0.546561	NaN
C6orf106	Uncharacterized protein C6orf106	Q5TH58;Q9H6K1-2;Q9H6K1	166;174;240	-0.253859	-0.589789	NaN	NaN
C6orf165	UPF0704 protein C6orf165	Q8IYR0	545	0.407516	NaN	NaN	NaN
C9orf169	UPF0574 protein C9orf169	A8MQ03;B8A4K4	9;49	NaN	NaN	-0.0628364	1.10662
C9orf169	UPF0574 protein C9orf169	A8MQ03;B8A4K4	70;110	0.0315364	0.0149265	NaN	NaN
C9orf64	UPF0553 protein C9orf64	Q5T6V5	38	-0.797137	NaN	NaN	NaN
CA1	Carbonic anhydrase 1	E5RII2;E5RGU8;E5RFL2;E5RIF9;E5RG43;E5RH81;E5RHP7;P00915	46;46;46;46;46;46;46;46	NaN	NaN	NaN	NaN
CA12	Carbonic anhydrase 12	B3KUB4;O43570-2;O43570	276;336;347	NaN	NaN	-0.0729986	NaN
CA9	Carbonic anhydrase 9	Q16790	99	NaN	NaN	NaN	-1.5245
CA9	Carbonic anhydrase 9	Q16790	444	0.943134	-1.08611	-0.363642	-0.325792
CACNA1B	Voltage-dependent N-type calcium channel subunit alpha-1B	E9PDR3;Q00975-2;B1AQK4;B1AQK6;B1AQK7;Q00975;F6RH32	1029;1835;1835;1833;1834;1835;1836	NaN	NaN	0.998918	NaN
CACTIN	Cactin	Q8WUQ7;J3KMW8;Q8WUQ7-2	151;83;151	NaN	NaN	-0.116801	NaN
CACYBP	Calcyclin-binding protein	Q9HB71;Q9HB71-3	59;16	NaN	NaN	NaN	-0.402931
CACYBP	Calcyclin-binding protein	Q9HB71;Q9HB71-3	144;101	NaN	NaN	-0.117537	-0.0026281
CACYBP	Calcyclin-binding protein	Q9HB71;Q9HB71-3	85;42	NaN	NaN	-0.0569564	0.057277
CACYBP	Calcyclin-binding protein	Q9HB71;Q9HB71-3	207;164	0.221444	-0.021863	-0.207561	0.145351
CACYBP	Calcyclin-binding protein	Q9HB71;Q9HB71-3	19;19;19	NaN	NaN	0.031254	0.18053
CACYBP	Calcyclin-binding protein	Q9HB71;Q9HB71-3	178;135	0.0996319	0.301471	0.326997	0.300417
CACYBP	Calcyclin-binding protein	Q9HB71;Q9HB71-3	212;169	NaN	NaN	-0.705617	0.309525
CACYBP	Calcyclin-binding protein	Q9HB71;Q9HB71-3	146;103	0.00389003	-0.181804	NaN	0.837217
CACYBP	Calcyclin-binding protein	Q9HB71;B2ZWH1;Q9HB71-2	176;133	NaN	NaN	-0.27542	NaN
CACYBP	Calcyclin-binding protein	Q9HB71;Q9HB71-3	123;80	0.217851	NaN	-0.18277	NaN
CACYBP	Calcyclin-binding protein	Q9HB71;Q9HB71-3	143;100	NaN	NaN	0.0278618	NaN
CACYBP	Calcyclin-binding protein	Q9HB71;Q9HB71-3	118;75	0.610606	0.730749	NaN	NaN
CACYBP	Calcyclin-binding protein	Q9HB71;Q9HB71-3	171;128	-0.562559	NaN	NaN	NaN
CACYBP	Calcyclin-binding protein	Q9HB71;Q9HB71-3	74;31	-0.370601	NaN	NaN	NaN
CACYBP	Calcyclin-binding protein	Q9HB71;Q9HB71-3	196;153	0.233397	NaN	NaN	NaN
CAD	CAD protein;Glutamine-dependent carbamoyl-phosphate synthase;Aspartate carbamoyltransferase;Dihydroorotase	F8VPD4;P27708	1246;1309	-0.132119	NaN	0.0298416	0.0107798
CAD	CAD protein;Glutamine-dependent carbamoyl-phosphate synthase;Aspartate carbamoyltransferase;Dihydroorotase	F8VPD4;P27708	1348;1411;56	-1.02397	NaN	NaN	0.0955869
CAD	CAD protein;Glutamine-dependent carbamoyl-phosphate synthase;Aspartate carbamoyltransferase;Dihydroorotase	F8VPD4;P27708	1594;1657	-1.14013	NaN	NaN	NaN
CAD	CAD protein;Glutamine-dependent carbamoyl-phosphate synthase;Aspartate carbamoyltransferase;Dihydroorotase	F8VPD4;P27708	684;747	-1.02603	NaN	NaN	NaN
CAD	CAD protein;Glutamine-dependent carbamoyl-phosphate synthase;Aspartate carbamoyltransferase;Dihydroorotase	F8VPD4;P27708	1562;1625	-0.992891	NaN	NaN	NaN
CAD	CAD protein;Glutamine-dependent carbamoyl-phosphate synthase;Aspartate carbamoyltransferase;Dihydroorotase	F8VPD4;P27708	715;778	-0.960469	NaN	NaN	NaN
CAD	CAD protein;Glutamine-dependent carbamoyl-phosphate synthase;Aspartate carbamoyltransferase;Dihydroorotase	F8VPD4;P27708;H7C3Z5	1262;1325	-0.952992	NaN	NaN	NaN
CAD	CAD protein;Glutamine-dependent carbamoyl-phosphate synthase;Aspartate carbamoyltransferase;Dihydroorotase	F8VPD4;P27708	1056;1119	-0.914113	NaN	NaN	NaN
CAD	CAD protein;Glutamine-dependent carbamoyl-phosphate synthase;Aspartate carbamoyltransferase;Dihydroorotase	F8VPD4;P27708	697;760	-0.853814	NaN	NaN	NaN
CAD	CAD protein;Glutamine-dependent carbamoyl-phosphate synthase;Aspartate carbamoyltransferase;Dihydroorotase	F8VPD4;P27708;H7BZB3	1199;1262	-0.806342	NaN	NaN	NaN
CAD	CAD protein;Glutamine-dependent carbamoyl-phosphate synthase;Aspartate carbamoyltransferase;Dihydroorotase	F8VPD4;P27708	633;696	-0.625511	NaN	NaN	NaN
CAD	CAD protein;Glutamine-dependent carbamoyl-phosphate synthase;Aspartate carbamoyltransferase;Dihydroorotase	F8VPD4;P27708	676;739	-0.611469	NaN	NaN	NaN
CAD	CAD protein;Glutamine-dependent carbamoyl-phosphate synthase;Aspartate carbamoyltransferase;Dihydroorotase	F8VPD4;P27708	1260;1323	-0.609244	NaN	NaN	NaN
CAD	CAD protein;Glutamine-dependent carbamoyl-phosphate synthase;Aspartate carbamoyltransferase;Dihydroorotase	F8VPD4;P27708	804;867	-0.532282	NaN	NaN	NaN
CAD	CAD protein;Glutamine-dependent carbamoyl-phosphate synthase;Aspartate carbamoyltransferase;Dihydroorotase	F8VPD4;P27708	1715;1778;66	-0.515398	NaN	NaN	NaN
CAD	CAD protein;Glutamine-dependent carbamoyl-phosphate synthase;Aspartate carbamoyltransferase;Dihydroorotase	F8VPD4;P27708	1148;1211	-0.326444	NaN	NaN	NaN
CAD	CAD protein;Glutamine-dependent carbamoyl-phosphate synthase;Aspartate carbamoyltransferase;Dihydroorotase	F8VPD4;P27708	905;968	-0.189894	NaN	NaN	NaN
CAD	CAD protein;Glutamine-dependent carbamoyl-phosphate synthase;Aspartate carbamoyltransferase;Dihydroorotase	F8VPD4;P27708	424;424	NaN	NaN	NaN	NaN
CADM1	Cell adhesion molecule 1	H0YGA7;Q9BY67;F5H0J4;H1ZZW1	409;438;449;467	NaN	-0.725446	0.0114956	0.0892269
CADM1	Cell adhesion molecule 1	H0YGA7;Q9BY67;F5H0J4;H1ZZW1	408;437;448;466	0.295018	-1.29209	0.128029	0.412727
CALCOCO2	Calcium-binding and coiled-coil domain-containing protein 2	Q13137-2;Q13137;Q13137-3;Q13137-4;E7ENK0;H0Y9G3;D6REB0	270;312;333;336;240;26;240	NaN	NaN	NaN	-1.20042
CALCOCO2	Calcium-binding and coiled-coil domain-containing protein 2	Q13137-2;Q13137;Q13137-3;Q13137-4;E7ENK0;H0Y9G3;D6REB0	297;339;360;363;267	-0.00364018	NaN	-0.441654	-0.742386
CALCOCO2	Calcium-binding and coiled-coil domain-containing protein 2	Q13137-2;Q13137;Q13137-3;Q13137-4;E7ENK0	257;299;320;323;227;13;227	-0.705523	0.94703	-0.00192006	0.181293
CALD1	Caldesmon	Q05682-5;E9PGZ1;Q05682-4;F5H1Z9;E7EX44;Q05682-3;Q05682-6;Q05682-2;Q05682;C9J813	261;261;267;272;287;287;293;293;522;267	-0.417174	NaN	NaN	NaN
CALD1	Caldesmon	Q05682-5;E9PGZ1;Q05682-4;F5H1Z9;E7EX44;Q05682-3;Q05682-6;Q05682-2;Q05682;C9J813	472;472;478;483;497;498;503;504;733	-0.278566	NaN	NaN	NaN
CALD1	Caldesmon	Q05682-5;E9PGZ1;Q05682-4;F5H1Z9;E7EX44;Q05682-3;Q05682-6;Q05682-2;Q05682;C9J813;C9JEK3	164;164;170;175;164;164;170;170;170;170	1.1394	NaN	NaN	NaN
CALD1	Caldesmon	Q05682-5;E9PGZ1;Q05682-4;F5H1Z9;E7EX44;Q05682-3;Q05682-6;Q05682-2;Q05682	47;47;53;58;47;47;53;53;53;53;67	NaN	NaN	NaN	NaN
CALM1;CALM2;CALM3	Calmodulin	P62158;H0Y7A7;M0QZ52;F8WBR5;G3V479;E7ETZ0	31;69;31;31;31;32;78	-0.180299	-0.672543	-0.123905	-0.132293
CALM1;CALM2;CALM3	Calmodulin	P62158;H0Y7A7;M0QZ52;F8WBR5;G3V479;E7ETZ0;E7EMB3	22;60;22;22;22;23;69	0.12446	-0.163688	-0.0600513	-0.108114
CALM1;CALM2;CALM3	Calmodulin	P62158;H0Y7A7;M0QZ52;F8WBR5;G3V479;E7ETZ0;E7EMB3	14;52;14;14;14;15	-0.424378	-0.137775	NaN	NaN
CALR	Calreticulin	P27797;K7EJB9	159;91	0.0717627	0.221197	NaN	-0.36251
CALR	Calreticulin	P27797;K7EJB9	55;55	-0.600555	-0.0471893	NaN	0.748032
CAMK2G;CAMK2B	Calcium/calmodulin-dependent protein kinase type II subunit gamma;Calcium/calmodulin-dependent protein kinase type II subunit beta	H0Y6G2;Q8WU40;Q13555-10;Q5SWX3;Q13555-3;Q13555-5;Q13555-4;Q13555-7;Q13555-9;Q13555-2;Q13555-8;Q13555;Q13555-6;B7Z1Z6;H7BXS4;Q13554-7;Q13554-4;Q13554-6;Q13554-3;Q13554-8;Q13554-5;Q13554-2;Q13554	25;181;246;246;246;246;246;246;246;246;246;246;246;117;246;246;246;246;246;246;246;246;246	-0.121973	NaN	NaN	NaN
CAMTA1	Calmodulin-binding transcription activator 1	H0YJR7;Q9Y6Y1-2;Q9Y6Y1	1546;1560;126	NaN	NaN	NaN	NaN
CAMTA1	Calmodulin-binding transcription activator 1	H0YJR7;Q9Y6Y1-2;Q9Y6Y1	1548;1562;128	NaN	NaN	NaN	NaN
CAMTA1	Calmodulin-binding transcription activator 1	H0YJR7;Q9Y6Y1-2;Q9Y6Y1	1554;1568;134	NaN	NaN	NaN	NaN
CAMTA1	Calmodulin-binding transcription activator 1	H0YJR7;Q9Y6Y1-2;Q9Y6Y1	1555;1569;135	NaN	NaN	NaN	NaN
CAND1	Cullin-associated NEDD8-dissociated protein 1	Q86VP6;Q86VP6-2	812;644	NaN	NaN	NaN	-1.27313
CAND1	Cullin-associated NEDD8-dissociated protein 1	Q86VP6;Q86VP6-2;H0YH27;Q86VP6-3	255;255;137;98	NaN	NaN	NaN	-0.7607
CAND1	Cullin-associated NEDD8-dissociated protein 1	Q86VP6;Q86VP6-2;F5H6I6	51;51;27	NaN	NaN	NaN	-0.636638
CAND1	Cullin-associated NEDD8-dissociated protein 1	Q86VP6;Q86VP6-2;F5H6I6	55;55;31	NaN	NaN	NaN	-0.632405
CAND1	Cullin-associated NEDD8-dissociated protein 1	Q86VP6;Q86VP6-2	14;14	-0.319496	NaN	0.396269	NaN
CAND1;CAND2	Cullin-associated NEDD8-dissociated protein 1;Cullin-associated NEDD8-dissociated protein 2	Q86VP6;Q86VP6-2;F5H6I6;F8WBB8;O75155-2;O75155	60;60;36;60;60;60	NaN	NaN	NaN	-0.304737
CANX	Calnexin	P27824;B4DGP8;B4E2T8;D6RGY2;D6RFL1;H0Y9H1	525;560;417	-0.15242	0.169155	NaN	-0.728048
CANX	Calnexin	P27824;B4DGP8;B4E2T8	516;551;408	NaN	NaN	NaN	-0.580914
CANX	Calnexin	P27824;B4DGP8;B4E2T8	401;436;293	NaN	NaN	-0.41323	-0.312276
CANX	Calnexin	P27824;B4DGP8;B4E2T8	89;124;58;89;89;89;89	NaN	NaN	-0.56499	-0.0213211
CANX	Calnexin	P27824;B4DGP8;B4E2T8	537;572;429	NaN	NaN	NaN	0.123269
CANX	Calnexin	P27824;B4DGP8;B4E2T8	547;582;439	NaN	-0.750615	-0.737254	0.28889
CANX	Calnexin	P27824;B4DGP8;B4E2T8	458;493;350	NaN	-0.277674	0.266037	0.531169
CANX	Calnexin	P27824;B4DGP8;H0Y9Q7;D6RDP7;D6RB85;D6RAU8;D6RAQ8	87;122;56;87;87;87;87	0.140255	NaN	NaN	NaN
CANX	Calnexin	P27824;B4DGP8;H0Y9Q7;D6RDP7;D6RB85;D6RAU8;D6RAQ8	217;252;109;153;109;100	1.22731	NaN	NaN	NaN
CAP1	Adenylyl cyclase-associated protein 1	Q01518;Q5T0R1;Q5T0R7;Q5T0R6;Q5T0R5;Q5T0R4;Q5T0R3;Q5T0R2	412;411	0.159371	-0.142656	0.24245	-0.0503829
CAP1	Adenylyl cyclase-associated protein 1	Q01518;Q01518-2	37;37;37;37;37;37;37;37	-0.33488	NaN	-0.359416	NaN
CAPG	Macrophage-capping protein	P40121;E7ENU9	243;228;243	NaN	NaN	-0.885446	-0.463947
CAPG	Macrophage-capping protein	P40121;P40121-2;E7ENU9	205;205	0.0422241	NaN	NaN	NaN
CAPN1	Calpain-1 catalytic subunit	P07384	359	-0.583571	NaN	-0.260567	0.613909
CAPN1	Calpain-1 catalytic subunit	P07384	398	-0.948029	NaN	NaN	NaN
CAPN1	Calpain-1 catalytic subunit	P07384	461	-0.500259	NaN	NaN	NaN
CAPN5	Calpain-5	K7EP62;E9PS73;O15484;E7EV01	42;42;42;42	NaN	NaN	-0.641334	NaN
CAPN7	Calpain-7	Q9Y6W3;H7C1B7	495;233;14	-0.938238	NaN	NaN	NaN
CAPN7	Calpain-7	Q9Y6W3;H7C1B7;H7C0F1	503;241;22	-0.520604	NaN	NaN	NaN
CAPN7	Calpain-7	Q9Y6W3;H7C1B7;H7C0F1	320;42	NaN	NaN	NaN	NaN
CAPRIN1	Caprin-1	Q14444-2;Q14444;G3V153;E9PLA9;E9PP31	125;125;44;125;125	0.748032	NaN	0.540424	0.74028
CAPRIN1	Caprin-1	Q14444-2;Q14444;G3V153;E9PLA9	158;158;77;158	-0.108192	NaN	0.110363	NaN
CAPRIN1	Caprin-1	Q14444-2;Q14444;G3V153;E9PLA9;E9PP31	98;98;17;98;98	NaN	NaN	0.391878	NaN
CAPZA1	F-actin-capping protein subunit alpha-1	P52907	118	0.183455	-0.499116	-0.824341	-0.403828
CAPZA2;CAPZA1	F-actin-capping protein subunit alpha-2;F-actin-capping protein subunit alpha-1	P47755;P52907	273;273	-0.0979187	NaN	NaN	-1.02659
CAPZB	F-actin-capping protein subunit beta	B1AK87;P47756-2;B1AK88;P47756	66;78;107;78;66;104;50	NaN	NaN	NaN	-0.639984
CAPZB	F-actin-capping protein subunit beta	B1AK87;P47756-2;B1AK88;P47756	223;235;264;235	-0.406388	-0.447466	-0.0772389	-0.197881
CAPZB	F-actin-capping protein subunit beta	B1AK87;P47756-2;B1AK88;P47756	225;237;266;237	-0.426858	-0.476157	NaN	NaN
CAPZB	F-actin-capping protein subunit beta	B1AK87;P47756-2;B1AK88	247;259;288	0.0702519	0.131326	NaN	NaN
CAPZB	F-actin-capping protein subunit beta	B1AK87;P47756-2;B1AK88;P47756;F6USW4;B1AK85;F6Q0E3	211;223;252;223	NaN	NaN	NaN	NaN
CARD6	Caspase recruitment domain-containing protein 6	Q9BX69	307	NaN	NaN	NaN	NaN
CARM1	Histone-arginine methyltransferase CARM1	Q86X55-1;Q86X55;K7EQA8;Q86X55-2	470;470;38	NaN	NaN	-0.106871	-0.189006
CARM1	Histone-arginine methyltransferase CARM1	Q86X55-1;Q86X55;K7EQB9	227;227;186;227	-0.596078	NaN	NaN	NaN
CASC1	Cancer susceptibility candidate protein 1	G3V2J3;G3V333;Q6TDU7-3;Q6TDU7;F8W8F9	5;5;69;5;11	NaN	NaN	NaN	NaN
CASC1	Cancer susceptibility candidate protein 1	G3V2J3;G3V333;Q6TDU7-3;Q6TDU7;F8W8F9	6;6;70;6;12	NaN	NaN	NaN	NaN
CASC3	Protein CASC3	J3KSY7;O15234	48;161	NaN	NaN	NaN	-0.408991
CASC4	Protein CASC4	Q6P4E1-2;Q6P4E1;Q6P4E1-4	240;240;240	-2.78856	NaN	NaN	NaN
CASC5	Protein CASC5	Q8NG31-3;Q8NG31-4;Q8NG31-2;Q8NG31	631;631;631;657	-0.768568	NaN	NaN	NaN
CASK	Peripheral plasma membrane protein CASK	Q5JS79;Q5JS72;O14936-5;O14936-3;O14936-4;O14936-6;F8W998;O14936-2;H9KV37;O14936	120;257;257;636;642;653;653;665;665;665	0.812457	0.458277	-0.0819802	-0.186525
CASK	Peripheral plasma membrane protein CASK	Q5JS79;Q5JS72;O14936-5;O14936-3;O14936-4;O14936-6;F8W998;O14936-2;H9KV37;O14936;Q5JS74	21;169;169;548;554;554;554;554;554;554;554	0.609944	NaN	0.385044	NaN
CASP2	Caspase-2;Caspase-2 subunit p18;Caspase-2 subunit p13;Caspase-2 subunit p12	P42575;C9JRR9	15;15	NaN	NaN	NaN	NaN
CASP7	Caspase-7;Caspase-7 subunit p20;Caspase-7 subunit p11	P55210;P55210-3;Q5SVL2;P55210-2;Q5SVL1	39;72;39;39;39	NaN	NaN	NaN	-0.384151
CASP8AP2	CASP8-associated protein 2	Q9UKL3	1557	NaN	NaN	NaN	-1.00139
CAST	Calpastatin	B7Z468;P20810-4;E9PCH5;P20810-8;E7EVY3;B7Z574;P20810-2;P20810;P20810-9;P20810-5;E7ESM9;P20810-7;P20810-6;P20810-3;E7ES10;H0Y7F0;H0Y9H6;E9PDE4;F8W7E0;H0YA91	490;403;409;422;430;430;431;444;486;492;505;508;527;326;444;196;202;372;159;167;187	NaN	NaN	NaN	-0.0922787
CAST	Calpastatin	B7Z468;P20810-4;E9PCH5;P20810-8;E7EVY3;B7Z574;P20810-2;P20810;P20810-9;P20810-5;E7ESM9;P20810-7;P20810-6;P20810-3;E7ES10;H0Y7F0;H0Y9H6;E9PDE4;E7EQ12;E7EQA0;H0YD33	580;493;499;512;520;520;521;534;576;582;595;598;617;416;534;286;292;462;249;257;277	-0.102434	NaN	-0.404496	NaN
CAST	Calpastatin	B7Z468;P20810-4;E9PCH5;P20810-8;E7EVY3;B7Z574;P20810-2;P20810;P20810-9;P20810-5;E7ESM9;P20810-7;P20810-6;P20810-3;E7ES10;H0Y7F0;H0Y9H6;E9PDE4;E7EQ12;E7EQA0;H0YD33	489;402;408;421;429;429;430;443;485;491;504;507;526;325;443;195;201;371;158;166;186	NaN	NaN	-0.115191	NaN
CAST	Calpastatin	B7Z468;P20810-4;E9PCH5;P20810-8;E7EVY3;B7Z574;P20810-2;P20810;P20810-9;P20810-5;E7ESM9;P20810-7;P20810-6;P20810-3;E7ES10;H0Y7F0;H0Y9H6;E9PDE4;E7EQ12;E7EQA0;H0YD33	192;105;124;124;132;132;146;146;188;207;207;210;229;41;146;207;224;163;210;97	NaN	NaN	0.247685	NaN
CAST	Calpastatin	D6RBZ8	307;220;226;239;247;247;248;261;303;309;322;325;344;143;261;13;19;189;309;278	-0.693341	-0.762412	NaN	NaN
CAST	Calpastatin	B7Z468;P20810-4;E9PCH5;P20810-8;E7EVY3;B7Z574;P20810-2;P20810;P20810-9;P20810-5;E7ESM9;P20810-7;P20810-6;P20810-3;E7ES10;F8W7E0;H0Y944;H0YA91;E9PSG1;E7EQK6	71	NaN	NaN	NaN	-2.99781
CAV1	Caveolin-1	Q03135	5	0.213876	-0.247885	0.010923	0.0240359
CAV1	Caveolin-1	Q03135;E9PCT5	26	-0.608474	NaN	0.372172	0.308594
CAV1	Caveolin-1;Caveolin	Q03135	30;19	-0.0656269	-0.53843	0.0190614	-0.00140009
CAV1	Caveolin-1;Caveolin	Q03135-2;C9JKI3	47;36	-0.238153	-0.423081	0.0518593	0.147697
CAV1	Caveolin-1;Caveolin	Q03135;E9PCT5;Q03135-2	16;16	-0.238153	-0.423081	0.0518593	0.147697
CAV1	Caveolin-1;Caveolin	Q03135;E9PCT5	8;8	0.0254541	-0.209895	0.134747	0.195726
CAV1	Caveolin-1;Caveolin	Q03135;E9PCT5	39;28	-0.034116	-0.379151	0.162468	0.270708
CAV1	Caveolin-1;Caveolin	Q03135-2;C9JKI3	176;165;145	NaN	NaN	NaN	0.863225
CAV2	Caveolin-2;Caveolin	P51636-3;E9PCT3;P51636	7;7;7	-0.112132	NaN	NaN	NaN
CBR1	Carbonyl reductase [NADPH] 1	P16152	130	NaN	NaN	NaN	-0.168577
CBR1	Carbonyl reductase [NADPH] 1	P16152	148	NaN	-0.897033	NaN	NaN
CBR1	Carbonyl reductase [NADPH] 1	P16152	157	NaN	NaN	NaN	NaN
CBWD6;CBWD1;CBWD5;CBWD2;CBWD3	COBW domain-containing protein 1;COBW domain-containing protein 5;COBW domain-containing protein 2;COBW domain-containing protein 3;COBW domain-containing protein 6	Q4V342;Q9BRT8-4;Q5RIB5;E9PG27;Q6NVZ8;F8WEU0;E7EUZ7;Q4V340;F2Z2T4;Q5RIA9-3;C9JGY1;F5H3X4;B4DNG9;Q9BRT8-3;Q5RIB0;C9J3G2;Q9BRT8;Q8IUF1;Q5RIA9;Q5JTY5;Q4V339	41;41;41;41;41;41;41;41;41;41;41;41;41;41;41;41;41;41;41;41;41	-0.297272	NaN	NaN	NaN
CBX1	Chromobox protein homolog 1	P83916	139;139;143	0.0745054	NaN	-0.742507	-0.194939
CBX1	Chromobox protein homolog 1	P83916	150;150;154	0.411752	-0.477683	0.23952	-0.076402
CBX1	Chromobox protein homolog 1	P83916;J3KS05;B5MD17	43;43;43;43;43	0.0374525	-1.13657	NaN	NaN
CBX1	Chromobox protein homolog 1	P83916;J3KS05;B5MD17	180	NaN	-0.689008	NaN	NaN
CBX1	Chromobox protein homolog 1	P83916;J3KS05;B5MD17;K7ELA4;C9JWS9	72;72;72;72;72	0.461319	NaN	NaN	NaN
CBX1	Chromobox protein homolog 1	P83916;J3KS05;B5MD17;K7ELA4;C9JWS9	181	NaN	NaN	NaN	NaN
CBX3	Chromobox protein homolog 3	Q13185	44;44;44	NaN	NaN	NaN	-0.435319
CBX3	Chromobox protein homolog 3	Q13185	21;21;21	NaN	NaN	NaN	-0.420337
CBX3	Chromobox protein homolog 3	Q13185	34;34;34	0.39594	-0.25159	-0.153254	-0.354501
CBX3	Chromobox protein homolog 3	Q13185	10;10;10	NaN	-0.540128	NaN	0.00345832
CBX3	Chromobox protein homolog 3	Q13185	81	0.777451	-0.115894	0.229342	0.0190614
CBX3	Chromobox protein homolog 3	Q13185;C9JMM0;B8ZZ43	143	2.33594	-0.504223	NaN	0.0216219
CBX3	Chromobox protein homolog 3	Q13185;C9JMM0;B8ZZ43	154	0.174023	-0.661273	-0.0239297	0.0779266
CBX3	Chromobox protein homolog 3	Q13185;C9JMM0;B8ZZ43	159	NaN	-0.274878	-2.64368	NaN
CBX3	Chromobox protein homolog 3	Q13185;C9JMM0;B8ZZ43	52	0.364348	-0.075444	NaN	NaN
CBX3	Chromobox protein homolog 3	Q13185;C9JMM0;B8ZZ43	13;13;13	NaN	NaN	NaN	NaN
CBX3	Chromobox protein homolog 3	Q13185;C9JMM0;B8ZZ43	14;14;14	NaN	NaN	NaN	NaN
CBX3	Chromobox protein homolog 3	Q13185;C9JMM0;B8ZZ43	18;18;18	NaN	NaN	NaN	NaN
CBX3	Chromobox protein homolog 3	Q13185;C9JMM0;B8ZZ43	20;20;20	NaN	NaN	NaN	NaN
CBX4	E3 SUMO-protein ligase CBX4	O00257	365	NaN	NaN	NaN	-0.252484
CBX4	E3 SUMO-protein ligase CBX4	O00257	278	0.0129262	NaN	NaN	-0.00489904
CBX5	Chromobox protein homolog 5	P45973	125	0.260026	-0.148241	0.169797	-0.543951
CBX5	Chromobox protein homolog 5	P45973	143	NaN	NaN	NaN	-0.536461
CBX5	Chromobox protein homolog 5	P45973	184	0.229957	-0.504141	-0.221977	0.114767
CBX5	Chromobox protein homolog 5	P45973	154	0.163628	-0.525081	0.359071	0.139469
CBX5	Chromobox protein homolog 5	P45973	102	0.727528	-0.187444	NaN	0.251204
CBX5	Chromobox protein homolog 5	P45973	42;42	0.210514	-0.644623	-0.230042	NaN
CBX5	Chromobox protein homolog 5	P45973	55;55	NaN	NaN	-0.074988	NaN
CBX5	Chromobox protein homolog 5	P45973	159	NaN	NaN	0.0780633	NaN
CBX5	Chromobox protein homolog 5	P45973;F8VNY3	104	0.721504	-0.37357	0.257976	NaN
CBX5	Chromobox protein homolog 5	P45973;F8VNY3	186	1.22225	0.550704	NaN	NaN
CBX5	Chromobox protein homolog 5	P45973;F8VNY3	40;40	-0.231396	NaN	NaN	NaN
CC2D1A	Coiled-coil and C2 domain-containing protein 1A	Q6P1N0-2;Q6P1N0;K7EMP1	611;611;66	NaN	NaN	NaN	-0.115019
CC2D2A	Coiled-coil and C2 domain-containing protein 2A	H0Y941;Q9P2K1	708;1265	-1.00883	NaN	NaN	NaN
CC2D2A	Coiled-coil and C2 domain-containing protein 2A	H0Y941;Q9P2K1	659;1216	-0.702116	NaN	NaN	NaN
CCAR1	Cell division cycle and apoptosis regulator protein 1	Q8IX12-2;Q8IX12	997;1012	NaN	NaN	NaN	0.0732718
CCAR1	Cell division cycle and apoptosis regulator protein 1	Q8IX12-2;Q8IX12	1039;1054	-0.000375149	NaN	NaN	NaN
CCDC102A	Coiled-coil domain-containing protein 102A	Q96A19	429	NaN	NaN	NaN	NaN
CCDC104	Coiled-coil domain-containing protein 104	B5MCA1;Q96G28;Q96G28-2;B5MC35;B5MD16	274;303;328	-0.0414171	NaN	NaN	-0.228469
CCDC104	Coiled-coil domain-containing protein 104	B5MCA1;Q96G28;Q96G28-2;B5MC35;B5MD16	63;63;88;63;63	NaN	NaN	NaN	0.00259452
CCDC104	Coiled-coil domain-containing protein 104	B5MCA1;Q96G28;Q96G28-2	285;314;339	NaN	NaN	-0.316241	0.0231844
CCDC104	Coiled-coil domain-containing protein 104	B5MCA1;Q96G28;Q96G28-2	116;116;141;116;116	-0.90809	NaN	-0.150145	NaN
CCDC104	Coiled-coil domain-containing protein 104	B5MCA1;Q96G28;Q96G28-2	155;155;180;155;155	-0.159734	-0.504571	NaN	NaN
CCDC104	Coiled-coil domain-containing protein 104	B5MCA1;Q96G28;B5MC35;B5MD16	89;89;114;89;89	0.308244	-0.488512	NaN	NaN
CCDC104	Coiled-coil domain-containing protein 104	B5MCA1;Q96G28;Q96G28-2;B5MC35;B5MD16	293;322;347	-0.657331	NaN	NaN	NaN
CCDC104	Coiled-coil domain-containing protein 104	B5MCA1;Q96G28;Q96G28-2;B5MC35;B5MD16	36;36;36;36	-0.346867	NaN	NaN	NaN
CCDC104	Coiled-coil domain-containing protein 104	B5MCA1;Q96G28;Q96G28-2;B5MC35;B5MD16	70;70;95;70;70	0.140124	NaN	NaN	NaN
CCDC117	Coiled-coil domain-containing protein 117	B7Z820;Q8IWD4-2;B7Z2V1;B7Z860;Q8IWD4	80;103;137;194;212	NaN	-2.43854	NaN	NaN
CCDC121	Coiled-coil domain-containing protein 121	Q6ZUS5;Q6ZUS5-2	176;338	-3.40347	NaN	NaN	NaN
CCDC121	Coiled-coil domain-containing protein 121	Q6ZUS5;Q6ZUS5-2	181;343	-3.40347	NaN	NaN	NaN
CCDC121	Coiled-coil domain-containing protein 121	Q6ZUS5;Q6ZUS5-2	185;347	-3.40347	NaN	NaN	NaN
CCDC122	Coiled-coil domain-containing protein 122	Q5T0U0;Q5T0U0-2;B7ZMJ0	5;5;5	NaN	NaN	NaN	NaN
CCDC124	Coiled-coil domain-containing protein 124	Q96CT7	197	NaN	NaN	NaN	NaN
CCDC132;DKFZp313I2429;FLJ20097	Coiled-coil domain-containing protein 132	Q96JG6-3;Q96JG6;Q5JPD9;B4DS55;Q75N11;H0Y7Q2	552;582;393;302;313;369	NaN	NaN	NaN	NaN
CCDC136	Coiled-coil domain-containing protein 136	H7C4R2;Q96JN2;Q96JN2-4	872;995;995	NaN	NaN	NaN	NaN
CCDC136	Coiled-coil domain-containing protein 136	H7C4R2;Q96JN2;Q96JN2-4	874;997;997	NaN	NaN	NaN	NaN
CCDC136	Coiled-coil domain-containing protein 136	H7C4R2;Q96JN2;Q96JN2-4	875;998;998	NaN	NaN	NaN	NaN
CCDC136	Coiled-coil domain-containing protein 136	H7C4R2;Q96JN2;Q96JN2-4	878;1001;1001	NaN	NaN	NaN	NaN
CCDC14	Coiled-coil domain-containing protein 14	C9JSI8;Q49A88-4;Q49A88-2;Q49A88-3;Q49A88-6;J3QT39;Q49A88	115;189;189;229;348;370;389	0.0794293	NaN	-0.0245019	-0.357973
CCDC147	Coiled-coil domain-containing protein 147	Q9H4Y4;Q5T655	17;395	NaN	-2.10389	NaN	NaN
CCDC147	Coiled-coil domain-containing protein 147	Q9H4Y4;Q5T655	24;402	NaN	-2.10389	NaN	NaN
CCDC18	Coiled-coil domain-containing protein 18	Q5T9S2;E9PDA0;Q5T9S5-2;E9PFB9;G3V388;Q5T9S5;J3KP97	377;457;701;702;820;701;755	NaN	NaN	NaN	NaN
CCDC18	Coiled-coil domain-containing protein 18	Q5T9S2;E9PDA0;Q5T9S5-2;E9PFB9;G3V388;Q5T9S5;J3KP97	378;458;702;703;821;702;756	NaN	NaN	NaN	NaN
CCDC18	Coiled-coil domain-containing protein 18	Q5T9S2;E9PDA0;Q5T9S5-2;E9PFB9;G3V388;Q5T9S5;J3KP97	382;462;706;707;825;706;760	NaN	NaN	NaN	NaN
CCDC18	Coiled-coil domain-containing protein 18	Q5T9S2;E9PDA0;Q5T9S5-2;E9PFB9;G3V388;Q5T9S5;J3KP97	383;463;707;708;826;707;761	NaN	NaN	NaN	NaN
CCDC18	Coiled-coil domain-containing protein 18	Q5T9S2;E9PDA0;Q5T9S5-2;E9PFB9;G3V388;Q5T9S5;J3KP97	388;468;712;713;831;712;766	NaN	NaN	NaN	NaN
CCDC41	Centrosomal protein of 83 kDa	F8VYN8;Q9Y592-2;Q9Y592;J3KNW7	311;278;303;311	-4.19829	NaN	NaN	NaN
CCDC42	Coiled-coil domain-containing protein 42A	Q96M95	309	NaN	NaN	NaN	NaN
CCDC47	Coiled-coil domain-containing protein 47	Q96A33-2;Q96A33	351;351	NaN	0.0703893	-0.215362	-0.580742
CCDC47	Coiled-coil domain-containing protein 47	Q96A33-2;Q96A33	189;189	0.336512	0.176961	-0.287395	-0.166276
CCDC47	Coiled-coil domain-containing protein 47	Q96A33-2;Q96A33;J3QR89	419;419;15	NaN	-0.601518	NaN	NaN
CCDC50	Coiled-coil domain-containing protein 50	Q8IVM0	10;10	NaN	NaN	-0.738096	-0.338542
CCDC50	Coiled-coil domain-containing protein 50	Q8IVM0;Q8IVM0-2	181;357	NaN	NaN	-0.371292	-0.290233
CCDC50	Coiled-coil domain-containing protein 50	Q8IVM0;Q8IVM0-2	129;129	NaN	NaN	-0.315864	-0.185228
CCDC50	Coiled-coil domain-containing protein 50	Q8IVM0;Q8IVM0-2	152	0.498353	-0.226594	-0.391494	-0.171271
CCDC50	Coiled-coil domain-containing protein 50	Q8IVM0;Q8IVM0-2	157;333	0.547943	-0.217541	-0.491409	-0.125353
CCDC50	Coiled-coil domain-containing protein 50	Q8IVM0;Q8IVM0-2	68;68	-0.253189	NaN	NaN	-0.0490688
CCDC50	Coiled-coil domain-containing protein 50	Q8IVM0;Q8IVM0-2	240;416	NaN	NaN	-0.81165	NaN
CCDC50	Coiled-coil domain-containing protein 50	Q8IVM0;Q8IVM0-2	94;94	NaN	NaN	-0.224385	NaN
CCDC50	Coiled-coil domain-containing protein 50	Q8IVM0;Q8IVM0-2	119;119	0.424707	-0.238953	-0.196988	NaN
CCDC50	Coiled-coil domain-containing protein 50	Q8IVM0;Q8IVM0-2	214;390	0.302875	0.0482362	NaN	NaN
CCDC50	Coiled-coil domain-containing protein 50	Q8IVM0;Q8IVM0-2	78;78	NaN	NaN	NaN	NaN
CCDC57	Coiled-coil domain-containing protein 57	J3KSU5	9	NaN	NaN	NaN	-5.43721
CCDC6	Coiled-coil domain-containing protein 6	Q16204	266	NaN	NaN	-0.549768	-0.145254
CCDC65	Coiled-coil domain-containing protein 65	F8VR42;Q8IXS2;Q8IXS2-2	150;253;253	NaN	NaN	-2.55249	NaN
CCDC65	Coiled-coil domain-containing protein 65	F8VR42;Q8IXS2;Q8IXS2-2	153;256;256	NaN	NaN	-2.55249	NaN
CCDC65	Coiled-coil domain-containing protein 65	F8VR42;Q8IXS2;Q8IXS2-2	160;263;263	NaN	NaN	-2.55249	NaN
CCDC65	Coiled-coil domain-containing protein 65	F8VR42;Q8IXS2;Q8IXS2-2	161;264;264	NaN	NaN	-2.55249	NaN
CCDC71	Coiled-coil domain-containing protein 71	Q8IV32	85	NaN	-0.55926	NaN	-0.7427
CCDC71L	Coiled-coil domain-containing protein 71L	Q8N9Z2	61;61	NaN	NaN	-0.0415953	-0.175289
CCDC71L	Coiled-coil domain-containing protein 71L	Q8N9Z2;Q8N9Z2-2	96	NaN	-0.553617	-0.146787	-0.151891
CCDC71L	Coiled-coil domain-containing protein 71L	Q8N9Z2;Q8N9Z2-2	54;54	-0.657764	-0.4197	NaN	-0.0797067
CCDC77	Coiled-coil domain-containing protein 77	Q9BR77-2;Q9BR77	408;440	-0.472489	NaN	NaN	-0.505533
CCDC79	Coiled-coil domain-containing protein 79	J3KTG9;Q8NA31	620;667	NaN	-0.517978	NaN	NaN
CCDC85B	Coiled-coil domain-containing protein 85B	Q15834	119	-0.227168	NaN	-0.508239	NaN
CCDC86	Coiled-coil domain-containing protein 86	Q9H6F5	197	NaN	NaN	NaN	-1.04252
CCDC93	Coiled-coil domain-containing protein 93	F8W9X7;Q567U6	600;601	NaN	NaN	NaN	-0.387638
CCND1	G1/S-specific cyclin-D1	P24385	96	NaN	NaN	0.00547185	-0.251212
CCND1	G1/S-specific cyclin-D1	P24385	95	0.437441	1.7243	-0.0286312	-0.23897
CCNDBP1	Cyclin-D1-binding protein 1	O95273;B4DHB5;O95273-3;O95273-2;O95273-4	179;18;51;179;51	NaN	NaN	NaN	0.779386
CCNDBP1	Cyclin-D1-binding protein 1	O95273;B4DHB5;O95273-3	310;149;182	NaN	NaN	-1.30319	NaN
CCNG1	Cyclin-G1	E7ERZ1	11	NaN	NaN	NaN	NaN
CCNG1	Cyclin-G1	E7ERZ1	16	NaN	NaN	NaN	NaN
[truncated: 11,068 more rows]
