# Supplementary material for: DNA damage-induced histone H1 ubiquitylation is mediated by HUWE1 and stimulates the RNF8-RNF168 pathway
Source: Sci Rep. 2017 Nov 10;7:15353. doi: 10.1038/s41598-017-15194-y (PMC5681673; doi:10.1038/s41598-017-15194-y)
Supplement: Supplementary file 4 — Supplemental Table S [file 41598_2017_15194_MOESM4_ESM.xlsx]

## Sheet: Table legend
di-Gly IP after UV irradiation in XP2OS cells (L) and GFP-XPA expressing XP2OS cells (H)
Protein groups:
Gene names: Name of gene
Protein names: Name of protein
Protein accesion numbers: All different identifiers that protein is associated with
GlyGly (K) site positions: Amino acid numbers of identified diGly sites within the protein
GFP-XPA/- SILAC ratio: Average of the normalized heavy(GFP-XPA)/Light(XPA-/-) SILAC ratio from 3 independent experiments analyzed together
GlyGly (K) sites:
Gene names: Names of genes in which GlyGly site is identified
Protein names: Names of proteins in which GlyGly site is identified
Protein accesion numbers: The different identifiers that protein, in which GlyGly site is identified, is associated with
diGly (K) site position: Amino acid number of identified diGly sites within the protein
Log2 SILAC GFP-XPA/-: Log 2 of the average normalized heavy(GFP-XPA)/Light(XPA-/-)
Modification specific peptides:
Gene Names: Name of the gene that peptide is associated with
Protein Names: Name of the protein that the peptide originated from
Protein accesion numbers: The different identifiers of the protein from which the peptide originates
Peptide sequence: Amino acid sequence of the identified peptide
Modifications: List of modifications identified within the peptide.
Log2 SILAC GFP-XPA/- pooled: Log 2 of the normalized heavy(GFP-XPA)/Light(XPA-/-)

## Sheet: Protein groups
Gene names	Protein names	Protein accesion numbers	GlyGly (K) site positions	GFP-XPA/- SILAC ratio
2017-09-02	Septin-2	B5MCX3;Q15019;Q15019-2;C9J2Q4;C9IY94;C9IZU3;C9JQJ4;C9J938;H7C310;C9JB25;B5MD47;C9JZI2;H7C2Y0;C9JFT1;F8WB65		0.68243
2017-09-07	Septin-7	H0Y3Y4;H0YFF6;Q16181-2;E7ES33;E7EPK1;Q16181;G3V1Q4;F5GZE5;O43236-5;J3QRT6;J3KSZ7;Q6ZU15;O43236-2;O43236-3;O43236;O43236-4	67;197;213	0.763
2017-09-10	Septin-10	C9JEW2;C9JNR7;E7EW69;Q9P0V9;E7EX04;Q9P0V9-2;B5ME97		NaN
AAMDC	Mth938 domain-containing protein	Q9H7C9;E9PNP3;E9PR47		0.99821
AAMP	Angio-associated migratory cell protein	C9JTS3;C9JG97;Q13685;C9JEH3		NaN
AARS	Alanine--tRNA ligase, cytoplasmic	P49588;H3BPK7		1.0347
AARSD1;PTGES3L-AARSD1	Alanyl-tRNA editing protein Aarsd1	K7EQ85;L7N2F4;Q9BTE6;C9J5N1;Q9BTE6-2;Q9BTE6-3		1.0715
AASDHPPT	L-aminoadipate-semialdehyde dehydrogenase-phosphopantetheinyl transferase	Q9NRN7	263	0.85149
AATF	Protein AATF	Q9NY61		NaN
ABCC1	Multidrug resistance-associated protein 1	P33527-8;P33527-6;P33527-7;P33527-5;I3L4X2;P33527-4;P33527-2;P33527-3;P33527;P33527-9		NaN
ABCC10	Multidrug resistance-associated protein 7	Q5T3U5-2;Q5T3U5	816	NaN
ABCF1	ATP-binding cassette sub-family F member 1	Q8NE71-2;Q8NE71;H0YGW7;Q5STZ7;Q5STZ8		1.2258
ABHD16B	Abhydrolase domain-containing protein 16B	Q9H3Z7		NaN
ABHD17A	Alpha/beta hydrolase domain-containing protein 17A	Q96GS6-3;Q96GS6;Q96GS6-2;Q96GS6-4;K7EQ25	92;226	1.014
ABHD17B	Alpha/beta hydrolase domain-containing protein 17B	Q5VST6;Q5VST6-2	206;207	NaN
ABHD17C	Alpha/beta hydrolase domain-containing protein 17C	H0YN98;Q6PCB6	13	NaN
ABR	Active breakpoint cluster region-related protein	I3L0R7;B7Z683;Q12979-4;Q12979-2;Q12979		NaN
ACAD9	Acyl-CoA dehydrogenase family member 9, mitochondrial	Q9H845;H0Y8Z9		1.0271
ACADM	Medium-chain specific acyl-CoA dehydrogenase, mitochondrial	B7Z9I1;P11310;P11310-2;Q5T4U5;E9PJM9;B4DJE7		1.0159
ACADVL	Very long-chain specific acyl-CoA dehydrogenase, mitochondrial	P49748-2;P49748;P49748-3;J3QKU9;J3QRJ8;K7EQP4;G3V1M7		0.73897
ACAT1	Acetyl-CoA acetyltransferase, mitochondrial	E9PRQ6;G3XAB4;P24752;H0YEL7		1.533
ACAT2	Acetyl-CoA acetyltransferase, cytosolic	Q9BWD1;B7Z233		0.84473
ACBD5	Acyl-CoA-binding domain-containing protein 5	Q5T8E0;Q5T8D3-4;Q5T8D3-2;Q5T8D3-3;Q5T8D3	276	NaN
ACLY	ATP-citrate synthase	P53396-2;P53396;B4E3P0;K7ESG8	4;620	0.99094
ACO2	Aconitate hydratase, mitochondrial	Q99798;A2A274		NaN
ACOT13	Acyl-coenzyme A thioesterase 13	Q9NPJ3-2;Q9NPJ3		NaN
ACOT7	Cytosolic acyl coenzyme A thioester hydrolase	B4DUX0;K7EKP8;O00154-6;O00154-4;O00154-5;O00154-7;O00154;O00154-2;O00154-3;F5GWE2		1.4212
ACOT9	Acyl-coenzyme A thioesterase 9, mitochondrial	Q9Y305-3;Q9Y305-2;Q9Y305;Q9Y305-4		NaN
ACP1	Low molecular weight phosphotyrosine protein phosphatase	F2Z2Q9;G5E9R5;D3YTI2;B5MCC7;P24666-3;P24666-2;P24666		0.64252
ACSF2	Acyl-CoA synthetase family member 2, mitochondrial	B4DUF5;E9PF16;B4DHT5;Q96CM8;B4DFQ6		1.0372
ACSL3	Long-chain-fatty-acid--CoA ligase 3	O95573;H7C260		0.65156
ACSL4	Long-chain-fatty-acid--CoA ligase 4	O60488-2;O60488;H0Y9A0	313;495;620	0.56763
ACTA1;ACTC1;ACTG2;ACTA2	Actin, alpha skeletal muscle;Actin, alpha cardiac muscle 1;Actin, gamma-enteric smooth muscle;Actin, aortic smooth muscle	P68133;P68032;Q5T8M8;A6NL76;P63267;P62736;F8WB63;B8ZZJ2;C9JFL5;F6UVQ4;F6QUT6	63;317;328;330	0.91668
ACTBL2	Beta-actin-like protein 2	Q562R1		0.74078
ACTG1		K7EM38	61	NaN
ACTL6B;ACTL6A	Actin-like protein 6B;Actin-like protein 6A	O96019-2;O94805;O96019		0.86877
ACTN1	Alpha-actinin-1	P12814-2;P12814;P12814-3;B7TY16;H9KV75;G3V2N5;G3V2W4;P35609;B2RCS5;Q08043;H0YJW3;H7C5W8;H0YJ11;G3V5M4;G3V2X9;D6RH00;G3V380;G3V2E8;B7Z4P8	31	1.2276
ACTN4	Alpha-actinin-4	O43707;D6PXK4;F5GXS2;H7C144;K7EJH8;K7EP19	50	1.1217
ACTR1A	Alpha-centractin	F5H3I4;B4DXP9;R4GMT0;P61163;P42025	156	1.1754
ACTR2	Actin-related protein 2	P61160;P61160-2;F5H6T1	46;118	0.86991
ACTR3;ACTR3B	Actin-related protein 3;Actin-related protein 3B	F5H3P5;B4DXW1;P61158;Q9P1U1-2;Q9P1U1;Q9P1U1-3		0.85045
ADAM9	Disintegrin and metalloproteinase domain-containing protein 9	Q13443	741	NaN
ADAR	Double-stranded RNA-specific adenosine deaminase	P55265-5;P55265;P55265-4;E7ENU4;P55265-3;H0YCK3;P55265-2		0.91047
ADCY3	Adenylate cyclase type 3	B3KT86;O60266	465	1.2337
ADK	Adenosine kinase	P55263-3;P55263-4;P55263-2;P55263		NaN
ADNP	Activity-dependent neuroprotector homeobox protein	Q9H2P0		0.99796
ADPRHL2	Poly(ADP-ribose) glycohydrolase ARH3	Q9NX46		0.97264
ADRM1	Proteasomal ubiquitin receptor ADRM1	Q16186	21;34;390	0.87521
ADSL	Adenylosuccinate lyase	P30566-2;P30566;E7ERF4		NaN
ADSS	Adenylosuccinate synthetase isozyme 2	P30520		NaN
AGFG1	Arf-GAP domain and FG repeat-containing protein 1	C9J2I0;P52594-2;B8ZZY2;P52594-3;P52594;P52594-4		0.82231
AHCY	Adenosylhomocysteinase	P23526;P23526-2	186	1.0607
AHCYL1;AHCYL2	Putative adenosylhomocysteinase 2;Adenosylhomocysteinase;Putative adenosylhomocysteinase 3	O43865;O43865-2;Q96HN2-4;Q96HN2-3;D7UEQ7;H0Y8B3;F8W7N8;Q96HN2-2;Q96HN2		0.83447
AHNAK	Neuroblast differentiation-associated protein AHNAK	Q09666;E9PQE3;E9PJZ0;E9PKR9;E9PJC6;E9PLK4;Q09666-2	2322;3330;3363;4859;4905;5144	0.93899
AHSA1	Activator of 90 kDa heat shock protein ATPase homolog 1	B4DUR9;O95433;G3V3W9;H0YJU2;G3V438;H0YJG7		NaN
AIFM1	Apoptosis-inducing factor 1, mitochondrial	O95831-5;E9PMA0;O95831-2;O95831-3;O95831		0.76015
AIM1	Absent in melanoma 1 protein	Q9Y4K1		NaN
AIMP1	Aminoacyl tRNA synthase complex-interacting multifunctional protein 1;Endothelial monocyte-activating polypeptide 2	Q12904;Q12904-2	312	NaN
AIMP2	Aminoacyl tRNA synthase complex-interacting multifunctional protein 2	A8MU58;F8W950;Q13155		0.90104
AIP	AH receptor-interacting protein;Peptidyl-prolyl cis-trans isomerase	O00170;E9PPD7;E9PMH2		0.81635
AK1	Adenylate kinase isoenzyme 1	P00568;Q5T9B7		0.73908
AK3	GTP:AMP phosphotransferase AK3, mitochondrial	Q9UIJ7-3;Q9UIJ7		NaN
AKAP12	A-kinase anchor protein 12	Q02952-3;Q02952-2;Q02952		0.6793
AKAP2	A-kinase anchor protein 2	Q9Y2D5;Q9Y2D5-5;Q9Y2D5-7;Q9Y2D5-6;Q9Y2D5-4;C9JVY5		1.3805
AKR1B1	Aldose reductase	P15121;E9PEF9;E9PCX2;C9JRZ8-2;C9JRZ8	263	0.83308
AKR1C1;AKR1C3;AKR1C2;AKR1C4	Aldo-keto reductase family 1 member C1;Aldo-keto reductase family 1 member C3;Aldo-keto reductase family 1 member C4;Aldo-keto reductase family 1 member C2	Q04828;P42330;B4DL37;A6NHU4;H0Y804;B4DK69;P17516;P52895		0.25733
AKR7A2;AKR7L	Aflatoxin B1 aldehyde reductase member 2;Aflatoxin B1 aldehyde reductase member 4	H3BLU7;O43488;Q8NHP1		0.79745
ALCAM	CD166 antigen	F5GXJ9;Q13740-2;Q13740;Q6ZS95;H7C543	521;522	0.64246
ALDH16A1	Aldehyde dehydrogenase family 16 member A1	F8WBH3;F5H4B6;Q8IZ83-3;Q8IZ83		NaN
ALDH18A1	Delta-1-pyrroline-5-carboxylate synthase;Glutamate 5-kinase;Gamma-glutamyl phosphate reductase	P54886-2;P54886		0.94378
ALDH7A1	Alpha-aminoadipic semialdehyde dehydrogenase	P49419-2;F8VS02;P49419-4;P49419;H0YHM6;P49419-3		0.86583
ALDH9A1	4-trimethylaminobutyraldehyde dehydrogenase	P49189;B4DXY7		1.8006
ALDOA	Fructose-bisphosphate aldolase A;Fructose-bisphosphate aldolase	P04075;H3BQN4;J3KPS3;P04075-2;H3BUH7;H3BPS8;H3BMQ8;H3BR04;H3BR68;H3BU78;P09972	13;14;28;42;111;322	0.56487
ALYREF	THO complex subunit 4	Q86V81;E9PB61		1.0891
AMOTL2	Angiomotin-like protein 2	Q9Y2J4-3;Q9Y2J4;Q9Y2J4-2;Q9Y2J4-4;D6RIC7;D6RBK2;D6RJA4;D6RF61;D6RCL7	347	0.73826
ANAPC1	Anaphase-promoting complex subunit 1	Q9H1A4	245	NaN
ANAPC5	Anaphase-promoting complex subunit 5	F5GY68;Q9UJX4-2;H0YFB5;Q9UJX4-3;F5H0F9;Q9UJX4	190	NaN
ANAPC7	Anaphase-promoting complex subunit 7	Q9UJX3-2;Q9UJX3	263;264	NaN
ANKFY1	Ankyrin repeat and FYVE domain-containing protein 1	Q9P2R3;Q9P2R3-2;Q9P2R3-4	858	1.021
ANKRD13A	Ankyrin repeat domain-containing protein 13A	Q8IZ07;H0YIN8;F8VXL4	27;127;217;239;257;279	1.2236
ANKRD20A8P	Ankyrin repeat domain-containing protein 20B	Q5CZ79-2;Q5CZ79	273	NaN
ANKRD23	Ankyrin repeat domain-containing protein 23	Q86SG2-2;Q86SG2		NaN
ANKRD44	Serine/threonine-protein phosphatase 6 regulatory ankyrin repeat subunit B	H7C3P1;H7C209;Q8N8A2-4;H7BXV4;J3KN93;Q8N8A2;Q8N8A2-2		NaN
ANLN	Actin-binding protein anillin	Q9NQW6-2;Q9NQW6;H7C1K5;H7C3S1		0.66918
ANO6	Anoctamin-6	Q4KMQ2-3;Q4KMQ2;Q4KMQ2-4;Q4KMQ2-2		NaN
ANP32A	Acidic leucine-rich nuclear phosphoprotein 32 family member A	H0YN26;P39687;Q5T6W8;O43423;H7BZ09;O95626		1.0424
ANP32E	Acidic leucine-rich nuclear phosphoprotein 32 family member E	E9PPH5;Q9BTT0-3;Q9BTT0;Q5TB19;E9PLC4	49;63	1.1065
ANTXR1	Anthrax toxin receptor 1	Q9H6X2;Q9H6X2-3;Q9H6X2-4;Q9H6X2-2	419	1.3611
ANTXR2	Anthrax toxin receptor 2	P58335-2;J3KPY9;P58335-4;P58335	268	2.294
ANXA1	Annexin A1	P04083;Q5T3N1;Q5T3N0	90;166;214;274	0.99199
ANXA11	Annexin;Annexin A11	B4DVE7;P50995		0.8866
ANXA2;ANXA2P2	Annexin A2;Annexin;Putative annexin A2-like protein	P07355;P07355-2;H0YN42;H0YMD0;H0YMU9;A6NMY6;H0YKS4;H0YM50;H0YMM1;H0YNP5;H0YKZ7;H0YLV6;H0YMT9;H0YKX9;H0YN28;H0YL33;H0YKV8;H0YKL9;H0YMW4;H0YMD9;H0YNA0;H0YNB8;H0YKN4;H0YN52;H0YLE2	49;115;324	1.0855
ANXA4	Annexin;Annexin A4	B4DDF9;Q6P452;P09525		1.3116
ANXA5	Annexin A5;Annexin	P08758;D6RBL5;D6RBE9;E9PHT9;D6RCN3		1.4715
ANXA6	Annexin;Annexin A6	P08133-2;A6NN80;P08133;E5RK69;E7EMC6;E5RK63;E5RJF5;E5RI05;E5RFF0;H0YC77;E5RIU8;E5RJR0	70	2.5325
ANXA7	Annexin;Annexin A7	B4DT77;P20073-2;P20073		1.3198
AP1B1	AP-1 complex subunit beta-1	Q10567-4;Q10567-3;Q10567-2;Q10567;C9J1E7;K7ERB2;K7EJX1;K7EN71;K7EJ01;H7C034		0.73561
AP1G1	AP-1 complex subunit gamma-1	O43747;O43747-2;J3KQU9;B3KXW5;B4DGE1;H3BR36;H3BUN9;H3BNR4		0.96612
AP1M1;AP1M2	AP-1 complex subunit mu-1;AP-1 complex subunit mu-2	K7EJL1;B4DDG7;E7ENJ6;Q9BXS5;Q9BXS5-2;K7EK69;K7ERH5;K7EL08;Q9Y6Q5;Q9Y6Q5-2	157;328	1.4304
AP2A1	AP-2 complex subunit alpha-1	O95782-2;O95782;M0R2D9;E9PR62		0.73637
AP2A2	AP-2 complex subunit alpha-2	O94973;O94973-2;O94973-3	631	0.96637
AP2B1	AP-2 complex subunit beta	Q7Z451;K7EJT8;P63010;P63010-2		0.95261
AP2M1	AP-2 complex subunit mu	Q96CW1-2;Q96CW1;E9PFW3;C9JTK4;C9JGT8;C9JJ47	222	0.96045
AP2S1	AP-2 complex subunit sigma	P53680;M0R0N4;M0QYZ2;P53680-2;M0QZ21		0.90778
AP3B1;AP3B2	AP-3 complex subunit beta-1;AP-3 complex subunit beta-2	E5RJ68;O00203;Q13367;B7ZKS0;F5GYB0;F5GWU4;B7ZKR7		1.1021
AP3D1	AP-3 complex subunit delta-1	O14617-3;E7EMM2;O14617-4;O14617-2;G5E988;O14617;O14617-5		NaN
AP3S1	AP-3 complex subunit sigma-1	Q92572;F5H459	166	0.86316
APBB1IP	Amyloid beta A4 precursor protein-binding family B member 1-interacting protein	Q7Z5R6		NaN
APC	Adenomatous polyposis coli protein	P25054-2;P25054		0.67041
APEH	Acylamino-acid-releasing enzyme	P13798;C9JIF9;H7C393;C9JLK2;H7C1U0		0.80638
APEX1	DNA-(apurinic or apyrimidinic site) lyase;DNA-(apurinic or apyrimidinic site) lyase, mitochondrial	G3V3M6;P27695;G3V3C7;G3V5Q1;G3V5D9;G3V5M0;G3V359;H7C4A8;G3V3Y6		1.1601
APEX2	DNA-(apurinic or apyrimidinic site) lyase 2	Q9UBZ4	371	0.4977
API5	Apoptosis inhibitor 5	Q9BZZ5-1;Q9BZZ5-3;Q9BZZ5-5;Q9BZZ5-2;G3V1C3;B4E283;Q9BZZ5;H0YER7		1.179
APIP	Methylthioribulose-1-phosphate dehydratase	Q96GX9;J3KN82		NaN
APOBEC3C	DNA dC->dU-editing enzyme APOBEC-3C	Q9NRW3		NaN
APOBEC3G	DNA dC->dU-editing enzyme APOBEC-3G	Q9HC16		0.97209
APOL2	Apolipoprotein L2	Q9BQE5;J3KQL8	193	0.82911
APRT	Adenine phosphoribosyltransferase	H3BSW3;P07741-2;H3BQF1;H3BQZ9;H3BQB1;P07741		NaN
ARCN1	Coatomer subunit delta	P48444;B0YIW6;P48444-2		1.077
ARF1;ARF3	ADP-ribosylation factor 1;ADP-ribosylation factor 3	P84077;P61204;B7ZB63;F5H423;F5H0C7;H0YGG7		0.99458
ARF4	ADP-ribosylation factor 4	C9JPM4;P18085;C9JAK5		0.94018
ARF6	ADP-ribosylation factor 6	P62330		NaN
ARFGEF3	Brefeldin A-inhibited guanine nucleotide-exchange protein 3	Q5TH69		NaN
ARHGAP1	Rho GTPase-activating protein 1	E9PNR6;H0YE29;Q07960		NaN
ARHGAP21	Rho GTPase-activating protein 21	Q5JSD8;H0Y468;Q5T5U3		1.2194
ARHGAP29	Rho GTPase-activating protein 29	F8VWZ8;Q52LW3;Q52LW3-2	170;477	1.2458
ARHGDIA	Rho GDP-dissociation inhibitor 1	J3KRE2;P52565;J3KTF8;J3QQX2;J3KS60;P52565-2;J3KRY1	92	1.0686
ARHGDIB	Rho GDP-dissociation inhibitor 2	F5H2R5;F5H6Q0;F5H3P3;P52566;H0YGX7		1.7678
ARHGEF1	Rho guanine nucleotide exchange factor 1	Q92888-2;Q92888;Q92888-3;Q6NX52;M0QZR4		NaN
ARID2	AT-rich interactive domain-containing protein 2	Q68CP9-3;Q68CP9		NaN
ARL1	ADP-ribosylation factor-like protein 1	B4DZG7;B4DWW1;P40616;F8VYN9		1.1188
ARL15	ADP-ribosylation factor-like protein 15	Q9NXU5	157	NaN
ARL2	ADP-ribosylation factor-like protein 2	P36404-2;P36404	71	NaN
ARL2BP	ADP-ribosylation factor-like protein 2-binding protein	H3BU49;Q9Y2Y0-2;Q9Y2Y0		NaN
ARL3	ADP-ribosylation factor-like protein 3	P36405		NaN
ARL8A	ADP-ribosylation factor-like protein 8A	Q96BM9	141	1.7643
ARL8B	ADP-ribosylation factor-like protein 8B	Q9NVJ2	141	1.2638
ARPC1A	Actin-related protein 2/3 complex subunit 1A	Q92747;E9PF58;B4DLQ7		0.76125
ARPC2	Actin-related protein 2/3 complex subunit 2	G5E9S7;C9JTV5;G5E9J0;O15144		NaN
ARPC3	Actin-related protein 2/3 complex subunit 3	O15145;F8VR50;C9JZD1		0.74708
ARPC4;ARPC4-TTLL3	Actin-related protein 2/3 complex subunit 4	P59998;F8WCF6;P59998-3;R4GN08;P59998-4;F8WDD7;H7C0A3;P59998-2		0.8034
ARPC5	Actin-related protein 2/3 complex subunit 5	B1ALC0;O15511;O15511-2	3	NaN
ASNA1	ATPase ASNA1	K7ERW9;O43681		NaN
ASPH	Aspartyl/asparaginyl beta-hydroxylase	E5RHJ2;Q12797-7;Q12797-6;Q12797-2;E5RG56;Q12797		NaN
ASUN	Protein asunder homolog	Q9NVM9;F5H5W1;H0YI01;F5H457;H0YH12;B4DNK1		1.2803
ATAD3B;ATAD3A	ATPase family AAA domain-containing protein 3A;ATPase family AAA domain-containing protein 3B	A6NFL3;Q5T9A4-2;Q9NVI7-3;H0Y2W2;Q9NVI7-2;Q5T9A4-3;Q9NVI7;Q5T9A4		1.0646
ATG3	Ubiquitin-like-conjugating enzyme ATG3	Q9NT62-2;Q9NT62;C9JNW8	131	1.31
ATIC	Bifunctional purine biosynthesis protein PURH;Phosphoribosylaminoimidazolecarboxamide formyltransferase;IMP cyclohydrolase	E9PBU3;P31939;F5GWY2;H7C084;H7C1S2;F8WEF0;C9JLK0		1.0233
ATL3	Atlastin-3	Q6DD88;F5GWF8;F5H6I7;C9JUU1		0.85736
ATP10D	Probable phospholipid-transporting ATPase VD	Q9P241-2;Q9P241	747	NaN
ATP11A	Probable phospholipid-transporting ATPase IH	H0Y8F0;H0Y547;P98196;E9PEJ6	11	NaN
ATP11B	Probable phospholipid-transporting ATPase IF	H7C4W6;Q9Y2G3	439	NaN
ATP13A3	Probable cation-transporting ATPase 13A3	Q9H7F0	128	NaN
ATP1A1	Sodium/potassium-transporting ATPase subunit alpha-1	P05023-4;P05023;P05023-3;P05023-2;B1AKY9;P50993;H0Y7C1;M0R116;P13637;P13637-2;P13637-3;Q13733;Q5TC01;M0QXF2;E9PRA5;P54707;P54707-2	9;21;212;444;726	0.96103
ATP1B1	Sodium/potassium-transporting ATPase subunit beta-1	B7Z9S8;A6NGH2;P05026-2;P05026		NaN
ATP1B3	Sodium/potassium-transporting ATPase subunit beta-3	P54709;H7C547;F8WBY4;C9JXZ1;C9JA36;B7Z1N7		1.0274
ATP2A2	Sarcoplasmic/endoplasmic reticulum calcium ATPase 2	H7C5W9;P16615-4;P16615;P16615-5;P16615-2;P16615-3;O14983-2;Q93084-4;Q93084-2;O14983;Q93084-3;Q93084-7;Q93084;Q93084-6;Q93084-5;B3KY17;H3BVB2;H3BTW4	46;351;541;886	1.1436
ATP2B1	Plasma membrane calcium-transporting ATPase 1	P20020-5;P20020-2;P20020-6;P20020-3;P20020-4;P20020;E7ERY9;H0Y7S3;Q16720-8;Q16720-7;Q16720-6;Q01814-4;Q16720-3;Q16720-5;Q01814-7;Q16720-2;Q01814-3;Q01814-6;Q01814-2;Q16720-4;Q01814-8;Q16720;Q01814-5;Q01814;F8W1V5	15;62;337;747;806	0.69125
ATP2B4	Plasma membrane calcium-transporting ATPase 4	P23634-7;P23634-6;P23634-8;P23634;P23634-5;P23634-4;P23634-3;P23634-2	75;302;549;552;723;730;782;1146	1.2764
ATP2C1	Calcium-transporting ATPase type 2C member 1	P98194-2;P98194;P98194-8;P98194-5;P98194-6;P98194-7;E7ERC6;P98194-4;H0Y9V7;P98194-3;D6REJ1;D6RHV9;H0Y8X9;H0Y9S7	8;496	0.8971
ATP5A1	ATP synthase subunit alpha, mitochondrial;ATP synthase subunit alpha	P25705;P25705-2;K7ENP3;K7EK77;K7ENJ4;K7ERX7;K7EJP1;K7EQH4;K7ESA0		0.9809
ATP5B	ATP synthase subunit beta, mitochondrial;ATP synthase subunit beta	P06576;H0YH81;F8VPV9;F8W079;F8W0P7;H0YI37;F8VQY0		0.90824
ATP5C1	ATP synthase subunit gamma;ATP synthase subunit gamma, mitochondrial	B4DL14;P36542-2;P36542		1.0262
ATP5D	ATP synthase subunit delta, mitochondrial	P30049		NaN
ATP5EP2;ATP5E	ATP synthase subunit epsilon-like protein, mitochondrial;ATP synthase subunit epsilon, mitochondrial	Q5VTU8;P56381		1.0616
ATP5F1	ATP synthase subunit b, mitochondrial	Q5QNZ2;P24539		0.99609
ATP5H	ATP synthase subunit d, mitochondrial	O75947-2;O75947;F5H608		1.1295
ATP5I	ATP synthase subunit e, mitochondrial	P56385		NaN
ATP5J	ATP synthase-coupling factor 6, mitochondrial	P18859;P18859-2;A8MUH2		NaN
ATP5L	ATP synthase subunit g, mitochondrial	E9PN17;O75964		1.0016
ATP5O	ATP synthase subunit O, mitochondrial	P48047;H7C086;H7C068;H7C0C1		0.97485
ATP6V1A	V-type proton ATPase catalytic subunit A	B7Z1R5;P38606;C9JA17;C9JVW8		1.0483
ATP6V1C1	V-type proton ATPase subunit C 1	P21283		NaN
ATP6V1G1	V-type proton ATPase subunit G 1	O75348		NaN
ATP8B1	Probable phospholipid-transporting ATPase IC	O43520	664	NaN
ATXN10	Ataxin-10	Q9UBB4-2;Q9UBB4;B1AHE4;B1AHE3	198;224	0.60031
ATXN2	Ataxin-2	H0YH87;Q99700-2;Q24JQ7;F8WB06;F8VQP2;Q99700-4;Q99700		NaN
ATXN2L	Ataxin-2-like protein	Q8WWM7-6;Q8WWM7-8;Q8WWM7-5;Q8WWM7-4;Q8WWM7-9;Q8WWM7-2;Q8WWM7;Q8WWM7-3;H3BSK9;Q8WWM7-7;H3BUF6		0.73929
ATXN3	Ataxin-3	G3V2G2;P54252-5;G3V2G1;G3V3T6;G3V328;G3V4U9;P54252-3;G3V3R7;P54252-4;P54252-2;P54252;G3V526;E9PJN5;C9JQV6;F5H211	21;112	0.70911
AUP1	Ancient ubiquitous protein 1	Q9Y679-3;Q9Y679-2;Q9Y679	250	1.2803
AXL	Tyrosine-protein kinase receptor UFO	P30530-2;P30530;M0R0W6	514;687	1.2208
AZI1	5-azacytidine-induced protein 1	Q9UPN4-3;I3L2J8;Q9UPN4-2;Q9UPN4	228	NaN
B3GALTL	Beta-1,3-glucosyltransferase	Q6Y288		NaN
BABAM1	BRISC and BRCA1-A complex member 1	M0QYV1;M0R3F4;M0R2A4;M0R2K3;M0R193;M0R0I0;M0R2I2;Q9NWV8;J3KQS6	54	1.1669
BACE1	Beta-secretase 1	P56817-6;P56817-5;P56817-4;P56817-3;E9PJG7;P56817-2;P56817	376	NaN
BAG2	BAG family molecular chaperone regulator 2	O95816;B4DXE2	5;200	2.0848
BANF1	Barrier-to-autointegration factor	O75531		0.92528
BASP1	Brain acid soluble protein 1	P80723;P80723-2	18;25;38;52;65;173;184	0.93671
BAX	Apoptosis regulator BAX	Q07812-5;Q07812-7;Q07812-8;Q07812;Q07812-2		0.76953
BCAR1	Breast cancer anti-estrogen resistance protein 1	P56945-4;F5H855;P56945-5;P56945-8;P56945;P56945-7;P56945-3;P56945-2;P56945-6		1.2052
BCAS2	Pre-mRNA-splicing factor SPF27	O75934		1.2898
BCLAF1	Bcl-2-associated transcription factor 1	H0YF00;E9PJA7;E9PK09;Q9NYF8-4;E9PQN2;E9PKI6;Q9NYF8-3;E9PK91;Q9NYF8-2;Q9NYF8		0.85057
BCOR	BCL-6 corepressor	H7C231;H7BZ37;H7C2V9;A6NE70;Q6W2J9-4;Q6W2J9-2;Q6W2J9;Q5H9F3-3	155	0.829
BIRC6	Baculoviral IAP repeat-containing protein 6	Q9NR09	2258;2270	0.75707
BLMH	Bleomycin hydrolase	K7ESE8;J3KSD8;K7ES02;E7EMN3;Q13867		0.97196
BLOC1S1	Biogenesis of lysosome-related organelles complex 1 subunit 1	G8JLQ3;P78537-2;P78537;F8W099;F8W606;F8W036;F8VP73		1.274
BLVRA	Biliverdin reductase A	C9J1E1;P53004		3.8807
BLVRB	Flavin reductase (NADPH)	P30043;M0R192;M0QZL1		0.90807
BOLA2;BOLA2B;LOC101060252	BolA-like protein 2	Q9H3K6;Q9H3K6-2;H3BV85;H3BTW0;H3BVE0		0.50481
BRAP	BRCA1-associated protein	F8VZK5;B4DRM1;J3KNN7;Q7Z569	163;167	1.9781
BRCC3	Lys-63-specific deubiquitinase BRCC36	P46736-2;P46736-3;P46736-5;P46736;H9KVA9;P46736-4	51;180	1.2436
BRIX1	Ribosome biogenesis protein BRX1 homolog	Q8TDN6		1.0424
BSG	Basigin	R4GN83;R4GMX5;I3L192;P35613-3;P35613-4;P35613-2;P35613		1.0256
BTBD17	BTB/POZ domain-containing protein 17	A6NE02		NaN
BTF3	Transcription factor BTF3	P20290;D6RDG3;P20290-2	54;171	0.95724
BUB3	Mitotic checkpoint protein BUB3	O43684-2;O43684;B4DDM6;J3QT28;J3QSX4	216;217;322	1.0508
BYSL	Bystin	H7BY94;Q13895		NaN
BZW2;BZW1	Basic leucine zipper and W2 domain-containing protein 2;Basic leucine zipper and W2 domain-containing protein 1	B5MCE7;B5MCH7;E7ETZ4;Q9Y6E2;Q75MG1;Q7L1Q6-2;Q7L1Q6;Q7L1Q6-4;Q7L1Q6-3		1.199
C10orf54	Platelet receptor Gi24	R4GNB4;Q9H7M9	87	0.88285
C12orf23	UPF0444 transmembrane protein C12orf23	Q8WUH6		NaN
C12orf57	Protein C10	F5GXW5;Q99622		NaN
C14orf166	UPF0568 protein C14orf166	Q9Y224;H0YJB9;G3V4C6	176	1.1998
C17orf97	Uncharacterized protein C17orf97	I3L0T0;H7C5B9;Q6ZQX7-4;Q6ZQX7-2;Q6ZQX7-3;Q6ZQX7		1.0708
C19orf10	UPF0556 protein C19orf10	M0QXF7;Q969H8;M0QYN0		1.1517
C1orf21	Uncharacterized protein C1orf21	Q9H246	22	NaN
C1QBP	Complement component 1 Q subcomponent-binding protein, mitochondrial	Q07021		NaN
C22orf28	tRNA-splicing ligase RtcB homolog	Q9Y3I0;E7EQS9	493	0.85051
C3orf37	UPF0361 protein C3orf37	D6RAZ3;D6R9T3;Q96FZ2		NaN
C6orf106	Uncharacterized protein C6orf106	Q5TH58;Q9H6K1-2;Q9H6K1	131;154	0.60349
C7orf43	Uncharacterized protein C7orf43	F8WFE0;Q8WVR3		NaN
C7orf63	Uncharacterized protein C7orf63	A5D8W1-2;A5D8W1-5;A5D8W1	346	NaN
C9orf114	Uncharacterized protein C9orf114	Q5T280		NaN
CACYBP	Calcyclin-binding protein	Q9HB71;Q9HB71-3;B2ZWH1;Q9HB71-2		1.4375
CAD	CAD protein;Glutamine-dependent carbamoyl-phosphate synthase;Aspartate carbamoyltransferase;Dihydroorotase	F8VPD4;P27708;H7C2E4;H7C3Z5		1.1223
CADM1	Cell adhesion molecule 1	H0YGA7;Q9BY67;F5H0J4;H1ZZW1	408;409	NaN
CALCOCO2	Calcium-binding and coiled-coil domain-containing protein 2	H0Y9G3;D6REB0;E7ENK0;Q13137-2;Q13137;Q13137-3;Q13137-4	26	NaN
CALD1	Caldesmon	Q05682-5;E9PGZ1;Q05682-4;F5H1Z9;E7EX44;Q05682-3;Q05682-6;Q05682-2;Q05682;C9J813;C9JEK3	472	1.0081
CALM1;CALM2;CALM3;CALML3	Calmodulin;Calmodulin-like protein 3	P62158;E7ETZ0;H0Y7A7;E7EMB3;F8WBR5;M0QZ52;G3V479;P27482;G3V361;Q96HY3;C9J7T9;P02585	22	0.98643
CALR	Calreticulin	P27797;K7EJB9;K7EM77		0.94058
CALU	Calumenin	O43852-9;O43852-5;O43852-2;O43852;O43852-4;O43852-3;H0Y875;O43852-15;O43852-12;O43852-13;O43852-14;O43852-7;O43852-11;O43852-8;O43852-10;O43852-6		0.85043
CAMSAP2	Calmodulin-regulated spectrin-associated protein 2	Q08AD1-2;Q08AD1-3;Q08AD1		NaN
CAND1	Cullin-associated NEDD8-dissociated protein 1	Q86VP6-2;Q86VP6;Q86VP6-3;H0YH27		0.95489
CANX	Calnexin	P27824;B4DGP8;D6RFL1;H0Y9H1;D6RGY2;B4E2T8;H0Y9Q7;D6RAQ8;D6RAU8;D6RB85;D6RDP7		0.9438
CAP1	Adenylyl cyclase-associated protein 1	Q01518-2;Q01518;Q5T0R1;Q5T0R9;Q5T0R7;Q5T0R6;Q5T0R5;Q5T0R4;Q5T0R3;Q5T0R2;Q5T0S3;Q5T0R8		1.4763
CAP2	Adenylyl cyclase-associated protein;Adenylyl cyclase-associated protein 2	B7Z385;B7Z1C4;E9PDI2;P40123;B7Z214;F8WEW0;F8WDB9		1.0433
CAPN1	Calpain-1 catalytic subunit	P07384;E9PIA9;E9PLX0;E9PJJ3;E9PLC9;E9PMC6;E9PJA6;E9PSA6;E9PLQ6;E9PQB3;E9PL37;E9PRM1		1.0437
CAPN2	Calpain-2 catalytic subunit	P17655-2;P17655		1.6759
CAPNS1	Calpain small subunit 1	K7EM73;K7EIV0;P04632;K7ES82;K7EP80;K7EKD8;K7ELJ7		1.2686
CAPRIN1	Caprin-1	E9PP31;E9PLA9;G3V153;Q14444-2;Q14444		0.98089
CAPSL	Calcyphosin-like protein	D6RHD7;D6RF97;Q8WWF8	122	NaN
CAPZA1	F-actin-capping protein subunit alpha-1	P52907		0.91671
CAPZA2	F-actin-capping protein subunit alpha-2	P47755;C9JUG7;B4DG50;F8W9N7		0.49126
CAPZB	F-actin-capping protein subunit beta	B1AK87;P47756-2;B1AK88;P47756;F6USW4;B1AK85;F6Q0E3		0.98277
CARHSP1	Calcium-regulated heat stable protein 1	Q9Y2V2		NaN
CARM1	Histone-arginine methyltransferase CARM1	K7EQB9;Q86X55-1;Q86X55		NaN
CASP4	Caspase-4;Caspase-4 subunit 1;Caspase-4 subunit 2	E9PMT1;P49662	19	NaN
CAST	Calpastatin	H0Y7F0;H0Y9H6;P20810-3;E9PDE4;E7ES10;P20810-4;E9PCH5;P20810-8;E7EVY3;B7Z574;P20810-2;P20810;P20810-9;B7Z468;P20810-5;E7ESM9;P20810-7;P20810-6;F8W7E0;E7EQ12;E7EQA0;H0YD33		0.96425
CAV1	Caveolin-1	Q03135;E9PCT5	5;26;30;39	0.48969
CAV1	Caveolin	C9JKI3;Q03135-2	8	0.73576
CBR1	Carbonyl reductase [NADPH] 1	P16152;B4DFK7;E9PQ63;A8MTM1		0.68755
CBR3	Carbonyl reductase [NADPH] 3	O75828		0.73719
CBX1	Chromobox protein homolog 1	B5MD17;J3KS05;P83916;K7ELA4	143;154	0.91361
CBX3	Chromobox protein homolog 3	Q13185;C9JMM0;B8ZZ43	92;154	0.66489
CBX5	Chromobox protein homolog 5	P45973;F8VNY3	69;91;102;104;154;184	0.60835
CBX6	Chromobox protein homolog 6	B0QXZ6;O95503	18	NaN
CCDC104	Coiled-coil domain-containing protein 104	Q96G28;Q96G28-2	242	NaN
CCDC14	Coiled-coil domain-containing protein 14	C9JSI8;Q49A88-4;Q49A88-2;Q49A88-3;Q49A88-6;J3QT39;Q49A88	115	NaN
CCDC154	Coiled-coil domain-containing protein 154	H3BS06;B7ZBA8;A6NI56		NaN
CCDC50	Coiled-coil domain-containing protein 50	Q8IVM0;Q8IVM0-2	152;157;215	0.79061
CCDC58	Coiled-coil domain-containing protein 58	C9JQ41;H7C525;Q4VC31		NaN
CCDC71L	Coiled-coil domain-containing protein 71L	Q8N9Z2;Q8N9Z2-2	39;54	0.85096
CCDC74B;CCDC74A	Coiled-coil domain-containing protein 74A;Coiled-coil domain-containing protein 74B	F8WB40;C9JC78;B8ZZB0;H7C1C8;C9IYK9;E9PG54;Q96AQ1-2;Q96LY2-2;Q96AQ1;Q96LY2		NaN
CCDC93	Coiled-coil domain-containing protein 93	F8W9X7;Q567U6		NaN
CCT2	T-complex protein 1 subunit beta	P78371;P78371-2;F5GWF6;F8VQ14	120;248;522	1.0995
CCT3	T-complex protein 1 subunit gamma	B4DUR8;P49368;P49368-2;Q5SZX6;E9PRC8;Q5SZW8;E9PQ35;Q5SZX9;E9PM09		1.146
CCT4	T-complex protein 1 subunit delta	P50991;B7Z9L0;P50991-2;B7Z2F4	65	1.1149
CCT5	T-complex protein 1 subunit epsilon	B7ZAR1;E9PCA1;P48643;B4DYD8;E7ENZ3		1.1957
CCT6A	T-complex protein 1 subunit zeta	P40227-2;P40227;B4DPJ8;Q92526-2;Q92526;Q92526-3;J3KRI6	10;82	1.233
CCT7	T-complex protein 1 subunit eta	Q99832-3;Q99832;F5GZK5;Q99832-4;Q99832-2;B7Z1C9;F8WAM2	11;174	1.2117
CCT8	T-complex protein 1 subunit theta	P50990;B4DEM7;B4DQH4;H7C4C8;H7C2U0	270;459	1.0685
CCZ1;CCZ1B	Vacuolar fusion protein CCZ1 homolog;Vacuolar fusion protein CCZ1 homolog B	P86791;P86790	119	NaN
CD151	CD151 antigen	E9PRJ3;E9PMR4;P48509		NaN
CD320	CD320 antigen	Q9NPF0-2;Q9NPF0	236	NaN
CD44	CD44 antigen	H0YD13;P16070-18;P16070-12;P16070-14;P16070-13;P16070-11;P16070-10;P16070-16;P16070-8;P16070-17;P16070-6;P16070-4;P16070-3;P16070-7;E7EPC6;P16070-5;P16070;H0Y2P0;H0YE40;J3KN83;H0YDX6;H0YD17;H0YDW7;H0YCV9;P16070-15;H0Y5E4;P16070-9;E9PKC6	124;138;182	0.85016
CD46	Membrane cofactor protein	P15529-15;P15529-12;P15529-14;P15529-11;P15529-13;P15529-10;P15529	331	NaN
CDC37	Hsp90 co-chaperone Cdc37	Q16543;K7EL68;K7EQA9;K7EKQ2	352	1.0617
CDC40	Pre-mRNA-processing factor 17	Q5SRM9;H0Y7P6;Q5SRN1;O60508		NaN
CDC42	Cell division control protein 42 homolog	P60953;E7ETU3;P60953-1	133;135;153;163	0.78434
CDC5L	Cell division cycle 5-like protein	Q99459		NaN
CDC73	Parafibromin	Q6P1J9		NaN
CDH2	Cadherin-2	A8MWK3;P19022	725	0.90599
CDK1	Cyclin-dependent kinase 1	P06493;E5RIU6;P06493-2;F8VXD2;F8VYH9;B4DNF9;F8VZZ0;F8VTV8;F8VWX7;F8VZ51;K7EJ83;Q00535-2;H0YAZ9;Q00535;P11802;Q00534;E7EUK8;Q96Q40-2;P50750;Q96Q40-4;E5RGN0;Q96Q40-3;O94921-3;Q96Q40-5;Q96Q40;O94921-2;O94921;F5H6Z0;Q07002;Q07002-2;P50750-2;Q00536;Q00536-3;Q07002-3;Q00537-2;Q00537;Q00536-2;J3QSD7;Q9NYV4-3;Q14004-2;Q9NYV4-2;Q9NYV4;Q14004	9;139;274	0.76987
CDK3;CDK2	Cyclin-dependent kinase 2;Cyclin-dependent kinase 3	K7ELV5;E7ESI2;P24941-2;P24941;Q00526;G3V5T9;G3V317	9	NaN
CDV3	Protein CDV3 homolog	Q9UKY7-2;Q9UKY7;H0Y8K3		1.4872
CELF1;CELF2	CUGBP Elav-like family member 1;CUGBP Elav-like family member 2	Q92879-5;Q92879-2;Q92879-3;Q92879-6;Q92879;Q92879-4;G5EA30;F5H4Y5;E9PQK4;E9PSH0;F5H0D8;E9PKU1;O95319-5;O95319-2;Q5VZZ6;O95319;O95319-4;O95319-3;E9PC62		0.98538
CENPP	Centromere protein P	Q6IPU0	96	NaN
CEP55	Centrosomal protein of 55 kDa	Q53EZ4-2;Q53EZ4	145	0.92284
CETN1;CETN2	Centrin-1;Centrin-2	Q12798;P41208	120	NaN
CFL1	Cofilin-1	G3V1A4;P23528;E9PK25;E9PP50;E9PQB7;E9PLJ3;E9PS23	14;28;75;127	1.0814
CFL2	Cofilin-2	Q9Y281-3;Q9Y281;F8WDN3	75	1.4434
CHCHD3	Coiled-coil-helix-coiled-coil-helix domain-containing protein 3, mitochondrial	F8WD73;G3V1K1;Q9NX63;C9JRZ6;F8WAR4		NaN
CHD1;CHD8;CHD9;CHD2;CHD6;CHD7	Chromodomain-helicase-DNA-binding protein 1;Chromodomain-helicase-DNA-binding protein 2;Chromodomain-helicase-DNA-binding protein 8;Chromodomain-helicase-DNA-binding protein 6;Chromodomain-helicase-DNA-binding protein 9;Chromodomain-helicase-DNA-binding protein 7	O14646-2;O14646;H0Y8V4;H0YJG4;H3BTW3;O14647-2;O14647;Q9HCK8-2;Q9HCK8;Q8TD26;Q3L8U1-2;Q3L8U1-3;Q3L8U1;Q9P2D1		0.86956
CHD4	Chromodomain-helicase-DNA-binding protein 4	F5GWX5;Q14839;Q14839-2		0.99626
CHIC2	Cysteine-rich hydrophobic domain 2 protein	H0Y8H1;Q9UKJ5	89	0.85245
CHMP2B	Charged multivesicular body protein 2b	Q9UQN3-2;C9J0A7;Q9UQN3		NaN
CHP1	Calcineurin B homologous protein 1	Q99653;H0YKE7;F5GX29;H0YNG9;H0YLY7	40;100;182	0.69181
CHTOP	Chromatin target of PRMT1 protein	Q9Y3Y2-4;Q9Y3Y2;Q9Y3Y2-3	180	NaN
CIAO1	Probable cytosolic iron-sulfur protein assembly protein CIAO1	O76071		NaN
CIP29;SARNP	SAP domain-containing ribonucleoprotein	Q567R9;P82979;F8VZQ9;H0YHG0		1.0167
CIRBP	Cold-inducible RNA-binding protein	K7ELV6;K7ENX8;K7EJV5;K7ELT6;K7EMY9;K7EPM4;Q14011;K7ER40;K7EQR7;B4E2X2;D6W5Y5		NaN
CIRH1A	Cirhin	Q969X6;H3BSH7;Q969X6-2;Q969X6-3	368	1.1928
CIT	Citron Rho-interacting kinase	O14578;O14578-4;O14578-2;O14578-3;H7BYJ3		1.1812
CKAP2	Cytoskeleton-associated protein 2	C9J7Y4;Q8WWK9-4;E9PD90;Q8WWK9-5;Q8WWK9	22	NaN
CKAP4	Cytoskeleton-associated protein 4	Q07065		1.0287
CKAP5	Cytoskeleton-associated protein 5	Q14008-2;Q14008;Q14008-3		1.2522
CLCC1	Chloride channel CLIC-like protein 1	Q96S66-4;Q96S66-3;Q96S66-2;Q96S66	229;333	0.61042
CLDN11	Claudin-11	O75508	203	0.94679
CLIC1	Chloride intracellular channel protein 1	O00299	119	0.98088
CLIC4	Chloride intracellular channel protein 4	Q9Y696		0.99192
CLIP1	CAP-Gly domain-containing linker protein 1	F5H0N7;P30622-2;P30622-1;P30622		1.1362
CLN3	Battenin	O95090;H3BQ48;Q13286-4;B4DMY6;O95089;H3BPM8;Q2TA70;B4DFF3;Q13286-2;B4DXL3;Q13286-3;Q13286	139	NaN
CLNS1A	Methylosome subunit pICln	E9PMI6;E9PJF4;J3KN38;P54105		NaN
CLPTM1	Cleft lip and palate transmembrane protein 1	B4DDS3;F5H8J3;O96005;K7EJ16	122;358	0.76467
CLPX	ATP-dependent Clp protease ATP-binding subunit clpX-like, mitochondrial	O76031		NaN
CLTA	Clathrin light chain A	P09496-2;P09496-4;P09496-3;P09496;F8WF69		NaN
CLTC	Clathrin heavy chain 1	Q00610-2;Q00610;J3KR87;P53675-2;P53675;J3KS13;K7EJJ5;J3KRF5;J3KSQ2;F5H5N6		1.3802
CMPK1	UMP-CMP kinase	Q5T0D2;P30085;P30085-2	75	1.0967
CNDP2	Cytosolic non-specific dipeptidase	Q96KP4;J3QKT2;Q96KP4-2;J3KSS4;J3QQN6;J3QR27;J3QLU1;J3QKQ0;J3QRD0;J3QRA8;J3QL02;J3KSV5;J3QRH4		0.76421
CNN2	Calponin-2	B4DDF4;Q99439;B4DUT8;Q99439-2;K7ES69;H3BQH0;H3BVI6;H3BTZ5		0.88061
CNN3	Calponin-3	F8WA86;Q15417;B4DFK6;E9PDU6	186;205;210	1.1971
CNOT11	CCR4-NOT transcription complex subunit 11	Q9UKZ1		NaN
CNP	2,3-cyclic-nucleotide 3-phosphodiesterase	P09543-2;P09543;K7ERC4;K7EN66;C9K0L8;K7ERZ0;B4DFN6	67;155	0.72374
CNTNAP1	Contactin-associated protein 1	K7EMM9;P78357		NaN
COL12A1	Collagen alpha-1(XII) chain	Q99715-4;D6RGG3;Q99715;Q99715-2;H0Y5N9		0.51976
COL6A3	Collagen alpha-3(VI) chain	P12111-4;P12111-2;E7ENL6;E9PCV6;P12111		NaN
COLGALT1	Procollagen galactosyltransferase 1	Q8NBJ5;M0QYH0;M0QX72		1.0874
COPA	Coatomer subunit alpha;Xenin;Proxenin	P53621;P53621-2	238;411	1.0108
COPB1	Coatomer subunit beta	E9PP73;P53618;E9PP63;E9PKQ1	32	1.0786
COPB2	Coatomer subunit beta	B4DZI8;P35606;D6RBZ7;D6RCL6;D6RBG7;D6RBT6;H0YAC7;D6R997	579;811	0.96576
COPE	Coatomer subunit epsilon	M0R061;O14579-3;O14579-2;O14579;M0QXB4		NaN
COPG1	Coatomer subunit gamma-1	Q9Y678	572;604	1.1162
COPG2	Coatomer subunit gamma-2	Q9UBF2		0.78916
COPS2	COP9 signalosome complex subunit 2	B4DIH5;P61201;P61201-2;H0YM03;H0YKU5		1.1156
COPS3	COP9 signalosome complex subunit 3	H7C3P9;Q9UNS2-2;Q9UNS2		NaN
COPS6	COP9 signalosome complex subunit 6	E7EM64;Q7L5N1		NaN
COPZ1	Coatomer subunit zeta-1	F8VXB1;F8VUC5;F8W156;F8VXR1;F8VS17;F8VYZ4;P61923;F8VWL5;F8VVA7	39	NaN
CORO1B	Coronin-1B;Coronin	Q9BR76;F5H390;E7EW44;F5H0D2		0.88296
CORO1C	Coronin-1C;Coronin	Q9ULV4;A7MAP0;A7MAP1;B4E3S0;H0YHL7;F8VV53;F8W1H8;F8VUX3;F8VSA4;F8VRE9;F8VTT6;F8VVB7		1.3496
COX4I1	Cytochrome c oxidase subunit 4 isoform 1, mitochondrial	Q86WV2;H3BN72;H3BNV9;P13073;H3BNI5;H3BPG0		0.83918
COX5A	Cytochrome c oxidase subunit 5A, mitochondrial	P20674;H3BNX8		NaN
CPNE1	Copine-1	F2Z2V0;Q99829;B0QZ18;Q5JX54;Q5JX55;Q5JX56;Q5JX58;Q5JX59;Q5JX60;Q5JX44;E7ENH5;A6PVH9;Q5JX53;Q5JX57;E7EV27;Q5JX61;Q5JX52;Q5JX45;H0Y524	60	0.95151
CPNE3	Copine-3	O75131;E5RG68;E5RFT7;E5RG97;E5RJ85;E5RHZ0;Q86VY2;Q7Z6C8;Q719H8;Q96FN4;E7ENV7;Q8IYJ1;Q96A23;O95741;Q9UBL6-2;Q86YQ8;Q96A23-2;Q9HCH3;F5GXN1;Q9UBL6		1.1776
CPOX	Coproporphyrinogen-III oxidase, mitochondrial	H0YA22;P36551		NaN
CPSF6	Cleavage and polyadenylation specificity factor subunit 6	Q16630;Q16630-2;Q16630-3;F8WJN3	185	0.92897
CPSF7	Cleavage and polyadenylation specificity factor subunit 7	F5H669;Q8N684-2;Q8N684;Q8N684-3;J3QT54;F5H6M0;F5H047;F5H5B7;F5H1W4;F5H2K8;F5H6P5;F5H6A8;F5GXA3;C9JM38;C9J286;C9J323		1.1867
CPT1A	Carnitine O-palmitoyltransferase 1, liver isoform	P50416-2;P50416		NaN
CRIM1	Cysteine-rich motor neuron 1 protein;Processed cysteine-rich motor neuron 1 protein	Q9NZV1	978	0.42177
CRKL	Crk-like protein	P46109		0.8738
CROCC	Rootletin	Q5TZA2-2;Q5TZA2;B1AKD8		0.80362
CRTAP	Cartilage-associated protein	C9JP16;O75718		0.82038
CS	Citrate synthase;Citrate synthase, mitochondrial	B4DJV2;O75390;F8VTT8;F8W4S1;F8W642;F8VZK9;F8VX07;F8VRP1;F8VX68;F8VWQ5;F8VPF9;F8VPA1;F8W1S4;H0YH82;F8W0J2;F8VP03;H0YIC4;F8VRI6;F8VU34;F8VR34;F8W031		0.94636
CSDE1	Cold shock domain-containing protein E1	O75534-2;O75534;O75534-3;G5E9Q2;E9PLT0;E9PKN4;E9PLD4	91;246;727	0.80206
CSE1L	Exportin-2	P55060-3;P55060;P55060-4;B4DUC5;P55060-2		1.1777
CSNK1A1;CSNK1A1L	Casein kinase I isoform alpha-like;Casein kinase I isoform alpha	Q71TU5;Q8N752;P48729;P48729-2;E5RG27;D6RGE5;D6REM4;E7ETM0		1.0808
CSNK2A1;CSNK2A3	Casein kinase II subunit alpha 3;Casein kinase II subunit alpha	E7EU96;Q8NEV1;P68400		2.5549
CSPG4	Chondroitin sulfate proteoglycan 4	Q6UVK1	2263	1.5808
CSTB	Cystatin-B	P04080		NaN
CTHRC1		E7EVQ5		NaN
CTNNA1	Catenin alpha-1	G3XAM7;P35221;P35221-2;E5RIC3;E5RIB1;F8W845;E5RJZ2;E5RIT8;E5RFM3;E5RJL0;E5RIE0;E5RHV7;E5RGY6;E5RG03;P26232-3;P26232-2;P26232-5;P26232;B8ZZE7;C9J144;C9IZ88;H0YBB8;E5RJ41;Q8N1C0;P26232-4;P26232-6	16	0.72705
CTNNB1	Catenin beta-1	B4DGU4;P35222;P14923		0.87191
CTNNBL1	Beta-catenin-like protein 1	Q8WYA6-3;Q8WYA6-2;B4DE16;Q8WYA6		0.96234
CTNND1	Catenin delta-1	O60716-5;O60716-3;O60716-21;O60716-19;O60716-13;O60716-11;O60716-8;O60716-7;C9JZR2;O60716-2;O60716;O60716-29;O60716-27;O60716-24;O60716-23;O60716-16;O60716-18;O60716-15;O60716-17;O60716-10;O60716-9;O60716-6;O60716-4;O60716-32;O60716-31;O60716-26;O60716-25;O60716-22;O60716-20;O60716-14;O60716-12;O60716-30;O60716-28;H0YC95;E9PKY0;E9PRE2	25;355;517;924	0.91293
CTPS1	CTP synthase 1	P17812;B7Z9C4;B4DR64;Q9NRF8		1.1634
CTSA	Lysosomal protective protein;Lysosomal protective protein 32 kDa chain;Lysosomal protective protein 20 kDa chain	P10619		NaN
CTSB	Cathepsin B;Cathepsin B light chain;Cathepsin B heavy chain	P07858		1.2978
CTSD	Cathepsin D;Cathepsin D light chain;Cathepsin D heavy chain	H7C469;P07339;H7C1V0;F8W787;F8WD96;C9JH19		0.70517
CTTN	Src substrate cortactin	Q14247;Q14247-3;Q14247-2;H7C314;E9PKG3;E9PP90;B4E358		1.5235
CUL2	Cullin-2	R4GNH8;Q5T2B5;Q13617;Q13617-2	551	1.5927
CUL3	Cullin-3	Q13618-3;Q13618-2;Q13618	196	1.2068
CUL4B	Cullin-4B	Q13620-3;Q13620-1;K4DI93;Q13620;A6NE76;Q13619-2;Q13619		0.46294
CUL5	Cullin-5	Q93034	724	0.77302
CUTA	Protein CutA	C9IZG4;O60888-3;O60888;O60888-2		NaN
CWF19L1	CWF19-like protein 1	Q69YN2-3;Q69YN2		NaN
CYB5R3	NADH-cytochrome b5 reductase 3;NADH-cytochrome b5 reductase 3 membrane-bound form;NADH-cytochrome b5 reductase 3 soluble form	P00387-2;P00387;P00387-3;B1AHF3	19	0.88686
CYFIP1	Cytoplasmic FMR1-interacting protein 1	Q7L576;Q7L576-3;Q7L576-2;H0YLJ5;H0YL39		1.0029
CYP4F12	Cytochrome P450 4F12	Q9HCS2		NaN
CYP51A1	Lanosterol 14-alpha demethylase	Q16850-2;Q16850	58	NaN
DAB2	Disabled homolog 2	P98082-2;P98082-3;P98082;D6REB1;D6RIA5;D6RFF7		0.68806
DAG1	Dystroglycan;Alpha-dystroglycan;Beta-dystroglycan	Q14118	794	0.91162
DAPK1	Death-associated protein kinase 1	B7ZLE7;P53355;P53355-3;Q5T8F1	873	0.95414
DARS;DKFZp781B11202	Aspartate--tRNA ligase, cytoplasmic	P14868;C9J7S3;C9JLC1;Q68CR9;C9JQM9;H7C278;H7BZ35		0.44016
DAZAP1	DAZ-associated protein 1	K7EQ02;Q96EP5-2;Q96EP5;K7EJ88	172	0.71636
DBN1	Drebrin	D6RFI1;Q16643;Q16643-2;A8MV58;D6RCR4;D6R9W4		0.9316
DBNL	Drebrin-like protein	Q9UJU6;B4DDP6;Q9UJU6-2;Q9UJU6-3;B4DEM2;H0Y5J4;B4DDD6;F8WBG8;C9J7P1;F8WC20;F8WBB2;F8WFE1		0.97605
DCAF11	DDB1- and CUL4-associated factor 11	Q8TEB1-3;Q8TEB1-2;Q8TEB1		1.3125
DCAF4	DDB1- and CUL4-associated factor 4	Q86SY2;Q8WV16-4;Q8WV16-3;Q8WV16-5;Q8WV16	290	NaN
DCAF6	DDB1- and CUL4-associated factor 6	Q58WW2;Q58WW2-2;Q58WW2-4;Q58WW2-3	694	NaN
DCI;ECI1	Enoyl-CoA delta isomerase 1, mitochondrial	Q96DC0;P42126-2;P42126		NaN
DCK	Deoxycytidine kinase	D6RCP9;P27707;D6RFG8;D6RG38		1.2145
DCPS	m7GpppX diphosphatase	Q96C86	128	NaN
DCTN1	Dynactin subunit 1	Q14203-5;Q14203-2;Q14203-3;Q14203-4;E7EX90;Q14203-6;Q14203;E7EWF7;Q6AWB1		0.84719
DCTN4	Dynactin subunit 4	Q9UJW0-2;Q9UJW0;Q9UJW0-3		NaN
DCTPP1	dCTP pyrophosphatase 1	Q9H773		NaN
DCUN1D1	DCN1-like protein 1	C9JVE2;Q96GG9	128;134	1.0576
DDB1	DNA damage-binding protein 1	Q16531;F5GY55;F5H4N9;F5H581;F5H6C5;F5H238;B4DG00;F8WF81;F5H2L3;F5H7A0;F5GZ34;F5H0Y5;F5H775	1121	0.78238
DDB2	DNA damage-binding protein 2	Q92466-4;Q92466	245	NaN
DDI2	Protein DDI1 homolog 2	Q5TDH0-2;Q5TDH0;Q5TDH0-3		NaN
DDOST	Dolichyl-diphosphooligosaccharide--protein glycosyltransferase 48 kDa subunit	P39656;E7EWT1		0.87263
DDT;DDTL	D-dopachrome decarboxylase;D-dopachrome decarboxylase-like protein	P30046;H7C342;B7Z522;J3KQ18;A6NHG4;B5MC82		NaN
DDX1	ATP-dependent RNA helicase DDX1	Q92499		NaN
DDX17	Probable ATP-dependent RNA helicase DDX17	Q92841-1;Q92841-3;Q92841-2;C9JMU5;Q92841;H3BLZ8;G5E9L5	190	0.87294
DDX18	ATP-dependent RNA helicase DDX18	Q9NVP1		NaN
DDX19A	ATP-dependent RNA helicase DDX19A	I3L0H8;Q9NUU7;H3BTB3;H0YD26;H3BMQ5;H3BN59;Q9UHL0-2;B4DRZ7;I3L352;E9PR46;Q9UMR2-2;Q9UMR2-4;J3QL17;Q9UMR2;Q9UHL0;H3BQK0		1.1001
DDX27	Probable ATP-dependent RNA helicase DDX27	Q96GQ7		0.83977
DDX39A;DDX39	ATP-dependent RNA helicase DDX39A	O00148;K7EQN7;B1Q2N1;O00148-2;K7EPJ3		1.4405
DDX39B	Spliceosome RNA helicase DDX39B	Q13838;Q13838-2;F8VQ10;Q5STU3;F6S4E6;F6UN21;F6TRA5;F6WLT2;B4DP52;B4DIJ6;F6UJC5;F6QYI9;F6R6M7;K7EN69;H0Y400;K7ENP6;F6QWI5;K7EL56;K7EIL8;F6U6E2;F6S2B7;F6SXL5;E7EMX2;K7EN25		0.94039
DDX3X	ATP-dependent RNA helicase DDX3X	O00571-2;O00571;B4DXX7;O15523;C9J081;B4E132;C9J8G5;H0Y960;B4E3C4;D6RCM4;Q9NQI0-3;Q9NQI0-2;Q9NQI0-4;Q9NQI0		1.2538
DDX42	ATP-dependent RNA helicase DDX42	Q86XP3-2;Q86XP3		NaN
DDX46	Probable ATP-dependent RNA helicase DDX46	Q7L014;D6RJA6		0.91166
DDX47	Probable ATP-dependent RNA helicase DDX47	Q9H0S4-2;Q9H0S4;F5H1N9		0.90376
DDX49	Probable ATP-dependent RNA helicase DDX49	Q9Y6V7;M0R1S3;M0QZC0;M0R0K1;Q9BVQ8		0.89535
DDX5	Probable ATP-dependent RNA helicase DDX5	B4DLW8;P17844;J3KTA4;J3KRZ1;J3QSF1;J3QRQ7;J3QR02;J3KRX8		1.0184
DDX6	Probable ATP-dependent RNA helicase DDX6	P26196		0.95872
DEK	Protein DEK	P35659;P35659-2;B4DFG0;H0Y993;D6RDA2;D6R9L5;H0Y8X0	349	0.7273
DERL1	Derlin-1	E5RGY0;B4E1G1;Q9BUN8-2;Q9BUN8		NaN
DHCR24	Delta(24)-sterol reductase	B7Z817;Q15392;H7C4B7;F5H0H1	455	0.88157
DHPS	Deoxyhypusine synthase	M0R1T4;P49366-2;M0R1I5;P49366	112	NaN
DHRS1	Dehydrogenase/reductase SDR family member 1	Q96LJ7	217	NaN
DHRS13	Dehydrogenase/reductase SDR family member 13	B4DJC5;Q6UX07-2;Q6UX07		NaN
DHX15	Putative pre-mRNA-splicing factor ATP-dependent RNA helicase DHX15	O43143		0.80351
DHX38	Pre-mRNA-splicing factor ATP-dependent RNA helicase PRP16	Q92620;B4DVG8		0.97159
DHX9	ATP-dependent RNA helicase A	Q08211;Q08211-2		1.0322
DIAPH1	Protein diaphanous homolog 1	E7ERW8;O60610-2;B9ZVX0;E9PHQ0;O60610-3;E7ET75;E9PEZ3;O60610;H9KV28;E7EMV0;E5RJ79;B4E2I7		0.82925
DIDO1	Death-inducer obliterator 1	Q9BTC0		0.77721
DIEXF	Digestive organ expansion factor homolog	Q68CQ4		1.5579
DIP2B	Disco-interacting protein 2 homolog B	Q9P265	47	NaN
DKFZp434D199;SNRNP40	U5 small nuclear ribonucleoprotein 40 kDa protein	Q9NSS8;Q96DI7;B4DQJ1		NaN
DLD	Dihydrolipoyl dehydrogenase;Dihydrolipoyl dehydrogenase, mitochondrial	B4DHG0;B4DT69;E9PEX6;P09622		NaN
DLG1	Disks large homolog 1	Q12959-4;Q12959-2;Q12959-8;Q12959-9;Q12959-5;Q12959-3;Q12959-6;Q12959;Q12959-7;H7C325;Q15700-5;B5MCC5;Q92796-3;Q92796-2;F5H5P1;E7EQD7;Q15700-3;B7Z264;E9PIW2;Q92796;Q5JUW8;B7Z2T4;E9PN83;Q15700;Q15700-4;Q15700-2	611;657	0.74198
DLGAP5	Disks large-associated protein 5	Q15398-1;Q15398-3;Q15398		0.93885
DLST	Dihydrolipoyllysine-residue succinyltransferase component of 2-oxoglutarate dehydrogenase complex, mitochondrial	B7Z5W8;P36957		NaN
DNAJA1	DnaJ homolog subfamily A member 1	P31689-2;P31689;B7Z5C0	37;66;144	1.2175
DNAJA2	DnaJ homolog subfamily A member 2	H3BMW5;O60884	51	NaN
DNAJB11	DnaJ homolog subfamily B member 11	H7C2Y5;Q9UBS4		NaN
DNAJB12	DnaJ homolog subfamily B member 12	Q9NXW2;Q9NXW2-2;J3KPS0	73;103	1.3637
DNAJB2	DnaJ homolog subfamily B member 2	C9J1G2;E7ETU0;C9JX00;C9JRD2;C9JXB9;P25686-2;P25686	61	NaN
DNAJB4	DnaJ homolog subfamily B member 4	C9JUL4;Q9UDY4		0.81961
DNAJC13	DnaJ homolog subfamily C member 13	O75165;H0Y8Q2	848	1.1803
DNAJC2	DnaJ homolog subfamily C member 2	Q99543-2;Q99543		NaN
DNAJC7	DnaJ homolog subfamily C member 7	K7EPP7;K7ESP1;K7EIH8;Q99615-2;Q99615		1.3028
DNAJC8	DnaJ homolog subfamily C member 8	O75937		NaN
DNM1L	Dynamin-1-like protein	O00429-4;O00429-5;O00429-3;G8JLD5;O00429-2;O00429;J3KPI2;O00429-6;B4DGC9;F8VZ52;H0YHY4;F8VR28;F8VYL3;B4DPZ9;F8W1W3;F8VUJ9;B4DDQ3		1.7423
DNM2	Dynamin-2	P50570-3;P50570-2;K7ESI9;P50570-4;P50570;F5H4R9;K7ELR1;Q6P2G1;E5RHK8;Q05193-5;Q05193-3;Q05193-4;Q9UQ16-2;Q9UQ16-3;Q05193-2;Q05193;Q9UQ16;Q9UQ16-4		1.1329
DNMT1	DNA (cytosine-5)-methyltransferase 1;Cytosine-specific methyltransferase	P26358-3;P26358;F5GX68;P26358-2		0.87661
DPAGT1	UDP-N-acetylglucosamine--dolichyl-phosphate N-acetylglucosaminephosphotransferase	F8W681;F8WE55;Q9H3H5-2;Q9H3H5	48	NaN
DPP3	Dipeptidyl peptidase 3	Q9NY33-4;Q9NY33;G3V1D3;G3V180;E9PNX5;E9PKK8;E9PQ14;E9PPK9		1.1422
DPYSL2	Dihydropyrimidinase-related protein 2	Q16555-2;Q16555		0.90505
DPYSL3	Dihydropyrimidinase-related protein 3	Q14195-2;Q14195;F5GWI3;H0YBT4;E9PD68;Q14194;Q14194-2;Q14117		0.65751
DRG1	Developmentally-regulated GTP-binding protein 1	Q9Y295	186	1.2626
DSCAM	Down syndrome cell adhesion molecule	O60469-2;Q8WY19;O60469		NaN
DST	Dystonin	Q6P0N6;E7ETB9;Q03001-3;Q03001-9;F6QMI7;Q03001-8;E7ERU0;E9PHM6;J3QTQ0;F8W9J4;Q03001;E7ERU2;E9PEB9		NaN
DSTN	Destrin	P60981-2;P60981;F6RFD5		0.78109
DTX3L	E3 ubiquitin-protein ligase DTX3L	Q8TDB6;Q8TDB6-2	228;668;728	0.38239
DUSP14	Dual specificity protein phosphatase 14	O95147	187	1.1653
DUSP3	Dual specificity protein phosphatase 3	Q8IYJ9;P51452	75	1.8371
DUT	Deoxyuridine 5-triphosphate nucleotidohydrolase, mitochondrial	P33316-2;H0YNW5;H0YKC5;P33316;H0YMP1;H0YNJ9;H0YMM5;H0YKI0;H0Y477	14	0.75765
DYNC1H1	Cytoplasmic dynein 1 heavy chain 1	Q14204;H0YJ21	652;3581	1.0063
DYNC1I2	Cytoplasmic dynein 1 intermediate chain 2	Q13409-6;Q13409-3;B7ZA04;Q13409-2;Q13409-5;Q13409;F8W8S0;E7EQL5;E9PGG1;E7EUM4;E7ERR6;E7ERH4;E7ET01;E7ETL8;E7EQU2;E7ESD3;E7EMU4;E7EV09	229	1.0899
DYNC1LI2	Cytoplasmic dynein 1 light intermediate chain 2	B4DZP4;O43237;J3KRI4;B4E2E0		1.0868
DYNLRB1;DYNLRB2	Dynein light chain roadblock-type 1;Dynein light chain roadblock-type 2	Q9NP97;B4DFR2;H3BNG9;H3BPA0;Q9NP97-2;Q7Z4M1;Q8TF09;B1AKR6	9	1.1634
DYNLT1	Dynein light chain Tctex-type 1	P63172		NaN
EAPP	E2F-associated phosphoprotein	G3V2W9;Q56P03	72	1.7394
ECHS1	Enoyl-CoA hydratase, mitochondrial	P30084		NaN
ECM29;KIAA0368	Proteasome-associated protein ECM29 homolog	Q5VYK3;J3KN16;R4GMY1		1.5709
EDIL3	EGF-like repeat and discoidin I-like domain-containing protein 3	O43854-2;O43854		NaN
EEA1	Early endosome antigen 1	Q15075	100	NaN
EEF1A1P5;EEF1A1	Putative elongation factor 1-alpha-like 3;Elongation factor 1-alpha 1	Q5VTE0;P68104;Q05639;A6PW80;Q5JR01	44;172;439	1.2252
EEF1B2	Elongation factor 1-beta	P24534;F8WF65;F2Z2G2;C9JZW3		1.1968
EEF1D	Elongation factor 1-delta	E9PK01;P29692;P29692-2;E9PRY8;E9PPR1;E9PL12;E9PQ49;E9PI39;E9PMW7;E9PIZ1;H0YCK7;P29692-4;E9PK06;E9PK72		0.84867
EEF1D		P29692-3;E9PL71;E9PN91;E9PQZ1;E9PQC9;E9PKK3;H0YE58;H0YE72		NaN
EEF1G	Elongation factor 1-gamma	P26641;B4DTG2	220	1.2588
EEF2	Elongation factor 2	P13639	239;272;512	1.1063
EEF2K	Eukaryotic elongation factor 2 kinase	H3BRH4;O00418	341	0.46657
EFHD2	EF-hand domain-containing protein D2	Q96C19		NaN
EFNB1	Ephrin-B1	P98172		NaN
EFTUD2	116 kDa U5 small nuclear ribonucleoprotein component	Q15029-2;K7EJ81;Q15029;K7EP67;K7EJ74		1.0939
EGFR	Epidermal growth factor receptor	P00533-2;P00533-4;P00533-3;Q504U8;E9PFD7;P00533		NaN
EHD1	EH domain-containing protein 1	C9JC03;Q9H4M9;C9JDQ8;C9J2Z4;C9JIJ3;C9IZH1;Q9NZN3		0.72178
EHD4	EH domain-containing protein 4	Q9H223	165	NaN
EID1	EP300-interacting inhibitor of differentiation 1	H0YKG9;Q9Y6B2-2;H0YN68;Q9Y6B2	71	NaN
EIF1;EIF1B	Eukaryotic translation initiation factor 1;Eukaryotic translation initiation factor 1b	P41567;O60739;K7EM18		0.94696
EIF1AX	Eukaryotic translation initiation factor 1A, X-chromosomal	P47813	56	NaN
EIF2AK2	Interferon-induced, double-stranded RNA-activated protein kinase	P19525-2;P19525;F8WBH4;C9JZT2		1.0194
EIF2B1	Translation initiation factor eIF-2B subunit alpha	H0YGG4;B4DGX0;J3KMX9;Q14232;F5H0D0	31	1.3794
EIF2S1	Eukaryotic translation initiation factor 2 subunit 1	P05198;H0YJS4;G3V4T5		1.2698
EIF2S2	Eukaryotic translation initiation factor 2 subunit 2	P20042	190;293	1.2308
EIF2S3;EIF2S3L	Eukaryotic translation initiation factor 2 subunit 3;Putative eukaryotic translation initiation factor 2 subunit 3-like protein	P41091;Q2VIR3;Q2VIR3-2;F8W810		1.0417
EIF3A	Eukaryotic translation initiation factor 3 subunit A	F5H335;Q14152	317;741	0.96518
EIF3B	Eukaryotic translation initiation factor 3 subunit B	P55884;P55884-2;C9JZG1		0.99265
EIF3C;EIF3CL	Eukaryotic translation initiation factor 3 subunit C	H3BRV0;Q99613;B5ME19		1.0689
EIF3D	Eukaryotic translation initiation factor 3 subunit D	B0QYA8;B0QYA6;B0QYA7;B0QYA5;B4DVY1;O15371	53	NaN
EIF3E	Eukaryotic translation initiation factor 3 subunit E	P60228;E5RGA2;E5RIT4;H0YAW4;H0YBR5;E5RHS5		0.65804
EIF3F	Eukaryotic translation initiation factor 3 subunit F	O00303;B3KSH1;B4DEW9;H0YDT6		1.1921
EIF3G	Eukaryotic translation initiation factor 3 subunit G	K7EL60;K7ER90;K7EL20;K7ENA8;O75821		NaN
EIF3H	Eukaryotic translation initiation factor 3 subunit H	E5RGU4;O15372;B3KS98;E5RHC7;E5RH59;E5RFW7;E5RFH0;E5RJT0	24;204	1.0186
EIF3I	Eukaryotic translation initiation factor 3 subunit I	Q13347;Q5TFK1		1.0827
EIF3L	Eukaryotic translation initiation factor 3 subunit L	Q9Y262-2;Q9Y262;B0QY89;B0QY90;H7C3A0;C9JHP4;C9K0Q7		0.92429
EIF3M	Eukaryotic translation initiation factor 3 subunit M	B4E2Q4;Q7L2H7	233	NaN
EIF4A1	Eukaryotic initiation factor 4A-I	P60842;J3KT12;P60842-2;J3KTB5;J3QS69;J3KSZ0;J3QL43;J3QR64;E7EQG2;Q14240;Q14240-2;J3KTN0;J3QLN6;J3KS25;J3QKZ9;J3KT04;J3KS93;E7EMV8;J3KSN7;B4E102;Q9NZE6;J3QL52;J3QQP0;E9PBH4;F8WE11;C9JUF0	226;238;309;369	1.0434
EIF4A3	Eukaryotic initiation factor 4A-III	P38919;I3L3H2		1.0363
EIF4B	Eukaryotic translation initiation factor 4B	P23588;E7EX17;B4DS13;F8VX11;F8W0K0;F8VRU1;F8VYE9;F8VSC7;F8VP89		0.8903
EIF4E;EIF4E1B	Eukaryotic translation initiation factor 4E;Eukaryotic translation initiation factor 4E type 1B	P06730;P06730-3;D6RBW1;P06730-2;D6RHE2;H0Y8J7;H0Y8X3;A6NMX2		1.206
EIF4G1	Eukaryotic translation initiation factor 4 gamma 1	Q04637-6;Q04637-7;Q04637-5;E7EX73;Q04637-4;E9PGM1;Q04637-3;E7EUU4;Q04637;Q04637-8;Q04637-9;C9J6B6;C9J2Z7;C9K073;C9JF13;H7C044		1.1482
EIF4G2	Eukaryotic translation initiation factor 4 gamma 2	P78344-2;H0Y3P2;P78344;D3DQV9;E9PKF8;H0YCH5		1.1955
EIF4H	Eukaryotic translation initiation factor 4H	Q15056-2;Q15056		0.84058
EIF5	Eukaryotic translation initiation factor 5	P55010;H0YLZ1;H0YN40;H0YK29;H0YK11;H0YMJ8;H0YM54		1.1357
EIF5A;EIF5A2;EIF5AL1	Eukaryotic translation initiation factor 5A-1;Eukaryotic translation initiation factor 5A-2;Eukaryotic translation initiation factor 5A-1-like	I3L397;P63241;P63241-2;I3L504;F8WCJ1;C9J7B5;C9J4W5;Q9GZV4;Q6IS14	121	0.81393
EIF5B	Eukaryotic translation initiation factor 5B	O60841		1.382
EIF6	Eukaryotic translation initiation factor 6	P56537-2;P56537;F8WD20;B7ZBH1;F8WDS6		1.27
ELAVL1	ELAV-like protein 1	Q15717;B4DVB8;M0QZR9		1.0676
ELAVL2	ELAV-like protein 2	C9JB16;Q12926-2;Q12926;B1AM49		NaN
EMB	Embigin	D6RDX7;B7Z902;Q6PCB8	251	NaN
EMC1	ER membrane protein complex subunit 1	Q8N766-3;Q8N766-2;Q8N766		0.61447
EMD	Emerin	Q5HY57;P50402		NaN
EMG1	Ribosomal RNA small subunit methyltransferase NEP1	Q92979		NaN
ENO1	Alpha-enolase	P06733;P06733-2;K7EM90;E5RI09;E5RG95;K7EPM1;K7EKN2;E5RGZ4;P13929-3;P13929-2;P13929	81;89;126;202;221;233;335;420;422	0.82508
ENO2	Enolase;Gamma-enolase	F5H1C3;F5H5U1;F5GWQ3;F5H0C8;B7Z2X9;P09104		NaN
ENPEP	Glutamyl aminopeptidase	Q07075		NaN
ENPP4;ENPP7	Bis(5-adenosyl)-triphosphatase ENPP4;Ectonucleotide pyrophosphatase/phosphodiesterase family member 7	Q9Y6X5;Q6UWV6		NaN
ENTHD2	AP-4 complex accessory subunit tepsin	Q96N21-2;Q96N21		NaN
EPB41L2	Band 4.1-like protein 2	O43491-3;O43491-4;E9PHY5;O43491;O43491-2;E9PII3;E9PK52;E9PRG1;E9PIG0;E9PQD2;E9PJP4;E9PQN0;Q6ZSX4;E9PN54;Q6R5J7	13;24;135	1.1467
EPB41L5	Band 4.1-like protein 5	Q9HCM4-4;Q9HCM4-3;Q9HCM4	503	NaN
EPHA2	Ephrin type-A receptor 2	P29317;Q9UF33-2;J3KR66;D6RAL5;B3KTB2;Q96L35;B7Z6Q8;B1AKC9;E9PG71;P54762;P54764;P29323-2;P54760;P29323-3;Q15375-2;Q15375-4;Q15375;P54753;Q9UF33;P29323	578	0.90063
EPHX1	Epoxide hydrolase 1	P07099		NaN
EPN1	Epsin-1	Q9Y6I3-3;Q9Y6I3;Q9Y6I3-1	107;117	0.8108
EPRS	Bifunctional glutamate/proline--tRNA ligase;Glutamate--tRNA ligase;Proline--tRNA ligase	P07814		1.0898
EPS15	Epidermal growth factor receptor substrate 15	H7BYP0;P42566-2;B1AUU8;P42566	431;495	1.2008
EPS15L1	Epidermal growth factor receptor substrate 15-like 1	Q9UBC2-3;M0R165;Q9UBC2;Q9UBC2-2;M0R3I1;M0R2S2;Q9UBC2-4	492;683;694	0.9588
ERBB2IP	Protein LAP2	Q96RT1-7;Q96RT1-6;Q96RT1-4;Q96RT1-5;Q96RT1-3;Q96RT1-2;Q96RT1;Q96RT1-8;Q96RT1-9;H0YA04;B4DIP2	506;519;534	0.68764
ERGIC3	Endoplasmic reticulum-Golgi intermediate compartment protein 3	Q9Y282;Q9Y282-3;H7BXI5;E9PFA8;H0Y802;H0Y6Z0;Q9Y282-2;H0Y621;H0Y5K5	6	1.0527
ERH	Enhancer of rudimentary homolog	P84090;G3V279	12;41	1.2885
ERLEC1	Endoplasmic reticulum lectin 1	Q96DZ1-3;Q96DZ1		NaN
ERLIN1;ERLIN2	Erlin-2;Erlin-1	O94905-2;O94905-3;B0QZ43;E5RHW4;O94905;O75477		NaN
ERO1L	ERO1-like protein alpha	Q96HE7;G3V5B3;G3V3E6		1.2333
ERP29	Endoplasmic reticulum resident protein 29	P30040;F8VY02;P30040-2		0.95795
ERP44	Endoplasmic reticulum resident protein 44	Q9BS26		0.94041
ESD	S-formylglutathione hydrolase	P10768;H7BZT7		1.4631
ESYT1	Extended synaptotagmin-1	Q9BSJ8;Q9BSJ8-2		0.78231
ETF1	Eukaryotic peptide chain release factor subunit 1	Q96CG1;B7Z7P8;P62495;I3L492;D6RCB3;D6RJE8		1.1059
ETFA	Electron transfer flavoprotein subunit alpha, mitochondrial	H0YKF0;H0YLU7;P13804;H0YK49;H0YL12;H0YNX6;P13804-2;J3KN60		0.86115
ETHE1	Protein ETHE1, mitochondrial	O95571;M0QXB5;M0QX80;M0QY80		1.1881
EVA1A	Protein eva-1 homolog A	B8ZZF5;C9J5M4;Q9H8M9	97	NaN
EVI2B	Protein EVI2B	P34910;B7Z4A7	305	NaN
EWSR1	RNA-binding protein EWS	H7BY36;Q01844-2;C9JGE3;Q01844-6;B0QYK0;Q01844-3;Q01844;Q01844-5		0.98969
EXD2	Exonuclease 3-5 domain-containing protein 2	Q9NVH0-2;Q9NVH0		NaN
EXOC4	Exocyst complex component 4	Q96A65-2;Q96A65		NaN
EXOSC10	Exosome component 10	B4DKG8;Q01780-2;Q01780		0.82847
EZR	Ezrin	P15311;E7EQR4	139;263;450	1.4074
F2R	Proteinase-activated receptor 1	P25116	421	0.58568
F3	Tissue factor	P13726;P13726-2	287	2.9617
FAF1	FAS-associated factor 1	B1ANM7;Q9UNN5-2;Q9UNN5	138	NaN
FAM111A	Protein FAM111A	Q96PZ2;E9PNQ0;E9PR18	65;286;304	0.97144
FAM120A	Constitutive coactivator of PPAR-gamma-like protein 1	Q9NZB2-2;Q9NZB2-5;Q9NZB2-4;Q9NZB2;Q9NZB2-6;H7C0T0		0.76069
FAM127B;FAM127A;FAM127C	Protein FAM127B;Protein FAM127A;Protein FAM127C	Q9BWD3;A6ZKI3;Q17RB0	86	0.66687
FAM129A	Protein Niban	Q9BZQ8	124;384	2.0378
FAM129B	Niban-like protein 1	Q96TA1-2;Q96TA1	303	NaN
FAM168A	Protein FAM168A	Q92567-2;Q92567		NaN
FAM172A	Protein FAM172A	Q8WUF8-2;Q8WUF8-4;Q8WUF8-3;Q8WUF8		NaN
FAM174A	Membrane protein FAM174A	Q8TBP5		0.58779
FAM175B	BRISC complex subunit Abro1	Q15018	229	NaN
FAM195B	Protein FAM195B	I3L2L5;C9JLW8;I3L4Q0		NaN
FAM49B	Protein FAM49B	Q9NUQ9;Q9NW21;E5RGI7;E5RJE1;E5RIR8;E5RJL8;E5RI16;Q9H0Q0	74	0.60389
FAM64A	Protein FAM64A	Q9BSJ6-2;I3L419;Q9BSJ6;I3L156		NaN
FANCD2	Fanconi anemia group D2 protein	H7BZJ7;Q9BXW9-3;Q9BXW9-2;Q9BXW9	61	0.62318
FANCE	Fanconi anemia group E protein	Q9HB96		NaN
FANCI	Fanconi anemia group I protein	H3BP78;F8W7R3;Q9NVI1-2;Q9NVI1-1;Q9NVI1	350;542;665	0.72671
FARSB	Phenylalanine--tRNA ligase beta subunit	F5H6Y1;Q9NSD9		1.0598
FASN	Fatty acid synthase;[Acyl-carrier-protein] S-acetyltransferase;[Acyl-carrier-protein] S-malonyltransferase;3-oxoacyl-[acyl-carrier-protein] synthase;3-oxoacyl-[acyl-carrier-protein] reductase;3-hydroxyacyl-[acyl-carrier-protein] dehydratase;Enoyl-[acyl-carrier-protein] reductase;Oleoyl-[acyl-carrier-protein] hydrolase	P49327	1993;2449	0.89189
FAU	40S ribosomal protein S30	P62861;E9PR30		NaN
FBL	rRNA 2-O-methyltransferase fibrillarin	M0R2U2;M0R1H0;M0R2B0;M0R0P1;M0R299;M0QXL5;M0R2Q4;P22087	108	NaN
FBLL1	rRNA/tRNA 2-O-methyltransferase fibrillarin-like protein 1	A6NHQ2;R4GMW7		NaN
FBXO28	F-box only protein 28	Q9NVF7	294	NaN
FBXW2	F-box/WD repeat-containing protein 2	Q9UKT8-2;Q9UKT8		NaN
FCHO2	FCH domain only protein 2	Q0JRZ9-3;Q0JRZ9;J3KNW0	711	NaN
FCRL3	Fc receptor-like protein 3	Q96P31-2;Q96P31-7;Q96P31;Q96P31-3;Q96P31-6		NaN
FDPS	Farnesyl pyrophosphate synthase	P14324-2;P14324	287	1.1133
FEN1	Flap endonuclease 1	P39748;I3L3E9;F5H1Y3		0.86336
FERMT2	Fermitin family homolog 2	Q96AC1-2;H0YJ34;Q96AC1;Q96AC1-3;G3V5R2;G3V281;Q9BQL6-4;Q9BQL6-2;Q9BQL6;Q5JWV4;G3V3J0;G3V1L6		0.87611
FGD4	FYVE, RhoGEF and PH domain-containing protein 4	Q96M96-3;E9PQT1;E9PNX0;Q96M96;B7Z493;E9PJX4;F8VWL3		NaN
FGF2	Fibroblast growth factor 2	P09038-2;P09038-3;P09038-1;P09038	154	1.6783
FH	Fumarate hydratase, mitochondrial	P07954-2;P07954		NaN
FHL2	Four and a half LIM domains protein 2	Q14192;J3KNW4	167	1.9999
FHL3	Four and a half LIM domains protein 3	Q13643		NaN
FILIP1	Filamin-A-interacting protein 1	Q7Z7B0-2;Q7Z7B0		NaN
FIP1L1	Pre-mRNA 3-end-processing factor FIP1	Q6UN15-4;Q6UN15-3;Q6UN15-5;Q6UN15		NaN
FKBP10	Peptidyl-prolyl cis-trans isomerase FKBP10	Q96AY3;Q9H6J3;H0Y827		0.47771
FKBP1A;FKBP12-Exip2	Peptidyl-prolyl cis-trans isomerase FKBP1A;Peptidyl-prolyl cis-trans isomerase	P62942;Q1JUQ5;Q5W0X3		1.2734
FKBP2	Peptidyl-prolyl cis-trans isomerase FKBP2	P26885		NaN
FKBP3	Peptidyl-prolyl cis-trans isomerase FKBP3	Q00688		NaN
FKBP4	Peptidyl-prolyl cis-trans isomerase FKBP4;Peptidyl-prolyl cis-trans isomerase FKBP4, N-terminally processed	Q02790;H0YFG2;F5H120;F5H1U3	28	0.91673
FKBP7	Peptidyl-prolyl cis-trans isomerase;Peptidyl-prolyl cis-trans isomerase FKBP7	H7BZJ4;F8WE12;Q9Y680-3;Q9Y680-2;Q9Y680		NaN
FKBP8	Peptidyl-prolyl cis-trans isomerase FKBP8;Peptidyl-prolyl cis-trans isomerase	Q14318;Q14318-2;J3KQ73;M0R2K9;M0R1Q0;M0R1S6;M0R2Q6;C8C9T5		0.95584
FKBP9	Peptidyl-prolyl cis-trans isomerase FKBP9	B7Z230;O95302;B7Z6H3		NaN
FLII	Protein flightless-1 homolog	Q13045-2;Q13045-3;Q13045		1.0066
FLNA	Filamin-A	Q5HY54;P21333-2;P21333;F8WE98;E9PHF0;H0Y5C6;H0Y5F3	43;300;1019	0.53731
FLNB	Filamin-B	O75369-6;O75369-3;O75369-2;O75369-9;O75369;O75369-8;E7EN95;O75369-7;O75369-5;O75369-4;H7C5L4	16	0.84427
FLNC	Filamin-C	Q14315-2;Q14315	36	0.92227
FLOT2	Flotillin-2	K7EKW9;Q14254;J3QLD9;E7EMK3		NaN
FMNL2;FMNL3	Formin-like protein 3;Formin-like protein 2	C9IZY8;Q8IVF7-2;Q8IVF7-3;F8W1F5;Q8IVF7;Q96PY5;Q96PY5-3		NaN
FMR1	Fragile X mental retardation protein 1	Q06787-8;Q06787-5;G8JL90;Q06787-3;Q06787		NaN
FN1	Fibronectin;Anastellin;Ugl-Y1;Ugl-Y2;Ugl-Y3	P02751-16;P02751-12;P02751-4;P02751-10;P02751-6;P02751-5;F8W7G7;P02751-9;P02751-14;P02751-13;P02751-8;P02751-17;P02751-3;P02751-11;P02751;P02751-7;P02751-15;P02751-2		1.2018
FNTA	Protein farnesyltransferase/geranylgeranyltransferase type-1 subunit alpha	B3KVN2;E9PQP6;P49354-2;P49354		NaN
FOCAD	Focadhesin	Q5VW36		1.1749
FRAS1	Extracellular matrix protein FRAS1	H0Y930;Q86XX4;Q86XX4-2	2218	NaN
FRMD4A	FERM domain-containing protein 4A	F8WAN4;Q9P2Q2		1.8209
FSTL1	Follistatin-related protein 1	B4DTT5;Q12841		NaN
FTSJ3	pre-rRNA processing protein FTSJ3	Q8IY81		NaN
FUBP1	Far upstream element-binding protein 1	Q96AE4;Q96AE4-2;E9PEB5;B4DT31;C9JSZ1;M0R251;M0QYG1;M0R263;M0R0C6;M0R3J3	203	0.5645
FUBP3	Far upstream element-binding protein 3	Q96I24;Q96I24-2		NaN
FUS	RNA-binding protein FUS	P35637-2;P35637;H3BPE7		NaN
FZD6	Frizzled-6	F5H831;O60353-2;O60353	331	NaN
G3BP1	Ras GTPase-activating protein-binding protein 1	Q13283;F5H4D6;E5RH00;E5RI46;E5RIF8;E5RH42;Q5HYE9;E5RIZ6;E5RJU8	5	0.90995
G3BP2	Ras GTPase-activating protein-binding protein 2	Q9UN86-2;Q9UN86;D6R9X5;D6R9A4;D6RBM9;D6REX8;D6RBR0;D6RE13;D6RBW8;D6RGJ4;D6RAC7;D6RB17	5	NaN
G6PD	Glucose-6-phosphate 1-dehydrogenase	E7EM57;E7EUI8;P11413;P11413-3;P11413-2;E9PD92		0.24995
GAA	Lysosomal alpha-glucosidase;76 kDa lysosomal alpha-glucosidase;70 kDa lysosomal alpha-glucosidase	P10253		0.96047
GABPA	GA-binding protein alpha chain	Q06546		NaN
GADD45A	Growth arrest and DNA damage-inducible protein GADD45 alpha	P24522	12	1.4835
GALE	UDP-glucose 4-epimerase	Q5QPP1;Q5QPP2;Q5QPP3;Q5QPP4;Q14376		NaN
GALK1	Galactokinase	P51570;B4E1G6		1.0138
GALNT2	Polypeptide N-acetylgalactosaminyltransferase 2;Polypeptide N-acetylgalactosaminyltransferase 2 soluble form	G3V1S6;Q10471		1.3132
GANAB	Neutral alpha-glucosidase AB	Q14697;F5H6X6;E9PRF8;Q14697-3;H0YFL4		0.86801
GANAB		Q14697-2;E9PKU7;E9PNH1		NaN
GANC	Neutral alpha-glucosidase C	Q8TET4		NaN
GAPDH	Glyceraldehyde-3-phosphate dehydrogenase	P04406;P04406-2;E7EUT5;O14556	145;194;215;263	0.89486
GARS	Glycine--tRNA ligase	P41250		0.97376
GART	Trifunctional purine biosynthetic protein adenosine-3;Phosphoribosylamine--glycine ligase;Phosphoribosylformylglycinamidine cyclo-ligase;Phosphoribosylglycinamide formyltransferase	P22102-2;P22102		0.60944
GBA	Glucosylceramidase	J3KQG4;P04062-2;P04062		NaN
GBE1	1,4-alpha-glucan-branching enzyme	E9PGM4;Q04446	27;108	0.88466
GBP1	Interferon-induced guanylate-binding protein 1	P32455	582	1.0839
GCLM	Glutamate--cysteine ligase regulatory subunit	P48507		1.0796
GCN1L1	Translational activator GCN1	Q92616		1.1244
GDI1	Rab GDP dissociation inhibitor alpha	P31150		NaN
GDI2	Rab GDP dissociation inhibitor beta	P50395;E7EU23;P50395-2;Q5SX86;Q5SX87;G5E9U5;Q5SX90;Q5SX91		1.249
GDPD1	Glycerophosphodiester phosphodiesterase domain-containing protein 1	J3KTA9;J3QQN7;Q8N9F7-3;Q8N9F7-2;Q8N9F7		NaN
GEMIN5	Gem-associated protein 5	Q8TEQ6		0.6941
GEMIN6	Gem-associated protein 6	B9A037;B8ZZ85;Q8WXD5	27	NaN
GFPT1	Glutamine--fructose-6-phosphate aminotransferase [isomerizing] 1	Q06210-2;Q06210		NaN
GGA1	ADP-ribosylation factor-binding protein GGA1	B0QYR6;Q9UJY5-4;Q9UJY5-3;Q9UJY5-2;Q9UJY5;Q6IC75	198	NaN
GGA3	ADP-ribosylation factor-binding protein GGA3	J3KSG3;Q9NZ52-3;B7Z456;J3KSS7;Q9NZ52-4;Q9NZ52-2;Q9NZ52	54;63	1.2042
GGCT	Gamma-glutamylcyclotransferase	M0QZK8;H7BZK5;B8ZZK2;O75223		NaN
GGCX	Vitamin K-dependent gamma-carboxylase	F8WDU9;P38435	21	NaN
GINM1	Glycoprotein integral membrane protein 1	Q9NU53	319;327	1.2946
GINS3	DNA replication complex GINS protein PSF3	Q9BRX5;Q9BRX5-3		NaN
GIPC1	PDZ domain-containing protein GIPC1	O14908	80	NaN
GIT2;GIT1	ARF GTPase-activating protein GIT2;ARF GTPase-activating protein GIT1	F8W822;Q14161-2;Q14161-11;R4GNG3;Q14161-7;Q14161-9;F8W7V0;Q14161-6;Q14161-10;F8WAK2;Q14161-8;J3QRU8;F8VXI9;Q14161-4;Q14161-5;Q14161-3;Q14161;Q9Y2X7;Q9Y2X7-3;K7EN79		1.0142
GJA1	Gap junction alpha-1 protein	P17302	258	0.78863
GLB1	Beta-galactosidase	P16278-2;E7EQ29;P16278-3;P16278;C9J4G9		0.68485
GLG1	Golgi apparatus protein 1	H3BQU9;H3BM42;Q92896;Q92896-3;Q92896-2;H3BQT1;H3BRD8		0.77653
GLO1	Lactoylglutathione lyase	Q04760-2;Q04760		0.99846
GLOD4	Glyoxalase domain-containing protein 4	B7Z403;Q9HC38-2;Q9HC38;Q9HC38-3;I3L3Q4;I3L1I0		1.5423
GLRX3	Glutaredoxin-3	O76003		1.0557
GLS	Glutaminase kidney isoform, mitochondrial	O94925-3;O94925;H7BZD1		1.1029
GLTP	Glycolipid transfer protein	F5H0U5;Q9NZD2		NaN
GLUD1;GLUD2	Glutamate dehydrogenase;Glutamate dehydrogenase 2, mitochondrial;Glutamate dehydrogenase 1, mitochondrial	B3KV55;B4DGN5;P49448;P00367		0.96153
GMFB	Glia maturation factor beta	P60983		NaN
GMPPB	Mannose-1-phosphate guanyltransferase beta	Q9Y5P6;Q9Y5P6-2		1.0655
GMPS	GMP synthase [glutamine-hydrolyzing]	F8W720;P49915	83	1.0135
GNA11;GNAQ	Guanine nucleotide-binding protein subunit alpha-11;Guanine nucleotide-binding protein G(q) subunit alpha	P29992;P50148;G3V1P7;K7EL62;O95837	102	0.81317
GNAI2;GNAI1;GNAI3	Guanine nucleotide-binding protein G(i) subunit alpha-2;Guanine nucleotide-binding protein G(i) subunit alpha-1;Guanine nucleotide-binding protein G(k) subunit alpha	P04899;P04899-4;F5GZL8;B4E2X5;P04899-3;P04899-2;B3KTZ0;P63096;P08754;P63096-2;P09471-2	313	1.1126
GNAS	Guanine nucleotide-binding protein G(s) subunit alpha isoforms short	Q5JWD1;P63092-3;P63092-2;P63092;P63092-4;A2A2R6;H0Y7E8;Q5JWE9;H0Y7F4;P11488;P19087;P09471;A8MTJ3;P38405;P38405-2;Q5JWF2-2;Q5JWF2	8	0.9371
GNB1	Guanine nucleotide-binding protein G(I)/G(S)/G(T) subunit beta-1	P62873;B1AKQ8;F6UT28	23	1.203
GNB2	Guanine nucleotide-binding protein G(I)/G(S)/G(T) subunit beta-2	C9JIS1;C9JXA5;P62879;C9JZN1;E7EP32;B3KPU1	23	0.74073
GNB2L1	Guanine nucleotide-binding protein subunit beta-2-like 1	P63244;J3KPE3;H0YAF8;H0Y8W2;H0YAM7;D6RAC2;D6RFX4;D6RHH4;D6R9Z1;D6R9L0;D6REE5;D6RBD0;D6RFZ9;D6RF23;H0Y8R5;D6RAU2;E9PD14;H0Y9P0;D6RGK8;D6RHJ5;D6R909		0.90532
GNB4;GNB1	Guanine nucleotide-binding protein subunit beta-4	Q9HAV0;F6X3N5;H7C5J5		NaN
GNG12	Guanine nucleotide-binding protein G(I)/G(S)/G(O) subunit gamma-12	Q9UBI6	4;34	0.83357
GNL1	Guanine nucleotide-binding protein-like 1	B0V0L0;P36915-2;P36915		0.82383
GNPDA1	Glucosamine-6-phosphate isomerase 1	P46926;B7Z3X4;D6R9P4;D6RAY7;E7EVU7;D6RFF8;D6R917;D6RB13		1.8368
GNPDA2	Glucosamine-6-phosphate isomerase 2	Q8TDQ7-3;Q8TDQ7-2;Q8TDQ7;Q8TDQ7-4;Q8TDQ7-5		NaN
GNPNAT1	Glucosamine 6-phosphate N-acetyltransferase	G3V5E4;G3V4W4;Q96EK6		1.082
GNS	N-acetylglucosamine-6-sulfatase	H7C3P4;B4DYH8;P15586;F6S8M0;F5H4C6;H0YFA9		0.99344
GOLGA7	Golgin subfamily A member 7	Q7Z5G4-3;Q7Z5G4	95	1.8581
GOLGB1	Golgin subfamily B member 1	Q14789;Q14789-2;E7EU81		1.2018
GOT1	Aspartate aminotransferase;Aspartate aminotransferase, cytoplasmic	B7Z7E9;P17174		1.072
GOT2	Aspartate aminotransferase;Aspartate aminotransferase, mitochondrial	E7ERW2;P00505		NaN
GPAA1	Glycosylphosphatidylinositol anchor attachment 1 protein	E9PLG8;E9PLV6;E9PPZ9;O43292-2;O43292	62	0.42321
GPD2	Glycerol-3-phosphate dehydrogenase, mitochondrial	F8W6E4;P43304-2;P43304;F5GYK7		0.75671
GPI	Glucose-6-phosphate isomerase	P06744;P06744-2;K7EP41;CON__Q3ZBD7;K7EIL4;K7ENR8;K7ERK8;K7ELR7;K7ERC6;Q8N196		1.2004
GPR107	Protein GPR107	Q5VW38-2;G5E994;Q5VW38		NaN
GPRC5A	Retinoic acid-induced protein 3	Q8NFJ5;H0YFN2;F5GWG3	291	3.6647
GPS1	COP9 signalosome complex subunit 1	C9JFE4;Q13098-5;Q13098;Q13098-7;Q13098-6		NaN
GRIPAP1	GRIP1-associated protein 1	Q4V328-2;B1B0M1;Q4V328-4;Q4V328		NaN
GRSF1	G-rich sequence factor 1	H0YAM1;Q12849-5;F5H5I6;H0Y8R1;H0YAK1;Q12849		NaN
GSPT1;GSPT2	Eukaryotic peptide chain release factor GTP-binding subunit ERF3A;Eukaryotic peptide chain release factor GTP-binding subunit ERF3B	H3BR35;P15170;Q8IYD1;P15170-2;P15170-3		1.0466
GSR	Glutathione reductase, mitochondrial	P00390-5;P00390-4;P00390-2;P00390-3;P00390		0.96633
GSTM1;GSTM4	Glutathione S-transferase Mu 1;Glutathione S-transferase Mu 4	B9ZVX7;P09488-2;P09488;E7EWW9;H3BRM6;Q03013-2;A6NNT0;Q03013;H3BQT3		0.92863
GSTM2;GSTM3	Glutathione S-transferase Mu 2;Glutathione S-transferase Mu 3	E9PLF1;P28161-2;E9PHN6;P28161;F6XZQ7;E9PHN7;P21266		0.81091
GSTM5	Glutathione S-transferase Mu 5	Q5T8Q9;P46439;Q5T8R1		NaN
GSTO1	Glutathione S-transferase omega-1	Q5TA02;P78417-3;P78417;Q5TA01;P78417-2		2.4369
GSTP1	Glutathione S-transferase P	P09211;A8MX94		0.93931
GTF2F1	General transcription factor IIF subunit 1	M0R0R9;P35269		NaN
GTF2F2	General transcription factor IIF subunit 2	P13984		NaN
GTF2I	General transcription factor II-I	P78347-2;P78347-4;P78347-3;P78347		0.82436
GTPBP10	GTP-binding protein 10	F8WBY0;F8WCN4;F8WBB5;A4D1E9-3;C9J8R7;C9JNI1;C9JEQ8;A4D1E9-2;A4D1E9		1.0149
GTPBP4	Nucleolar GTP-binding protein 1	Q5T3R7;B4DY13;B7Z7A3;Q9BZE4		NaN
GYG1	Glycogenin-1	G5E9W8;C9JQ42;P46976-3;P46976-2;P46976		NaN
H2AFV;H2AFZ	Histone H2A;Histone H2A.V;Histone H2A.Z	Q71UI9-2;C9J0D1;Q71UI9;P0C0S5;C9J386;Q71UI9-3;Q71UI9-4		NaN
H2AFX;HIST1H2AA	Histone H2A.x;Histone H2A type 1-A	P16104;Q96QV6;Q71UI9-5;REV__H0Y672;REV__E7EQ67;REV__H7BY63;REV__Q8NB25-4;REV__Q8NB25-2;REV__Q8NB25-3;REV__Q8NB25	120	0.41316
H2AFY	Core histone macro-H2A.1;Histone H2A	O75367-2;O75367-3;O75367;D6RCF2;B4DJC3	123	0.7608
H2AFY2	Core histone macro-H2A.2	Q9P0M6	123	NaN
H2BFS;HIST1H2BK	Histone H2B type F-S;Histone H2B type 1-K	P57053;O60814	6;35;47;109;117;121	0.49071
H3F3B;H3F3A;HIST2H3A;HIST1H3A;HIST3H3;H3F3C	Histone H3;Histone H3.3;Histone H3.2;Histone H3.1;Histone H3.1t;Histone H3.3C	K7EK07;P84243;K7EMV3;B4DEB1;Q71DI3;P68431;K7ES00;Q16695;K7EP01;Q6NXT2	24;28;57;80;123	0.80988
H6PD	GDH/6PGL endoplasmic bifunctional protein;Glucose 1-dehydrogenase;6-phosphogluconolactonase	O95479;R4GMU1		NaN
HADH	Hydroxyacyl-coenzyme A dehydrogenase, mitochondrial	Q16836;E9PF18;Q16836-3;Q16836-2		NaN
HADHA	Trifunctional enzyme subunit alpha, mitochondrial;Long-chain enoyl-CoA hydratase;Long chain 3-hydroxyacyl-CoA dehydrogenase	P40939;B4DYP2;H0YFD6		1.1239
HADHB	Trifunctional enzyme subunit beta, mitochondrial;3-ketoacyl-CoA thiolase	B4E2W0;P55084;C9K0M0;C9JEY0;C9JE81;B5MD38;F5GZQ3		1.1764
HAGH	Hydroxyacylglutathione hydrolase, mitochondrial	H3BPK3;H3BPQ4;Q16775-2;Q16775		NaN
HARS	Histidine--tRNA ligase, cytoplasmic	B3KWE1;P12081-3;P12081-2;P12081-4;P12081;B4E1C5;B4DDD8;C9JWK3;D6RJE6;E7ETE2;C9JV49;B4DDY8;P49590		0.98724
HAT1	Histone acetyltransferase type B catalytic subunit	O14929;F8WEW1;F8W9G7;O14929-2	15	1.2884
HAUS8	HAUS augmin-like complex subunit 8	Q9BT25-2;Q9BT25-3;Q9BT25		NaN
HBEGF	Proheparin-binding EGF-like growth factor;Heparin-binding EGF-like growth factor	Q99075	199	NaN
HBS1L	HBS1-like protein	J3QT46;Q9Y450;H0YD85;E9PN23;G5E991;E9PMN1;H0YES5;E9PLR4;E9PHZ9;B7Z1K2;B7Z524;H0YDX7;Q9Y450-2;Q9Y450-4	47	1.1903
HDAC2;HDAC1	Histone deacetylase;Histone deacetylase 2;Histone deacetylase 1	B3KRS5;Q92769;J3KPW7;E5RJ04;E5RGV4;E5RHE7;E5RH52;E5RG37;E5RFP9;H3BM24;E5RFI6;Q5TEE2;Q13547;E5RK19	60	0.86093
HDAC7	Histone deacetylase 7	H0YI15;Q8WUI4-10;Q8WUI4-3;Q8WUI4-4;Q8WUI4;Q8WUI4-7;Q8WUI4-6;Q8WUI4-5;Q8WUI4-8;J3KPH8		NaN
HDGF	Hepatoma-derived growth factor	A8K8G0;P51858-2;P51858;P51858-3	93;94	0.84481
HDGFRP2	Hepatoma-derived growth factor-related protein 2	K7EPS6;Q7Z4V5-2;Q7Z4V5		NaN
HEATR2	HEAT repeat-containing protein 2	Q86Y56-3;E9PGY2;H0Y650;Q86Y56-2;Q86Y56		NaN
HEBP1	Heme-binding protein 1	Q9NRV9;H0YG71;F5GWX2	118	1.1422
HECTD1	E3 ubiquitin-protein ligase HECTD1	Q9ULT8;G3V4V5;H0YJP0	255;1371	0.86327
HEG1	Protein HEG homolog 1	H7C4K2;H7C4M4;Q9ULI3	27	NaN
HERC5	E3 ISG15--protein ligase HERC5	Q9UII4		1.5664
HEXB	Beta-hexosaminidase subunit beta;Beta-hexosaminidase subunit beta chain B;Beta-hexosaminidase subunit beta chain A	P07686;Q5URX0;H0YA83;H0Y9B6		1.1806
HGS	Hepatocyte growth factor-regulated tyrosine kinase substrate	O14964;I3L1P5;I3L1E3;O14964-2	202;251;521;551	1.2513
HIATL2;HIATL1	Hippocampus abundant transcript-like protein 2;Hippocampus abundant transcript-like protein 1	Q5VZR4;R4GN14;Q5SR56	25	NaN
HIF1A	Hypoxia-inducible factor 1-alpha	Q16665-2;F8W9L0;Q16665;A8MYV6;Q16665-3	389	NaN
HINT1	Histidine triad nucleotide-binding protein 1	D6RC06;D6REP8;D6RE99;D6RD60;P49773	7;30	0.98596
HINT2	Histidine triad nucleotide-binding protein 2, mitochondrial	Q9BX68		NaN
HIP1	Huntingtin-interacting protein 1	O00291-3;O00291	9	NaN
HIP1R	Huntingtin-interacting protein 1-related protein	O75146	5	1.3133
HIST1H1B	Histone H1.5	P16401	17;49;67;78;93;100	0.68077
HIST1H1E;HIST1H1C;HIST1H1D	Histone H1.4;Histone H1.2;Histone H1.3	P10412;P16403;P16402;Q02539;P22492	17;34;46;64;75;90;97	0.6949
HIST1H2AC;HIST3H2A;HIST1H2AB	Histone H2A type 1-C;Histone H2A type 3;Histone H2A type 1-B/E	Q93077;Q7L7L0;P04908	96;119;120	0.65985
HIST1H2AJ;HIST1H2AH;H2AFJ;HIST2H2AC;HIST2H2AA3;HIST1H2AD;HIST1H2AG	Histone H2A type 1-J;Histone H2A type 1-H;Histone H2A.J;Histone H2A type 2-C;Histone H2A type 2-A;Histone H2A type 1-D;Histone H2A type 1;Histone H2A	Q99878;Q96KK5;Q9BTM1;Q16777;Q6FI13;P20671;P0C0S8;H0YFX9;Q9BTM1-2	96;119;120	0.79054
HIST1H2BC;HIST1H2BL;HIST1H2BM;HIST1H2BN;HIST1H2BD;HIST1H2BA	Histone H2B type 1-C/E/F/G/I;Histone H2B type 1-L;Histone H2B type 1-M;Histone H2B type 1-N;Histone H2B type 1-D;Histone H2B type 1-A	P62807;Q99880;Q99879;Q99877;P58876;Q96A08	6;35;47;109;117;121	NaN
HIST1H2BH;HIST2H2BF	Histone H2B type 1-H;Histone H2B type 2-F;Histone H2B	Q93079;Q5QNW6;Q5QNW6-2;B4DR52	6;35;47;109;117;121	0.77903
HIST1H2BO;HIST1H2BB;HIST3H2BB	Histone H2B type 1-O;Histone H2B type 1-B;Histone H2B type 3-B	P23527;P33778;Q8N257	6;47;109;117;121	0.92702
HIST1H4A	Histone H4	P62805	32;78;92	0.78731
HIST2H2AB	Histone H2A type 2-B	Q8IUE6		1.1954
HIVEP1	Zinc finger protein 40	P15822	661	NaN
HK1	Hexokinase-1	P19367-4;P19367-2;P19367;P19367-3;E7ENR4;B1AR63		1.6925
HLA-A	HLA class I histocompatibility antigen, A-69 alpha chain;HLA class I histocompatibility antigen, A-2 alpha chain;HLA class I histocompatibility antigen, A-68 alpha chain;HLA class I histocompatibility antigen, A-23 alpha chain;HLA class I histocompatibility antigen, A-29 alpha chain;HLA class I histocompatibility antigen, A-74 alpha chain;HLA class I histocompatibility antigen, A-34 alpha chain;H…	P10316;P01892;A9R9N7;P01891;A9R9N8;P30447;B0UXQ1;A2BDY9;P30512;P30459;P30453;P16189;P16188;P10314;B0UXQ0;A2ARK8;P30457;P30456;P30450;P18462;P16190;Q5SPM3;Q95604;P30685;P30495;P30491;P30484;P30464;P18465;P10319;P30498;P30490;P18464	200;340;364	1.0372
HLA-A	HLA class I histocompatibility antigen, A-24 alpha chain;HLA class I histocompatibility antigen, A-80 alpha chain;HLA class I histocompatibility antigen, A-11 alpha chain;HLA class I histocompatibility antigen, A-3 alpha chain;HLA class I histocompatibility antigen, A-36 alpha chain;HLA class I histocompatibility antigen, A-1 alpha chain	P05534;Q5SRN7;Q09160;P13746;P04439;Q5SRN5;P13746-2;P30455;P30443;P01893	200;340;364	NaN
HLA-C;HLA-B	HLA class I histocompatibility antigen, Cw-7 alpha chain;HLA class I histocompatibility antigen, B-73 alpha chain	P10321;A2AEA2;F5GXA6;Q31612	200	NaN
HM13	Minor histocompatibility antigen H13	Q8TCT9-5;Q8TCT9;Q8TCT9-2;Q8TCT9-4	61;319	0.66081
HMGA1;C2orf81	High mobility group protein HMG-I/HMG-Y	P17096-2;P17096;P17096-3;H7BYM6;E5RIT9	7	1.1146
HMGB2	High mobility group protein B2	P26583;D6R9A6;Q5T7C0;Q5T7C4;Q5T7C6;B2RPK0;P09429	147	1.0362
HMGB3	Putative high mobility group protein B3-like protein;High mobility group protein B3	E9PES6;P0C6E5;E7ES08;E7EQU1;O15347		NaN
HMGN1	Non-histone chromosomal protein HMG-14	F2Z2W6;F2Z2Y5;H7BXJ5;P05114		0.63269
HMGN2	Non-histone chromosomal protein HMG-17	P05204	64;82	0.71806
HMOX1	Heme oxygenase 1	B1AHA8;P09601		NaN
HN1L	Hematological and neurological expressed 1-like protein	H3BMT0;H3BTV5;H3BU16;Q9H910-2;A6NGP5;Q9H910;H3BMV3;B4DLH4		NaN
HNRNPA0	Heterogeneous nuclear ribonucleoprotein A0	Q13151		0.87279
HNRNPA1;HNRNPA1L2	Heterogeneous nuclear ribonucleoprotein A1;Heterogeneous nuclear ribonucleoprotein A1-like 2	P09651-3;P09651-2;F8W6I7;P09651;F8VTQ5;Q32P51;H0YH80;F8VZ49;F8VYN5;F8W646	8;245	1.0546
HNRNPA2B1	Heterogeneous nuclear ribonucleoproteins A2/B1	P22626;P22626-2		0.7275
HNRNPA3	Heterogeneous nuclear ribonucleoprotein A3	P51991-2;P51991;H7C1J8		0.96066
HNRNPAB	Heterogeneous nuclear ribonucleoprotein A/B	D6R9P3;D6RD18;Q99729-3;D6RBZ0;Q99729-2;Q99729-4;Q99729	169	0.77291
HNRNPC	Heterogeneous nuclear ribonucleoproteins C1/C2	G3V4W0;B4DY08;P07910-2;P07910;P07910-4;G3V4C1;G3V2Q1;G3V576;P07910-3;G3V555;G3V575;G3V5X6;G3V3K6;G3V251;B4DSU6;G3V5V7;G3V2D6;G3V4M8;G3V2H6;O60812	8;210;216;219	1.0045
HNRNPD	Heterogeneous nuclear ribonucleoprotein D0	Q14103-3;Q14103;H0Y8G5;H0YA96;D6RAF8;Q14103-4;B4DTC3;Q14103-2;D6RD83;F5H6R6;D6RF44;D6RBQ9	72;197	1.1356
HNRNPF	Heterogeneous nuclear ribonucleoprotein F;Heterogeneous nuclear ribonucleoprotein F, N-terminally processed	P52597;F5GZT4		1.0573
HNRNPH1;HNRNPH2	Heterogeneous nuclear ribonucleoprotein H;Heterogeneous nuclear ribonucleoprotein H, N-terminally processed;Heterogeneous nuclear ribonucleoprotein H2	E9PCY7;P31943;G8JLB6;D6RIU0;D6RBM0;D6RAM1;E5RGV0;D6R9T0;D6RFM3;D6RIT2;D6RDU3;D6RJ04;D6RIH9;P55795;E5RGH4;E7EQJ0;H0YB39;H0YAQ2;E7EN40;H0YBG7;H0YBD7;D6RF17;D6RDL0;D6R9D3		0.93898
HNRNPH3	Heterogeneous nuclear ribonucleoprotein H3	P31942-2;P31942;B4DHY1;P31942-3;P31942-4;P31942-6;P31942-5		1.0617
HNRNPK	Heterogeneous nuclear ribonucleoprotein K	Q5T6W5;P61978-3;P61978;P61978-2;Q5T6W2;Q5T6W1	370	0.91217
HNRNPL	Heterogeneous nuclear ribonucleoprotein L	P14866;P14866-2;M0QXS5;M0QYT0;M0R076;B4DVF8;M0R1W6	302;455	0.97443
HNRNPM	Heterogeneous nuclear ribonucleoprotein M	P52272-2;P52272;M0R019;M0R2T0;M0R2I7;M0QYQ7;M0R0N3;M0QY96;M0R0Y6;M0QYL3	203;342	0.98159
HNRNPM		M0QZM1	28	NaN
HNRNPR	Heterogeneous nuclear ribonucleoprotein R	O43390;O43390-2;Q2L7G6;E7ETM7		0.86429
HNRNPU	Heterogeneous nuclear ribonucleoprotein U	Q00839-2;Q00839;Q5RI18	186;215;590	0.94753
HNRNPUL1	Heterogeneous nuclear ribonucleoprotein U-like protein 1	M0R3F1;Q9BUJ2-4;B7Z4B8;Q9BUJ2-2;Q9BUJ2;Q9BUJ2-3;M0QYZ0;M0QYM5;M0QYI8		0.78298
HNRNPUL2	Heterogeneous nuclear ribonucleoprotein U-like protein 2	Q1KMD3		NaN
HNRPDL	Heterogeneous nuclear ribonucleoprotein D-like	O14979-3;O14979-2;O14979	23;85	1.2011
HNRPLL	Heterogeneous nuclear ribonucleoprotein L-like	H7C464;Q5JB52;B7WPG3;Q8WVV9-4;Q8WVV9;D6W592;H7C0J6		NaN
HP1BP3	Heterochromatin protein 1-binding protein 3	B0QZK4;Q5SWC8;Q5SSJ5-2;Q5SSJ5		NaN
HPCAL1;HPCA;NCALD	Hippocalcin-like protein 1;Neuron-specific calcium-binding protein hippocalcin;Neurocalcin-delta	P37235;E9PC71;P84074;P61601		0.59284
HPRT1	Hypoxanthine-guanine phosphoribosyltransferase	P00492		0.52455
HPSE	Heparanase;Heparanase 8 kDa subunit;Heparanase 50 kDa subunit	D6RAQ1;D6RHG4;E9PHC3;Q9Y251-3;Q9Y251-2;Q9Y251		0.43463
HS2ST1	Heparan sulfate 2-O-sulfotransferase 1	Q7LGA3-3;Q7LGA3-2;A6ND99;Q7LGA3;K7EP71		0.81994
HSD17B10	3-hydroxyacyl-CoA dehydrogenase type-2	Q99714-2;Q99714		NaN
HSD17B4	Peroxisomal multifunctional enzyme type 2;(3R)-hydroxyacyl-CoA dehydrogenase;Enoyl-CoA hydratase 2	E7ER27;P51659;E7EWE5;P51659-3;P51659-2;E7EPL9;G5E9S2;E7ET17		0.86655
HSDL1	Inactive hydroxysteroid dehydrogenase-like protein 1	H3BQI7;H3BT52;Q3SXM5-2;Q3SXM5		1.2033
HSDL2	Hydroxysteroid dehydrogenase-like protein 2	Q6YN16-2;Q6YN16;B4DWC7;B4E136		0.93259
HSP90AA1	Heat shock protein HSP 90-alpha	P07900;P07900-2;Q86U12;G3V2J8;Q14568;Q58FG0	112;116;283;407	0.91178
HSP90AB1	Heat shock protein HSP 90-beta	P08238;Q58FF7;Q5T9W8	53;69;107;111;275;399;435;623	0.90473
HSP90AB2P	Putative heat shock protein HSP 90-beta 2	Q58FF8	69;197	0.94263
HSP90AB4P	Putative heat shock protein HSP 90-beta 4	Q58FF6		0.95919
HSP90B1	Endoplasmin	P14625;H0YIV0;Q58FF3;F8W026;F8VPC7	114	0.84912
HSPA1A	Heat shock 70 kDa protein 1A/1B	P08107;P08107-2;E7EP94;Q5SP16	71;128;451;500;507;512;524;559;561	0.98831
HSPA4	Heat shock 70 kDa protein 4	P34932	329;388;559	0.93137
HSPA5	78 kDa glucose-regulated protein	P11021	96	0.88314
HSPA6	Heat shock 70 kDa protein 6	P17066;P48741	453;502;509	NaN
HSPA8	Heat shock cognate 71 kDa protein	P11142;E9PKE3;E9PNE6;P11142-2;A8K7Q2;E9PN89;E9PS65;E9PLF4;E9PM13;E9PQQ4;E9PQK7;E9PK54;P54652;E9PPY6;E9PN25;E9PI65	56;71;108;112;187;188;319;500;507;524;526;531;539;557;589;597;601	0.97387
HSPA9	Stress-70 protein, mitochondrial	P38646;D6RJI2;D6RA73;H0YBG6;H0Y8S0	121	1.1502
HSPB1	Heat shock protein beta-1	P04792;C9J3N8;F8WE04	123;198	0.62209
HSPD1	60 kDa heat shock protein, mitochondrial	P10809;E7ESH4;E7EXB4;B7Z712;C9JL25;C9JL19;C9JCQ4		1.5552
HSPE1	10 kDa heat shock protein, mitochondrial	P61604;B8ZZL8;B8ZZ54		1.7424
HSPH1	Heat shock protein 105 kDa	Q92598-2;Q92598-3;Q92598;B4DYH1;B4DY72;R4GN69;D6RJ96;E9PDE8;O95757;E7ES43	388;471	1.5563
HUWE1	E3 ubiquitin-protein ligase HUWE1	H0Y5W0;Q7Z6Z7-2;Q7Z6Z7-3;Q7Z6Z7;H0Y659;Q5H962	504;1737;2486;2592;2711	1.455
HYOU1	Hypoxia up-regulated protein 1	B7Z909;E9PJ21;E9PL22;Q9Y4L1		0.6707
IARS	Isoleucine--tRNA ligase, cytoplasmic	J3KR24;P41252;Q5TCC5;Q5TCD2;Q5TCC4		1.0083
IARS2	Isoleucine--tRNA ligase, mitochondrial	F6SBX2;Q9NSE4		1.2314
IDH1	Isocitrate dehydrogenase [NADP] cytoplasmic	O75874;C9J4N6		0.76094
IDH2	Isocitrate dehydrogenase [NADP];Isocitrate dehydrogenase [NADP], mitochondrial	H0YL11;B4DSZ6;B4DFL2;P48735		0.95053
IDH3A	Isocitrate dehydrogenase [NAD] subunit alpha, mitochondrial	H0YKD0;H0YLI6;H0YMU3;B7Z9J8;P50213-2;H0YL72;P50213		NaN
IDH3B	Isocitrate dehydrogenase [NAD] subunit beta, mitochondrial	O43837-2;O43837		NaN
IDI1	Isopentenyl-diphosphate Delta-isomerase 1	Q13907;Q13907-2;C9JD53;C9JKM8		0.92786
IER2	Immediate early response gene 2 protein	Q9BTL4	5	1.9656
IFI16	Gamma-interferon-inducible protein 16	H3BR88;Q16666-3;Q16666-6;Q16666-2;E7EPR3;Q16666	172	0.98812
IFIT3	Interferon-induced protein with tetratricopeptide repeats 3	O14879		NaN
IGF2BP1	Insulin-like growth factor 2 mRNA-binding protein 1	Q9NZI8-2;Q9NZI8	311	1.0849
IGF2BP2	Insulin-like growth factor 2 mRNA-binding protein 2	Q9Y6M1-5;Q9Y6M1-6;Q9Y6M1-3;Q9Y6M1-4;Q9Y6M1-1;Q9Y6M1;F8W930	356	0.99287
IGF2BP3	Insulin-like growth factor 2 mRNA-binding protein 3	O00425;O00425-2	272	0.93078
IGF2R	Cation-independent mannose-6-phosphate receptor	P11717		1.3291
IL18	Interleukin-18	Q14116-2;Q14116		1.2921
IL6ST	Interleukin-6 receptor subunit beta	P40189-3;P40189	774	1.3086
ILF2	Interleukin enhancer-binding factor 2	Q12905	45	1.0693
ILF3	Interleukin enhancer-binding factor 3	Q12906-5;Q12906-4;Q12906-2;Q12906-6;Q12906-3;Q12906;Q12906-7;K7ERM6;K7ENK6;K7EM82;K7EJ09;K7ER69;K7EKJ9;K7EQ75		1.0117
ILK	Integrin-linked protein kinase	Q13418;E9PM54;E9PNR4;B7Z1I0;B7Z418		1.2142
ILKAP	Integrin-linked kinase-associated serine/threonine phosphatase 2C	H7C2I8;Q9H0C8		NaN
IMMT	Mitochondrial inner membrane protein	H7C463;C9J406;B9A067;Q16891-3;Q16891-2;Q16891-4;Q16891;D6RAW4		1.1357
IMPDH2	Inosine-5-monophosphate dehydrogenase 2	H0Y4R1;P12268;E7ETK5	140;225;406	1.1868
INADL	InaD-like protein	Q8NI35-5;Q8NI35-4;Q8NI35-3;Q8NI35-2;Q8NI35		NaN
INTS7	Integrator complex subunit 7	Q9NVH2-4;Q9NVH2-3;Q9NVH2-2;Q9NVH2	818	1.7033
IPO11	Importin-11	F8WDV0;Q9UI26;Q9UI26-2;D6RJB1		NaN
IPO4	Importin-4	H0YN14;Q8TEX9;Q8TEX9-2;H0YLV0;H0YL92		1.3595
IPO5	Importin-5	O00410;H0Y8C6;O00410-3;B4E0R6;O00410-2;C9JMV5;E7ETV3;C9JZD8;C9J875;C9JQT6;E7ESA1;E7ESZ1;E7EWK4;E7EX05;E7EQT5;E7ETV8;E7EV12;H0Y3V4		0.92163
IPO7	Importin-7	O95373		0.901
IPO8	Importin-8	F5H2I3;O15397		NaN
IPO9	Importin-9	Q96P70		NaN
IQCH	IQ domain-containing protein H	D6RGG0;Q86VS3-5;B4E2J4;Q86VS3		NaN
IQGAP1	Ras GTPase-activating-like protein IQGAP1	P46940;H0YLE8;F2Z2E2;Q86VI3;E9PDT6;Q13576-2;J3KR91;F5H7S7;E7EWC2;Q13576	955;1035;1445;1475	1.2165
IRP1;ACO1	Cytoplasmic aconitate hydratase	Q9HBB2;P21399		1.2489
IST1	IST1 homolog	H3BQF7;H3BMU1;H3BUI0;P53990-2;P53990-3;P53990;P53990-4;H3BQ38;E9PF00;H3BPP6;H3BRE2;F5GXM3;J3KR23;P53990-5	7	0.85413
ITCH	E3 ubiquitin-protein ligase Itchy homolog	Q96J02-3;Q96J02-2;Q96J02	199;295;327	1.119
ITFG3	Protein ITFG3	C9J1M4;C9J8V3;C9JJN3;C9JR71;C9JTF7;C9JP72;C9J3Y6;C9IYB9;C9K0C5;B4DGG1;Q9H0X4-2;Q9H0X4	20	0.48671
ITGA3	Integrin alpha-3;Integrin alpha-3 heavy chain;Integrin alpha-3 light chain	P26006;P26006-1;H0YA49	1038	1.3767
ITGA5	Integrin alpha-5;Integrin alpha-5 heavy chain;Integrin alpha-5 light chain	P08648		1.6761
ITGB1	Integrin beta-1	P05556;P05556-2;P05556-5;P05556-4;P05556-3;C9JPK5;Q5T3E6;E9PLR6;E7EUI6;E7EQW5;H7C4N8;E7ERX5	774;784;794	1.0094
ITM2B	Integral membrane protein 2B;BRI2, membrane form;BRI2 intracellular domain;BRI2C, soluble form;Bri23 peptide	Q5W0A2;Q9Y287	13;39	1.3231
ITPR1	Inositol 1,4,5-trisphosphate receptor type 1	B7ZMI3;Q14643-4;Q14643-3;G5E9P1;Q14643-8;Q14643-7;Q14643-5;Q14643-6;Q14643-2;E7EVP7;Q14643		1.7346
ITPR2	Inositol 1,4,5-trisphosphate receptor type 2	Q14571		0.87741
ITPR3	Inositol 1,4,5-trisphosphate receptor type 3	Q14573		NaN
IWS1	Protein IWS1 homolog	Q96ST2-2;Q96ST2-3;Q96ST2	407	NaN
JAG1	Delta-like protein;Protein jagged-1	B4DYR1;P78504	964	NaN
JAK1	Tyrosine-protein kinase JAK1	P23458	218;227;249	1.7672
KANK2	KN motif and ankyrin repeat domain-containing protein 2	Q63ZY3-3;Q63ZY3;Q63ZY3-2		NaN
KARS	Lysine--tRNA ligase	Q15046;Q15046-2		0.78161
KATNAL2	Katanin p60 ATPase-containing subunit A-like 2	K7EM02;K7EIJ8;Q8IYT4-2;Q8IYT4		1.1648
KCT2	Keratinocyte-associated transmembrane protein 2	Q8NC54	239	1.0657
KCTD10	BTB/POZ domain-containing adapter for CUL3-mediated RhoA degradation protein 3	F5GWA4;Q9H3F6-2;Q9H3F6;F8W8I7;F5H6V0;F5H497	22;144	1.4624
KCTD5	BTB/POZ domain-containing protein KCTD5	Q9NXV2	223;225	NaN
KDELC2	KDEL motif-containing protein 2	H0YEM3;Q7Z4H8-2;Q7Z4H8		NaN
KDM1A	Lysine-specific histone demethylase 1A	O60341;O60341-2;F6S0T5		0.64374
KDSR	3-ketodihydrosphingosine reductase	K7ERC8;Q06136;B4DMX0	151	1.2733
KHDRBS1	KH domain-containing, RNA-binding, signal transduction-associated protein 1	Q07666-2;Q07666;Q07666-3		0.87192
KHSRP	Far upstream element-binding protein 2	Q92945;M0QYH3;M0R0I5;M0QXW7	177;251	1.0603
KIAA0101	PCNA-associated factor	Q15004-2;Q15004;H0YMA4	24	0.98736
KIAA0196	WASH complex subunit strumpellin	E7EQI7;Q12768		NaN
KIAA1033	WASH complex subunit 7	Q2M389;Q2M389-2	1089	1.0256
KIAA1468	LisH domain and HEAT repeat-containing protein KIAA1468	Q9P260		3.4524
KIAA1524	Protein CIP2A	F8WF26;F8WAX6;Q8TCG1		1.1897
KIAA1715;LNP	Protein lunapark	F5H2Q7;Q9C0E8-2;Q9C0E8;B7ZLA8;C9JL94;Q9C0E8-3	38	1.3696
KIAA1967	DBIRD complex subunit KIAA1967	E5RHJ4;Q8N163-2;Q8N163		NaN
KIDINS220	Kinase D-interacting substrate of 220 kDa	Q9ULH0-3;H0Y8E4;E9PH70;Q9ULH0-2;Q9ULH0-4;Q9ULH0	892	0.95631
KIF11	Kinesin-like protein KIF11	P52732		1.3254
KIF14	Kinesin-like protein KIF14	Q15058	1494	NaN
KIF16B	Kinesin-like protein KIF16B	Q96L93-5;Q96L93-4;Q96L93	1025	NaN
KIF1A;KIF1C;KIF1B	Kinesin-like protein KIF1C;Kinesin-like protein KIF1A;Kinesin-like protein KIF1B	H7C0K6;O43896;O60333-3;F8W8V9;Q12756;O60333-2;Q12756-3;Q12756-2;O60333;O60333-4		NaN
KIF23	Kinesin-like protein KIF23	B4E1K0;Q02241-2;H7BYN4;Q02241	320;403;416;453	0.71959
KIF4A	Chromosome-associated kinesin KIF4A	O95239-2;O95239;Q2VIQ3		0.49619
KIF5B	Kinesin-1 heavy chain	P33176;J3KNA1;Q12840;O60282-2;E9PET8;O60282		1.1994
KIRREL	Kin of IRRE-like protein 1	Q5W0G0;Q5W0F9;Q96J84-3;B4DN67;Q96J84;Q96J84-2	413;543	1.1201
KPNA2	Importin subunit alpha-2	P52292;J3QLL0;J3KS65	108	1.2095
KPNA6;KPNA1	Importin subunit alpha-7;Importin subunit alpha;Importin subunit alpha-1	O60684;Q5TFJ7;F5H4G7;F5GYL8;P52294;C9JYI4;O15131	9;110	1.203
KPNB1	Importin subunit beta-1	Q14974;F5H4R7;J3KTM9;B7ZAV6;J3QR48;J3QKQ5;J3KS06;J3QRG4	68	1.0299
KRAS	GTPase KRas;GTPase KRas, N-terminally processed	P01116-2;P01116;P01112-2;P01112	128	1.2807
KRR1	KRR1 small subunit processome component homolog	Q13601-2;Q13601		NaN
KRT18	Keratin, type I cytoskeletal 18	F8VZY9;P05783;CON__P05784;CON__H-INV:HIT000015463	187	0.77935
KTN1	Kinectin	Q86UP2-2;Q86UP2-3;Q86UP2;G3V4Y7;H0YJV5;G3V5G2	256	1.0019
L1CAM	Neural cell adhesion molecule L1	P32004-3;P32004-2;F5H1H0;P32004;F5H025;H3BLW5	1151	0.22155
LACTB	Serine beta-lactamase-like protein LACTB, mitochondrial	H0YNN5;P83111-2;P83111		NaN
LAMB1	Laminin subunit beta-1	P07942;G3XAI2;E7EPA6	748	0.97969
LAMC1	Laminin subunit gamma-1	P11047	1093	1.2921
LAMP1	Lysosome-associated membrane glycoprotein 1	P11279;B4DWL3		0.66032
LAMTOR1	Ragulator complex protein LAMTOR1	H0YFI1;F5H479;F5GX19;F5H3Y3;Q6IAA8	7	1.0714
LANCL1	LanC-like protein 1	E9PHS0;O43813	128	NaN
LAP3	Cytosol aminopeptidase	P28838-2;P28838;H0Y983;H0Y9Q1		0.51878
LAPTM4A	Lysosomal-associated transmembrane protein 4A	Q15012	7;224	0.88112
LARS	Leucine--tRNA ligase, cytoplasmic	F5H698;B4DER1;Q9P2J5;B4DJ10	39	0.97241
LASP1	LIM and SH3 domain protein 1	Q14847;Q14847-2;C9J9W2;B4DGQ0;F6S2S5;K7ESD6	10;75;96;112	1.054
LBR	Lamin-B receptor	C9JXK0;Q14739	107	NaN
LCK		E9PQ10;E9PI33;E9PKQ8;Q573B4		NaN
LDHA	L-lactate dehydrogenase A chain	P00338;P00338-3;P00338-5;P00338-2;P00338-4;F5GYU2;F5GXY2;F5GXH2;F5GZQ4;F5H5J4;F5H6W8;F5H8H6;F5GXC7;F5GWW2;F5GXU1;F5H5G7;F5H155;G3XAP5;F5H245;Q6ZMR3;P07864	14;81	0.8507
LDHB	L-lactate dehydrogenase B chain;L-lactate dehydrogenase	P07195;A8MW50;C9J7H8;F5H793	308	1.3104
LDLR	Low-density lipoprotein receptor	H0YM92;P01130-2;P01130-3;H0YNT7;P01130-4;P01130-5;P01130;J3KMZ9;H0YMD1		NaN
LEMD2	LEM domain-containing protein 2	H7C2Z0;Q8NC56		NaN
LENG8	Leukocyte receptor cluster member 8	Q96PV6;Q96PV6-2;F8W9Q9;E7EQP8		NaN
LEPRE1	Prolyl 3-hydroxylase 1	Q32P28;Q32P28-3;E2QRI1;Q32P28-2;H7C0D1;H7C2W6		0.75497
LGALS1	Galectin-1	P09382;F8WEI7	13	0.88747
LGALS3	Galectin-3	G3V3R6;P17931		NaN
LIMA1	LIM domain and actin-binding protein 1	F8VQE1;Q9UHB6-2;Q9UHB6;Q9UHB6-4;F8VRN8;F8VS07;Q9UHB6-3;J3QQM5;Q9BT23	120;132	0.80226
LMBRD2	LMBR1 domain-containing protein 2	Q68DH5	282;621	1.3505
LMNA	Prelamin-A/C;Lamin-A/C	P02545;Q6UYC3;P02545-3;P02545-2;D6RAQ3;P02545-4;Q5TCI8;H0YAB0	32;97;180;181;201;233;265;270;311;378	1.0394
LMNB1	Lamin-B1	P20700;E9PBF6	134;157;182;209;312;330;379;532	0.7728
LMNB2	Lamin-B2	Q03252;J9JID7	61;113;166;265;270;278;288;306;373	0.96421
LMO7	LIM domain only protein 7	E9PMS6;Q8WWI1-3;E9PLH4;E9PMT2;Q8WWI1-4;F8WD26;Q8WWI1-2;J3KP06;Q8WWI1		NaN
LOX	Protein-lysine 6-oxidase	P28300		NaN
LPP	Lipoma-preferred partner	C9JXK9;C9JUT4;Q93052		NaN
LPXN	Leupaxin	B7Z5P7;O60711;O60711-2		NaN
LRP1	Prolow-density lipoprotein receptor-related protein 1;Low-density lipoprotein receptor-related protein 1 85 kDa subunit;Low-density lipoprotein receptor-related protein 1 515 kDa subunit;Low-density lipoprotein receptor-related protein 1 intracellular domain	Q07954	4527	1.2463
LRP10	Low-density lipoprotein receptor-related protein 10	H0YHW7;Q7Z4F1-2;Q7Z4F1		NaN
LRP6	Low-density lipoprotein receptor-related protein 6	H0YGW5;F5H7J9;O75581	1419	NaN
LRP8	Low-density lipoprotein receptor-related protein 8	H0YCA4;E9PP15;Q14114-2;Q14114-4;Q14114-3;Q14114	85	NaN
LRPAP1	Alpha-2-macroglobulin receptor-associated protein	P30533		NaN
LRPPRC	Leucine-rich PPR motif-containing protein, mitochondrial	P42704;B8ZZ38;C9JCA9		1.3185
LRRC40	Leucine-rich repeat-containing protein 40	Q9H9A6		0.98181
LRRC41	Leucine-rich repeat-containing protein 41	Q15345-3;Q15345	339	NaN
LRRC59	Leucine-rich repeat-containing protein 59	Q96AG4		1.1743
LSM2	U6 snRNA-associated Sm-like protein LSm2	Q9Y333		1.0127
LSM7	U6 snRNA-associated Sm-like protein LSm7	K7ENY5;K7EML7;Q9UK45	17	NaN
LSS	Lanosterol synthase	P48449-2;P48449-3;P48449;C9J315	352	0.73985
LTA4H	Leukotriene A-4 hydrolase	P09960-4;P09960;P09960-3;P09960-2;B4DEH5		0.95978
LUC7L;LUC7L2	Putative RNA-binding protein Luc7-like 1;Putative RNA-binding protein Luc7-like 2	B8ZZ10;A8MYV2;Q9NQ29-2;Q9NQ29-3;Q9NQ29;Q9Y383-3;Q9Y383-2;Q9Y383;Q96HJ9-2		NaN
LYPLA2	Acyl-protein thioesterase 2	Q5QPQ0;O95372		NaN
M6PR	Cation-dependent mannose-6-phosphate receptor	P20645;F5GXE0;H0YGE9;F5GXU0;H0YGT2;F5H883		1.2805
MAGED1	Melanoma-associated antigen D1	Q9Y5V3;Q9Y5V3-2	189;251;656	0.84807
MAGED2	Melanoma-associated antigen D2	Q5H907;Q5H909;Q9UNF1-2;H7BXW3;Q9UNF1	176	NaN
MAGOHB;MAGOH	Protein mago nashi homolog;Protein mago nashi homolog 2	F5H6P7;B1ARP8;A6NEC0;P61326;Q96A72		0.61752
MAN2A1	Alpha-mannosidase 2	Q16706		NaN
MAN2B1	Lysosomal alpha-mannosidase;Lysosomal alpha-mannosidase A peptide;Lysosomal alpha-mannosidase B peptide;Lysosomal alpha-mannosidase C peptide;Lysosomal alpha-mannosidase D peptide;Lysosomal alpha-mannosidase E peptide	O00754-2;O00754;M0QZG6;M0R2P5;M0QZ24		0.91122
MAN2C1	Alpha-mannosidase 2C1	Q9NTJ4-3;Q9NTJ4-2;Q9NTJ4;Q9NTJ4-4		NaN
MAP1B	Microtubule-associated protein 1B;MAP1B heavy chain;MAP1 light chain LC1	P46821;D6RA32;D6RA40;D6RCL2;D6RGJ3	534;1908	1.8438
MAP2K1	Dual specificity mitogen-activated protein kinase kinase 1	Q02750-2;Q02750	166	NaN
MAP2K2	Dual specificity mitogen-activated protein kinase kinase 2	P36507;G5E9C7	196	1.3609
MAP2K3	Dual specificity mitogen-activated protein kinase kinase 3	P46734-2;P46734;P46734-3;E9PRZ0;J3QR49	214	1.4814
MAP4	Microtubule-associated protein 4;Microtubule-associated protein	P27816-6;P27816;E7EVA0;P27816-2;P27816-5;B9ZVR1;P27816-4;E9PGM5;B5MEG9;H0Y2V1;H7C4C5;F8W9U4;B4DSQ1;H7C456;P27816-7	56;312;498	0.96953
MAP7D1	MAP7 domain-containing protein 1	Q3KQU3-3;Q3KQU3-2;Q3KQU3-4;Q3KQU3		1.2041
MAPRE1	Microtubule-associated protein RP/EB family member 1	Q15691;C9JB30;Q9UPY8-2;Q9UPY8	148;174	0.88392
MARCKS	Myristoylated alanine-rich C-kinase substrate	P29966	11;153;154	0.71571
MARK2	Serine/threonine-protein kinase MARK2	Q7KZI7-10;Q7KZI7-13;Q7KZI7-7;E7ETY4;Q7KZI7-2;Q7KZI7-15;Q7KZI7-5;Q7KZI7-16;Q7KZI7-4;Q7KZI7-9;Q7KZI7-12;Q7KZI7-14;Q7KZI7-3;Q7KZI7-6;Q7KZI7-11;E9PC69;Q7KZI7-8;Q7KZI7	614	NaN
MARS2	Methionine--tRNA ligase, mitochondrial	Q96GW9		NaN
MAT2A	S-adenosylmethionine synthase isoform type-2;S-adenosylmethionine synthase	P31153;B4DN45	81	0.59252
MAT2B	Methionine adenosyltransferase 2 subunit beta	Q9NZL9-3;Q9NZL9-4;Q9NZL9-2;Q9NZL9;E5RFS9;Q9NZL9-5;E5RJR3;H7C0X7		0.67789
MATR3	Matrin-3	P43243;A8MXP9;D6REM6;D6R991;B3KM87;P43243-2;H0Y8T4;D6RB45;D6R9F3;D6RBS2;D6RCM3;D6REK4;D6R8Z5;D6RAM9;D6RAY2;D6RBI2;D6RE02;D6RIA2	3;522;617	0.85577
MBOAT7	Lysophospholipid acyltransferase 7	Q96N66-2;Q96N66	383	NaN
MCCC2	Methylcrotonoyl-CoA carboxylase beta chain, mitochondrial	Q9HCC0-2;Q9HCC0;D6RD67;D6R9R1;D6RDF7		1.3108
MCL1	Induced myeloid leukemia cell differentiation protein Mcl-1	Q07820-2;Q07820	40	1.2983
MCM2	DNA replication licensing factor MCM2	H0Y8E6;P49736	332;523	0.90029
MCM3	DNA replication licensing factor MCM3	J3KQ69;P25205;B4DWW4;Q7Z6P5		0.92038
MCM4	DNA replication licensing factor MCM4	P33991;E5RFJ8	628;752	0.84281
MCM5	DNA replication licensing factor MCM5	B1AHB1;P33992;B1AHB2;B1AHA9		0.83992
MCM6	DNA replication licensing factor MCM6	Q14566	197	0.85965
MCM7	DNA replication licensing factor MCM7	P33993;P33993-3;P33993-2;C9J8M6	28;29;145;557	0.83948
MDH1	Malate dehydrogenase, cytoplasmic;Malate dehydrogenase	P40925;P40925-3;B9A041;P40925-2;B8ZZ51;C9JF79;C9JRL4;C9JLV6		1.0379
MDH2	Malate dehydrogenase, mitochondrial;Malate dehydrogenase	P40926;E9PDB2;G3XAL0		0.95114
MDM1	Nuclear protein MDM1	Q8TC05-3;Q8TC05-2;F5H529;Q8TC05-4;Q8TC05		NaN
ME2	NAD-dependent malic enzyme, mitochondrial	P23368-2;P23368		NaN
MED14	Mediator of RNA polymerase II transcription subunit 14	O60244		NaN
MED27	Mediator of RNA polymerase II transcription subunit 27	Q6P2C8-2;Q6P2C8		NaN
MET	Hepatocyte growth factor receptor	P08581;P08581-2	962	NaN
METTL7A	Methyltransferase-like protein 7A	F8VQX6;Q9H8H3;H0YI09		NaN
MFAP3L;MFAP3	Microfibril-associated glycoprotein 3;Microfibrillar-associated protein 3-like	D6RAB5;P55082-2;O75121-2;P55082;O75121	118	0.82011
MFF	Mitochondrial fission factor	Q9GZY8-5;Q9GZY8-2;Q9GZY8		0.5878
MFSD1	Major facilitator superfamily domain-containing protein 1	H7C4F4;Q9H3U5-4;Q9H3U5-3;Q9H3U5;C9JS94;J3KQL7	83	NaN
MGRN1	E3 ubiquitin-protein ligase MGRN1	B4DR12;K7EIM7;O60291-4;E9PB19;O60291;O60291-3;O60291-2	265	NaN
MGST3	Microsomal glutathione S-transferase 3	O14880;Q5VV89		NaN
MIB1	E3 ubiquitin-protein ligase MIB1	Q86YT6	222;726;938	0.77977
MIF	Macrophage migration inhibitory factor	P14174		0.68452
MIPEP	Mitochondrial intermediate peptidase	Q99797		NaN
MLEC	Malectin	F5H1S8;H0YG07;Q14165;F5GX14		1.0275
MLLT11	Protein AF1q	Q13015	47	NaN
MME	Neprilysin	P08473;C9JR96;C9J9X7		2.6396
MMS19	MMS19 nucleotide excision repair protein homolog	B0QZ77;Q5T454;Q96T76-7;Q96T76-5;Q96T76;Q96T76-8		NaN
MMS22L	Protein MMS22-like	E2QRD4;Q6ZRQ5	787	NaN
MOB1A;MOB1B	MOB kinase activator 1A;MOB kinase activator 1B	Q9H8S9;Q7L9L4;Q7L9L4-2;D6RCK3;Q9H8S9-2;H7BZ12		1.0767
MOGS	Mannosyl-oligosaccharide glucosidase	Q13724-2;Q13724		NaN
MORC3	MORC family CW-type zinc finger protein 3	H0YHQ4;H0YIR5;Q14149	77	0.83195
MORF4L1	Mortality factor 4-like protein 1	H0YMJ0;Q9UBU8-2;B3KTM8;Q9UBU8;H0YNE0;H0YM21;Q9UBU8-3;H0YLJ3;H0YNI8;H0YNX3;H0YLV1;H0YMT8	82;88;114;220	1.341
MOSPD2	Motile sperm domain-containing protein 2	Q8NHP6-2;R4GMN1;Q8NHP6;R4GMW5		1.2022
MPC2	Mitochondrial pyruvate carrier 2	Q5R3B4;O95563		NaN
MPP2	MAGUK p55 subfamily member 2	E5RFN8;E5RK50;E5RJK0;E5RK44;E5RI32;E5RIU3;E5RI47;E7EX01;Q14168-2;Q14168-3;Q14168;E7EV80	59	NaN
MPZL1	Myelin protein zero-like protein 1	O95297-4;O95297-2;O95297	89;94	0.96196
MRI1	Methylthioribose-1-phosphate isomerase	Q9BV20-2;Q9BV20		NaN
MRPL12;SLC25A10	39S ribosomal protein L12, mitochondrial	P52815;B4DLN1		NaN
MRPL46	39S ribosomal protein L46, mitochondrial	Q9H2W6		1.2118
MRPL49	39S ribosomal protein L49, mitochondrial	H0YDP7;Q13405		NaN
MSH2	DNA mismatch repair protein Msh2	P43246-2;P43246		NaN
MSH6	DNA mismatch repair protein Msh6	F5H2F9;B4DF41;P52701;P52701-2	217	0.90247
MSI2	RNA-binding protein Musashi homolog 2	J3QKT5;J3KTC1;Q96DH6-2;B4DHE8;Q96DH6		NaN
MSMO1	Methylsterol monooxygenase 1	Q15800-2;Q15800	153	2.4294
MSN	Moesin	P26038;E9PQ82;E9PNV3;P35241-3	72;139;165;263;352	1.556
MSTO1	Protein misato homolog 1	Q9BUK6-4;B4DHK3;B4DF47;Q9BUK6-7;Q9BUK6-3;Q9BUK6-2;Q9BUK6		NaN
MTA2;DKFZp686F2281	Metastasis-associated protein MTA2	O94776;Q68DB1	152	1.107
MTCH1	Mitochondrial carrier homolog 1	Q9NZJ7-2;Q9NZJ7;H0Y8C3		0.75792
MTHFD1	C-1-tetrahydrofolate synthase, cytoplasmic;Methylenetetrahydrofolate dehydrogenase;Methenyltetrahydrofolate cyclohydrolase;Formyltetrahydrofolate synthetase	G3V2B8;F5H2F4;P11586;G3V3L6	543	1.0638
MTPN	Myotrophin	C9JL85;P58546		0.73252
MTX2	Metaxin-2	C9JNK6;C9JAZ1;Q8IZ68;O75431		NaN
MVP	Major vault protein	Q14764;H3BUK7;H3BNF6;H3BRL2;H3BQK6;H3BP76	444	0.89348
MXRA8	Matrix-remodeling-associated protein 8	B3KTR6;Q9BRK3;Q9BRK3-2	367	NaN
MYADM	Myeloid-associated differentiation marker	C9JJV6;C9JZL8;C9J5M0;C9JC07;Q96S97		NaN
MYH10	Myosin-10	P35580;P35580-2;F8W6L6;P35580-3;P35580-4	410	0.83082
MYH14	Myosin-14	Q7Z406;Q7Z406-6;F2Z2U8;Q7Z406-2;G8JLL9;Q7Z406-5;Q7Z406-4;M0QY43	252;255;429	NaN
MYH9	Myosin-9	P35579;P35579-2;P35749-4;P35749-3;P35749;P35749-2;Q5BKV1;B1AH99;E7ERA5;REV__E7EQT4;REV__Q9UKV3-5;REV__Q9UKV3;P12883;P13535;Q9UKX3;Q9Y623;P13533;P12882;P11055;Q9UKX2;A7E2Y1	225;228;299;403;1249	0.86261
MYL1;MYL3	Myosin light chain 1/3, skeletal muscle isoform;Myosin light chain 3	P05976-2;P05976;P08590		NaN
MYL12A;MYL12B	Myosin regulatory light chain 12A;Myosin regulatory light chain 12B	P19105;O14950;J3QRS3;J3KTJ1		0.88964
MYL6	Myosin light polypeptide 6	F8W1R7;P60660-2;P60660;J3KND3;G8JLA2;G3V1V0;B7Z6Z4;F8VPF3;G3V1Y7;F8VZU9;F8W1I5;F8W180;P14649;H0YI43;F8VXL3	50	0.91896
MYL9	Myosin regulatory light polypeptide 9	P24844;P24844-2		NaN
MYO1B	Unconventional myosin-Ib	E7EPB4;O43795-2;E9PDF6;O43795;H7C2Y7	217;331;333	0.76849
MYO1C	Unconventional myosin-Ic	O00159-2;F5H6E2;O00159-3;O00159		0.96473
MYO6		Q9UM54-6;E7EW20	1141	NaN
MYOF	Myoferlin	Q9NZM1-2;Q9NZM1-6;Q9NZM1;F8W8J4;Q9NZM1-3;C9JCN0;Q9NZM1-5;H0YD14;Q9NZM1-8;Q9NZM1-7	1067;1302	0.94919
MYSM1	Histone H2A deubiquitinase MYSM1	Q5VVJ2-3;Q5VVJ2-2;Q5VVJ2	81	NaN
NAA16;NAA15	N-alpha-acetyltransferase 16, NatA auxiliary subunit;N-alpha-acetyltransferase 15, NatA auxiliary subunit	Q6N069-5;Q6N069-4;Q6N069-3;Q9BXJ9-4;Q6N069-2;Q6N069;Q9BXJ9		NaN
NAA38	N-alpha-acetyltransferase 38, NatC auxiliary subunit	F2Z2Y6;O95777		NaN
NAB1;NAB2	NGFI-A-binding protein 1;NGFI-A-binding protein 2	C9JFF6;C9J3V0;C9JL92;C9JID4;Q15742-2;Q13506-2;F8W8J7;Q15742-3;B8ZZS2;Q13506;Q15742		NaN
NACA	Nascent polypeptide-associated complex subunit alpha	F8W1N5;F8VZJ2;F8VNW4;F8W0W4;H0YHX9;Q13765;Q13765-2;E9PAV3;F8VZ58;Q9BZK3	63;65	0.9986
NAE1	NEDD8-activating enzyme E1 regulatory subunit	A8MU28;Q13564-2;Q13564;A6NCK0	249	1.2188
NANS	Sialic acid synthase	Q5TBR0;Q9NR45;Q5TBR1		1.1469
NAP1L1	Nucleosome assembly protein 1-like 1	H0YHC3;F8W020;F8W118;F8VY35;F8VV59;B7Z9C2;B3KNT8;F8W0J6;F5H4R6;H0YIV4;P55209;H0YH88;F8VXI6;F8VUX1;B3KV44;F8W543;F8VRJ2;F8VVB5		1.1645
NAP1L4;NAP1L4b	Nucleosome assembly protein 1-like 4	E9PNW0;E9PJJ2;E9PS34;E9PNJ7;E9PKT8;C9J6D1;C9JZI7;Q99733;F5HFY4;A8MXH2;E9PKI2;C9J1B1;E9PP22		1.0257
NAP1L5	Nucleosome assembly protein 1-like 5	Q96NT1	78	NaN
NAPA	Alpha-soluble NSF attachment protein	P54920;M0R0Y2;M0R2M1;M0R213;M0R058;M0R027;M0R0I4	285	0.99835
NAPEPLD	N-acyl-phosphatidylethanolamine-hydrolyzing phospholipase D	C9JGB1;Q6IQ20;J3KR15	97	NaN
NARS	Asparagine--tRNA ligase, cytoplasmic	O43776;K7EMQ6;K7EPK2;K7EQ35;B4DN60		0.82387
NASP	Nuclear autoantigenic sperm protein	P49321;P49321-3;P49321-4;P49321-2;E9PRH9;H0YF33;E9PPR5;Q5T624;H0YDS9;E9PI86;E9PNB5;E9PPQ8	154;231;657	0.84429
NBR1	Next to BRCA1 gene 1 protein	B7Z5R6;Q14596-2;Q14596;J3KPL5	494	NaN
NCAPD2	Condensin complex subunit 1	E7EN77;F5GZJ1;Q15021		NaN
NCAPG	Condensin complex subunit 3	Q9BPX3;H0Y9Z8	522	0.73079
NCAPH	Condensin complex subunit 2	B4E189;C9J470;E9PHA2;Q15003		0.89044
NCBP1	Nuclear cap-binding protein subunit 1	Q09161		1.0203
NCBP2	Nuclear cap-binding protein subunit 2	P52298;C9JQX9;B3KSB0;E9PAR5;P52298-2;F8WE41		0.87855
NCKAP1	Nck-associated protein 1	Q9Y2A7;Q9Y2A7-2	12	1.8207
NCL	Nucleolin	P19338;H7BY16		0.63581
NCLN	Nicalin	K7EMW4;Q969V3-2;Q969V3		NaN
NDFIP1	NEDD4 family-interacting protein 1	Q9BT67	83;204	1.2433
NDFIP2	NEDD4 family-interacting protein 2	H7C5F7;H0Y8A7;Q9NV92	109	0.63398
NDUFA12	NADH dehydrogenase [ubiquinone] 1 alpha subcomplex subunit 12	F8VXI1;Q9UI09-2;F8VRD8;Q9UI09	8	NaN
NDUFA4	NADH dehydrogenase [ubiquinone] 1 alpha subcomplex subunit 4	O00483		NaN
NDUFA5	NADH dehydrogenase [ubiquinone] 1 alpha subcomplex subunit 5	F8WAS3;Q16718		NaN
NDUFA8	NADH dehydrogenase [ubiquinone] 1 alpha subcomplex subunit 8	F5H7V7;P51970	106	0.23317
NDUFAF1	Complex I intermediate-associated protein 30, mitochondrial	H0YL22;Q9Y375		NaN
NDUFAF2	Mimitin, mitochondrial	Q8N183		NaN
NDUFS3	NADH dehydrogenase [ubiquinone] iron-sulfur protein 3, mitochondrial	B4DFM8;E9PS48;O75489		NaN
NDUFS4	NADH dehydrogenase [ubiquinone] iron-sulfur protein 4, mitochondrial	O43181		NaN
NDUFS8	NADH dehydrogenase [ubiquinone] iron-sulfur protein 8, mitochondrial	E9PN51;F8W9K7;E9PKH6;E9PPW7;O00217		NaN
NDUFV1	NADH dehydrogenase [ubiquinone] flavoprotein 1, mitochondrial	E9PPR0;E9PQP1;E9PMX3;P49821-2;G3V0I5;P49821;E9PJL9;E9PLC6;B4DE93		0.51628
NEDD4L	E3 ubiquitin-protein ligase;E3 ubiquitin-protein ligase NEDD4-like	Q96PU5-9;F5H602;Q96PU5-4;Q96PU5-2;Q96PU5-6;Q96PU5-5;Q96PU5-7;Q96PU5;Q96PU5-3;K7ERN1;K7ENS6	34;321;398	0.92598
NEDD8;NEDD8-MDP1	NEDD8	Q15843;E9PS38;F8VSA6;E9PL57	11;22;33;48;54	1.3962
NEK7	Serine/threonine-protein kinase Nek7	Q8TDX7	81	1.1828
NELFB	Negative elongation factor B	Q8WX92		NaN
NF2	Merlin	P35240-4;P35240-6;P35240-5;P35240-8;P35240-3;P35240;P35240-2	313	0.44426
NGLY1	Peptide-N(4)-(N-acetyl-beta-glucosaminyl)asparagine amidase	Q96IV0-3;Q96IV0-5;Q96IV0-2;Q96IV0;Q9NV10;H0Y2P2	204;419	1.1666
NHP2	H/ACA ribonucleoprotein complex subunit 2	J3QSY4;D6RC52;D6RCB9;Q9NX24		NaN
NHP2L1	NHP2-like protein 1	P55769;B1AHD1	9	1.0219
NIT2	Omega-amidase NIT2	H7C579;Q9NQR4		NaN
NME1	Nucleoside diphosphate kinase A	P15531;P15531-2	12;100	NaN
NME1-NME2;NME1;NME2;NME2P1	Nucleoside diphosphate kinase;Nucleoside diphosphate kinase B;Putative nucleoside diphosphate kinase	P22392-2;Q32Q12;E7ERL0;P22392;J3KPD9;E5RHP0;O60361;C9K028	12;100	1.115
NME2	Nucleoside diphosphate kinase	F6XY72	25	NaN
NMT1	Glycylpeptide N-tetradecanoyltransferase 1	B7Z8J4;P30419;K7EN82;P30419-2	80	1.0322
NNMT	Nicotinamide N-methyltransferase	P40261;F5H0R4		0.54085
NNT	NAD(P) transhydrogenase, mitochondrial	E9PCX7;Q13423;D6RCR6;D6RHU2;D6RAI5		0.94086
NOM1	Nucleolar MIF4G domain-containing protein 1	Q5C9Z4		NaN
NOMO2;NOMO3;NOMO1	Nodal modulator 3;Nodal modulator 2;Nodal modulator 1	Q4G177;F5H826;Q5JPE7-2;P69849;Q5JPE7;J3KN36;Q15155	1044	0.88984
NONO	Non-POU domain-containing octamer-binding protein	Q15233;Q15233-2;H7C367;C9JYS8;C9IZL7;C9JJ13;C9J4X2	5	0.7892
NOP2	Putative ribosomal RNA methyltransferase NOP2	P46087-2;P46087;P46087-4		NaN
NOP58	Nucleolar protein 58	Q9Y2X3;H7BZ72		1.2864
NOSIP	Nitric oxide synthase-interacting protein	M0R1T7;M0QX85;M0R1K2;M0R3B2;Q9Y314		NaN
NPC1	Niemann-Pick C1 protein	O15118;B4DET3;K7EQ23		2.0019
NPC2	Epididymal secretory protein E1	G3V2V8;B4DQV7;J3KMY5;P61916;H0YIZ1;G3V3E8;E7EMS2;G3V3D1		0.73277
NPEPPS	Puromycin-sensitive aminopeptidase	E9PLK3;P55786;B7Z463;E5RJ24;E7EWZ2;A6NEC2;H0YDG0;E9PP11;F5GZY4;H0YAQ6;H0YCQ5;E9PJY4;E9PPD4;A6NEC2-3;A6NEC2-2		0.94863
NPLOC4	Nuclear protein localization protein 4 homolog	I3L4U9;Q8TAT6;Q8TAT6-2	62	NaN
NPM1	Nucleophosmin	P06748-2;P06748;P06748-3;E5RGW4		0.92491
NQO1	NAD(P)H dehydrogenase [quinone] 1	B4DLR8;P15559-3;P15559-2;H3BNV2;H3BRK3;P15559	91	NaN
NR3C1	Glucocorticoid receptor	P04150-7;P04150-5;P04150-9;P04150-2;P04150-6;P04150-8;P04150-10;P04150;P04150-3		0.51357
NRAS	GTPase NRas	P01111	128	1.0521
NRBP1	Nuclear receptor-binding protein	Q9UHY1;F8W6G1		NaN
NRD1	Nardilysin	H0Y5G9;F5H7V1;G3V1R5;O43847;O43847-2;B1AKJ5		NaN
NRP1	Neuropilin-1	Q5JWQ2;Q5JWQ6;E9PEP6;O14786	95	NaN
NRXN3	Neurexin-3-beta;Neurexin-3-beta, soluble form;Neurexin-3-beta, C-terminal fragment;Neurexin-3	Q9HDB5-2;Q9HDB5-4;Q9HDB5;Q9Y4C0-3;Q9Y4C0	410	NaN
NSDHL	Sterol-4-alpha-carboxylate 3-dehydrogenase, decarboxylating	C9JDR0;Q15738	31	1.0634
NSF	Vesicle-fusing ATPase	B4DFA2;I3L0N3;P46459		NaN
NSFL1C	NSFL1 cofactor p47	Q9UNZ2;Q9UNZ2-5;J3QK90;F2Z2K0;Q9UNZ2-4;Q9UNZ2-6	124;127;172	1.1415
NT5E	5-nucleotidase	H0Y3X5;H0Y7R7;P21589-2;P21589		NaN
NUCKS1	Nuclear ubiquitous casein and cyclin-dependent kinase substrate 1	Q9H1E3		NaN
NUDC	Nuclear migration protein nudC	Q9Y266	267	0.88497
NUDT21	Cleavage and polyadenylation specificity factor subunit 5	O43809;H3BND3	29	1.0078
NUDT5	ADP-sugar pyrophosphatase	A6NCQ0;A6NJU6;A6NHE8;Q9UKK9;A6NFX8;C9JYY9;H0YEY4		1.7385
NUFIP2	Nuclear fragile X mental retardation-interacting protein 2	Q7Z417	109	NaN
NUMA1	Nuclear mitotic apparatus protein 1	Q14980-4;Q14980-3;Q14980-2;Q14980;K4DIE0;H0YFY6;Q9BTE9;F5H6Y5;F5H4J1	358;891;908;1511	0.88359
NUP153	Nuclear pore complex protein Nup153	P49790;F6QR24	15;1066;1142	1.3199
NUP155	Nuclear pore complex protein Nup155	E9PF10;O75694-2;O75694	740	0.91751
NUP188	Nucleoporin NUP188 homolog	Q5SRE5-2;Q5SRE5		NaN
NUP214	Nuclear pore complex protein Nup214	H0Y837;P35658-2;P35658-4;P35658;P35658-3;P35658-5;E9PKD2;B7ZAV2		0.68589
NUP35	Nucleoporin NUP53	B4DP57;B4DYB4;Q8NFH5		NaN
NUP37	Nucleoporin Nup37	Q8NFH4		NaN
NUP43	Nucleoporin Nup43	Q8NFH3		NaN
NUP50	Nuclear pore complex protein Nup50	Q9UKX7-2;Q9UKX7	186	NaN
NUP54	Nucleoporin p54	B4DT35;Q7Z3B4;E7EUM5		1.3864
NUP93	Nuclear pore complex protein Nup93	Q8N1F7;Q8N1F7-2;H3BVG0;H3BPA9;H3BV15;H3BMX0;H3BNN5;H3BV11;H3BRI8;H3BP95;H3BM93	243	0.97836
NUP98	Nuclear pore complex protein Nup98-Nup96;Nuclear pore complex protein Nup98;Nuclear pore complex protein Nup96	P52948-4;P52948-3;J3KP29;P52948-6;P52948-2;P52948-5;P52948		NaN
NUTF2	Nuclear transport factor 2	P61970;H3BRV9	55	0.94709
OAT	Ornithine aminotransferase, mitochondrial;Ornithine aminotransferase, hepatic form;Ornithine aminotransferase, renal form	P04181-2;P04181		0.82472
OCLN	Occludin	Q16625-4;Q16625-3;Q16625;Q16625-2;Q16625-5	25;79;128	0.54885
ODF2	Outer dense fiber protein 2	Q5T4C3;Q5T4C6;Q5T4C2;Q5BJF6-9;Q5BJF6-8;Q5BJF6-5;Q5BJF6-6;Q5BJF6-10;Q5BJF6-7;H0Y384;Q5BJF6-2;Q5BJF6-3;Q5BJF6-4;Q5BJF6	116	NaN
OGDH	2-oxoglutarate dehydrogenase, mitochondrial	F5H801;Q02218-2;Q02218;E9PDF2;E9PCR7;Q02218-3;E9PFG7;C9J4G7		1.4332
OGT	UDP-N-acetylglucosamine--peptide N-acetylglucosaminyltransferase 110 kDa subunit	O15294;O15294-4;O15294-2;O15294-3	16	0.96169
OLA1	Obg-like ATPase 1	Q9NTK5;J3KQ32;Q9NTK5-2;Q9NTK5-3;C9JCJ9;C9JTK6	190;281	1.4283
OLR1	Oxidized low-density lipoprotein receptor 1;Oxidized low-density lipoprotein receptor 1, soluble form	F5GZH1;P78380-2;P78380-3;P78380	7;12	0.3796
OPTN	Optineurin	Q96CV9-3;Q96CV9-2;Q96CV9	391	NaN
OR51V1	Olfactory receptor 51V1	Q9H2C8		NaN
OSBP	Oxysterol-binding protein 1	P22059	246	NaN
OSBPL11;OSBPL10	Oxysterol-binding protein-related protein 11;Oxysterol-binding protein;Oxysterol-binding protein-related protein 10	Q9BXB4;H7C487;Q9BXB5-2;Q9BXB5	395	NaN
OSBPL3	Oxysterol-binding protein-related protein 3	C9J8P4;C9JEF2;C9JZ19;Q9H4L5-8;Q9H4L5-7;Q9H4L5-6;Q9H4L5-5;Q9H4L5-4;Q9H4L5-3;Q9H4L5-2;Q9H4L5	55	NaN
OSBPL5;OSBPL8	Oxysterol-binding protein;Oxysterol-binding protein-related protein 5;Oxysterol-binding protein-related protein 8	F5GZ42;F8VUA7;F8VQX7;B4DVB0;Q9H0X9-2;Q9BZF1-3;Q9BZF1-2;Q9H0X9;Q9BZF1		NaN
OSBPL9	Oxysterol-binding protein;Oxysterol-binding protein-related protein 9	Q96SU4-5;Q96SU4-4;Q96SU4-3;E9PJW9;Q96SU4-7;Q96SU4-2;Q96SU4;B1AKJ6;Q96SU4-6;J3KPA3		NaN
OSGEP	Probable tRNA threonylcarbamoyladenosine biosynthesis protein OSGEP	G3V445;G3V282;Q9NPF4		NaN
OSTM1	Osteopetrosis-associated transmembrane protein 1	Q86WC4	321	NaN
OTUB1	Ubiquitin thioesterase OTUB1	F5GYN4;Q96FW1;F5H6Q1;F5GYJ8;J3KR44	41;43	0.97696
OTUD5	OTU domain-containing protein 5	Q96G74-4;H7BZQ3;Q96G74-2;Q96G74-3;G5E9D7;Q96G74	163	NaN
OTUD7B	OTU domain-containing protein 7B	Q6GQQ9-2;Q6GQQ9;Q5SZ59	93;644	1.1756
OXCT1	Succinyl-CoA:3-ketoacid coenzyme A transferase 1, mitochondrial	B7Z528;E9PDW2;P55809		1.3908
OXSR1	Serine/threonine-protein kinase OSR1	O95747;C9JIG9		0.93205
P4HB	Protein disulfide-isomerase	P07237;F5H8J2;H7BZ94;H0Y3Z3;I3L0S0;I3L398;I3L312;I3L4M2;I3L3P5;I3NI03;I3L3U6;I3L1Y5;I3L514		0.85812
PA2G4	Proliferation-associated protein 2G4	Q9UQ80;F8VR77;H0YIN7;F8W0A3;F8VZ69		0.9868
PABPC1	Polyadenylate-binding protein 1	P11940;P11940-2;E7EQV3;E7ERJ7;H0YAR2;H0YBN4;E5RJB9;Q9H361;E5RGH3;E5RH24;H0YAP2;H3BNY3;B1ANR1;H3BPI5;E5RHG7;H0YEQ8;H0YB86;Q4VXU2;H0YCC8;Q4VY17;E5RGC4;E5RFD8;H0YAS7;H0YAS6;H0YB75;H0YAW6;Q5JQF8;P0CB38;Q96DU9;J3KTH5	108;188;259;312;512	0.99301
PABPC4	Polyadenylate-binding protein 4	B1ANR0;Q13310-2;Q13310;Q13310-3;H0Y5F5;H0YEU6	108;188	NaN
PABPN1	Polyadenylate-binding protein 2	Q86U42-2;Q86U42;Q92843-2;B4DEH8;G3V4T2;H0YJH9	135;137	0.67203
PACS1	Phosphofurin acidic cluster sorting protein 1	Q6VY07;Q6VY07-2;E9PSE1;E9PSG7;B4DF77		0.9899
PACSIN2	Protein kinase C and casein kinase substrate in neurons protein 2	Q9UNF0-2;Q9UNF0;B0QYG7;B0QYG8		0.75309
PACSIN3	Protein kinase C and casein kinase substrate in neurons protein 3	E9PJ33;E9PJ75;E9PNM9;E9PIY1;Q9UKS6		NaN
PAFAH1B1	Platelet-activating factor acetylhydrolase IB subunit alpha	P43034;B4DF38;I3L3N5;I3L495		1.2359
PAFAH1B2	Platelet-activating factor acetylhydrolase IB subunit beta	J3KNE3;P68402		0.92173
PAFAH1B3	Platelet-activating factor acetylhydrolase IB subunit gamma	M0R389;Q15102		1.23
PAICS	Multifunctional protein ADE2;Phosphoribosylaminoimidazole-succinocarboxamide synthase;Phosphoribosylaminoimidazole carboxylase	P22234;P22234-2;E9PBS1;D6RF62	12	1.0893
PAK2	Serine/threonine-protein kinase PAK 2;PAK-2p27;PAK-2p34	Q13177;H7C1X3;H0YCG5;E9PM17;B3KNX7;Q13153;Q13153-2		0.84032
PAM	Peptidyl-glycine alpha-amidating monooxygenase;Peptidylglycine alpha-hydroxylating monooxygenase;Peptidyl-alpha-hydroxyglycine alpha-amidating lyase	P19021-2;F8WE90;P19021	794	NaN
PANK4	Pantothenate kinase 4	H0YA31;H0YA26;E9PHT6;Q9NVE7		1.1064
PAPSS2	Bifunctional 3-phosphoadenosine 5-phosphosulfate synthase 2;Sulfate adenylyltransferase;Adenylyl-sulfate kinase	O95340;E7ER89;O95340-2		1.1002
PARK7	Protein DJ-1	K7ELW0;Q99497;K7EN27		0.67803
PARP1	Poly [ADP-ribose] polymerase 1	P09874		1.1875
PARP14	Poly [ADP-ribose] polymerase 14	Q460N5-4;Q460N5-1;Q460N5;Q460N5-3;H7C5R8;H7C4Y3;Q460N5-5	459;791;1321	0.72373
PBRM1	Protein polybromo-1	Q86U86-5;Q86U86-4;Q86U86-7;Q86U86-3;Q86U86-9;Q86U86-2;Q86U86-8;Q86U86	1535	NaN
PC	Pyruvate carboxylase, mitochondrial	B4DN00;P11498;E9PRE7		0.58874
PCBP1	Poly(rC)-binding protein 1	Q15365;F8VTZ0	119;351	0.90875
PCBP2	Poly(rC)-binding protein 2	H3BRU6;G3V0E8;F8VZX2;B4DXP5;Q15366-4;Q15366-5;Q15366-6;Q15366-3;Q15366;Q15366-2;F8VXH9;B4DLC0;F8W0G4;F8W1G6;F8VRH0;J3QT27;P57721-2;P57721-3;P57721-5;E9PFP8;P57721-4;P57721;H3BSS4;H3BND9	258	0.85611
PCDHGB5;PCDHGB4;PCDHGB1;PCDHGB3;PCDHGB7;PCDHGB6;PCDHGA1;PCDHGA4;PCDHGA5;PCDHGB2;PCDHGA2;PCDHGA3;PCDHGA6;PCDHGA7;PCDHGA8;PCDHGA9;PCDHGA12;PCDHGC3;PCDHGA11;PCDHGA10;PCDHGC4;PCDHGC5	Protocadherin gamma-B5;Protocadherin gamma-B4;Protocadherin gamma-B1;Protocadherin gamma-B3;Protocadherin gamma-B7;Protocadherin gamma-B6;Protocadherin gamma-A1;Protocadherin gamma-A4;Protocadherin gamma-A5;Protocadherin gamma-B2;Protocadherin gamma-A2;Protocadherin gamma-A3;Protocadherin gamma-A6;Protocadherin gamma-A7;Protocadherin gamma-A8;Protocadherin gamma-A9;Protocadherin gamma-A12;Protoca…	Q9Y5H2-3;Q9Y5G0;Q9UN71;Q9Y5G3;Q9Y5G1;Q9Y5F8;Q9Y5F9;Q9Y5H4;Q9Y5G9;Q9Y5G8;Q9Y5G2;Q9Y5H1;Q9Y5H0;Q9Y5G7;Q9Y5G6;Q9Y5G5;Q9Y5G4;O60330;Q9UN70;Q9Y5H2;Q9Y5H3;Q9Y5F7;Q9Y5F6	728	NaN
PCID2	PCI domain-containing protein 2	Q5JVF3-3;Q5JVF3-2;Q5JVF3;Q5JVF3-4		NaN
PCK2	Phosphoenolpyruvate carboxykinase [GTP], mitochondrial	Q16822-2;H0YM31;Q16822;H0YNG4;H0YMA5;H0YML5;B4DW73		1.3404
PCM1	Pericentriolar material 1 protein	E7EV56;Q15154-2;E7ETA6;Q15154;E7EV93	659;739;787;788;1199;1222	1.0321
PCMT1	Protein-L-isoaspartate O-methyltransferase;Protein-L-isoaspartate(D-aspartate) O-methyltransferase	B7Z972;P22061;P22061-2;J3KP72;H7BY58		NaN
PCNA	Proliferating cell nuclear antigen	P12004	164;168	0.97406
PCNP	PEST proteolytic signal-containing nuclear protein	Q8WW12-2;Q8WW12		1.004
PCYOX1	Prenylcysteine oxidase 1	C9JGT6;C9JM55;C9K055;F8W8W4;B7Z3Y2;B7Z9P8;Q9UHG3		NaN
PCYT1A;PCYT1B	Choline-phosphate cytidylyltransferase A;Choline-phosphate cytidylyltransferase B	H7BZN1;H7C1T3;C9J050;Q9Y5K3-2;Q9Y5K3-4;Q9Y5K3-3;P49585;Q9Y5K3;C9JEJ2		NaN
PDCD5	Programmed cell death protein 5	O14737;B4DE64;K7ESJ4;K7EQA1;K7EL31;Q3HM38;K7EPG2	20;98	1.4025
PDCD6	Programmed cell death protein 6	O75340-2;O75340;H0Y9X3		0.81186
PDCD6IP	Programmed cell death 6-interacting protein	Q8WUM4;Q8WUM4-2;F8WEQ7;F8WBR8;C9IZF9	501	1.0169
PDE12	2,5-phosphodiesterase 12	F6T1Q0;Q6L8Q7-2;Q6L8Q7	427	NaN
PDE1C	Calcium/calmodulin-dependent 3,5-cyclic nucleotide phosphodiesterase 1C	Q14123-2;Q14123;Q14123-3		NaN
PDE8A	High affinity cAMP-specific and IBMX-insensitive 3,5-cyclic phosphodiesterase 8A	O60658-6;O60658	196	NaN
PDHB	Pyruvate dehydrogenase E1 component subunit beta, mitochondrial	P11177-2;P11177;P11177-3;C9J634;F8WF02		1.0472
PDIA3	Protein disulfide-isomerase A3	G5EA52;P30101		0.9517
PDIA3	Thioredoxin	H7BZJ3		NaN
PDIA4	Protein disulfide-isomerase A4	P13667		0.42082
PDIA6	Protein disulfide-isomerase A6	B7Z254;Q15084;F8WA83;B5MCQ5;Q15084-2		0.93516
PDLIM5	PDZ and LIM domain protein 5	E9PBF5;Q96HC4-4;Q96HC4;Q96HC4-3;F5H0X8;H0Y8Y3;Q96HC4-2;D3YTJ1;F5H7Y0;D6RB78	202	1.0089
PDLIM7	PDZ and LIM domain protein 7	Q9NR12;Q9NR12-3;D6RF83;Q9NR12-5;H7BYK4;Q9NR12-6;Q9NR12-4;D6RH06;Q9NR12-2;D6RAN1		0.63252
PDPR	Pyruvate dehydrogenase phosphatase regulatory subunit, mitochondrial	H3BQG3;A8MT40;Q8NCN5		NaN
PEBP1	Phosphatidylethanolamine-binding protein 1;Hippocampal cholinergic neurostimulating peptide	P30086		1.3959
PEG10	Retrotransposon-derived protein PEG10	Q86TG7;Q86TG7-2	22;586	0.28738
PELO	Protein pelota homolog	Q9BRX2	337	NaN
PEPD	Xaa-Pro dipeptidase	P12955-2;P12955;P12955-3		1.076
PEX11B	Peroxisomal membrane protein 11B	O96011-2;O96011		NaN
PEX19;DCAF8	Peroxisomal biogenesis factor 19	B7Z6I5;Q5QNY5;P40855-5;P40855;H0YJ60;H0YDY4;G3V3G9	48;155	0.66229
PFDN1	Prefoldin subunit 1	D6RGG5;E5RGS4;O60925	11	NaN
PFDN2	Prefoldin subunit 2	Q9UHV9		1.2369
PFDN5	Prefoldin subunit 5	Q99471	55	0.9269
PFDN6	Prefoldin subunit 6	A2AB88;O15212	7	NaN
PFKP	6-phosphofructokinase type C	Q01813;Q01813-2;B1APP6;P17858;H0Y757;H0Y3Y3;B1APP8;Q5VSR5;P08237-2;P08237;P17858-2;P08237-3		0.99202
PFN1	Profilin-1	P07737;K7EJ44;I3L3D5;CON__P02584	54;70;105	1.047
PFN2	Profilin	C9J0J7;P35080-2;G5E9Q6		1.0024
PFN2	Profilin-2;Profilin	C9J712;P35080;C9JQ45		1.2944
PGAM1;PGAM4	Phosphoglycerate mutase 1;Probable phosphoglycerate mutase 4	P18669;Q8N0Y7;P15259	5;106;157	0.95953
PGD	6-phosphogluconate dehydrogenase, decarboxylating	B4DQJ8;P52209;F5H7U0;K7EMN2;K7EM49;K7EPF6;K7ELN9	46	0.79001
PGK1	Phosphoglycerate kinase 1;Phosphoglycerate kinase	P00558;B7Z7A9;E7ERH5;P07205	30;291	0.44565
PGLS	6-phosphogluconolactonase	M0R261;O95336;M0R0U3		1.1062
PGM1	Phosphoglucomutase-1	P36871;P36871-2;P36871-3		1.0531
PGM3	Phosphoacetylglucosamine mutase	J3KN95;O95394;O95394-3;O95394-4		1.4041
PGP	Phosphoglycolate phosphatase	H3BV17;A6NDG6		NaN
PGRMC1	Membrane-associated progesterone receptor component 1	O00264;B7Z1L3		0.47326
PGRMC2	Membrane-associated progesterone receptor component 2	O15173		0.92448
PHB	Prohibitin	C9JZ20;E7ESE2;E9PCW0;C9JW96;P35232;B4DY47;D6RBK0		0.8968
PHB2	Prohibitin-2	F5GY37;Q99623;J3KPX7;F5GWA7;B4DW05;Q99623-2;F5H3X6;F5H2D2;F5H0C5;F5H0S4		0.92683
PHF6	PHD finger protein 6	Q8IWS0-2;Q5JRC6;B4E0G4;Q8IWS0;E9PC97		NaN
PHGDH	D-3-phosphoglycerate dehydrogenase	O43175;Q5SZU1	384;394	0.96282
PI4K2A	Phosphatidylinositol 4-kinase type 2-alpha	Q9BTU6;E9PAM4	141;336	1.4701
PICALM	Phosphatidylinositol-binding clathrin assembly protein	Q13492-4;Q13492-3;Q13492-2;Q13492-5;Q13492;E9PKP6;E9PI56;E9PLJ8;E9PK13;E5RFU0;E5RHK9;E5RFC6;E5RK51;E5RIJ5;H0YCY1;H0YEF7;H0YEH1;E5RGY9;O60641-3;O60641-4;E9PDG8;O60641;F5GWN7	267;273	1.2349
PIEZO1	Piezo-type mechanosensitive ion channel component 1	Q92508	113	NaN
PIK3C2A	Phosphatidylinositol 4-phosphate 3-kinase C2 domain-containing subunit alpha	E9PPP3;B4E2G4;O00443	11	NaN
PIK3C3	Phosphatidylinositol 3-kinase catalytic subunit type 3	A8MYT4;Q8NEB9;M0R0U1;M0R308;M0R0G8	146	0.76049
PIR	Pirin	O00625		NaN
PJA2	E3 ubiquitin-protein ligase Praja-2	O43164-2;O43164	268	NaN
PKM	Pyruvate kinase isozymes M1/M2;Pyruvate kinase	P14618;P14618-2;H3BTN5;P14618-3;H3BQ34;H3BUW1;H3BTJ2;Q504U3;H3BT25;H3BU13;H3BN34;H3BQZ3;P30613-2;P30613	62;66;166;206;207	0.77333
PKN1	Serine/threonine-protein kinase N1	Q16512;Q16512-2		1.5816
PKP4;CTNND2	Plakophilin-4;Catenin delta-2	Q99569-2;Q99569;D6R9A8;B4DRK2;E9PHB5;E7EPC8;Q9UQB3-2;Q9UQB3	518	1.3692
PLAA	Phospholipase A-2-activating protein	Q9Y263;E5RIM3;H0YAU9;H0YBW4	311;393	0.96846
PLCB1	1-phosphatidylinositol 4,5-bisphosphate phosphodiesterase beta-1	H0YCJ2;Q9NQ66-2;Q9NQ66		NaN
PLCB4	1-phosphatidylinositol 4,5-bisphosphate phosphodiesterase beta-4	Q15147-2;Q5JYS9;Q15147;E2QRH8;Q15147-4	131;687	NaN
PLEC	Plectin	Q15149-7;Q15149-8;Q15149-9;Q15149-5;Q15149-4;Q15149-6;Q15149-3;Q15149-2;Q15149;E9PQ28;E9PIA2;E9PKG0;H0YDN1;E9PMV1	996	0.77391
PLEKHA5	Pleckstrin homology domain-containing family A member 5	A0JP02;B4DJX4;F5H0I0;Q9HAU0;Q9HAU0-2;Q9HAU0-4;Q9HAU0-6		NaN
PLEKHM3	Pleckstrin homology domain-containing family M member 3	Q6ZWE6-3;C9J119;Q6ZWE6-2;Q6ZWE6	84	NaN
PLEKHO2	Pleckstrin homology domain-containing family O member 2	Q8TD55-2;Q8TD55	375	NaN
PLIN3	Perilipin-3	O60664-4;O60664-3;O60664;K7EL96;K7ERZ3;K7ER39;O60664-2	65	0.96864
PLOD1	Procollagen-lysine,2-oxoglutarate 5-dioxygenase 1	Q02809;B4DR87		1.4107
PLOD2	Procollagen-lysine,2-oxoglutarate 5-dioxygenase 2	O00469-2;E7ETU9;O00469;B3KWS3;C9JXZ0;F8WEW3		0.57166
PLP2	Proteolipid protein 2	Q04941		NaN
PLRG1	Pleiotropic regulator 1	H0YAA2;O43660-2;O43660;A8MW61		1.2572
PLS3	Plastin-3	B7Z6M1;F8W8D8;B4DGB4;P13797;H7C4N2;B4DI60;Q5TBN3;P13796		0.72213
PLSCR1	Phospholipid scramblase 1	H7C5I5;B4DTE8;C9J9P4;C9J7K9;O15162;C9J0H3;C9JE06	90;125	0.76371
PM20D2	Peptidase M20 domain-containing protein 2	Q8IYS1		1.2161
PML	Protein PML	H3BVD2;H3BUJ5;P29590-4;H3BT57;P29590-12;P29590-2;P29590-5;P29590-9;P29590-13;P29590-3;P29590-8;P29590-11;P29590;H3BT29;P29590-14;P29590-10;H3BRN3	38;141	1.8103
PMVK	Phosphomevalonate kinase	Q15126		1.0652
PNMA1	Paraneoplastic antigen Ma1	Q8ND90	283	NaN
PNN	Pinin	Q9H307;G3V5F0;G3V579	139	1.1356
PNP	Purine nucleoside phosphorylase	P00491;G3V2H3;G3V5M2		1.6027
POLA2	DNA polymerase alpha subunit B	Q14181		0.90603
POLD1	DNA polymerase;DNA polymerase delta catalytic subunit	M0QXE6;M0QXQ2;M0QZR8;P28340;M0R2B7		NaN
POLE3	DNA polymerase epsilon subunit 3	Q9NRF9	31	NaN
POLR2A	DNA-directed RNA polymerase II subunit RPB1	P24928;Q6NX41	163;177;758;1268;1350	0.8931
POLR2E	DNA-directed RNA polymerases I, II, and III subunit RPABC1	P19388		NaN
POLR2L	DNA-directed RNA polymerases I, II, and III subunit RPABC5	P62875	67	NaN
POR	NADPH--cytochrome P450 reductase	E7EVY7;P16435;H0Y4R2		NaN
PPA1	Inorganic pyrophosphatase	Q15181;Q5SQT6		1.4836
PPAP2B	Lipid phosphate phosphohydrolase 3	O14495	8;15	0.54296
PPAT	Amidophosphoribosyltransferase	Q06203		NaN
PPDPF	Pancreatic progenitor cell differentiation and proliferation factor	Q9H3Y8	99	NaN
PPHLN1	Periphilin-1	REV__K7EN69;F8WF16;Q8NEY8-6;B7Z8L1;E9PAX8;F8W6A0;Q8NEY8-8;Q8NEY8-2;F8W0Q9;Q8NEY8-3;Q8NEY8		NaN
PPIA	Peptidyl-prolyl cis-trans isomerase A;Peptidyl-prolyl cis-trans isomerase	P62937;F8WE65;C9J5S7;Q567Q0;Q9Y536;F5H284;A2BFH1	28;44;82;155	1.1139
PPIB	Peptidyl-prolyl cis-trans isomerase B	P23284		0.94617
PPIC	Peptidyl-prolyl cis-trans isomerase C	P45877		NaN
PPIH	Peptidyl-prolyl cis-trans isomerase;Peptidyl-prolyl cis-trans isomerase H	H0YEL5;A6NNE7;C9JQD4;O43447		NaN
PPIL2	Peptidyl-prolyl cis-trans isomerase;Peptidyl-prolyl cis-trans isomerase-like 2	H7C2D2;E7EW80;Q13356;Q13356-2		0.7726
PPM1B	Protein phosphatase 1B	O75688;O75688-3;B8ZZF0;O75688-5;C9JIR6;O75688-4;O75688-2	391	0.92603
PPM1G	Protein phosphatase 1G	O15355	128;209;247;519	0.76713
PPME1	Protein phosphatase methylesterase 1	Q9Y570-2;Q9Y570;J3QT22;Q9Y570-3		0.45445
PPP1CA	Serine/threonine-protein phosphatase PP1-alpha catalytic subunit;Serine/threonine-protein phosphatase	P62136-3;P62136;P62136-2;E9PMD7;H0Y3Y6;E7ETD8;P62140;F8W0W8	6	0.98939
PPP1CC	Serine/threonine-protein phosphatase;Serine/threonine-protein phosphatase PP1-gamma catalytic subunit	F8VR82;F8VYE8;P36873;P36873-2	6	NaN
PPP1R12A	Protein phosphatase 1 regulatory subunit 12A	H0YHI8;O14974-5;O14974-2;O14974;H0YIL7;H0YIS3;O14974-4;O14974-3		0.63848
PPP1R2;PPP1R2P3	Putative protein phosphatase inhibitor 2-like protein 3;Protein phosphatase inhibitor 2	E7EUI7;E7EMN6;Q6NXS1;P41236		NaN
PPP1R7	Protein phosphatase 1 regulatory subunit 7	B5MCY6;Q15435-4;B5MBZ8;Q15435-3;C9JD73;C9J177;Q15435-2;H7C003;Q15435		NaN
PPP2CA;PPP2CB	Serine/threonine-protein phosphatase 2A catalytic subunit alpha isoform;Serine/threonine-protein phosphatase 2A catalytic subunit beta isoform	P67775-2;P67775;P62714;E7ESG8;E5RI56;E5RFI3;E5RHP4;E5RHC1;H0YBN9;H0YC23;H3BV22;H3BTA2;P60510	4;29;41	0.88059
PPP2R1A	Serine/threonine-protein phosphatase 2A 65 kDa regulatory subunit A alpha isoform	F5H3X9;P30153;B3KQV6;C9J9C1;E9PH38;P30154-4;P30154;P30154-3;P30154-2	211;252	0.95058
PPP2R4	Serine/threonine-protein phosphatase 2A activator	A6PVN7;A6PVN8;C9IZ76;A6PVN6;Q5T949;Q5T948;A6PVN9;Q15257-3;Q15257-2;A6PVN5;Q15257;B4DZF8		NaN
PPP3CA	Serine/threonine-protein phosphatase 2B catalytic subunit alpha isoform	A8W6Z8;Q08209-3;Q08209-2;Q08209	32	NaN
PPP4R2	Serine/threonine-protein phosphatase 4 regulatory subunit 2	F8WCA1;Q9NY27-2;Q9NY27-3;Q9NY27	84	NaN
PPP6C	Serine/threonine-protein phosphatase 6 catalytic subunit	B7Z3E2;O00743-2;O00743;O00743-3		1.4879
PRAF2	PRA1 family protein 2	A6NP52;O60831		NaN
PRDX1	Peroxiredoxin-1	Q06830;P32119		1.067
PRDX3	Thioredoxin-dependent peroxide reductase, mitochondrial	E9PH29;P30048		0.90372
PRDX4	Peroxiredoxin-4	H7C3T4;Q13162		NaN
PRDX5	Peroxiredoxin-5, mitochondrial	P30044-2;P30044;P30044-3		0.7017
PRDX6	Peroxiredoxin-6	P30041	200	0.94829
PREP	Prolyl endopeptidase	P48147		1.0279
PRKACB;PRKACA	cAMP-dependent protein kinase catalytic subunit beta;cAMP-dependent protein kinase catalytic subunit alpha	P22694-10;P22694-4;P22694-3;P17612-2;P22694;P17612;P22694-5;P22694-7;P22694-6;P22694-9;P22694-2		0.98589
PRKAG1	5-AMP-activated protein kinase subunit gamma-1	F8VYY9;P54619-2;P54619;P54619-3;F8VZX1;F8W9D1;H0YIC9;F8VSH3;F8VRY2;H0YHF8;F8VSL2;F8VVA3	183	1.0977
PRKAR1A	cAMP-dependent protein kinase type I-alpha regulatory subunit;cAMP-dependent protein kinase type I-alpha regulatory subunit, N-terminally processed	K7EPR5;K7EQK3;K7EMU2;K7EMZ6;K7EIE5;K7EID3;K7ENR3;K7EJ40;K7EK41;K7EPB2;K7ER48;P10644		NaN
PRKCSH	Glucosidase 2 subunit beta	P14314-2;P14314;K7ELL7;K7EPW7;K7EKX1;K7EJ70		0.97859
PRKDC	DNA-dependent protein kinase catalytic subunit	P78527;E7EUY0;P78527-2;H0YG84	1869;2908;3825	1.0029
PRMT1	Protein arginine N-methyltransferase 1	E9PKG1;Q99873-3;Q99873-2;Q99873-4;Q99873;H7C2I1;E9PQ98;E9PIX6;E9PNR9;H0YDE4	187	0.68816
PRMT5	Protein arginine N-methyltransferase 5;Protein arginine N-methyltransferase 5, N-terminally processed	B4DX49;G3V5W5;O14744-2;O14744;H0YJX6;B4DV00;G3V5L5;G3V580;A8MTP3;G3V5T6;H0YJ77;G3V2L6;G3V2X6;C9JSX3	179	1.4347
PROSC	Proline synthase co-transcribed bacterial homolog protein	E5RFX7;E5RG77;O94903		NaN
PRPF19	Pre-mRNA-processing factor 19	Q9UMS4;H0YGF3;F5GY56;F5H2I0	244	1.0219
PRPF4	U4/U6 small nuclear ribonucleoprotein Prp4	O43172-2;O43172		0.96855
PRPF40A	Pre-mRNA-processing factor 40 homolog A	F5H578;O75400-2;O75400-3;O75400;H0YG38;H7C2N3	196	1.139
PRPF8	Pre-mRNA-processing-splicing factor 8	Q6P2Q9;I3L0J9;I3L3Z8		1.053
PRPS1;PRPS2;PRPS1L1	Ribose-phosphate pyrophosphokinase 1;Ribose-phosphate pyrophosphokinase;Ribose-phosphate pyrophosphokinase 2;Ribose-phosphate pyrophosphokinase 3	P60891;B1ALA7;B1ALA9;B4DNL6;P11908;P21108;P11908-2		0.58895
PRPSAP1	Phosphoribosyl pyrophosphate synthase-associated protein 1	C9JNQ3;Q14558;Q14558-2		NaN
PRRC1	Protein PRRC1	Q96M27;Q96M27-3;Q96M27-2		0.89931
PRRC2C;PRRC2A;PRRC2B	Protein PRRC2C;Protein PRRC2A;Protein PRRC2B	Q9Y520-3;Q9Y520-6;Q9Y520-4;E7EPN9;Q9Y520-5;Q9Y520;Q9Y520-7;P48634-4;Q5JSZ5-5;P48634-2;P48634-3;P48634;Q5JSZ5		1.1119
PSAT1	Phosphoserine aminotransferase	Q9Y617;Q9Y617-2		1.1722
PSEN1	Presenilin-1;Presenilin-1 NTF subunit;Presenilin-1 CTF subunit;Presenilin-1 CTF12	E7ES96;P49768-7;P49768-2;P49768	222	1.0421
PSIP1	PC4 and SFRS1-interacting protein	O75475-3;O75475-2;O75475	119	0.5924
PSMA1	Proteasome subunit alpha type-1	P25786;P25786-2;F5GX11;B4DEV8	208;243;256	0.96545
PSMA2	Proteasome subunit alpha type-2	P25787;H3BT36		1.2836
PSMA3	Proteasome subunit alpha type-3	P25788-2;P25788;G3V4X5	57;199	1.1564
PSMA4	Proteasome subunit alpha type-4;Proteasome subunit alpha type;Proteasome subunit beta type	P25789;P25789-2;H0YMZ1;H0YN18;H0YL69;H0YMI6;H0YMA1;H0YKS0;H0YKT8;H0YLC2;H0YMV3;H0YLS6	176;199;231	1.4623
PSMA5	Proteasome subunit alpha type-5	P28066;P28066-2		1.5439
PSMA6	Proteasome subunit alpha type;Proteasome subunit alpha type-6	G3V295;P60900;G3V5Z7;B4DXJ9;G3V3I1;B4DQR4;G3V3U4;G3V4S5;G3V2S7	102;104;171;181;182	1.1305
PSMA7;PSMA8	Proteasome subunit alpha type-7;Proteasome subunit alpha type-7-like	O14818-2;O14818;H0Y586;Q8TAA3-2;Q8TAA3-5;Q8TAA3;O14818-4	164	1.2116
PSMB1	Proteasome subunit beta type-1	P20618		1.2294
PSMB2	Proteasome subunit beta type-2	P49721	29;162;198	1.3768
PSMB3	Proteasome subunit beta type-3	J3KSM3;J3KRR2;J3QKR3;P49720	77	1.1845
PSMB4	Proteasome subunit beta type-4	P28070		1.2713
PSMB5	Proteasome subunit beta type-5	P28074;H0YJM8;P28074-2;P28074-3	91;92	1.5642
PSMB6	Proteasome subunit beta type-6	P28072;I3L3X7		1.2685
PSMC1	26S protease regulatory subunit 4	B4DR63;P62191	347;357	1.2975
PSMC2	26S protease regulatory subunit 7	P35998;C9JLS9;B7Z5E2	57;110;116	1.0847
PSMC3	26S protease regulatory subunit 6A	R4GNH3;P17980;E9PM69;E9PMD8;E9PKD5;E9PN50;E9PLG2	37;229;356	1.0139
PSMC4	26S protease regulatory subunit 6B	P43686;P43686-2		0.93617
PSMC5	26S protease regulatory subunit 8	J3QQM1;P62195;P62195-2;J3KTQ9;J3QRR3;J3QSE0;J3QLH6;J3KRP2;J3QSA9	15	1.1588
PSMC6	26S protease regulatory subunit 10B	P62333;H0YJS8;H0YJC0	197	1.26
PSMD1	26S proteasome non-ATPase regulatory subunit 1	Q99460-2;Q99460;H7BZR6;H7C378;C9J9M4	292;302;859	0.84443
PSMD10	26S proteasome non-ATPase regulatory subunit 10	O75832-2;B1AJY7;O75832;B1AJY6;B1AJY5	23;30	2.0088
PSMD11	26S proteasome non-ATPase regulatory subunit 11	O00231;O00231-2;J3QS13;J3KSW3;J3QRY4		1.3837
PSMD12	26S proteasome non-ATPase regulatory subunit 12	O00232;O00232-2		1.268
PSMD13	26S proteasome non-ATPase regulatory subunit 13	H0YD73;E9PL38;J3KNQ3;Q9UNM6;Q9UNM6-2	26	0.76968
PSMD14	26S proteasome non-ATPase regulatory subunit 14	O00487	154	NaN
PSMD2	26S proteasome non-ATPase regulatory subunit 2	Q13200;E7EW34;E9PCS3;C9JPC0;H7C1H2;F8WBS8;H7C2Q3	27;31;39;178;292;397;551;858	1.2214
PSMD3	26S proteasome non-ATPase regulatory subunit 3	O43242;B4DT72		1.3132
PSMD4	26S proteasome non-ATPase regulatory subunit 4	P55036;Q5VWC4;A6PVX3;P55036-2;H0Y561;H0Y3Y9;A2A3N6	40;122	0.79041
PSMD5	26S proteasome non-ATPase regulatory subunit 5	Q16401-2;Q16401		1.6022
PSMD6	26S proteasome non-ATPase regulatory subunit 6	E9PHI9;Q6UV22;Q15008;C9IZE4;C9J0E9;H7C531;C9J7B7		1.4164
PSMD7	26S proteasome non-ATPase regulatory subunit 7	H3BNT7;H3BTM8;P51665		NaN
PSMD8	26S proteasome non-ATPase regulatory subunit 8	K7EJR3;R4GMR5;P48556;K7ENY6;K7EJC1	55	0.92269
PSMD9	26S proteasome non-ATPase regulatory subunit 9	F5H169;F5H5V4;F5GX23;F8W7V8;O00233-2;J3KN29;O00233;F5H7X1;F5H182	72	1.8676
PSME1	Proteasome activator complex subunit 1	Q06323;H0YNE3;Q06323-2;H0YKK6;H0YLU2		0.89137
PSME2	Proteasome activator complex subunit 2	H0YM70;Q9UL46;H0YKU2	134	0.83208
PSME3	Proteasome activator complex subunit 3	K7ESG5;P61289;P61289-2;K7ENH2;B3KQ25;K7EMD0;K7EPX6;K7EKR3;Q6MZZ1;K7EJF8;B7Z8D3	6	0.99126
PSPC1	Paraspeckle component 1	Q8WXF1-2;Q8WXF1		NaN
PSPH	Phosphoserine phosphatase	C9JBI3;P78330		NaN
PTBP1	Polypyrimidine tract-binding protein 1	P26599;P26599-2;P26599-3;A6NLN1;K7EK45;K7EKJ7;K7ES59;K7ELW5	13;266	0.88601
PTBP3	Polypyrimidine tract-binding protein 3	O95758-1;O95758-6;O95758-2;O95758;O95758-5;O95758-4;O95758-7	233	NaN
PTCD1;ATP5J2;ATP5J2-PTCD1	ATP synthase subunit f, mitochondrial	P56134-4;C9JJT5;P56134-3;P56134-2;F5H4H2;P56134;C9JU26;G3V325		NaN
PTDSS1	Phosphatidylserine synthase 1	B4DE85;Q9BUQ5;P48651		NaN
PTGES3	Prostaglandin E synthase 3	B4DP21;B4DP11;Q15185;B4DHP2;B4DDC6	33	1.0351
PTGFRN	Prostaglandin F2 receptor negative regulator	Q9P2B2		NaN
PTGR1	Prostaglandin reductase 1	F6XGT7;Q5JVP2;Q14914-2;Q14914		0.91623
PTK7	Inactive tyrosine-protein kinase 7	Q13308-4;Q13308;Q13308-6;Q13308-3;Q13308-2;C9JQR6;Q13308-5;F8WDG7;H0Y8F1;Q86X91	779	0.57039
PTMA	Prothymosin alpha;Thymosin alpha-1	B8ZZQ6;P06454-2;P06454;B8ZZA1;B8ZZW7;H7C2N1	21;99;100	0.40093
PTMS	Parathymosin	P20962;F5H7R9;F5GXR3	92	0.55159
PTOV1;MED25	Prostate tumor-overexpressed gene 1 protein;Mediator of RNA polymerase II transcription subunit 25	Q86YD1-3;M0QYQ4;M0QYH7;Q86YD1-2;M0QY25;Q86YD1;M0QZB9;B9TX30;Q71SY5-5;Q71SY5;Q71SY5-2;Q71SY5-4;Q71SY5-3	48	0.69909
PTPN1	Tyrosine-protein phosphatase non-receptor type 1;Tyrosine-protein phosphatase non-receptor type	P18031;B4DSN5		1.1344
PTPN23	Tyrosine-protein phosphatase non-receptor type 23	R4GMM7;Q9H3S7	32	NaN
PTRF	Polymerase I and transcript release factor	Q6NZI2;Q6NZI2-2;Q6NZI2-3	95;98;137;161;173	0.70815
PTTG1IP	Pituitary tumor-transforming gene 1 protein-interacting protein	A8MXQ1;P53801	148	NaN
PUM2	Pumilio homolog 2	C9JE24;C9JW01;Q8TB72-2;Q8TB72-3;Q8TB72		1.0233
PURB	Transcriptional activator protein Pur-beta	Q96QR8		NaN
PVRL3	Poliovirus receptor-related protein 3	Q9NQS3	471	NaN
PYGB	Glycogen phosphorylase, brain form	P11216;H0Y4Z6;P11217-2;P11217		0.66618
QARS	Glutamine--tRNA ligase	B4DWJ2;P47897;C9J165;C9JSG9;B7Z840;F2Z2V6;H7C0R3		0.85747
QKI	Protein quaking	H0YGD6;H0YG47;Q96PU8-5;Q96PU8-9;Q96PU8-8;Q96PU8-6;Q96PU8-3;Q96PU8		NaN
RAB10	Ras-related protein Rab-10	P61026		1.1131
RAB11B;RAB11A	Ras-related protein Rab-11B;Ras-related protein Rab-11A	Q15907;P62491-2;J3KQP6;H3BMH2;B4DMK0;H3BSC1;P62491;B4DQU5;P57735		1.2322
RAB11FIP5	Rab11 family-interacting protein 5	Q9BXF6	583;586	1.1418
RAB14	Ras-related protein Rab-14	P61106		1.4406
RAB18	Ras-related protein Rab-18	Q9NP72;Q9NP72-2;Q9NP72-3;Q5W0J0;H0Y6T8	186	1.258
RAB1A	Ras-related protein Rab-1A	E7END7;P62820;P62820-2;B7Z8M7;P62820-3;E7ETK2	87;155;159	1.1259
RAB1B;RAB1C	Ras-related protein Rab-1B;Putative Ras-related protein Rab-1C	Q9H0U4;E9PLD0;Q92928	116	0.80118
RAB2A	Ras-related protein Rab-2A	P61019-2;P61019;H7C125	141	1.1453
RAB32	Ras-related protein Rab-32	Q13637	210	1.3187
RAB34	Ras-related protein Rab-34	Q9BZG1-4;Q9BZG1-2;Q9BZG1;C9JY26;A8MYQ9;J3KQW8	230	1.021
RAB35	Ras-related protein Rab-35	Q15286;F5H157;Q15286-2;E9PQ07;E9PI18;E9PJQ5;E9PRF7;E9PNB9;E9PS06;Q6MZH2;E9PMJ1;Q15771	178;189	1.1466
RAB3A	Ras-related protein Rab-3A	P20336		NaN
RAB3B	Ras-related protein Rab-3B	P20337	8;202	1.3853
RAB3GAP2	Rab3 GTPase-activating protein non-catalytic subunit	Q9H2M9		1.2902
RAB5B	Ras-related protein Rab-5B	P61020-2;P61020		0.94876
RAB5C	Ras-related protein Rab-5C	P51148;P51148-2;K7EIP6	135	1.1002
RAB5C		K7ERQ8;K7ERI8;F8VWU4;F8VVK3;K7ENY4;F8VSF8;F8VVZ0;F8VUA5;F8WCY6;F8WD79;F8VPW9;F8VWZ7;K7ERS6;Q92831;Q92830	135	NaN
RAB6B;RAB6A	Ras-related protein Rab-6B;Ras-related protein Rab-6A	J3KR73;H7BYW1;P20340-4;B7Z337;H0YGL6;Q9NRW1;P20340-2;P20340;C9JU14;C9JB90;F5GX61;P20340-3;Q14964		1.08
RAB7A	Ras-related protein Rab-7a	P51149;C9J8S3;C9IZZ0;C9J592;C9J4V0;C9J4S4;C9J7D1		1.7869
RAB8A;RAB8B	Ras-related protein Rab-8A;Ras-related protein Rab-8B	P61006;H0YMN7;H0YNE9;F5GY21;Q92930;B4DEK7;H0YLJ8;H0YL94;M0R257;O95716;Q96E17	190	0.94852
RABAC1	Prenylated Rab acceptor protein 1	M0R3D4;Q9UI14	9	NaN
RABEP2	Rab GTPase-binding effector protein 2	Q9H5N1-2;Q9H5N1;H3BNR2;H3BT64;B4DHR0	105	0.50268
RABGAP1	Rab GTPase-activating protein 1	C9JGR5;Q9Y3P9-3;Q9Y3P9-2;Q9Y3P9		NaN
RABGGTB	Geranylgeranyl transferase type-2 subunit beta	Q5T4U8;P53611		NaN
RAC1;RAC3	Ras-related C3 botulinum toxin substrate 1;Ras-related C3 botulinum toxin substrate 3	P63000;P63000-2;P60763;J3KSC4;J3QLK0;B1AH77;B1AH80;P15153;B1AH78	133;147;183;184	0.67488
RACGAP1	Rac GTPase-activating protein 1	Q9H0H5;H0YIK5;F8VRD2		0.67751
RAD18	E3 ubiquitin-protein ligase RAD18	Q9NS91;F8WE49;H7C3I2	110;151;186;376	1.107
RAD21;RAD21L1	Double-strand-break repair protein rad21-like protein 1;Double-strand-break repair protein rad21 homolog	E5RG18;E5RI01;E5RFZ5;Q9H4I0;O60216		0.86726
RAD23A	UV excision repair protein RAD23 homolog A	K7ENJ0;K7ELW1;K7ESE3;P54725	16;47;53;78;80	1.2296
RAD23B	UV excision repair protein RAD23 homolog B	P54727;Q5W0S5;Q5W0S4;P54727-2;H0Y579	14;24;36;45;51;60;76;78;147;151	1.1097
RAI14	Ankycorbin	Q9P0K7-4;Q9P0K7-3;E7EMX7;Q9P0K7;Q9P0K7-2	883	NaN
RALY	RNA-binding protein Raly	Q5QPL9;Q9UKM9-2;Q9UKM9;Q5QPM0;Q5QPM2;Q5QPM1	13;200	0.89894
RAN	GTP-binding nuclear protein Ran	P62826;B5MDF5;J3KQE5;F5H018;B4DV51;H0YFC6	123;142;152	1.1078
RANBP1	Ran-specific GTPase-activating protein	P43487;H7C137;C9JXG8;C9JJ34;C9JDM3;B3KUP2;C9JGV6		0.85564
RANBP2	E3 SUMO-protein ligase RanBP2;Putative peptidyl-prolyl cis-trans isomerase	P49792		0.90629
RANBP3	Ran-binding protein 3	K7EIJ4;F5H4C2;B7Z7F3;Q9H6Z4-3;Q9H6Z4-2;Q9H6Z4		NaN
RANGAP1	Ran GTPase-activating protein 1	P46060;F8W7I9;H0Y4Q3;B0QYT6;B0QYT5;B0QYT4		1.0671
RAP1B;RAP1A	Ras-related protein Rap-1A;Ras-related protein Rap-1b;Ras-related protein Rap-1b-like protein	P61224-2;F5GX62;P61224-4;E7ESV4;P61224-3;F5H7Y6;P62834;P61224;F8WBC0;F5H4H0;F5GYH7;F5H077;F5GWU8;F5H491;F5H0B7;F5H500;F5H823;B7ZB78;F5H6R7;F5GZG1;F5H004;F5GYB5;A6NIZ1	81	0.86283
RAP1GDS1	Rap1 GTPase-GDP dissociation stimulator 1	P52306-6;P52306-2;P52306-3;P52306-4;P52306;P52306-5		1.5206
RARS	Arginine--tRNA ligase, cytoplasmic	F5H3T8;P54136-2;P54136	187	0.85065
RBBP7;RBBP4	Histone-binding protein RBBP7;Histone-binding protein RBBP4	E9PC52;Q16576;Q16576-2;H0YF10;Q09028-4;Q09028-3;Q09028-2;Q09028;Q5JP02;H0YCT5;H0YDK2;Q5JP01;H0YEU5;B4DRT0;Q5JNZ6		1.1358
RBCK1	RanBP-type and C3HC4-type zinc finger-containing protein 1	Q9BYM8-4;H0Y4S7;B4DML5;G3XAG9;Q9BYM8-3;Q9BYM8	132	NaN
RBM10	RNA-binding protein 10	P98175-4;P98175-3;P98175-2;P98175		NaN
RBM14	RNA-binding protein 14	Q96PK6;Q96PK6-2;Q96PK6-3;Q96PK6-4;F8WDX3;F2Z2W2;B8ZZ74;B0LM41		0.90855
RBM15	Putative RNA-binding protein 15	Q96T37-2;Q96T37-3;Q96T37		0.87669
RBM25	RNA-binding protein 25	E9PQU5;P49756-2;P49756-3;P49756;E9PSE8		1.0501
RBM39	RNA-binding protein 39	H0Y4X3;G3XAC6;Q14498-3;Q14498-2;Q14498;E1P5S2;Q5QP22;Q5QP21;Q5QP23;Q86U06-3;Q86U06-4;Q86U06-5;Q86U06-2;Q86U06		0.95463
RBM6	RNA-binding protein 6	C9JSL1;F8WF63;P78332-2;F8WCA5;E9PGM9;P78332	58	NaN
RBM8A	RNA-binding protein 8A	Q9Y5S9		NaN
RBMX;RBMXL1;RBMXL2	RNA-binding motif protein, X chromosome;RNA-binding motif protein, X chromosome, N-terminally processed;RNA binding motif protein, X-linked-like-1;RNA-binding motif protein, X-linked-like-2	H3BR27;P38159-3;H0Y6E7;H3BT71;P38159;P38159-2;Q96E39;O75526;H3BNC1;Q8N7X1		0.88212
RBX1	E3 ubiquitin-protein ligase RBX1	P62877	19;20	NaN
RCC1	Regulator of chromosome condensation	H7C497;C9JRH2;C9JMJ4;C9J3R0;C9JQZ4;C9JW69;P18754;P18754-2		1.0888
RCC2	Protein RCC2	Q9P258		0.90754
RCN1	Reticulocalbin-1	Q15293;B7Z1M1		0.9229
RCN2	Reticulocalbin-2	H0YL43;Q14257;F8WCY5		1.3159
RDH14	Retinol dehydrogenase 14	Q9HBH5		NaN
RDX	Radixin	P35241;P35241-5;P35241-4;H0YE16;P35241-2	263;526	NaN
RECQL	ATP-dependent DNA helicase Q1	P46063;F8WA66;F8WD97;F5GYB7;F5H4P4;F5H3W0;F5H2L2	38	0.92163
REEP5	Receptor expression-enhancing protein 5	E2QRG8;Q00765	155	NaN
RELA	Transcription factor p65	Q2TAM5;E9PKH5;Q04206-2;Q04206-3;Q04206-4;Q04206		NaN
RFC1	Replication factor C subunit 1	P35251-2;P35251	243	NaN
RFC2	Replication factor C subunit 2	P35250-2;P35250;H7C5P4;H7C5S7;H7C5P1;H7C5Q7;F8WC37;H7C5A0;H7C5G4		0.94505
RFC3	Replication factor C subunit 3	P40938-2;P40938		NaN
RFC4	Replication factor C subunit 4	C9JGY5;F8WE44;C9JXZ7;C9JTT7;C9J8M3;C9JZI1;P35249		NaN
RFWD3	E3 ubiquitin-protein ligase RFWD3	Q6PCD5	370	NaN
RGS10	Regulator of G-protein signaling 10	O43665-2;O43665;O43665-3		NaN
RHEB	GTP-binding protein Rheb	C9J931;Q15382		NaN
RHOA	Transforming protein RhoA	P61586;E9PLA2;C9J1T2;C9JRM1;Q5JR06;Q5JR07;C9JNR4;C9JX21;Q5JR05;P62745	135	1.0125
RHOBTB3	Rho-related BTB domain-containing protein 3	H0Y8R9;D6R935;O94955	28	NaN
RHOC	Rho-related GTP-binding protein RhoC	Q5JR08;P08134;E9PN11;E9PQH6		NaN
RIC8A	Synembryn-A	H0YEN0;Q9NPQ8-2;Q9NPQ8-4;Q9NPQ8;Q9NPQ8-3		NaN
RIN1		E9PNR2		NaN
RIOK3	Serine/threonine-protein kinase RIO3	B4E1Q4;O14730-2;O14730	284	NaN
RMDN1	Regulator of microtubule dynamics protein 1	E5RH53;E7EVI2;B4DZW6;Q96DB5;E5RGC8;H0YC27;H0YAP5;H0YC67;H0YBD9;H0YB03;H0YB83		0.67846
RNF114	RING finger protein 114	Q9Y508-2;Q9Y508	126	0.98636
RNF168	E3 ubiquitin-protein ligase RNF168	Q8IYW5	158	NaN
RNF169	E3 ubiquitin-protein ligase RNF169	H0YEQ1;Q8NCN4	62	NaN
RNF220	E3 ubiquitin-protein ligase RNF220	H0Y7B1;Q5TDE7;Q5TDE8;B4DLZ9;Q5VTB9	111	NaN
RNF26	RING finger protein 26	Q9BY78		NaN
RNH1	Ribonuclease inhibitor	P13489;H0YCR7;E9PMJ3;E9PLZ3;E9PIM9;E9PMA9;E9PMN0;E9PIK5		0.98569
RNMT	mRNA cap guanine-N7 methyltransferase	K7EP06;O43148;O43148-2		NaN
RNPEP	Aminopeptidase B	Q9H4A4;A6NKB8;H7C2T3;C9JMZ3		0.94711
ROCK1	Rho-associated protein kinase 1	Q13464	307	NaN
RP2	Protein XRP2	O75695	273	0.98546
RPA1	Replication protein A 70 kDa DNA-binding subunit	P27694;I3L4R8		1.0402
RPIA	Ribose-5-phosphate isomerase	P49247		1.0089
RPL10;RPL10L	60S ribosomal protein L10;60S ribosomal protein L10-like	F8W7C6;P27635;H7C123;B8A6G2;H7C2C5;A6QRI9;Q96L21	137	1.0412
RPL10A	60S ribosomal protein L10a	P62906	152	0.94529
RPL11	60S ribosomal protein L11	P62913;P62913-2;Q5VVC9;Q5VVC8	8;52;178	1.3337
RPL12	60S ribosomal protein L12	P30050;P30050-2		0.9252
RPL13	60S ribosomal protein L13	P26373;J3QSB4;P26373-2;J3KS98;H3BUK8;H3BTH3	105;177	0.9469
RPL13A	60S ribosomal protein L13a;Putative 60S ribosomal protein L13a-like MGC87657	P40429;M0QYS1;Q6NVV1	114;125;159	1.1863
RPL14	60S ribosomal protein L14	E7EPB3;P50914		0.94838
RPL15	Ribosomal protein L15;60S ribosomal protein L15	E7EX53;E7EQV9;P61313;P61313-2;E7ENU7;E7ERA2		0.99659
RPL17	60S ribosomal protein L17	J3QQT2;J3KRX5;P18621;P18621-3;J3KRB3;J3QS96;P18621-2;J3QLC8;J3KSJ0	55	0.94659
RPL18	60S ribosomal protein L18	F8VWC5;G3V203;H0YHA7;Q07020;J3QQ67;F8VUA6;F8VYV2	20	0.90203
RPL18A	60S ribosomal protein L18a	M0R3D6;M0R1A7;M0R117;Q02543;M0R0P7		0.9525
RPL19	Ribosomal protein L19;60S ribosomal protein L19	J3QR09;J3KTE4;P84098;J3QL15	192	0.74434
RPL21	60S ribosomal protein L21	P46778;G3V1B3;M0R181		0.88897
RPL22	60S ribosomal protein L22	K7EMH1;K7ERI7;P35268;K7EP65;K7EKS7;K7ELC4;K7EJT5	74	1.2199
RPL22L1	60S ribosomal protein L22-like 1	C9JYQ9;Q6P5R6;H0Y8C2		NaN
RPL23	60S ribosomal protein L23	P62829;C9JD32;B9ZVP7;J3KT29;J3KTJ3	113	0.99253
RPL23A	60S ribosomal protein L23a	K7EMA7;P62750;H7BY10;K7EJV9;K7ERT8;A8MUS3		0.98598
RPL24	60S ribosomal protein L24	P83731;C9JXB8;C9JNW5	27;43;93;131	0.99554
RPL26;KRBA2;RPL26L1	60S ribosomal protein L26-like 1;60S ribosomal protein L26	J3KTJ8;J3QRI7;J3QQQ9;J3QQV1;E5RIT6;J3QRC4;Q9UNX3;P61254;E5RHH1;J3KSS0;J3KS10		0.80153
RPL27	60S ribosomal protein L27	P61353;K7EQQ9;K7ELC7;K7ERY7	93	0.89832
RPL27A	60S ribosomal protein L27a	E9PJD9;E9PLL6;P46776;E9PLX7		0.99809
RPL28	60S ribosomal protein L28	P46779-4;P46779-5;H0YLP6;H0YMF4;P46779;P46779-2;P46779-3;H0YKD8	47	0.92551
RPL29	60S ribosomal protein L29	P47914	33	1.9486
RPL3	60S ribosomal protein L3	G5E9G0;P39023;B5MCW2;F8WCR1;H7C3M2;H7C422;Q92901		1.01
RPL30	60S ribosomal protein L30	P62888;E5RI99;E5RJH3	26;32;115	0.92091
RPL31	60S ribosomal protein L31	H7C2W9;C9JU56;B7Z4E3;P62899-3;P62899;P62899-2;B7Z4C8;B8ZZK4		0.92537
RPL32	60S ribosomal protein L32	D3YTB1;P62910;F8W727		0.95445
RPL34	60S ribosomal protein L34	P49207		0.86605
RPL35	60S ribosomal protein L35	H0Y3A0;F2Z388;P42766		NaN
RPL35A	60S ribosomal protein L35a	P18077;C9K025;F8WBS5;F8WB72	63	1.0301
RPL36	60S ribosomal protein L36	Q9Y3U8;J3QSB5		0.82622
RPL36AL;RPL36A	60S ribosomal protein L36a-like;60S ribosomal protein L36a	Q969Q0;P83881;H7BZ11;H0Y5B4;J3KQN4;R4GN19		0.98559
RPL37A;RPL37L	60S ribosomal protein L37a;Putative 60S ribosomal protein L37a-like	C9J4Z3;P61513;G5E9R3;M0R0A1;Q6P4E4;E9PEL3;M0R2L6;A6NKH3		0.91842
RPL38	60S ribosomal protein L38	J3KT73;J3QL01;P63173;J3KSP2		0.98085
RPL4	60S ribosomal protein L4	P36578;H3BM89;H3BU31;H3BTP7	294;364;368	0.9866
RPL5	60S ribosomal protein L5	P46777;Q5T7N0	221	0.9817
RPL6	60S ribosomal protein L6	F8W181;Q02878;F8VZ45;F8VR69;F8VZA3;F8VWR1	34;147;179	0.94811
RPL7	60S ribosomal protein L7	P18124;A8MUD9;C9JIJ5;C9JZ88	7;8;19;20;77	0.95011
RPL7A	60S ribosomal protein L7a	P62424;Q5T8U3;Q5T8U2	21;48;197;212	0.89186
RPL8	60S ribosomal protein L8	E9PKZ0;P62917;E9PP36;G3V1A1;E9PKU4		0.8671
RPL9	60S ribosomal protein L9	D6RAN4;P32969;E7ESE0;H0Y9R4;H0Y9V9	21	0.9925
RPLP0;RPLP0P6	60S acidic ribosomal protein P0;60S acidic ribosomal protein P0-like	Q3B7A4;F8VWS0;P05388;G3V210;F8VU65;F8VQY6;F8VRK7;Q8NHW5;F8VPE8;F8VS58;F8VW21;F8VZS0;F8VWV4;F8W1K8	26;106	1.0242
RPLP1	60S acidic ribosomal protein P1	P05386		NaN
RPLP2	60S acidic ribosomal protein P2	P05387;H0YDD8		1.0479
RPN1	Dolichyl-diphosphooligosaccharide--protein glycosyltransferase subunit 1	P04843;B7Z4L4;F8WF32	187;379;538;553	0.86048
RPN2	Dolichyl-diphosphooligosaccharide--protein glycosyltransferase subunit 2	P04844-2;P04844;Q5JYR4;Q5JYR7		0.89738
RPRD1B	Regulation of nuclear pre-mRNA domain-containing protein 1B	Q9NQG5		NaN
RPS10	40S ribosomal protein S10	P46783;F6U211;Q9NQ39	138;139	0.77662
RPS11	40S ribosomal protein S11	M0QZC5;P62280;M0R1H6		0.96256
RPS12	40S ribosomal protein S12	P25398	129;132	1.0245
RPS13	40S ribosomal protein S13	P62277;J3KMX5;E9PS50	27	0.91437
RPS14	40S ribosomal protein S14	P62263;H0YB22;E5RH77		0.86519
RPS15	40S ribosomal protein S15	K7EQJ5;P62841;K7EJ78;K7EM56;K7ELC2	6;7	0.73053
RPS15A	40S ribosomal protein S15a	I3L3P7;P62244;I3L246;H3BN98;H3BV27;H3BT37;I3L303;H3BVC7		0.91736
RPS16	40S ribosomal protein S16	M0R210;P62249;M0R3H0;M0R1M5;Q6IPX4;M0QX76		0.92917
RPS17L;RPS17	40S ribosomal protein S17-like;40S ribosomal protein S17	H0YN73;P0CW22;P08708;H0YN88;H0YK46;H3BNC9	18	1.6236
RPS18	40S ribosomal protein S18	P62269;J3JS69		0.85969
RPS19	40S ribosomal protein S19	P39019;M0R2L9;M0QXK4;M0QYF7;M0R140		0.9559
RPS2	40S ribosomal protein S2	E9PQD7;P15880;H0YEN5;E9PMM9;E9PPT0;I3L404;E9PM36;H3BNG3;H0YE27	58;65	0.84519
RPS20	40S ribosomal protein S20	E5RIP1;E5RJX2;P60866;P60866-2	4;8	0.63684
RPS21	40S ribosomal protein S21	Q8WVC2;P63220;Q9BYK1;Q9BYK2		0.93724
RPS23	40S ribosomal protein S23	P62266		0.94549
RPS24	40S ribosomal protein S24	P62847-2;E7ETK0;P62847-3;P62847;P62847-4		0.91685
RPS25	40S ribosomal protein S25	P62851	66	0.98913
RPS26P11;RPS26	Putative 40S ribosomal protein S26-like 1;40S ribosomal protein S26	Q5JNZ5;P62854		0.91635
RPS27	40S ribosomal protein S27	Q5T4L4;P42677	16	0.8466
RPS27A;UBB;UBC;UBA52;UBBP4	Ubiquitin-40S ribosomal protein S27a;Ubiquitin;40S ribosomal protein S27a;Ubiquitin-60S ribosomal protein L40;Ubiquitin;60S ribosomal protein L40;Polyubiquitin-B;Ubiquitin;Polyubiquitin-C;Ubiquitin	P62979;J3QS39;J3QTR3;F5H6Q2;P62987;F5GYU3;F5H2Z3;F5H265;F5H7Y5;B4DV12;F5H388;F5H747;F5GXK7;J3QKN0;P0CG47;Q96C32;F5H7K6;F5H041;P0CG48;M0R1V7;F5H4D8;F5GZ39;J3QLP7;J3QRK5;J3QSA3;M0R1M6;M0R2S1;K7EMA8;J3KSM4	6;11;27;29;33;48;63;113	1.0059
RPS28	40S ribosomal protein S28	P62857		0.95546
RPS3	40S ribosomal protein S3	P23396;P23396-2;E9PL09;E9PPU1;F2Z2S8;E9PL45;H0YEU2;E9PQ96;E9PJH4;H0YF32;E9PK82;H0YCJ7;E9PSF4;E9PQX2;H0YES8;E9PJN9	8;62;75;197;230	1.0343
RPS3A	40S ribosomal protein S3a	D6RAT0;P61247;D6R9B6;H0Y9Y4;D6RG13;D6RB09;D6RAS7;F5H4F9;H0Y8L7;E9PFI5;D6RED7;D6RGE0	212	0.92406
RPS4X	40S ribosomal protein S4, X isoform	P62701;A6NH36;Q8TD47;C9JEH7;P22090;C9JQ55		0.9133
RPS5	40S ribosomal protein S5;40S ribosomal protein S5, N-terminally processed	M0QZN2;M0R0F0;P46782;M0R0R2		0.86133
RPS6	40S ribosomal protein S6	P62753;A2A3R7;A2A3R5		1.042
RPS6KA5	Ribosomal protein S6 kinase;Ribosomal protein S6 kinase alpha-5	O75582-2;B7Z2Y5;O75582		NaN
RPS7	40S ribosomal protein S7	B5MCP9;P62081		0.90323
RPS8	40S ribosomal protein S8	P62241;Q5JR95		0.9007
RPS9	40S ribosomal protein S9	P46781;B5MCT8;C9JM19;F2Z3C0;A8MXK4	66	0.95499
RPSA;RPSAP58	40S ribosomal protein SA	C9J9K3;P08865;A6NE09;C9JQR9		0.88455
RQCD1	Cell differentiation protein RCD1 homolog	B5MDQ4;Q92600;B7Z1E5		0.93332
RRAGB;RRAGA	Ras-related GTP-binding protein A;Ras-related GTP-binding protein B	Q5VZM0;Q7L523;Q5VZM2-2;Q5VZM2		NaN
RRAS	Ras-related protein R-Ras	P10301	192	NaN
RRAS2	Ras-related protein R-Ras2	P62070-2;P62070-3;P62070;B7Z5Z2;E9PK85	100	0.5679
RRBP1	Ribosome-binding protein 1	F8W7S5;Q9P2E9-3;Q9P2E9-2;Q9P2E9		0.66395
RRM1	Ribonucleoside-diphosphate reductase large subunit;Ribonucleoside-diphosphate reductase	P23921;E9PD78;E9PL69;F5H861;E9PP77;H0YCY7		0.72569
RRS1	Ribosome biogenesis regulatory protein homolog	Q15050		NaN
RSF1	Remodeling and spacing factor 1	H0YCN2;Q96T23-2;Q96T23;H0YER1;Q96T23-3;H0YEX0;H7C306	16;106;107;446;559	1.5203
RSL1D1		J3QSV6		0.46659
RSL1D1	Ribosomal L1 domain-containing protein 1	B4DJ58;I3L3U9;O76021		0.70356
RSU1	Ras suppressor protein 1	Q15404-2;Q15404		1.106
RTN3	Reticulon-3	O95197-3;O95197-4;O95197-7;O95197-2;O95197		0.89068
RTN4	Reticulon-4	F8W914;Q9NQC3-2;Q9NQC3-5;Q9NQC3;Q9NQC3-3;H7C106;Q9NQC3-4;F8WAM4;Q9NQC3-6		0.86616
RUVBL1	RuvB-like 1	Q9Y265-2;Q9Y265;E7ETR0;J3QLR1;H7C4G5;H7C4I3		0.90215
RUVBL2	RuvB-like 2	Q9Y230;B3KQ59;M0R0Y3;M0QXI6		0.96589
RYR2;RYR1	Ryanodine receptor 2;Ryanodine receptor 1	H0YGL9;Q92736;H7BY35;Q92736-2;P21817-3;P21817-2;P21817	4865	NaN
S100A10	Protein S100-A10	P60903	47	NaN
S100A11	Protein S100-A11	P31949	55	1.0267
S100A13	Protein S100-A13	Q99584	61	1.1199
S100A16	Protein S100-A16	Q96FQ6		1.3679
S100A6	Protein S100-A6	R4GN98;P06703	47	1.4722
SACM1L	Phosphatidylinositide phosphatase SAC1	Q9NTJ5;F8WD07;C9JV50;E9PGZ4;B4DK71		0.86528
SAE1	SUMO-activating enzyme subunit 1	M0QX65;Q9UBE0-2;Q9UBE0-3;B3KNJ4;Q9UBE0;M0QYM8;M0R054;B4DY66;M0QZS6	163	0.90383
SAFB	Scaffold attachment factor B1	F5GZU3;B7Z2F6;Q15424-2;Q15424;Q15424-4;Q15424-3		1.0124
SAFB2	Scaffold attachment factor B2	Q14151	380;551	1.3958
SAMHD1	SAM domain and HD domain-containing protein 1	Q9Y3Z3-3;Q9Y3Z3-4;Q9Y3Z3-2;Q9Y3Z3	11;66;336	0.32211
SAP18	Histone deacetylase complex subunit SAP18	O00422;H7BZW6		0.72119
SAP30BP	SAP30-binding protein	Q9UHR5-2;Q9UHR5;J3QQJ0		NaN
SAR1A;SAR1B	GTP-binding protein SAR1a;GTP-binding protein SAR1b	Q9NR31;D6RAA2;H0Y5E8;Q5SQT8;D6RDB2;B4DQ19;D6RD69;Q9Y6B6		0.96512
SARS	Serine--tRNA ligase, cytoplasmic	P49591;Q5T5C7		NaN
SART1	U4/U6.U5 tri-snRNP-associated protein 1	O43290		0.94373
SBDS	Ribosome maturation protein SBDS	Q9Y3A5	226	1.5939
SCAF1	Splicing factor, arginine/serine-rich 19	M0R2L3;M0R232;M0R3G4;Q9H7N4	55	NaN
SCAF11	Protein SCAF11	Q99590-2;F8VXG7;Q99590		0.79847
SCAMP1	Secretory carrier-associated membrane protein 1	O15126;O15126-2	65;89;334	1.6362
SCAMP2	Secretory carrier-associated membrane protein 2	O15127		NaN
SCAMP3	Secretory carrier-associated membrane protein 3	O14828-2;O14828	48;55;75;76	1.1772
SCARB1		Q8WTV0-3;Q8WTV0-4;B7ZKQ9;Q8WTV0-2	384	NaN
SCARB2	Lysosome membrane protein 2	Q14108		NaN
SCD	Acyl-CoA desaturase	O00767	196	NaN
SCP2	Non-specific lipid-transfer protein	P22307-6;P22307-2;P22307-4;P22307-7;P22307-8;P22307		NaN
SCRN1	Secernin-1	Q12765;Q12765-2;B4DIV7;Q12765-3;B8ZZP4;C9J7U9;C9K052		0.73025
SDC1	Syndecan-1	P18827	281	1.2008
SDC2	Syndecan;Syndecan-2	E7ESK6;E9PBI9;P34741	138;149	0.57898
SDC4	Syndecan;Syndecan-4	B4E1S6;P31431	112;113	NaN
SDCBP	Syntenin-1	O00560-3;O00560;B4DHN5;E9PBU7;O00560-2;G5EA09	217	2.9083
SDHA	Succinate dehydrogenase [ubiquinone] flavoprotein subunit, mitochondrial	D6RFM5;E9PBJ5;P31040		0.75812
SDPR	Serum deprivation-response protein	O95810	99;102;117;183	1.2981
SEC11A;SEC11L1;SEC11B	Putative signal peptidase complex catalytic subunit SEC11B;Signal peptidase complex catalytic subunit SEC11A	H0YNX5;H0YKT4;B4DUL4;H0YNG3;H0YK72;P0C7V7;P67812;H0YK83	88	NaN
SEC13	Protein SEC13 homolog	E7ERC8;A8MXL6;P55735-2;P55735;B4DXJ1		NaN
SEC22B	Vesicle-trafficking protein SEC22b	O75396	38;169	1.7395
SEC23A	Protein transport protein Sec23A	F5H365;Q15436;G3V4V1;G3V1W4;G3V3G5;G3V2R6;B3KXI2;F5H6C4;G3V5X8;G3V4Q2;Q5QPE2;Q15437;G3V5K1		0.89855
SEC24A	Protein transport protein Sec24A	O95486;O95486-2		1.1671
SEC24C	Protein transport protein Sec24C	E7EP00;G5EA31;P53992		NaN
SEC31A	Protein transport protein Sec31A	O94979-6;O94979-3;B7ZL00;O94979-4;O94979-9;O94979-2;O94979;O94979-8;D6REX3;D6RHZ5;O94979-5;H0Y9T9;O94979-7;H7BXG7;D6RE64;D6RCQ9;H0Y9K1;H0Y8V7;H0YAB3;D6RBT0;D6RHE8;H0YAF5;H0Y8W8	111	0.99631
SEC61B	Protein transport protein Sec61 subunit beta	P60468		0.93227
SEC62	Translocation protein SEC62	F8WF48;F8WCJ7;Q99442	19;66	0.6576
SEC63	Translocation protein SEC63 homolog	Q9UGP8		1.2422
SEMA5A	Semaphorin-5A	Q13591	1027	NaN
SEPT11;SEPT6	Septin-11;Septin-6	D6RGI3;Q9NVA2;D6RER5;Q9NVA2-2;Q14141-3;D6RDU5;Q14141-2;Q14141-4;B1AMS2;Q14141;F5H1J5;H0Y9G8;D6RDP1;C9JV02;D6R9Y6;H0Y961;Q92599-3;B4E049;Q92599-2;A6NMH6;A6NFQ9;F6W7K9;F8W8I8;Q92599	418;419	0.92383
SERBP1	Plasminogen activator inhibitor 1 RNA-binding protein	Q8NC51-2;Q8NC51;Q8NC51-4;Q8NC51-3		0.9744
SERPINB2;SERPINB10	Plasminogen activator inhibitor 2	P05120;H7C004;H7BYS2		0.11838
SERPINB6	Serpin B6	P35237	246	0.85242
SERPINB8	Serpin B8	B4DTW2;P50452		NaN
SERPINH1	Serpin H1	P50454;E9PKH2;E9PR70;E9PPV6;E9PK86;E9PMI5;E9PJH8;E9PIG2;E9PRS3;E9PNX1;E9PQ34;H0YEP8;E9PLA6		0.6536
SET	Protein SET	Q01105-2;Q01105-3;Q01105-4;Q01105	119;154	0.63222
SF1	Splicing factor 1	C9J792;F8WEV5;Q15637-4;Q15637-6;Q15637-7;Q15637-3;Q15637-2;Q15637;Q15637-5		NaN
SF3A1	Splicing factor 3A subunit 1	Q15459;E9PAW1		0.93968
SF3A3	Splicing factor 3A subunit 3	E7EUT8;Q12874	437	0.9703
SF3B1	Splicing factor 3B subunit 1	O75533;F8WC19;O75533-2;B4DGZ4		1.14
SF3B14	Pre-mRNA branch site protein p14	Q9Y3B4	7	1.2536
SF3B2	Splicing factor 3B subunit 2	E9PJ04;H0YCG1;E9PPJ0;Q13435;E9PJT3	350	0.62958
SF3B3	Splicing factor 3B subunit 3	Q15393;Q15393-2;Q15393-3;J3QRB2;J3QL37;H3BMB0;I3L4G7		0.98644
SF3B4	Splicing factor 3B subunit 4	Q15427		NaN
SFN	14-3-3 protein sigma	P31947-2;P31947		NaN
SFPQ	Splicing factor, proline- and glutamine-rich	P23246;P23246-2;H0Y9K7	271;466	1.0205
SFT2D2	Vesicle transport protein SFT2B	Q5TIH2;O95562	6	NaN
SFXN1	Sideroflexin-1	Q9H9B4		0.81227
SGTA	Small glutamine-rich tetratricopeptide repeat-containing protein alpha	O43765;K7EMD6	137;160;200	0.95854
SH3BGRL	SH3 domain-binding glutamic acid-rich-like protein	O75368		0.59448
SH3BGRL3	SH3 domain-binding glutamic acid-rich-like protein 3	Q5T123;Q9H299	18	0.97331
SH3GL1;SH3GL2	Endophilin-A1;Endophilin-A2	M0QYE0;M0R0I3;Q99961-3;F5H5J3;Q99962;Q99961		NaN
SH3GLB1	Endophilin-B1	Q9Y371;Q9Y371-2	9	NaN
SH3GLB2	Endophilin-B2	B7ZC39;Q9NR46;B7ZC38;Q9NR46-2		NaN
SH3KBP1	SH3 domain-containing kinase-binding protein 1	B7Z6E8;Q96B97-3;Q96B97-2;Q5JPT2;Q96B97		NaN
SHCBP1	SHC SH2 domain-binding protein 1	Q8NEM2	296	NaN
SHMT2	Serine hydroxymethyltransferase, mitochondrial;Serine hydroxymethyltransferase	P34897-3;P34897;G3V2Y4;B4DLV4;P34897-2;H0YIZ0;G3V5L0;G3V2D2;G3V540;G3V4W5;B4DPM9;P34896-3;P34896-2;P34896		0.80203
SIN3A	Paired amphipathic helix protein Sin3a	Q96ST3		NaN
SIVA1	Apoptosis regulatory protein Siva	O15304-2;G3V439;G3V3U1;O15304	17	NaN
SKIV2L2	Superkiller viralicidic activity 2-like 2	F5H7E2;P42285		1.0812
SKP1	S-phase kinase-associated protein 1	P63208;E5RJR5	142;155	0.95185
SLC12A2	Solute carrier family 12 member 2	G3XAL9;P55011;P55011-3	130;943;983;992;995	0.33507
SLC12A4	Solute carrier family 12 member 4	I3L4N6;Q9UP95-5;Q9UP95-2;Q9UP95-6;Q9UP95;Q9UP95-7;Q9UP95-4;Q9UP95-3	962	1.1473
SLC16A1	Monocarboxylate transporter 1	P53985;Q5T8R3;Q49A45;Q5T8R5;Q5T8R4	224;462;473;479;487	0.78895
SLC16A7	Monocarboxylate transporter 2	F5H843;O60669	356;364	NaN
SLC19A1	Folate transporter 1	P41440-2;P41440	439	0.99762
SLC1A4	Neutral amino acid transporter A	P43007;P43007-2	3;501	0.48337
SLC1A5	Neutral amino acid transporter B(0)	Q15758;Q15758-3;Q15758-2;M0QXM4;M0QX44	372;537	0.37294
SLC20A1	Sodium-dependent phosphate transporter 1	Q8WUM9;H7BZK4	279;389;457	1.8036
SLC20A2	Sodium-dependent phosphate transporter 2	Q08357	262;272;323;415;426	3.6512
SLC22A5	Solute carrier family 22 member 5	H7C1R8;O76082;O76082-3	107;108	NaN
SLC25A1	Tricarboxylate transport protein, mitochondrial	P53007;B4DP62		0.47605
SLC25A11	Mitochondrial 2-oxoglutarate/malate carrier protein	Q02978-2;I3L1P8;Q02978		0.67236
SLC25A24	Calcium-binding mitochondrial carrier protein SCaMC-1	Q6NUK1-2;Q6NUK1	266	1.4229
SLC25A3	Phosphate carrier protein, mitochondrial	F8VVM2;Q00325-2;Q00325;F8VZL5;F8VWR4;F8VWQ0		0.98313
SLC25A5	ADP/ATP translocase 2	P05141		0.57264
SLC25A6;SLC25A4	ADP/ATP translocase 3;ADP/ATP translocase 1	P12236;I7HJJ0;P12235;Q9H0C2		NaN
SLC26A2	Sulfate transporter	C9JAN6;P50443	6	0.48754
SLC26A6	Solute carrier family 26 member 6	G3XAC1;Q9BXS9-3;B4DMZ1;Q9BXS9-2;Q9BXS9;F8W9I8;C9J6Y3;C9JKR6;Q9BXS9-4	428;530	1.036
SLC29A1	Equilibrative nucleoside transporter 1	Q99808;B3KQV7	249;255;263	0.50644
SLC2A1	Solute carrier family 2, facilitated glucose transporter member 1	P11166;C9JIM8	245;477	0.5636
SLC2A3	Solute carrier family 2, facilitated glucose transporter member 3	P11169	477	NaN
SLC30A1	Zinc transporter 1	Q9Y6M5	461	NaN
SLC30A7	Zinc transporter 7	H0Y362;Q8NEW0		NaN
SLC37A2	Sugar phosphate exchanger 2	Q8TED4-3;Q8TED4;Q8TED4-2	274	NaN
SLC38A2	Sodium-coupled neutral amino acid transporter 2	Q96QD8-2;Q96QD8		NaN
SLC38A7	Putative sodium-coupled neutral amino acid transporter 7	H3BN87;H3BU46;H3BPV9;H3BP25;Q9NVC3-2;H3BMC5;Q9NVC3	36	NaN
SLC39A10	Zinc transporter ZIP10	E7ENT5;E7EV45;Q9ULF5		0.81808
SLC39A14	Zinc transporter ZIP14	E5RFT1;Q15043-2;Q15043-3;Q15043	90	1.015
SLC39A3	Zinc transporter ZIP3	Q9BRY0-2;K7EQS6;K7ENJ1;K7EJZ1;Q9BRY0;F5H385	36	NaN
SLC39A6	Zinc transporter ZIP6	K7EQ91;Q13433-2;Q13433	35	NaN
SLC39A7	Zinc transporter SLC39A7	Q92504	310	NaN
SLC3A2	4F2 cell-surface antigen heavy chain	P08195-2;P08195-3;F5GZS6;P08195;J3KPF3;P08195-4;F5H867;F5H0E2;H0YFS2;H0YFX4;F5GZI0;F5GZR9	10;21;39;44;46;65	0.37112
SLC43A3	Solute carrier family 43 member 3	E9PS74;Q8NBI5;E7EQD2;H0YD64	236;249;255;264	0.88905
SLC4A7		D3K174;E9PDL9;F8W7E6;H7C3C4;Q9Y6M7-6;Q9Y6M7-8;Q9Y6M7-7;Q9Y6M7-5;B6DY53;B6DY52;Q9Y6M7-3;Q9Y6M7-9;E9PGC1;E9PFN4;Q9Y6M7-4;C9JRP1;Q9Y6M7-2;Q9Y6M7	32;424;431;1071;1087;1102	0.72542
SLC5A3	Sodium/myo-inositol cotransporter	P53794	555;596	0.29485
SLC6A8	Sodium- and chloride-dependent creatine transporter 1	P48029	4;33	0.90696
SLC7A1	High affinity cationic amino acid transporter 1	P30825	629	NaN
SLC7A11	Cystine/glutamate transporter	Q9UPY5	4;30	0.27837
SLC7A5	Large neutral amino acids transporter small subunit 1	Q01650;H0YJ95;Q9GIP4-1;Q8MH63;Q9GIP4;G3V4Z6;Q9UM01;Q92536	7;19;30	0.28136
SLC9A7	Sodium/hydrogen exchanger 7	Q96T83	709	1.9874
SLIRP	SRA stem-loop-interacting RNA-binding protein, mitochondrial	H0YJ40;G3V4X6;Q9GZT3-2;Q9GZT3;G3V2S9;H0YJI1;H0YJW7		1.2512
SLTM	SAFB-like transcription modulator	H7BXE3;H7C3F4;A8K5V8;Q9NWH9		NaN
SMAD2	Mothers against decapentaplegic homolog 2	K7ESI8;K7EL92;K7ERC7;K7EJX0;B7Z5N5;Q15796-2;Q15796	13	NaN
SMAD3	Mothers against decapentaplegic homolog 3	P84022	13	NaN
SMAGP	Small cell adhesion glycoprotein	Q0VAQ4	92	NaN
SMARCA1;SMARCA5	SWI/SNF-related matrix-associated actin-dependent regulator of chromatin subfamily A member 5;Probable global transcription activator SNF2L1	F6TQG2;P28370-2;O60264;P28370	939	NaN
SMARCC1	SWI/SNF complex subunit SMARCC1	Q92922	592;608	NaN
SMARCC2	SWI/SNF complex subunit SMARCC2	Q8TAQ2;Q8TAQ2-2;Q8TAQ2-3;F8VXC8	564;874	0.75763
SMARCD2;SMARCD3	SWI/SNF-related matrix-associated actin-dependent regulator of chromatin subfamily D member 3;SWI/SNF-related matrix-associated actin-dependent regulator of chromatin subfamily D member 2	J3KMX2;Q6STE5-2;Q92925-3;Q6STE5;Q92925-2;Q92925	162	NaN
SMARCE1	SWI/SNF-related matrix-associated actin-dependent regulator of chromatin subfamily E member 1	H7C048;K7EMQ8;J3QKS7;C0IMW7;C0IMW5;B4DFR4;Q969G3-2;C0IMW4;B4DGM3;Q969G3	65	NaN
SMC1A	Structural maintenance of chromosomes protein 1A	Q14683;H0Y7K8;G8JLG1	1037	0.97474
SMC2	Structural maintenance of chromosomes protein 2	O95347;O95347-2;Q5T821	1026	0.90504
SMC3	Structural maintenance of chromosomes protein 3	Q9UQE7	1059	0.8158
SMC4	Structural maintenance of chromosomes protein;Structural maintenance of chromosomes protein 4	Q9NTJ3-2;E9PD53;Q9NTJ3		0.92895
SMC5	Structural maintenance of chromosomes protein 5	Q8IY18	610	NaN
SMS	Spermine synthase	P52788-2;P52788;B4DE40		1.6318
SMU1	WD40 repeat-containing protein SMU1	Q2TAY7;B4E3L0		0.98248
SNAP29	Synaptosomal-associated protein;Synaptosomal-associated protein 29	C9JAF7;O95721	61;66	0.84517
SND1	Staphylococcal nuclease domain-containing protein 1	Q7KZF4;H7C597	249;341	0.61503
SNRNP200	U5 small nuclear ribonucleoprotein 200 kDa helicase	O75643;O75643-2;C9JAQ9	770	1.1305
SNRNP70	U1 small nuclear ribonucleoprotein 70 kDa	P08621-2;P08621;M0QYR1;P08621-3;P08621-4		1.0781
SNRPA1	U2 small nuclear ribonucleoprotein A	P09661;H0YMA0;H0YKK0;H0YLR3		1.1357
SNRPB2	U2 small nuclear ribonucleoprotein B	P08579		1.0392
SNRPC	U1 small nuclear ribonucleoprotein C	P09234		NaN
SNRPD1	Small nuclear ribonucleoprotein Sm D1	J3QLI9;P62314		NaN
SNRPD2	Small nuclear ribonucleoprotein Sm D2	P62316-2;P62316;K7EJB5;K7ERG4		1.0928
SNRPD3	Small nuclear ribonucleoprotein Sm D3	B4DJP7;P62318		1.0352
SNRPE	Small nuclear ribonucleoprotein E	P62304		1.0324
SNRPF	Small nuclear ribonucleoprotein F	P62306		NaN
SNRPG	Small nuclear ribonucleoprotein G;Small nuclear ribonucleoprotein G-like protein	Q49AN9;F5H013;P62308;A8MWD9;C9JVQ0		1.0419
SNRPN;SNRPB	Small nuclear ribonucleoprotein-associated protein N;Small nuclear ribonucleoprotein-associated proteins B and B;Small nuclear ribonucleoprotein-associated protein	J3QLE5;P14678-2;P63162;P14678;B3KVR1;P14678-3;J3KRY3		1.072
SNX1	Sorting nexin-1	Q13596-2;A6NKH4;Q13596;H0YK42;Q13596-3		0.88738
SNX2	Sorting nexin-2	B4DEK4;O60749;D6RC15		1.0609
SNX27	Sorting nexin-27	Q96L92-2;Q96L92-3;Q96L92		NaN
SNX3;SNX12	Sorting nexin-3;Sorting nexin-12	O60493-3;O60493;O60493-4;Q9UMY4-2;Q9UMY4		1.1128
SNX5	Sorting nexin-5	Q5QPE4;Q9Y5X3;Q5QPE5		0.60723
SNX6	Sorting nexin-6	Q9UNH7;G3V5X9;Q9UNH7-2;B4DJS7;G3V2U1;H0YJF8;G3V4Z5	119	1.3716
SOD1	Superoxide dismutase [Cu-Zn]	P00441;H7BYH4		0.88461
SOGA1	Protein SOGA1;N-terminal form;C-terminal 80 kDa form	I3L0I1;H0YDM2;O94964;O94964-2;O94964-4;O94964-3	763;850	1.2611
SOGA2	Protein SOGA2	J3QL92;Q9Y4B5-2;Q9Y4B5-3;Q9Y4B5		NaN
SORD	Sorbitol dehydrogenase	H0YLA4;Q00796		NaN
SP140L;SP100	Nuclear body protein SP140-like protein;Nuclear autoantigen Sp-100	H7BYP4;Q9H930-1;Q9H930-2;Q9H930;C9JBL0;P23497-7;P23497-6;E9PHV6;P23497-5;E9PBK3;P23497-2;P23497-3;E7EUA7;P23497;P23497-4	238	NaN
SP3	Transcription factor Sp3	Q02447-4;Q02447-3;Q02447-5;H0Y6K5;Q02447-6;H0Y7L6;Q02447-2;Q02447	291	NaN
SPARC	SPARC	E5RK62;F5GY03;P09486		0.57479
SPATS2L	SPATS2-like protein	Q9NUQ6-2;B8ZZZ7;Q9NUQ6;B4DRE6;B4DT67		NaN
SPC24	Kinetochore protein Spc24	K7ERQ7;K7EJH0;K7EMX1;K7EJV2;Q8NBT2;K7ESQ2	45	NaN
SPC25	Kinetochore protein Spc25	Q9HBM1		NaN
SPCS2	Signal peptidase complex subunit 2	E9PL01;Q15005;E9PI68		NaN
SPCS3	Signal peptidase complex subunit 3	P61009		NaN
SPG20	Spartin	Q8N0X7	362;370;377;465;475;481;656	2.2967
SPRTN	SprT-like domain-containing protein Spartan	Q9H040	428	NaN
SPRYD4	SPRY domain-containing protein 4	Q8WW59		1.3229
SPTAN1	Spectrin alpha chain, non-erythrocytic 1	Q13813-3;Q13813;Q13813-2;A6NG51		0.88157
SPTBN1	Spectrin beta chain, non-erythrocytic 1	Q01082;Q01082-3;Q01082-2;F8W6C1;P11277-3;P11277;P11277-2		0.87102
SPTLC1	Serine palmitoyltransferase 1	O15269;O15269-2	57	1.2382
SQLE	Squalene monooxygenase	Q14534	90	NaN
SQSTM1	Sequestosome-1	Q13501-2;Q13501;E7EMC7	211;351	1.9892
SREBF2;SREBF1	Sterol regulatory element-binding protein 2;Processed sterol regulatory element-binding protein 2;Sterol regulatory element-binding protein 1;Processed sterol regulatory element-binding protein 1	G3V0I8;B5MD58;P36956-3;P36956-2;Q12772;P36956;P36956-4	579	NaN
SRGAP2C;SRGAP2	SLIT-ROBO Rho GTPase-activating protein 2C;SLIT-ROBO Rho GTPase-activating protein 2	P0DJJ0;H0Y4C3;H0Y2P8;O75044		NaN
SRI	Sorcin	C9J0K6;B4DKK2;P30626-2;P30626	84	NaN
SRM	Spermidine synthase	P19623;K7EL89;K7EKM4;K7ESL0;K7EQ47		0.82044
SRP14	Signal recognition particle 14 kDa protein	P37108;H0YLA2	43	1.0941
SRP19	Signal recognition particle 19 kDa protein	P09132		NaN
SRP54	Signal recognition particle 54 kDa protein	G3V4F7;P61011-2;P61011	247;257;393	0.76015
SRP72	Signal recognition particle subunit SRP72	O76094-2;O76094;R4GNC1;D6RDY6		1.3583
SRP9	Signal recognition particle 9 kDa protein	P49458;E9PE20;P49458-2	52	1.1821
SRPK3;SRPK2;SRPK1	SRSF protein kinase 3;SRSF protein kinase 1;SRSF protein kinase 2;SRSF protein kinase 2 N-terminal;SRSF protein kinase 2 C-terminal	H7C2I2;H7C521;H7C5L6;Q9UPE1-2;A8MPP7;Q9UPE1-3;A8MPY5;Q5R363;Q9UPE1-4;Q9UPE1;E7ETV6;B4DS61;Q96SB4;H3BLV9;P78362;P78362-2;Q96SB4-3		0.96345
SRRM2	Serine/arginine repetitive matrix protein 2	Q9UQ35		0.91864
SRSF1	Serine/arginine-rich splicing factor 1	Q07955;J3KTL2;Q07955-3;Q07955-2;J3KSR8;J3QQV5;J3KSW7	38	0.87896
SRSF10;SRSF12	Serine/arginine-rich splicing factor 10;Serine/arginine-rich splicing factor 12	O75494-5;Q5JRI1;O75494-4;O75494-6;O75494-3;O75494-2;O75494;Q8WXF0		1.0244
SRSF3	Serine/arginine-rich splicing factor 3	B4E241;P84103	23	1.0068
SRSF6	Serine/arginine-rich splicing factor 6	Q13247-3;Q13247;B4DJK0;B4DUA4;Q13243-3;Q13243	143;165	0.89829
SRSF7	Serine/arginine-rich splicing factor 7	Q16629-3;Q16629-2;Q16629-4;C9JAB2;Q16629	24	1.0076
SRSF9	Serine/arginine-rich splicing factor 9	Q13242;H0YIB4	36;144	0.96049
SSB	Lupus La protein	P05455;E9PGX9;E7ERC4;E9PFL9	328;397	1.2009
SSFA2	Sperm-specific antigen 2	E7END2;P28290-2;E9PHV5;P28290-3;P28290;E7EUL7	46	0.92269
SSR1	Translocon-associated protein subunit alpha	P43307-2;F5H5Y2;C9J3L8;C9J5W0;P43307;E9PAL7;C9IZQ1		0.85954
SSR4	Translocon-associated protein subunit delta	P51571;H7C1C6;A6NLM8		0.74647
SSRP1	FACT complex subunit SSRP1	Q08945;E9PPZ7;E9PMD4		1.0665
SSSCA1	Sjoegren syndrome/scleroderma autoantigen 1	E9PN57;H0YEK1;G3V1B8;H0YEB6;O60232	27	NaN
ST13;ST13P4;ST13P5	Putative protein FAM10A4;Putative protein FAM10A5;Hsc70-interacting protein	H7C3I1;F6VDH7;Q8IZP2;Q8NFI4;P50502		NaN
STAM	Signal transducing adapter molecule 1	Q92783-2;B4DZT2;Q92783;A6NMU3	154;170	1.1739
STAM2	Signal transducing adapter molecule 2	O75886;O75886-2	165;182;202;283;284	1.1978
STARD4	StAR-related lipid transfer protein 4	D6RDM5;D6REN7;Q86TN9;D6RIC8;Q96DR4	15	NaN
STARD7	StAR-related lipid transfer protein 7, mitochondrial	C9JTD3;Q9NQZ5	36	NaN
STAT1	Signal transducer and activator of transcription 1-alpha/beta	P42224;P42224-2;J3KPM9		0.59345
STAT3	Signal transducer and activator of transcription 3	G8JLH9;K7ENL3;P40763-2;P40763	82	NaN
STEAP3	Metalloreductase STEAP3	Q658P3-3;Q658P3;Q658P3-2	483	NaN
STIP1	Stress-induced-phosphoprotein 1	P31948;G3XAD8;F5H0T1;F5H783;H0YGI8;F5GXD8	68;462	1.0953
STK24;STK25;MST4	Serine/threonine-protein kinase 24;Serine/threonine-protein kinase 24 36 kDa subunit;Serine/threonine-protein kinase 24 12 kDa subunit;Serine/threonine-protein kinase MST4;Serine/threonine-protein kinase 25	Q5JV98;B4DR80;Q9Y6E0-2;Q9Y6E0;C9JDH9;C9J6L2;C9JCC0;C9J232;H7C279;B7Z9K1;Q9P289-2;A8K6Z3;H0Y630;Q8NBY1;Q9P289;O00506;B4E0Y9		NaN
STMN1	Stathmin	P16949;P16949-2;A2A2D0;B7Z2Z7;Q9H169;G5EA16;Q9H169-2;E5RIR6;E7EVN3	9;52;53;119	0.95459
STMN2	Stathmin;Stathmin-2	E5RGX5;Q93045;Q93045-2	75;76	NaN
STOML2	Stomatin-like protein 2, mitochondrial	B4E1K7;Q9UJZ1;F2Z2I8		1.0908
STRAP	Serine-threonine kinase receptor-associated protein	Q9Y3F4;B4DNJ6;B0AZV0;H0YH33		1.1383
STT3A	Dolichyl-diphosphooligosaccharide--protein glycosyltransferase subunit STT3A	P46977;E9PIJ8;E9PN73;E9PI32;E9PNQ1		0.85829
STT3B	Dolichyl-diphosphooligosaccharide--protein glycosyltransferase subunit STT3B	Q8TCJ2	12;504	0.84614
STUB1	E3 ubiquitin-protein ligase CHIP	Q9UNE7		NaN
STX12	Syntaxin-12	B1AJQ6;Q86Y82	58	NaN
STX4	Syntaxin-4	C9JFM5;A8MXY0;Q12846	160	NaN
STX7	Syntaxin-7	O15400-2;O15400	24	NaN
STXBP1	Syntaxin-binding protein 1	P61764;P61764-2		NaN
SUB1	Activated RNA polymerase II transcriptional coactivator p15	P53999	68	1.0283
SUCLG2	Succinyl-CoA ligase [GDP-forming] subunit beta, mitochondrial	E9PDQ8;Q96I99;Q96I99-2;H0Y852		1.3581
SULT1A2;SULT1A1;SULT1A3;ST1A5	Sulfotransferase 1A2;Sulfotransferase 1A1;Sulfotransferase 1A3/1A4	P50225-2;E9PKW4;H3BRY5;P50226;P50225;P50224;Q1ET66		0.28442
SUMF2	Sulfatase-modifying factor 2	F8WEX5;E9PG02;Q8NBJ7-2;E9PBT8;C9JL30;Q8NBJ7;J3KQJ1;Q8NBJ7-3;C9J660;F8WA42		NaN
SUMO1	Small ubiquitin-related modifier 1	P63165;B8ZZN6;B8ZZJ0;B8ZZ67;P63165-2;B9A032	7;16;17	1.3111
SUMO2;SUMO3	Small ubiquitin-related modifier 2;Small ubiquitin-related modifier 3	P61956-2;P61956;H7BZT4;P55854;A8MUA9;B4DUW4;A8MU27;Q6EEV6	5;7;11;33;45	1.2527
SUN1;UNC84A	SUN domain-containing protein 1	C9JR15;O94901-4;C9JS54;C9JJU6;C9K051;H7C019;C9JK55;O94901-2;O94901-7;O94901-3;O94901-6;O94901-5;O94901-8;O94901;E9PHI4;O94901-9;A4D2Q0	84	NaN
SUPT16H	FACT complex subunit SPT16	Q9Y5B9	497	1.0316
SUPT5H	Transcription elongation factor SPT5	O00267-2;O00267;M0QYL9	139	0.86074
SUPT6H	Transcription elongation factor SPT6	Q7KZ85		NaN
SUZ12	Polycomb protein SUZ12	J3QQW9;Q15022		1.1026
SYAP1	Synapse-associated protein 1	Q96A49		1.3243
SYNCRIP	Heterogeneous nuclear ribonucleoprotein Q	O60506-4;O60506-3;O60506-2;O60506;O60506-5;F6UXX1		1.1488
SYPL1	Synaptophysin-like protein 1	C9JYN0;Q16563-2;Q16563		NaN
TACC1	Transforming acidic coiled-coil-containing protein 1	O75410-5;O75410-4;O75410-6;H0YBT8;H0YAY0;E7EVI4;E7ET87;O75410-3;O75410-7;G8JLK4;O75410;O75410-2;O75410-8;B4E3H6;E5RFM9;R4GMT7	79;276	0.96105
TAF15	TATA-binding protein-associated factor 2N	K7EPT6;Q92804-2;Q92804;K7EKB2		1.0213
TAGLN	Transgelin	H0YCU9;Q01995		1.15
TAGLN2	Transgelin-2	P37802;C9J5W6;Q9UI15		1.2328
TALDO1	Transaldolase	P37837;F2Z393	215;277	0.86286
TARDBP	TAR DNA-binding protein 43	B1AKP7;G3V162;Q13148;Q13148-2;K7EJM5;K7EN94;B4DJ45;K7EL26;Q13148-3		0.91341
TARS	Threonine--tRNA ligase, cytoplasmic	P26639;P26639-2;E7ERI3;G3XAN9;D6RCA5;D6R9F8;D6RDJ6	243	1.0687
TAX1BP1	Tax1-binding protein 1	H7C3L5;Q86VP1-3;Q86VP1-4;Q86VP1-2;Q86VP1;B8ZZD4	116	NaN
TBC1D15	TBC1 domain family member 15	Q8TC07-2;Q8TC07-3;Q8TC07;F8VV61;F8WCB5;C9JA93;A8K8E1	68	0.92305
TBC1D9B;TBC1D9	TBC1 domain family member 9B;TBC1 domain family member 9	Q66K14-2;Q66K14;Q6ZT07		NaN
TBCA	Tubulin-specific chaperone A	E5RIW3;O75347;E5RJD8;B4DT30;E5RHG6;E5RIX8	28	1.9618
TBCB;CKAP1	Tubulin-folding cofactor B	K7EP07;Q6FGY5;Q99426;K7ELT5;K7EK42;A8MVD5;K7EL99;K7ENS2	102;152	0.99555
TBCE	Tubulin-specific chaperone E	Q15813;B7Z3P1		NaN
TBL3	Transducin beta-like protein 3	J3KNP2;Q12788		1.2919
TCEA1	Transcription elongation factor A protein 1	P23193;E5RJ93;E5RIS7;B7Z4S1;E5RK46;E5RFI1;Q15560-2;P23193-2;Q15560		1.0215
TCEAL1	Transcription elongation factor A protein-like 1	Q15170;Q15170-2	136	NaN
TCEAL4	Transcription elongation factor A protein-like 4	Q96EI5;Q96EI5-2;D6RD44	93;142;164	1.1758
TCEAL8	Transcription elongation factor A protein-like 8	Q8IYN2	62	NaN
TCEB1	Transcription elongation factor B polypeptide 1	E5RHG8;Q15369;R4GMY8;Q15369-2		1.0113
TCEB2	Transcription elongation factor B polypeptide 2	B8ZZU8;Q15370;I3L0M9;Q15370-2		0.9067
TCF25	Transcription factor 25	H3BSS3;H3BQ53;Q9BQ70;H3BSP8;H3BTU3;Q9H384		0.93181
TCIRG1	V-type proton ATPase 116 kDa subunit a isoform 3	Q13488-2;Q13488	459	NaN
TCOF1	Treacle protein	Q13428-2;Q13428-8;J3KQ96;Q13428-6;Q13428-7;Q13428;E7ETY2;Q13428-3;Q13428-4;E9PHK9;H0YA99;Q13428-5		0.67461
TCP1	T-complex protein 1 subunit alpha	P17987;E7ERF2;E7EQR6;F5H282;F5H136;F5GZ03;F5H726;F5H676;F5GZI8;F5GYL4;F5H7Y1	111;365	1.1944
TDP1	Tyrosyl-DNA phosphodiesterase 1	G3V2J6;Q86TV8;G3V2F4;E7EPD8;Q9NUW8		NaN
TDP2	Tyrosyl-DNA phosphodiesterase 2	O95551-3;O95551;O95551-2	23;114	1.1066
TDRD5	Tudor domain-containing protein 5	Q8NAT2;Q8NAT2-1		NaN
TECR	Very-long-chain enoyl-CoA reductase	M0R3C3;Q9NZ01-2;Q9NZ01		NaN
TELO2	Telomere length regulation protein TEL2 homolog	Q9Y4R8		NaN
TFG	Protein TFG	C9JJP5;Q92734-2;Q92734		NaN
TFRC	Transferrin receptor protein 1;Transferrin receptor protein 1, serum form	P02786;G3V0E5;F5H6B1;F8WBE5;H7C3V5	39;53	0.97979
TG	Thyroglobulin	F5GWW5;H0YBY1;P01266-2;P01266		NaN
TGFB1I1	Transforming growth factor beta-1-induced transcript 1 protein	H3BSN4;H3BQC4;O43294-2;O43294	109	NaN
TGFBR1	TGF-beta receptor type-1	P36897-3;B4DY26;P36897;P36897-2	425	1.5097
TGFBR2	TGF-beta receptor type-2	P37173;P37173-2	205	1.141
THRAP3	Thyroid hormone receptor-associated protein 3	Q9Y2W1	221	0.98378
THY1	Thy-1 membrane glycoprotein	E9PIM6;P04216;E9PNQ8;J3QRJ3		0.75967
TIA1	Nucleolysin TIA-1 isoform p40	C9JTN7;P31483-2;F8W8I6;P31483;Q96B58;F8WE16;E7ETC0;E5RGV5;H7BY49;E5RG67		1.1667
TIAL1	Nucleolysin TIAR	Q01085;Q01085-2;Q49AS9;E7ETJ9		0.89935
TIMM13	Mitochondrial import inner membrane translocase subunit Tim13	Q9Y5L4		NaN
TIMM44	Mitochondrial import inner membrane translocase subunit TIM44	M0QXM9;O43615;M0QXU7		1.4633
TJP1	Tight junction protein ZO-1	Q07157-2;G5E9E7;Q07157;G3V1L9		NaN
TJP2	Tight junction protein ZO-2	Q9UDY2-6;Q9UDY2-3;Q9UDY2;Q9UDY2-7;Q9UDY2-5;Q9UDY2-4;Q9UDY2-2		1.5456
TK1	Thymidine kinase;Thymidine kinase, cytosolic	K7ES52;K7ERJ1;P04183;K7ERV3		NaN
TKT	Transketolase	B4E022;P29401;P29401-2;E9PFF2	272	0.79818
TLN1	Talin-1	Q5TCU6;Q9Y490;H0YMT1	869;1541	1.1387
TLN2	Talin-2	Q9Y4G6	1543	NaN
TM9SF3	Transmembrane 9 superfamily member 3	Q5TB53;Q9HD45	213	1.6362
TMED2	Transmembrane emp24 domain-containing protein 2	F5GX39;E7EQ72;Q15363		NaN
TMED7;TIRAP3	Transmembrane emp24 domain-containing protein 7	Q9Y3B3-2;Q9Y3B3;Q6JUT2		NaN
TMEM109	Transmembrane protein 109	Q9BVC6		NaN
TMEM126A	Transmembrane protein 126A	Q9H061-2;Q9H061		1.1785
TMEM127	Transmembrane protein 127	O75204	25	0.9683
TMEM165	Transmembrane protein 165	B4DHW1;Q9HC07	135;136;145	1.6496
TMEM184C	Transmembrane protein 184C	Q9NVA4	429	NaN
TMEM19	Transmembrane protein 19	F8VRE8;F8VS20;Q96HH6-2;Q96HH6	25	NaN
TMEM2	Transmembrane protein 2	H3BLX9;H3BLY0;B4E1B9;Q9UHN6-2;Q9UHN6		NaN
TMEM214	Transmembrane protein 214	H7C0H8;H7C085;Q6NUQ4-2;Q6NUQ4		NaN
TMEM259	Membralin	Q4ZIN3-2;Q4ZIN3		1.0756
TMEM30A	Cell cycle control protein 50A	Q9NV96-2;Q9NV96	8;24	1.3827
TMEM43	Transmembrane protein 43	Q9BTV4		NaN
TMEM45A	Transmembrane protein 45A	Q9NWC5;J3KQ06	263	NaN
TMEM59	Transmembrane protein 59	Q5T6Z8;Q9BXS4	184	1.2577
TMEM87A	Transmembrane protein 87A	Q8NBN3-3;Q8NBN3	423	NaN
TMEM9	Transmembrane protein 9	B1ALM7;B1ALM8;Q9P0T7;B1ALM5	118	1.612
TMOD3;TMOD1	Tropomodulin-3;Tropomodulin-1	H0YKU1;H0YNJ8;Q9NYL9;Q5T7W3;P28289		1.1302
TMPO	Lamina-associated polypeptide 2, isoforms beta/gamma;Thymopoietin;Thymopentin	G5E972;P42167;H0YJH7;P42167-2;A2T926	213;294;306;349	0.69837
TMPO	Lamina-associated polypeptide 2, isoform alpha;Thymopoietin;Thymopentin	P42166		NaN
TMSB4XP4;TMSB4X	Thymosin beta-4;Hematopoietic system regulatory peptide	Q5T4B6;P62328	12;32	1.1273
TMX1	Thioredoxin-related transmembrane protein 1	Q9H3N1;G3V448		0.96168
TMX3	Protein disulfide-isomerase TMX3	Q96JJ7;Q96JJ7-2;B4DIE3	414	1.2663
TNKS1BP1	182 kDa tankyrase-1-binding protein	Q9C0C2-2;Q9C0C2		NaN
TNPO1	Transportin-1	Q92973-2;Q92973;Q92973-3;B4DSC0;E7EW37;O14787-2;O14787;K7ENW1;K7ESC1		1.2014
TOLLIP	Toll-interacting protein	E7EN89;Q9H0E2	35;38	1.3063
TOM1	Target of Myb protein 1	O60784-3;E7EPD0;O60784-4;O60784;O60784-2;H7BYN7;B0QY02;B3KUU1;B0QY01	106;340	0.74668
TOM1L1	TOM1-like protein 1	I3L1G1;I3NI44;Q8N749;B4DUW5;B7Z9E2;J3KQU4;I3L4I4;O75674	245	NaN
TOM1L2	TOM1-like protein 2	B7Z2L7;F5H3S6;Q6ZVM7-3;Q6ZVM7;Q6ZVM7-4;B7Z2U2;Q6ZVM7-2;K7ENB0	106;347;381;423;445	1.2607
TOMM22	Mitochondrial import receptor subunit TOM22 homolog	Q9NS69		NaN
TOMM34	Mitochondrial import receptor subunit TOM34	Q15785		NaN
TOMM40	Mitochondrial import receptor subunit TOM40 homolog	K7EJ57;O96008-2;O96008		NaN
TOMM5	Mitochondrial import receptor subunit TOM5 homolog	Q8N4H5;Q8N4H5-3;Q8N4H5-2;F8W8Z9	10	NaN
TOMM70A	Mitochondrial import receptor subunit TOM70	O94826		1.0079
TOP2A	DNA topoisomerase 2-alpha	P11388;P11388-2;P11388-3;P11388-4		0.87317
TOP2B	DNA topoisomerase 2;DNA topoisomerase 2-beta	E9PCY5;Q02880-2;Q02880		0.75186
TOPORS	E3 ubiquitin-protein ligase Topors	Q9NS56-2;Q9NS56	184	NaN
TOR1A	Torsin-1A	O14656		0.95417
TOR1AIP1	Torsin-1A-interacting protein 1	H0YD16;H0Y4R4;E9PKD1;Q5JTV8;J3KN66		NaN
TOX4	TOX high mobility group box family member 4	B4DPY8;O94842		NaN
TP53	Cellular tumor antigen p53	E7EMR6;E7EQX7;P04637-5;P04637-6;P04637-2;J3KP33;P04637-3;P04637-4;P04637;E9PCY9;E9PFT5;E7ESS1;P04637-8;P04637-9;P04637-7		0.84452
TPD52L2	Tumor protein D54	O43399-6;O43399-2;O43399-4;O43399;O43399-3;O43399-5;Q5JWU6		1.1053
TPI1	Triosephosphate isomerase	P60174-1;P60174;P60174-4	156	0.75275
TPM1		P09493-3;P09493-4;P09493-10;H0YKP3;P09493-8;H7BYY1;H0YKX5;P09493-2;F5H7S3;B7Z596;H0YKZ6;H0YLS7;H0YL42;H0YK20	29;30;37;49;112;118;213	0.84345
TPM2	Tropomyosin beta chain	Q5TCU3;P07951;Q5TCU8	30;37;112;118;213	NaN
TPM3		P06753-5;P06753-4;Q5VU63	11;13;76;82;228	1.179
TPM3		P06753-2;Q5VU59;Q5VU61;P06753-3;Q5VU58;D6R904;K7EP68;D6RFM2;A6NL28-2;A6NL28	11;13;76;82;228	NaN
TPM4	Tropomyosin alpha-4 chain	P67936;K7ENT6;K7EMU5;K7EPB9;K7ERG3;K7EPV9	11;13;76;82;184;215;223	1.4498
TPMT	Thiopurine S-methyltransferase	P51580		NaN
TPR	Nucleoprotein TPR	P12270	290;364	1.0951
TPT1	Translationally-controlled tumor protein;TPT1-like protein	Q8TBK7;J3KPG2;P13693;Q5W0H4;H0YCX0;Q56UQ5;E9PJF7	78	1.4544
TRA2A	Transformer-2 protein homolog alpha	Q13595-2;B4DQI6;B4DUA9;Q13595	73	0.87674
TRA2B	Transformer-2 protein homolog beta	H7BXF3;P62995-3;P62995		1.0605
TRAP1	Heat shock protein 75 kDa, mitochondrial	I3L0K7;F5H897;Q12931;I3L239;I3L2D5		0.69106
TRAPPC1	Trafficking protein particle complex subunit 1	I3L1R8;I3L3V5;I3L3S0;Q9Y5R8		NaN
TRAPPC10	Trafficking protein particle complex subunit 10	P48553;F8WE24;Q86SI7		0.73073
TRAPPC4	Trafficking protein particle complex subunit 4	G3V1A0;G5EA23;E9PKS9;B4DME1;E9PQE8;J3KP27;Q9Y296;E9PN70		1.0865
TRIM23	E3 ubiquitin-protein ligase TRIM23	P36406-3;P36406-2;P36406		1.4476
TRIM28	Transcription intermediary factor 1-beta	Q13263-2;Q13263;M0R3C0;M0R0K9	237	0.40256
TRIM32	E3 ubiquitin-protein ligase TRIM32	Q13049	175	0.92243
TRIM44	Tripartite motif-containing protein 44	Q96DX7	314	0.83469
TRIM45	Tripartite motif-containing protein 45	Q5T2K3;Q9H8W5-2;Q9H8W5	404	NaN
TRIP13	Pachytene checkpoint protein 2 homolog	Q15645		1.4984
TRMT112	tRNA methyltransferase 112 homolog	F5GX77;Q9UI30;F5GYQ2;J3KNG5	68	0.70799
TRMT6	tRNA (adenine(58)-N(1))-methyltransferase non-catalytic subunit TRM6	Q9UJA5;B4DUV6;Q9UJA5-3;Q9UJA5-2		1.0332
TRNT1	CCA tRNA nucleotidyltransferase 1, mitochondrial	Q96Q11-2;Q96Q11		NaN
TROVE2	60 kDa SS-A/Ro ribonucleoprotein	H0Y9N5;P10155-3;Q5LJA0;P10155-4;P10155	187	NaN
TS;TYMS	Thymidylate synthase	Q8WYK3;P04818;Q8WYK4		1.3257
TSN	Translin	H7C1D4;E9PGT1;Q15631;Q15631-2		1.2221
TSPAN10	Tetraspanin-10	Q9H1Z9	351	NaN
TSR3	Ribosome biogenesis protein TSR3 homolog	Q9UJK0		NaN
TTBK1	Tau-tubulin kinase 1	Q5TCY1		NaN
TTC1	Tetratricopeptide repeat protein 1	H0YB37;Q99614		NaN
TTLL12	Tubulin--tyrosine ligase-like protein 12	Q14166		NaN
TTYH3	Protein tweety homolog 3	Q9C0H2-3;Q9C0H2-2;Q9C0H2	337	2.0569
TUBA1C	Tubulin alpha-1C chain	Q9BQE3;F5H5D3	164;326;336;370;401	0.93439
TUBB	Tubulin beta chain	Q5JP53;P07437;Q5ST81;E9PBJ4	40;306	1.002
TUBB2A;TUBB2B	Tubulin beta-2A chain;Tubulin beta-2B chain	Q13885;Q9BVA1;K7ES63	324	1.1381
TUBB3	Tubulin beta-3 chain	Q13509;A8K854;G3V5W4;G3V2R8;G3V3R4;G3V2N6		NaN
TUBB4B;TUBB4A	Tubulin beta-4B chain;Tubulin beta-4A chain	P68371;P04350;Q3ZCM7;F5H0I4;Q5SQY0;I3L2F9;A6NNZ2;M0R2D3;A6NKZ8;Q9H4B7;CON__ENSEMBL:ENSBTAP00000025008;G3V2A3;M0R0X0;M0QY85;M0QY37;M0QX14;M0R042;M0QZL7;M0QYM7;M0R278;M0R2T4	58;324	0.93267
TUBB6	Tubulin beta-6 chain	Q9BUF5;K7ESM5;K7ESQ3;K7EQT3;K7EJ64;K7ERA8;K7EJZ4;K7EL29;K7EN98;K7EPE5		2.2377
TUFM	Elongation factor Tu, mitochondrial	P49411;H3BNU3		0.81419
TWF1	Twinfilin-1	Q12792;Q12792-3;F8VRG3;Q12792-4;F8VS81		1.629
TWF2	Twinfilin-2	D6RG15;Q6IBS0;H0Y858		0.98756
TXN	Thioredoxin	P10599-2;P10599		1.2063
TXNDC17	Thioredoxin domain-containing protein 17	Q9BRA2;I3L0K2;I3L3M7;I3L2R6	98	0.98666
TXNDC5	Thioredoxin domain-containing protein 5	Q8NBS9-2;Q86UY0;Q8NBS9		0.85355
TXNIP	Thioredoxin-interacting protein	Q9H3M7;F6RIS4	26	0.46957
TXNRD1	Thioredoxin reductase 1, cytoplasmic	E9PIR7;B2R5P6;Q16881-5;E2QRB9;Q16881-2;B7Z2S5;Q16881-4;E9PNQ6;E7ESI6;Q16881-3;E7EW10;Q16881-6;B7Z904;Q16881;F5H780;E9PMY9;E9PLT3;E9PKI4;E9PIZ5;E9PKD3;E9PQI3;E7EWK1;F5H1L4;E7ENA2;Q9NNW7-2;D3YTF8;F5H2V0;D3YTF9;Q9NNW7	430	0.71644
U2AF1;U2AF1L4	Splicing factor U2AF 35 kDa subunit;Splicing factor U2AF 26 kDa subunit	Q01081;M0QYK5;Q01081-3;M0R2N4;Q8WU68-3;Q8WU68-2;Q8WU68;Q01081-2		0.8172
U2AF2	Splicing factor U2AF 65 kDa subunit	K7ENG2;P26368-2;P26368	294	0.95552
UAP1	UDP-N-acetylhexosamine pyrophosphorylase;UDP-N-acetylgalactosamine pyrophosphorylase;UDP-N-acetylglucosamine pyrophosphorylase	Q16222-3;Q16222;Q16222-2;B1AR80		1.4445
UAP1L1	UDP-N-acetylhexosamine pyrophosphorylase-like protein 1	Q3KQV9;Q3KQV9-2		1.6923
UBA1	Ubiquitin-like modifier-activating enzyme 1	P22314;Q5JRR6;Q5JRR9;Q5JRS0	593;671	1.1211
UBA2	SUMO-activating enzyme subunit 2	Q9UBT2;K7EPL2;B3KWB9;K7ES38		1.1795
UBA3	NEDD8-activating enzyme E1 catalytic subunit	B7Z5F6;F8W8D4;Q8TBC4-2;Q8TBC4		NaN
UBA6	Ubiquitin-like modifier-activating enzyme 6	A0AVT1;A0AVT1-4;A0AVT1-3;A0AVT1-2;H0Y8S8		1.3752
UBAP1	Ubiquitin-associated protein 1	Q9NZ09-2;Q9NZ09;Q9NZ09-3;Q9NZ09-4	89;177	1.7779
UBAP2L	Ubiquitin-associated protein 2-like	Q14157-4;Q14157-1;Q14157-3;F8W726;Q14157;Q14157-5;Q5VU77;Q5VU81;Q5VU80;Q5VU79;Q5VU78	121	1.292
UBASH3B	Ubiquitin-associated and SH3 domain-containing protein B	Q8TF42	21	NaN
UBE2D3;UBE2D2	Ubiquitin-conjugating enzyme E2 D2;Ubiquitin-conjugating enzyme E2 D3	D6RAW0;D6RFM0;P62837-2;D6RAH7;H9KV45;P62837;P61077;P61077-2;P61077-3		NaN
UBE2I	SUMO-conjugating enzyme UBC9	H3BPC4;H3BQQ9;P63279;B0QYN7		0.59191
UBE2L3	Ubiquitin-conjugating enzyme E2 L3	P68036-2;P68036;P68036-3	41;114	0.98158
UBE2M	NEDD8-conjugating enzyme Ubc12	P61081		NaN
UBE2N;UBE2NL	Ubiquitin-conjugating enzyme E2 N;Putative ubiquitin-conjugating enzyme E2 N-like	P61088;F8VQQ8;F8VSD4;F8VV71;Q5JXB2;F8VZ29	24;82;92;94	1.0179
UBE2T	Ubiquitin-conjugating enzyme E2 T	Q9NPD8	91	0.88186
UBE2V1;TMEM189	Ubiquitin-conjugating enzyme E2 variant 1	Q13404-8;Q13404;Q13404-7;Q13404-2;Q13404-1;G3V2F7;E5RIF1;D6RG00;Q13404-6	10	NaN
UBE2V2	Ubiquitin-conjugating enzyme E2 variant 2	G3V113;Q15819;H0YBP9;H0YBX6	32	1.0958
UBE2Z	Ubiquitin-conjugating enzyme E2 Z	D6RB11;Q9H832;I3L286;H0Y9X8;Q9H832-2	173	0.95328
UBE4B	Ubiquitin conjugation factor E4 B	O95155-3;O95155-2;O95155;K7EP75;K7ERA7	549;556;813;958;960	1.4013
UBFD1	Ubiquitin domain-containing protein UBFD1	H3BRL3;O14562	296	NaN
UBL4A	Ubiquitin-like protein 4A	P11441;Q5HY81		NaN
UBL5	Ubiquitin-like protein 5	Q9BZL1	17	1.1273
UBL7	Ubiquitin-like protein 7	H3BV23;Q96S82	100	NaN
UBQLN2;UBQLN1	Ubiquilin-2;Ubiquilin-1	Q9UHD9;Q9UMX0-2;Q9UMX0;H0YDS0;Q9NRR5	43	0.92727
UBR2	E3 ubiquitin-protein ligase UBR2	Q8IWV8-4;Q8IWV8;Q8IWV8-2	1187	1.5908
UBR4	E3 ubiquitin-protein ligase UBR4	Q5T4S7-3;Q5T4S7-4;Q5T4S7;Q5T4S7-2;B4DYV5;Q5T4S7-5	1150	1.0402
UBR5	E3 ubiquitin-protein ligase UBR5	E7EMW7;J3KMW7;O95071	1103	1.1159
UBTF	Nucleolar transcription factor 1	P17480-2;E9PKP7;P17480		NaN
UBXN1	UBX domain-containing protein 1	E9PJ81;E9PRQ7;Q04323;Q04323-2	83;105	1.2085
UBXN2A	UBX domain-containing protein 2A	B7ZKP8;P68543	94	NaN
UBXN4	UBX domain-containing protein 4	Q92575	301	1.2765
UBXN7	UBX domain-containing protein 7	O94888;C9JD50;C9JAT7;F5GYB1	84;99;194	0.80784
UCHL5	Ubiquitin carboxyl-terminal hydrolase isozyme L5	H0Y4K0;H0Y636;H0Y4E0;B4DW59;B7Z9U9;H0Y6Y4;Q9Y5K5-2;Q9Y5K5-4;Q9Y5K5-3;Q9Y5K5;Q5LJA5;Q5LJA9	61	NaN
UCK2	Uridine-cytidine kinase 2	B4DGD3;Q9BZX2		0.90391
UFD1L	Ubiquitin fusion degradation protein 1 homolog	Q92890;Q92890-1;A6NJ11;C9J6N9;Q92890-3	45;264;280	1.1332
UFL1	E3 UFM1-protein ligase 1	O94874-3;O94874-2;O94874		1.3299
UGP2	UTP--glucose-1-phosphate uridylyltransferase	Q16851-2;Q16851;E7EUC7;C9JVG3;C9JQU9;C9JNZ1;C9JTZ5;C9JUW1;C9JWG0		0.68249
UIMC1	BRCA1-A complex subunit RAP80	Q96RL1;F8VQY2;Q96RL1-2;D6RCF3;Q96RL1-3;D6RDZ5;Q96RL1-5;D6RC40;D6RCQ3;Q96RL1-4;D6R9M3	20;31;382;480;544	1.1886
UMPS	Uridine 5-monophosphate synthase;Orotate phosphoribosyltransferase;Orotidine 5-phosphate decarboxylase	F2Z3P2;F2Z303;F8WDG4;E9PFD2;P11172		NaN
UNC45A	Protein unc-45 homolog A	Q9H3U1-2;Q9H3U1		NaN
UNG	Uracil-DNA glycosylase	P13051		0.53776
UPF1	Regulator of nonsense transcripts 1	Q92900-2;Q92900		1.0464
UQCRB	Cytochrome b-c1 complex subunit 7	P14927;P14927-2;B7Z2R2		NaN
UQCRC1	Cytochrome b-c1 complex subunit 1, mitochondrial	P31930		0.65444
UQCRC2	Cytochrome b-c1 complex subunit 2, mitochondrial	H3BRG4;P22695;H3BUE4;H3BUI9;H3BP04;H3BSJ9		0.70504
USF2	Upstream stimulatory factor 2	M0QYU7;M0QXT0;Q6YI47;Q15853-3;Q15853-2;Q15853	127	NaN
USO1	General vesicular transport factor p115	H0Y7C0;F5GZ76;F5H4X1;O60763;F5GYR8;O60763-2		1.3032
USP1	Ubiquitin carboxyl-terminal hydrolase 1	O94782	689	NaN
USP10	Ubiquitin carboxyl-terminal hydrolase 10	Q14694;Q14694-3;Q14694-2;H3BNS8;H3BQP1		1.1747
USP13	Ubiquitin carboxyl-terminal hydrolase 13	Q92995-2;Q92995	575	0.87037
USP14	Ubiquitin carboxyl-terminal hydrolase;Ubiquitin carboxyl-terminal hydrolase 14	A6NJA2;P54578-2;B7Z4N8;P54578;J3QQT6;J3KS55		1.4415
USP15;USP11;USP4	Ubiquitin carboxyl-terminal hydrolase;Ubiquitin carboxyl-terminal hydrolase 15;Ubiquitin carboxyl-terminal hydrolase 4;Ubiquitin carboxyl-terminal hydrolase 11	Q9Y4E8-2;Q9Y4E8-3;E9PCQ3;Q9Y4E8;Q13107-2;G5E9A6;Q13107;P51784		1.0416
USP19	Ubiquitin carboxyl-terminal hydrolase;Ubiquitin carboxyl-terminal hydrolase 19	E7ESU0;O94966-4;O94966-3;O94966;E7EST9;B5MEG5;O94966-7;O94966-6;O94966-5		NaN
USP22	Ubiquitin carboxyl-terminal hydrolase 22	K7ESK0;K7ERX6;Q9UPT9-2;Q9UPT9	47	NaN
USP24	Ubiquitin carboxyl-terminal hydrolase;Ubiquitin carboxyl-terminal hydrolase 24	B7WPF4;Q9UPU5	309;1604	2.4676
USP25	Ubiquitin carboxyl-terminal hydrolase 25	Q9UHP3;Q9UHP3-1;Q9UHP3-3	254;710	0.96794
USP34	Ubiquitin carboxyl-terminal hydrolase 34	Q70CQ2-3;Q70CQ2-2;Q70CQ2;H7C150	1817	2.4764
USP39	U4/U6.U5 tri-snRNP-associated protein 2	Q53GS9-3;B9A018;Q53GS9;C9JIU2;F8WC91;Q53GS9-2		0.78971
USP5	Ubiquitin carboxyl-terminal hydrolase 5	P45974-2;P45974	163;360;770	0.66222
USP7	Ubiquitin carboxyl-terminal hydrolase;Ubiquitin carboxyl-terminal hydrolase 7	F5H8E5;B7Z815;Q93009;F5H2X1;H3BND8	155	NaN
USP9X	Probable ubiquitin carboxyl-terminal hydrolase FAF-X	Q93008-1;Q93008;E9PFG1;O00507-2;O00507	1627	0.66595
UTP15	U3 small nucleolar RNA-associated protein 15 homolog	D6RF65;Q8TED0	36	NaN
UTP6	U3 small nucleolar RNA-associated protein 6 homolog	Q9NYH9	295	NaN
UTRN	Utrophin	P46939		NaN
UTS2	Urotensin-2	O95399;Q5H8X8;O95399-2		NaN
UXT	Protein UXT	Q9UBK9	16	NaN
VAMP2;VAMP3;VAMP1	Vesicle-associated membrane protein 3;Vesicle-associated membrane protein 2;Vesicle-associated membrane protein 1	K7ENK9;K7EKX0;Q15836;J3QRU4;P63027;F8WCA0;L7N2F9;P23763-2;F5GZV7;P23763-3;P23763	7;14;38	1.4473
VAMP4	Vesicle-associated membrane protein 4	O75379-2;O75379	19;86	1.7545
VAMP5	Vesicle-associated membrane protein 5	O95183	33;53	1.5795
VAMP7	Vesicle-associated membrane protein 7	P51809-3;P51809;P51809-2	96	0.93982
VANGL1	Vang-like protein 1	Q8TAA9-2;Q8TAA9	44;380	1.1547
VAPA	Vesicle-associated membrane protein-associated protein A	J3QKM9;Q9P0L0;Q9P0L0-2		1.0305
VARS	Valine--tRNA ligase	P26640;B0V043;B4DZ61		0.46829
VASN	Vasorin	Q6EMK4	612;628	0.21578
VASP	Vasodilator-stimulated phosphoprotein	K7EM16;P50552		NaN
VAT1	Synaptic vesicle membrane protein VAT-1 homolog	Q99536;B4DPX4;B0AZP7;K7ESA3;K7ERT7;K7EJM4;K7ENX2;K7EM19	255;295;372;391	2.1068
VBP1	Prefoldin subunit 3	F5H2A7;P61758	65	NaN
VCL	Vinculin	P18206-2;P18206;Q5JQ13;B4DTM7;P18206-3	219;655;815	1.388
VCP	Transitional endoplasmic reticulum ATPase	P55072;C9JUP7;C9IZA5	8;18;109;236;288;486;615;651;658;668	1.1383
VCPIP1	Deubiquitinating protein VCIP135	Q96JH7	883	NaN
VDAC1	Voltage-dependent anion-selective channel protein 1	P21796;C9JI87	110	0.93051
VDAC2	Voltage-dependent anion-selective channel protein 2	P45880-2;P45880;P45880-1;B4DKM5;Q5JSD2;Q5JSD1;A2A3S1		1.3839
VIM	Vimentin	P08670;B0YJC4;B0YJC5;Q5JVS8;P17661;H7C5W5;P41219;P41219-2;K7EKH6;F8W835;P14136-3;P14136;P14136-2;Q16352;P07197-2;P07196;E7EMV2;E7ESP9;P07197;P12036-2;P12036	104;120;139;168;188;313;334;373;402;439;445	1.2123
VIMP	Selenoprotein S	E9PJB8;Q6GYA4;Q9BQE4;E9PN30;E9PQ66	54;127	NaN
VIPR1	Vasoactive intestinal polypeptide receptor 1	P32241-3;P32241-4;P32241-5;P32241;P32241-2	120	NaN
VPS13A	Vacuolar protein sorting-associated protein 13A	Q96RL7-4;Q96RL7-2;Q96RL7-3;Q96RL7	692	NaN
VPS13C	Vacuolar protein sorting-associated protein 13C	Q709C8-4;Q709C8-2;Q709C8-3;Q709C8	2190	NaN
VPS25	Vacuolar protein-sorting-associated protein 25	K7ENE3;Q9BRG1		0.88827
VPS26A	Vacuolar protein sorting-associated protein 26A	O75436-2;O75436;F5H4L7		1.224
VPS29	Vacuolar protein sorting-associated protein 29	Q9UBQ0;Q9UBQ0-2;F8VXU5		NaN
VPS35	Vacuolar protein sorting-associated protein 35	Q96QK1;I3L4S0;I3L4P4		1.2995
VPS45	Vacuolar protein sorting-associated protein 45	F5GYC3;F5H8K1;Q9NRW7	381	1.4478
WARS	Tryptophan--tRNA ligase, cytoplasmic;T1-TrpRS;T2-TrpRS	G3V3H8;G3V3Y5;P23381-2;P23381;H0YJP3		0.50502
WDR1	WD repeat-containing protein 1	O75083-3;O75083;D6RD66		0.69985
WDR26	WD repeat-containing protein 26	H0Y9R3;Q9H7D7-2;Q9H7D7		1.1823
WDR48	WD repeat-containing protein 48	Q8TAF3-5;Q8TAF3-4;Q8TAF3-3;Q8TAF3	86	NaN
WDR77	Methylosome protein 50	B4DP38;Q9BQA1		NaN
WDR82	WD repeat-containing protein 82	Q6UXN9		1.0813
WIZ	Protein Wiz	O95785-2;B7ZM82;M0QXA7;O95785		NaN
WRNIP1	ATPase WRNIP1	Q96S55-3;Q96S55-2;Q96S55;Q96S55-4	81;90;262;407	0.88812
XAB2	Pre-mRNA-splicing factor SYF1	F5H315;Q9HCS7		NaN
XPC	DNA repair protein complementing XP-C cells	Q01831-2;Q01831	322	0.39961
XPO1	Exportin-1	O14980;C9JKM9	455	0.97055
XPO4	Exportin-4	Q9C0E2;F2Z2X4		NaN
XPO5	Exportin-5	Q9HAV4;H0Y9I3		0.90521
XPOT	Exportin-T	O43592;F5GZM3		1.2639
XRCC1	DNA repair protein XRCC1	F5H8D7;P18887		NaN
XRCC5	X-ray repair cross-complementing protein 5	P13010;H7C0H9;C9JZ81	702	0.84249
XRCC6	X-ray repair cross-complementing protein 6	P12956;B1AHC9;B1AHC8;F5H1I8	114;317;338;461	0.80441
YAP1	Yorkie homolog	E9PRV2;P46937-3;P46937-2;F5H202;P46937		NaN
YARS	Tyrosine--tRNA ligase, cytoplasmic	P54577		0.93992
YARS2	Tyrosine--tRNA ligase, mitochondrial	H0YHS6;Q9Y2Z4		NaN
[truncated: 35 more rows]

## Sheet: GlyGly (K) sites
Gene names	Protein names	Protein accesion numbers	diGly (K) site position	Log2 SILAC XPA-GFP/-
AASDHPPT	L-aminoadipate-semialdehyde dehydrogenase-phosphopantetheinyl transferase	Q9NRN7	263	-0.249462
ABCC10	Multidrug resistance-associated protein 7	Q5T3U5-2;Q5T3U5	816;844	0.371057
ABHD17A;ABHD17A	Alpha/beta hydrolase domain-containing protein 17A	Q96GS6-3;Q96GS6;Q96GS6-2;Q96GS6-4;K7EQ25	92;92;92;92;92	0.032383
ABHD17B	Alpha/beta hydrolase domain-containing protein 17B	Q5VST6;Q5VST6-2	207;207	-0.457891
ABHD17B;ABHD17A	Alpha/beta hydrolase domain-containing protein 17B;Alpha/beta hydrolase domain-containing protein 17A	Q5VST6;Q5VST6-2;Q96GS6-3;Q96GS6;Q96GS6-2	206;206;226;226;277	0.00791308
ABHD17C;ABHD17C	Alpha/beta hydrolase domain-containing protein 17C	H0YN98;Q6PCB6	13;248	0.245739
ACBD5;ACBD5	Acyl-CoA-binding domain-containing protein 5	Q5T8E0;Q5T8D3-4;Q5T8D3-2;Q5T8D3-3;Q5T8D3	276;149;223;258;267	0.724301
ACLY;ACLY	ATP-citrate synthase	P53396-2;P53396;B4E3P0	620;630;359	0.865444
ACLY;ACLY;ACLY	ATP-citrate synthase	P53396-2;P53396;B4E3P0;K7ESG8	4;4;4;4	0.4246
ACSL4	Long-chain-fatty-acid--CoA ligase 4	O60488-2;O60488	620;661	-0.820744
ACSL4	Long-chain-fatty-acid--CoA ligase 4	O60488-2;O60488	313;354	-0.541828
ACSL4;ACSL4	Long-chain-fatty-acid--CoA ligase 4	O60488-2;O60488;H0Y9A0	495;536;140	-1.3276
ACTN4;ACTN4;ACTN4;ACTN4;ACTN1;ACTN1;ACTN2;ACTN2;ACTN3;ACTN3	Alpha-actinin-4;Alpha-actinin-1;Alpha-actinin-2;Alpha-actinin-3	O43707;D6PXK4;F5GXS2;K7EP19;P12814-2;P12814;P12814-3;B7TY16;P35609;B2RCS5;Q08043;D6RH00	50;50;50;53;31;31;31;31;38;38;45;45	-0.181444
ACTR1A;ACTR1A;ACTR1A	Alpha-centractin	F5H3I4;B4DXP9;R4GMT0;P61163	156;183;230;230	0.376068
ACTR2	Actin-related protein 2	P61160;P61160-2	46;46	0.214374
ACTR2;ACTR2	Actin-related protein 2	P61160;P61160-2;F5H6T1	118;123;63	-0.201062
ADAM9	Disintegrin and metalloproteinase domain-containing protein 9	Q13443	741	-0.208378
ADCY3;ADCY3	Adenylate cyclase type 3	B3KT86;O60266	465;878	0.302992
ADRM1	Proteasomal ubiquitin receptor ADRM1	Q16186	34	-0.265154
ADRM1	Proteasomal ubiquitin receptor ADRM1	Q16186	390	-0.182082
ADRM1	Proteasomal ubiquitin receptor ADRM1	Q16186	21	0.110631
AHCY	Adenosylhomocysteinase	P23526;P23526-2	186;158	-0.0600814
AHNAK	Neuroblast differentiation-associated protein AHNAK	Q09666	3363	-0.587056
AHNAK	Neuroblast differentiation-associated protein AHNAK	Q09666	4905	-0.411656
AHNAK	Neuroblast differentiation-associated protein AHNAK	Q09666	3330	-0.362047
AHNAK	Neuroblast differentiation-associated protein AHNAK	Q09666	4859	-0.0839973
AHNAK	Neuroblast differentiation-associated protein AHNAK	Q09666	2322	0.0318186
AHNAK	Neuroblast differentiation-associated protein AHNAK	Q09666	5144	NaN
AIMP1	Aminoacyl tRNA synthase complex-interacting multifunctional protein 1;Endothelial monocyte-activating polypeptide 2	Q12904;Q12904-2	312;336	-0.0870743
AKR1B1	Aldose reductase	P15121	263	-0.163123
ALCAM;ALCAM;ALCAM;ALCAM	CD166 antigen	F5GXJ9;Q13740-2;Q13740;Q6ZS95;H7C543	521;559;572;294;333	-0.91836
ALCAM;ALCAM;ALCAM;ALCAM	CD166 antigen	F5GXJ9;Q13740-2;Q13740;Q6ZS95;H7C543	522;560;573;295;334	-0.91836
ALDOA;ALDOA;ALDOA;ALDOA	Fructose-bisphosphate aldolase A;Fructose-bisphosphate aldolase;Fructose-bisphosphate aldolase	P04075;H3BQN4;J3KPS3;P04075-2;H3BR68	322;322;326;376;88	-1.18652
ALDOA;ALDOA;ALDOA;ALDOA;ALDOA	Fructose-bisphosphate aldolase A;Fructose-bisphosphate aldolase;Fructose-bisphosphate aldolase	P04075;H3BQN4;J3KPS3;P04075-2;H3BUH7;H3BPS8	42;42;42;96;42;96	-1.0994
ALDOA;ALDOA;ALDOA;ALDOA;ALDOA	Fructose-bisphosphate aldolase A;Fructose-bisphosphate aldolase;Fructose-bisphosphate aldolase	P04075;H3BQN4;J3KPS3;P04075-2;H3BUH7;H3BPS8	28;28;28;82;28;82	-0.803695
ALDOA;ALDOA;ALDOA;ALDOA;ALDOA;ALDOA;ALDOA	Fructose-bisphosphate aldolase A;Fructose-bisphosphate aldolase;Fructose-bisphosphate aldolase	P04075;H3BQN4;J3KPS3;P04075-2;H3BUH7;H3BPS8;H3BMQ8;H3BR04	13;13;13;67;13;67;13;13	-1.26465
ALDOA;ALDOA;ALDOA;ALDOA;ALDOA;ALDOA;ALDOA	Fructose-bisphosphate aldolase A;Fructose-bisphosphate aldolase;Fructose-bisphosphate aldolase	P04075;H3BQN4;J3KPS3;P04075-2;H3BUH7;H3BPS8;H3BMQ8;H3BR04	14;14;14;68;14;68;14;14	-1.26465
ALDOA;ALDOA;ALDOA;ALDOA;ALDOA;ALDOA;ALDOA;ALDOA	Fructose-bisphosphate aldolase A;Fructose-bisphosphate aldolase;Fructose-bisphosphate aldolase;Fructose-bisphosphate aldolase	P04075;H3BQN4;J3KPS3;P04075-2;H3BUH7;H3BPS8;H3BMQ8;H3BR04;H3BU78	111;111;111;165;111;165;100;100;56	-1.00633
AMOTL2	Angiomotin-like protein 2	Q9Y2J4-3;Q9Y2J4;Q9Y2J4-2;Q9Y2J4-4	347;347;347;405	0.0255958
ANAPC1	Anaphase-promoting complex subunit 1	Q9H1A4	245	NaN
ANAPC5;ANAPC5;ANAPC5;ANAPC5	Anaphase-promoting complex subunit 5	F5GY68;Q9UJX4-2;H0YFB5;Q9UJX4-3;F5H0F9;Q9UJX4	190;168;71;190;289;289	-0.571386
ANAPC7	Anaphase-promoting complex subunit 7	Q9UJX3-2;Q9UJX3	263;263	0.661111
ANAPC7	Anaphase-promoting complex subunit 7	Q9UJX3-2;Q9UJX3	264;264	0.661111
ANKFY1	Ankyrin repeat and FYVE domain-containing protein 1	Q9P2R3;Q9P2R3-2;Q9P2R3-4	858;859;900	0.177599
ANKRD13A	Ankyrin repeat domain-containing protein 13A	Q8IZ07	127	-3.46131
ANKRD13A	Ankyrin repeat domain-containing protein 13A	Q8IZ07	27	0.291132
ANKRD13A;ANKRD13A	Ankyrin repeat domain-containing protein 13A	Q8IZ07;H0YIN8	239;93	0.097476
ANKRD13A;ANKRD13A	Ankyrin repeat domain-containing protein 13A	Q8IZ07;H0YIN8	217;71	0.20389
ANKRD13A;ANKRD13A;ANKRD13A	Ankyrin repeat domain-containing protein 13A	Q8IZ07;H0YIN8;F8VXL4	257;111;28	0.383276
ANKRD13A;ANKRD13A;ANKRD13A	Ankyrin repeat domain-containing protein 13A	Q8IZ07;H0YIN8;F8VXL4	279;133;50	0.421264
ANKRD20A8P	Ankyrin repeat domain-containing protein 20B	Q5CZ79-2;Q5CZ79	273;701	0.336626
ANP32E;ANP32E	Acidic leucine-rich nuclear phosphoprotein 32 family member E	E9PPH5;Q9BTT0-3;Q9BTT0	63;65;113	-0.31802
ANP32E;ANP32E;ANP32E;ANP32E	Acidic leucine-rich nuclear phosphoprotein 32 family member E	E9PPH5;Q9BTT0-3;Q9BTT0;Q5TB19;E9PLC4	49;51;99;99;99	0.216362
ANTXR1	Anthrax toxin receptor 1	Q9H6X2	419	0.326652
ANTXR2;ANTXR2	Anthrax toxin receptor 2	P58335-2;J3KPY9;P58335-4;P58335	268;294;371;371	1.19787
ANXA1	Annexin A1	P04083	214	-0.95915
ANXA1	Annexin A1	P04083	274	-0.0186295
ANXA1;ANXA1	Annexin A1	P04083;Q5T3N1	166;177	-0.453044
ANXA1;ANXA1;ANXA1	Annexin A1	P04083;Q5T3N1;Q5T3N0	90;101;90	-0.231583
ANXA2;ANXA2;ANXA2;ANXA2;ANXA2;ANXA2;ANXA2;ANXA2;ANXA2;ANXA2;ANXA2;ANXA2;ANXA2;ANXA2	Annexin A2;Annexin;Annexin;Annexin;Annexin;Annexin;Annexin;Annexin;Annexin;Annexin;Annexin;Annexin	P07355;P07355-2;H0YN42;H0YMD0;H0YMU9;H0YKS4;H0YMM1;H0YKZ7;H0YLV6;H0YMT9;H0YKX9;H0YKV8;H0YKL9;H0YMW4;H0YMD9	49;67;49;49;49;49;49;49;49;49;49;49;49;77;49	-0.00643432
ANXA2;ANXA2;ANXA2;ANXA2;ANXA2P2;ANXA2;ANXA2;ANXA2;ANXA2;ANXA2;ANXA2;ANXA2;ANXA2	Annexin A2;Annexin;Annexin;Annexin;Putative annexin A2-like protein;Annexin;Annexin;Annexin;Annexin;Annexin;Annexin;Annexin;Annexin	P07355;P07355-2;H0YN42;H0YMD0;H0YMU9;A6NMY6;H0YKS4;H0YM50;H0YMM1;H0YNP5;H0YKZ7;H0YLV6;H0YMT9;H0YKX9	115;133;115;115;115;115;115;84;115;50;115;115;115;115	-0.284124
ANXA2;ANXA2P2	Annexin A2;Putative annexin A2-like protein	P07355;P07355-2;A6NMY6	324;342;324	-0.0810032
ANXA6;ANXA6;ANXA6;ANXA6;ANXA6	Annexin;Annexin A6;Annexin;Annexin;Annexin	P08133-2;A6NN80;P08133;E5RK63;E5RJF5;E5RI05	70;102;102;70;70;102	1.20358
AP1M1;AP1M1;AP1M1;AP1M1	AP-1 complex subunit mu-1	K7EJL1;B4DDG7;E7ENJ6;Q9BXS5;Q9BXS5-2	157;157;229;229;241	0.681404
AP1M1;AP1M1;AP1M1;AP1M1;AP1M2;AP1M2;AP1M2;AP1M2	AP-1 complex subunit mu-1;AP-1 complex subunit mu-2	K7EJL1;B4DDG7;E7ENJ6;Q9BXS5;Q9BXS5-2;K7EK69;K7ERH5;K7EL08;Q9Y6Q5;Q9Y6Q5-2	328;328;347;400;412;21;76;90;400;402	0.351515
AP2A2	AP-2 complex subunit alpha-2	O94973;O94973-2;O94973-3	631;632;632	0.175812
AP2M1;AP2M1	AP-2 complex subunit mu	Q96CW1-2;Q96CW1;E9PFW3	222;224;249	-0.0304277
AP3S1	AP-3 complex subunit sigma-1	Q92572	166	-0.135602
APEX2	DNA-(apurinic or apyrimidinic site) lyase 2	Q9UBZ4	371	-1.00665
APOL2;APOL2	Apolipoprotein L2	Q9BQE5;J3KQL8	193;305	-0.369483
ARHGAP29;ARHGAP29	Rho GTPase-activating protein 29	F8VWZ8;Q52LW3	477;477	0.190046
ARHGAP29;ARHGAP29	Rho GTPase-activating protein 29	F8VWZ8;Q52LW3;Q52LW3-2	170;170;170	0.444137
ARHGDIA;ARHGDIA	Rho GDP-dissociation inhibitor 1	J3KRE2;P52565	92;167	0.0957219
ARL15	ADP-ribosylation factor-like protein 15	Q9NXU5	157	-1.09219
ARL2	ADP-ribosylation factor-like protein 2	P36404-2;P36404	71;71	-0.310075
ARL8A	ADP-ribosylation factor-like protein 8A	Q96BM9	141	0.819096
ARL8B	ADP-ribosylation factor-like protein 8B	Q9NVJ2	141	0.337768
ARPC5;ARPC5	Actin-related protein 2/3 complex subunit 5	B1ALC0;O15511;O15511-2	3;3;3	-1.0897
ATG3;ATG3	Ubiquitin-like-conjugating enzyme ATG3	Q9NT62-2;Q9NT62;C9JNW8	131;131;44	0.337083
ATP10D	Probable phospholipid-transporting ATPase VD	Q9P241-2;Q9P241	747;942	-0.519425
ATP11A;ATP11A;ATP11A;ATP11A	Probable phospholipid-transporting ATPase IH	H0Y8F0;H0Y547;P98196;E9PEJ6	11;565;590;590	-0.736605
ATP11B;ATP11B	Probable phospholipid-transporting ATPase IF	H7C4W6;Q9Y2G3	439;638	-0.223104
ATP13A3	Probable cation-transporting ATPase 13A3	Q9H7F0	128	0.746485
ATP1A1	Sodium/potassium-transporting ATPase subunit alpha-1	P05023-4;P05023;P05023-2	9;9;9	-0.585626
ATP1A1	Sodium/potassium-transporting ATPase subunit alpha-1	P05023-4;P05023;P05023-2	21;21;21	-0.446875
ATP1A1	Sodium/potassium-transporting ATPase subunit alpha-1	P05023-4;P05023;P05023-3;P05023-2	444;444;413;444	-0.195038
ATP1A1	Sodium/potassium-transporting ATPase subunit alpha-1	P05023-4;P05023;P05023-3;P05023-2	212;212;181;212	0.206518
ATP1A1;ATP1A2;ATP1A2;ATP1A2;ATP1A3;ATP1A3	Sodium/potassium-transporting ATPase subunit alpha-1;Sodium/potassium-transporting ATPase subunit alpha-2;Sodium/potassium-transporting ATPase subunit alpha-3	P05023-4;P05023;P05023-3;B1AKY9;P50993;H0Y7C1;M0R116;P13637;P13637-2;P13637-3	726;726;695;723;723;434;686;716;727;729	-0.223795
ATP2A2;ATP2A2	Sarcoplasmic/endoplasmic reticulum calcium ATPase 2	H7C5W9;P16615-4;P16615	886;968;995	0.494364
ATP2A2;ATP2A2	Sarcoplasmic/endoplasmic reticulum calcium ATPase 2	H7C5W9;P16615-4;P16615;P16615-5;P16615-2;P16615-3	351;433;460;460;460;460	0.695727
ATP2A2;ATP2A2	Sarcoplasmic/endoplasmic reticulum calcium ATPase 2	H7C5W9;P16615-4;P16615;P16615-5;P16615-2;P16615-3	541;623;650;650;650;650	0.705314
ATP2A2;ATP2A2;ATP2A1;ATP2A1	Sarcoplasmic/endoplasmic reticulum calcium ATPase 2;Sarcoplasmic/endoplasmic reticulum calcium ATPase 1	H7C5W9;P16615-4;P16615;P16615-5;P16615-2;P16615-3;O14983-2;O14983;H3BVB2	46;128;128;128;128;128;128;128;100	0.913799
ATP2B1;ATP2B1	Plasma membrane calcium-transporting ATPase 1	P20020-5;P20020-2;P20020-6;P20020-3;P20020-4;P20020;E7ERY9	337;337;337;337;337;337;80	-0.725017
ATP2B1;ATP2B1	Plasma membrane calcium-transporting ATPase 1	P20020-5;P20020-2;P20020-6;P20020-3;P20020-4;P20020;F8W1V5	15;15;15;15;15;15;15	-0.532721
ATP2B1;ATP2B1	Plasma membrane calcium-transporting ATPase 1	P20020-5;P20020-2;P20020-6;P20020-3;P20020-4;P20020;F8W1V5	62;62;62;62;62;62;62	0.0302654
ATP2B1;ATP2B1;ATP2B2;ATP2B3;ATP2B2	Plasma membrane calcium-transporting ATPase 1;Plasma membrane calcium-transporting ATPase 3;Plasma membrane calcium-transporting ATPase 2	P20020-5;P20020-2;P20020-6;P20020-3;P20020-4;P20020;E7ERY9;H0Y7S3;Q16720-8;Q16720-7;Q16720-6;Q01814-4;Q16720-3;Q16720-5;Q01814-7;Q16720-2;Q01814-3;Q01814-6;Q01814-2;Q16720-4;Q01814-8;Q16720;Q01814-5;Q01814	747;747;747;747;747;747;490;626;730;744;730;725;730;744;739;744;756;725;770;730;739;744;756;770	-0.291345
ATP2B1;ATP2B1;ATP2B2;ATP2B3;ATP2B2;ATP2B4	Plasma membrane calcium-transporting ATPase 1;Plasma membrane calcium-transporting ATPase 3;Plasma membrane calcium-transporting ATPase 2;Plasma membrane calcium-transporting ATPase 4	P20020-5;P20020-2;P20020-6;P20020-3;P20020-4;P20020;E7ERY9;H0Y7S3;Q16720-8;Q16720-7;Q16720-6;Q01814-4;Q16720-3;Q16720-5;Q01814-7;Q16720-2;Q01814-3;Q01814-6;Q01814-2;Q16720-4;Q01814-8;Q16720;Q01814-5;Q01814;P23634-7;P23634-6;P23634-8;P23634;P23634-5;P23634-4;P23634-3;P23634-2	806;806;806;806;806;806;549;685;789;803;789;784;789;803;798;803;815;784;829;789;798;803;815;829;782;794;782;794;782;794;782;794	-0.281527
ATP2B4	Plasma membrane calcium-transporting ATPase 4	P23634-7;P23634-6;P23634-8;P23634;P23634-5;P23634-4;P23634-3;P23634-2	549;561;549;561;549;561;549;561	-0.00553613
ATP2B4	Plasma membrane calcium-transporting ATPase 4	P23634-7;P23634-6;P23634-8;P23634;P23634-5;P23634-4;P23634-3;P23634-2	730;742;730;742;730;742;730;742	0.0966667
ATP2B4	Plasma membrane calcium-transporting ATPase 4	P23634-7;P23634-6;P23634-8;P23634;P23634-5;P23634-4;P23634-3;P23634-2	552;564;552;564;552;564;552;564	0.104605
ATP2B4	Plasma membrane calcium-transporting ATPase 4	P23634-7;P23634-6;P23634-8;P23634;P23634-5;P23634-4;P23634-3;P23634-2	723;735;723;735;723;735;723;735	0.369606
ATP2B4	Plasma membrane calcium-transporting ATPase 4	P23634-7;P23634-6;P23634-8;P23634	1146;1158;1182;1194	0.425567
ATP2B4	Plasma membrane calcium-transporting ATPase 4	P23634-7;P23634-6;P23634-8;P23634;P23634-5;P23634-4;P23634-3;P23634-2	75;75;75;75;75;75;75;75	1.14267
ATP2B4	Plasma membrane calcium-transporting ATPase 4	P23634-7;P23634-6;P23634-8;P23634;P23634-5;P23634-4;P23634-3;P23634-2	302;314;302;314;302;314;302;314	NaN
ATP2C1;ATP2C1;ATP2C1	Calcium-transporting ATPase type 2C member 1	P98194-2;P98194;P98194-8;P98194-5;P98194-6;P98194-7;D6REJ1;D6RHV9	8;8;42;8;8;42;8;8	-0.441341
ATP2C1;ATP2C1;ATP2C1;ATP2C1;ATP2C1	Calcium-transporting ATPase type 2C member 1	P98194-2;P98194;P98194-8;P98194-5;P98194-6;P98194-7;E7ERC6;P98194-4;H0Y9V7;P98194-3;H0Y8X9;H0Y9S7	496;496;491;496;496;530;441;480;450;480;183;71	-0.156659
ATP8B1	Probable phospholipid-transporting ATPase IC	O43520	664	1.16665
ATXN10;ATXN10	Ataxin-10	Q9UBB4-2;Q9UBB4;B1AHE4	224;288;40	-1.08712
ATXN10;ATXN10	Ataxin-10	Q9UBB4-2;Q9UBB4;B1AHE4	198;262;14	-0.72934
ATXN3;ATXN3;ATXN3;ATXN3;ATXN3;ATXN3;ATXN3	Ataxin-3	G3V2G2;P54252-5;G3V2G1;G3V3T6;G3V328;G3V4U9;P54252-3;G3V3R7;P54252-4;P54252-2;P54252	112;112;185;193;221;240;236;290;276;291;291	-0.431034
ATXN3;ATXN3;ATXN3;ATXN3;ATXN3;ATXN3;ATXN3;ATXN3;ATXN3;ATXN3;ATXN3	Ataxin-3	G3V2G2;P54252-5;G3V2G1;G3V3T6;G3V328;G3V4U9;P54252-3;G3V3R7;P54252-4;P54252-2;P54252;G3V526;E9PJN5;C9JQV6;F5H211	21;21;94;102;130;149;145;199;185;200;200;134;134;185;200	-0.531657
AUP1	Ancient ubiquitous protein 1	Q9Y679-3;Q9Y679-2;Q9Y679	250;250;316	0.356482
AXL;AXL	Tyrosine-protein kinase receptor UFO	P30530-2;P30530;M0R0W6	687;696;428	0.357496
AXL;AXL	Tyrosine-protein kinase receptor UFO	P30530-2;P30530;M0R0W6	514;523;255	0.811635
AZI1;AZI1	5-azacytidine-induced protein 1	Q9UPN4-3;I3L2J8;Q9UPN4-2;Q9UPN4	228;228;228;228	-0.196013
BABAM1;BABAM1;BABAM1;BABAM1;BABAM1;BABAM1;BABAM1;BABAM1;BABAM1	BRISC and BRCA1-A complex member 1	M0QYV1;M0R3F4;M0R2A4;M0R2K3;M0R193;M0R0I0;M0R2I2;Q9NWV8;J3KQS6	54;117;117;117;117;117;146;117;117	0.222681
BACE1;BACE1	Beta-secretase 1	P56817-6;P56817-5;P56817-4;P56817-3;E9PJG7;P56817-2;P56817	376;401;432;457;467;476;501	0.322159
BAG2	BAG family molecular chaperone regulator 2	O95816	5	1.21375
BAG2;BAG2	BAG family molecular chaperone regulator 2	O95816;B4DXE2	200;167	1.05991
BASP1	Brain acid soluble protein 1	P80723;P80723-2	184;130	-0.751927
BASP1	Brain acid soluble protein 1	P80723;P80723-2	65;65	-0.47694
BASP1	Brain acid soluble protein 1	P80723;P80723-2	38;38	-0.424436
BASP1	Brain acid soluble protein 1	P80723;P80723-2	173;119	-0.409278
BASP1	Brain acid soluble protein 1	P80723;P80723-2	52;52	-0.227422
BASP1	Brain acid soluble protein 1	P80723;P80723-2	25;25	-0.0943256
BASP1	Brain acid soluble protein 1	P80723;P80723-2	18;18	0.223793
BCOR;BCOR;BCOR;BCOR;BCOR	BCL-6 corepressor	H7C231;H7BZ37;H7C2V9;A6NE70;Q6W2J9-4;Q6W2J9-2;Q6W2J9;Q5H9F3-3	155;133;330;303;1408;1426;1460;1493	-0.270556
BIRC6	Baculoviral IAP repeat-containing protein 6	Q9NR09	2258	-0.749329
BIRC6	Baculoviral IAP repeat-containing protein 6	Q9NR09	2270	-0.393482
BRAP;BRAP;BRAP;BRAP	BRCA1-associated protein	F8VZK5;B4DRM1;J3KNN7;Q7Z569	163;202;351;381	0.902961
BRAP;BRAP;BRAP;BRAP	BRCA1-associated protein	F8VZK5;B4DRM1;J3KNN7;Q7Z569	167;206;355;385	1.0653
BRCC3;BRCC3	Lys-63-specific deubiquitinase BRCC36	P46736-2;P46736-3;P46736-5;P46736;H9KVA9	51;52;51;51;51	0.323197
BTF3;BTF3	Transcription factor BTF3	P20290;D6RDG3;P20290-2	171;89;127	-0.0635449
BTF3;BTF3	Transcription factor BTF3	P20290;D6RDG3;P20290-2	54;10;10	NaN
BUB3;BUB3	Mitotic checkpoint protein BUB3	O43684-2;O43684;B4DDM6	322;322;242	0.320196
BUB3;BUB3;BUB3	Mitotic checkpoint protein BUB3	O43684-2;O43684;B4DDM6;J3QT28	217;217;137;217	0.218843
BUB3;BUB3;BUB3	Mitotic checkpoint protein BUB3	O43684-2;O43684;B4DDM6;J3QT28	216;216;136;216	0.263515
C10orf54	Platelet receptor Gi24	R4GNB4;Q9H7M9	87;258	-0.17976
C14orf166	UPF0568 protein C14orf166	Q9Y224	176	0.568616
C1orf21	Uncharacterized protein C1orf21	Q9H246	22	0.200002
C22orf28	tRNA-splicing ligase RtcB homolog	Q9Y3I0	493	0.412077
C6orf106;C6orf106	Uncharacterized protein C6orf106	Q5TH58;Q9H6K1-2;Q9H6K1	131;139;205	-0.867542
C6orf106;C6orf106	Uncharacterized protein C6orf106	Q5TH58;Q9H6K1-2;Q9H6K1	154;162;228	-0.589637
C7orf63	Uncharacterized protein C7orf63	A5D8W1-2;A5D8W1-5;A5D8W1	346;328;346	NaN
CADM1;CADM1;CADM1;CADM1	Cell adhesion molecule 1	H0YGA7;Q9BY67;F5H0J4;H1ZZW1	408;437;448;466	-0.529239
CADM1;CADM1;CADM1;CADM1	Cell adhesion molecule 1	H0YGA7;Q9BY67;F5H0J4;H1ZZW1	409;438;449;467	-0.529239
CALCOCO2;CALCOCO2;CALCOCO2;CALCOCO2	Calcium-binding and coiled-coil domain-containing protein 2	H0Y9G3;D6REB0;E7ENK0;Q13137-2;Q13137;Q13137-3;Q13137-4	26;240;240;270;312;333;336	1.63733
CALD1;CALD1;CALD1;CALD1	Caldesmon	Q05682-5;E9PGZ1;Q05682-4;F5H1Z9;E7EX44;Q05682-3;Q05682-6;Q05682-2;Q05682	472;472;478;483;497;498;503;504;733	0.0116388
CALM1;CALM1;CALM2;CALM2;CALM2;CALM3;CALM1	Calmodulin	P62158;E7ETZ0;H0Y7A7;E7EMB3;F8WBR5;M0QZ52;G3V479	22;23;60;69;22;22;22	-0.538786
CAPSL;CAPSL;CAPSL	Calcyphosin-like protein	D6RHD7;D6RF97;Q8WWF8	122;122;122	NaN
CASP4;CASP4	Caspase-4;Caspase-4 subunit 1;Caspase-4 subunit 2	E9PMT1;P49662	19;19	0.178492
CAV1	Caveolin-1	Q03135	30	-1.492
CAV1	Caveolin-1	Q03135	26	-1.18613
CAV1	Caveolin-1	Q03135	5	-0.975538
CAV1	Caveolin	C9JKI3;Q03135-2	8;8	-0.442693
CAV1;CAV1	Caveolin-1;Caveolin	Q03135;E9PCT5	39;28	-0.876546
CBX1;CBX1;CBX1	Chromobox protein homolog 1	B5MD17;J3KS05;P83916	154;150;150	-0.139665
CBX1;CBX1;CBX1	Chromobox protein homolog 1	B5MD17;J3KS05;P83916	143;139;139	-0.121031
CBX3	Chromobox protein homolog 3	Q13185	92	-0.637289
CBX3	Chromobox protein homolog 3	Q13185	154	-0.540338
CBX5	Chromobox protein homolog 5	P45973	184	-0.971572
CBX5	Chromobox protein homolog 5	P45973	91	-0.96401
CBX5	Chromobox protein homolog 5	P45973	104	-0.727857
CBX5	Chromobox protein homolog 5	P45973	102	-0.708915
CBX5	Chromobox protein homolog 5	P45973	154	-0.526992
CBX5;CBX5	Chromobox protein homolog 5	P45973;F8VNY3	69;69	-0.717027
CBX6;CBX6	Chromobox protein homolog 6	B0QXZ6;O95503	18;18	-0.741807
CCDC104	Coiled-coil domain-containing protein 104	Q96G28;Q96G28-2	242;267	-0.2372
CCDC14;CCDC14;CCDC14	Coiled-coil domain-containing protein 14	C9JSI8;Q49A88-4;Q49A88-2;Q49A88-3;Q49A88-6;J3QT39;Q49A88	115;189;189;229;348;370;389	-0.366541
CCDC50	Coiled-coil domain-containing protein 50	Q8IVM0;Q8IVM0-2	157;333	-0.57962
CCDC50	Coiled-coil domain-containing protein 50	Q8IVM0	152	-0.462118
CCDC50	Coiled-coil domain-containing protein 50	Q8IVM0;Q8IVM0-2	215;391	-0.238374
CCDC71L	Coiled-coil domain-containing protein 71L	Q8N9Z2;Q8N9Z2-2	39;39	-0.40484
CCDC71L	Coiled-coil domain-containing protein 71L	Q8N9Z2;Q8N9Z2-2	54;54	-0.0608336
CCT2	T-complex protein 1 subunit beta	P78371;P78371-2	522;475	-0.711937
CCT2;CCT2;CCT2	T-complex protein 1 subunit beta	P78371;P78371-2;F5GWF6;F8VQ14	120;73;120;120	-0.378551
CCT2;CCT2;CCT2	T-complex protein 1 subunit beta	P78371;P78371-2;F5GWF6;F8VQ14	248;201;248;248	0.0359054
CCT4;CCT4	T-complex protein 1 subunit delta;T-complex protein 1 subunit delta	P50991;B7Z9L0	65;9	-0.966714
CCT6A	T-complex protein 1 subunit zeta	P40227-2;P40227	10;10	0.689478
CCT6A;CCT6A	T-complex protein 1 subunit zeta	P40227-2;P40227;B4DPJ8	82;127;96	1.70536
CCT7;CCT7	T-complex protein 1 subunit eta	Q99832-3;Q99832;F8WAM2	11;55;11	0.0468403
CCT7;CCT7;CCT7	T-complex protein 1 subunit eta	Q99832-3;Q99832;F5GZK5;Q99832-4;Q99832-2;B7Z1C9	174;218;118;131;14;90	0.387363
CCT8;CCT8;CCT8;CCT8	T-complex protein 1 subunit theta	P50990;B4DEM7;B4DQH4;H7C2U0	459;440;386;18	-1.76014
CCT8;CCT8;CCT8;CCT8	T-complex protein 1 subunit theta	P50990;B4DEM7;B4DQH4;H7C4C8	270;251;197;216	-0.27521
CCZ1;CCZ1B	Vacuolar fusion protein CCZ1 homolog;Vacuolar fusion protein CCZ1 homolog B	P86791;P86790	119;119	0.377068
CD320	CD320 antigen	Q9NPF0-2;Q9NPF0	236;278	0.870108
CD44;CD44;CD44;CD44	CD44 antigen	H0YD13;P16070-18;P16070-12;P16070-14;P16070-13;P16070-11;P16070-10;P16070-16;P16070-8;P16070-17;P16070-6;P16070-4;P16070-3;P16070-7;E7EPC6;P16070-5;P16070;H0YE40	182;337;358;393;422;426;490;665;671;688;696;696;708;710;711;731;739;79	-0.168139
CD44;CD44;CD44;CD44;CD44;CD44	CD44 antigen	H0YD13;P16070-18;P16070-12;P16070-14;P16070-13;P16070-11;P16070-10;P16070-16;P16070-8;P16070-17;P16070-6;P16070-4;P16070-3;P16070-7;E7EPC6;P16070-5;P16070;H0Y2P0;H0YE40;J3KN83	124;279;300;335;364;368;432;607;613;630;638;638;650;652;653;673;681;229;21;200	-0.767929
CD44;CD44;CD44;CD44;CD44;CD44	CD44 antigen	H0YD13;P16070-18;P16070-12;P16070-14;P16070-13;P16070-11;P16070-10;P16070-16;P16070-8;P16070-17;P16070-6;P16070-4;P16070-3;P16070-7;E7EPC6;P16070-5;P16070;H0Y2P0;H0YE40;J3KN83	138;293;314;349;378;382;446;621;627;644;652;652;664;666;667;687;695;243;35;214	-0.430742
CD46	Membrane cofactor protein	P15529-15;P15529-12;P15529-14;P15529-11;P15529-13;P15529-10;P15529	331;345;346;360;361;370;375	-0.0762651
CDC37;CDC37	Hsp90 co-chaperone Cdc37	Q16543;K7EL68	352;158	-0.222768
CDC42;CDC42	Cell division control protein 42 homolog	P60953;E7ETU3;P60953-1	133;175;133	-0.620556
CDC42;CDC42	Cell division control protein 42 homolog	P60953;E7ETU3;P60953-1	135;177;135	-0.48556
CDC42;CDC42	Cell division control protein 42 homolog	P60953;E7ETU3	163;205	-0.215312
CDC42;CDC42	Cell division control protein 42 homolog	P60953;E7ETU3	153;195	0.398679
CDH2;CDH2	Cadherin-2	A8MWK3;P19022	725;756	-0.422385
CDK1	Cyclin-dependent kinase 1	P06493;P06493-2	274;217	-0.377313
CDK1;CDK1	Cyclin-dependent kinase 1	P06493;E5RIU6	139;139	-0.810662
CDK1;CDK1	Cyclin-dependent kinase 1	P06493;E5RIU6;P06493-2	9;9;9	-0.462137
CDK3;CDK2;CDK2;CDK3;CDK2;CDK2	Cyclin-dependent kinase 2;Cyclin-dependent kinase 3	K7ELV5;E7ESI2;P24941-2;P24941;Q00526;G3V5T9;G3V317	9;9;9;9;9;9;9	0.00805655
CENPP	Centromere protein P	Q6IPU0	96	-0.24732
CEP55	Centrosomal protein of 55 kDa	Q53EZ4-2;Q53EZ4	145;145	-0.115848
CETN1;CETN2	Centrin-1;Centrin-2	Q12798;P41208	120;120	-1.7618
CFL1;CFL1;CFL1;CFL1	Cofilin-1	G3V1A4;P23528;E9PK25;E9PP50	127;144;182;144	-0.69101
CFL1;CFL1;CFL1;CFL1;CFL1;CFL1;CFL1	Cofilin-1	G3V1A4;P23528;E9PK25;E9PP50;E9PQB7;E9PLJ3;E9PS23	14;31;69;31;14;14;31	-0.26807
CFL1;CFL1;CFL1;CFL1;CFL1;CFL1;CFL1	Cofilin-1	G3V1A4;P23528;E9PK25;E9PP50;E9PQB7;E9PLJ3;E9PS23	28;45;83;45;28;28;45	0.0958569
CFL1;CFL1;CFL1;CFL1;CFL1;CFL1;CFL2	Cofilin-1;Cofilin-2	G3V1A4;P23528;E9PK25;E9PP50;E9PQB7;E9PLJ3;Q9Y281-3;Q9Y281	75;92;130;92;75;75;75;92	-0.00414649
CHIC2;CHIC2	Cysteine-rich hydrophobic domain 2 protein	H0Y8H1;Q9UKJ5	89;117	-0.230313
CHP1;CHP1	Calcineurin B homologous protein 1	Q99653;H0YNG9	182;141	-0.672221
CHP1;CHP1;CHP1;CHP1	Calcineurin B homologous protein 1	Q99653;H0YKE7;F5GX29;H0YNG9	40;40;40;40	-0.0736665
CHP1;CHP1;CHP1;CHP1;CHP1	Calcineurin B homologous protein 1	Q99653;H0YKE7;F5GX29;H0YNG9;H0YLY7	100;100;100;100;54	-0.477402
CHTOP	Chromatin target of PRMT1 protein	Q9Y3Y2-4;Q9Y3Y2;Q9Y3Y2-3	180;226;227	0.476122
CIRH1A;CIRH1A	Cirhin	Q969X6;H3BSH7;Q969X6-3	368;382;368	0.261591
CKAP2;CKAP2;CKAP2	Cytoskeleton-associated protein 2	C9J7Y4;Q8WWK9-4;E9PD90;Q8WWK9-5;Q8WWK9	22;69;21;69;70	0.0822938
CLCC1	Chloride channel CLIC-like protein 1	Q96S66-4;Q96S66-3;Q96S66-2;Q96S66	229;293;364;414	-0.712126
CLCC1	Chloride channel CLIC-like protein 1	Q96S66-4;Q96S66-3;Q96S66-2;Q96S66	333;397;468;518	NaN
CLDN11	Claudin-11	O75508	203	-0.192167
CLIC1	Chloride intracellular channel protein 1	O00299	119	-0.083768
CLN3;CLN3;CLN3;CLN3;CLN3;CLN3;CLN3;CLN3;CLN3	Battenin	O95090;H3BQ48;Q13286-4;B4DMY6;O95089;H3BPM8;Q2TA70;B4DFF3;Q13286-2;B4DXL3;Q13286-3;Q13286	139;109;262;162;163;262;184;208;214;238;262;262	-0.790634
CLPTM1;CLPTM1;CLPTM1	Cleft lip and palate transmembrane protein 1	B4DDS3;F5H8J3;O96005	122;210;224	-0.506435
CLPTM1;CLPTM1;CLPTM1;CLPTM1	Cleft lip and palate transmembrane protein 1	B4DDS3;F5H8J3;O96005;K7EJ16	358;446;460;135	-0.0237537
CMPK1;CMPK1	UMP-CMP kinase	Q5T0D2;P30085	75;43	-0.117928
CNN3;CNN3;CNN3	Calponin-3	F8WA86;Q15417;B4DFK6	186;232;191	-0.0311646
CNN3;CNN3;CNN3	Calponin-3	F8WA86;Q15417;B4DFK6	205;251;210	0.100036
CNN3;CNN3;CNN3	Calponin-3	F8WA86;Q15417;B4DFK6	210;256;215	0.135798
CNP;CNP	2',3'-cyclic-nucleotide 3'-phosphodiesterase	P09543-2;P09543;K7ERC4	155;175;138	-0.58342
CNP;CNP;CNP;CNP;CNP	2',3'-cyclic-nucleotide 3'-phosphodiesterase	P09543-2;P09543;K7ERC4;K7EN66;C9K0L8;K7ERZ0	67;87;50;67;67;67	-0.466457
COPA	Coatomer subunit alpha;Xenin;Proxenin	P53621;P53621-2	411;411	-0.310683
COPA	Coatomer subunit alpha;Xenin;Proxenin	P53621;P53621-2	238;238	0.609282
COPB1;COPB1;COPB1;COPB1	Coatomer subunit beta	E9PP73;P53618;E9PP63;E9PKQ1	32;32;32;32	0.934177
COPB2;COPB2	Coatomer subunit beta'	B4DZI8;P35606	579;608	-0.0832482
COPB2;COPB2;COPB2	Coatomer subunit beta'	B4DZI8;P35606;H0YAC7	811;840;54	-0.535771
COPG1	Coatomer subunit gamma-1	Q9Y678	604	-0.344868
COPG1	Coatomer subunit gamma-1	Q9Y678	572	-0.291327
COPZ1;COPZ1;COPZ1;COPZ1;COPZ1;COPZ1;COPZ1;COPZ1;COPZ1	Coatomer subunit zeta-1	F8VXB1;F8VUC5;F8W156;F8VXR1;F8VS17;F8VYZ4;P61923;F8VWL5;F8VVA7	39;39;39;47;39;39;39;47;39	-0.225818
CPNE1;CPNE1;CPNE1;CPNE1;CPNE1;CPNE1;CPNE1;CPNE1;CPNE1;CPNE1;CPNE1;CPNE1;CPNE1;CPNE1;CPNE1;CPNE1;CPNE1;CPNE1	Copine-1	F2Z2V0;Q99829;B0QZ18;Q5JX54;Q5JX55;Q5JX56;Q5JX58;Q5JX59;Q5JX60;Q5JX44;E7ENH5;A6PVH9;Q5JX53;Q5JX57;E7EV27;Q5JX61;Q5JX52;Q5JX45	60;60;65;60;60;60;60;60;60;60;60;60;60;60;60;60;60;60	-0.321153
CPSF6	Cleavage and polyadenylation specificity factor subunit 6	Q16630;Q16630-2	185;185	-0.106296
CRIM1	Cysteine-rich motor neuron 1 protein;Processed cysteine-rich motor neuron 1 protein	Q9NZV1	978	-1.24547
CSDE1;CSDE1	Cold shock domain-containing protein E1	O75534-2;O75534;O75534-3;G5E9Q2	91;91;137;137	-0.611821
CSDE1;CSDE1;CSDE1	Cold shock domain-containing protein E1	O75534-2;O75534;O75534-3;G5E9Q2;E9PLT0	246;277;292;323;147	-0.80556
CSDE1;CSDE1;CSDE1	Cold shock domain-containing protein E1	O75534-2;O75534;O75534-3;G5E9Q2;E9PLT0	727;758;773;804;628	-0.0839973
CSPG4	Chondroitin sulfate proteoglycan 4	Q6UVK1	2263	0.498966
CTNNA1;CTNNA1;CTNNA1;CTNNA1;CTNNA1;CTNNA1;CTNNA1;CTNNA1;CTNNA1;CTNNA1;CTNNA1;CTNNA1;CTNNA2;CTNNA2;CTNNA2;CTNNA2	Catenin alpha-1;Catenin alpha-2	G3XAM7;P35221;P35221-2;E5RIC3;E5RIB1;E5RJZ2;E5RIT8;E5RFM3;E5RJL0;E5RIE0;E5RHV7;E5RGY6;E5RG03;P26232-3;P26232-2;P26232-5;P26232;B8ZZE7;C9J144;C9IZ88	16;16;16;16;16;16;16;16;16;16;16;16;16;15;15;49;15;15;15;15	-0.474192
CTNND1;CTNND1	Catenin delta-1	O60716-5;O60716-3;O60716-21;O60716-19;O60716-13;O60716-11;O60716-8;O60716-7;C9JZR2;O60716-2;O60716;O60716-29;O60716-27;O60716-24;O60716-23;O60716-16;O60716-18;O60716-15;O60716-17;O60716-10;O60716-9;O60716-6;O60716-4;O60716-32;O60716-31;O60716-26;O60716-25;O60716-22;O60716-20;O60716-14;O60716-12;O60716-30;O60716-28	517;517;416;416;463;463;517;517;517;517;517;194;194;416;416;463;416;463;416;463;463;517;517;194;194;194;194;416;416;463;463;194;194	-0.817435
CTNND1;CTNND1	Catenin delta-1	O60716-5;O60716-3;O60716-8;O60716-7;C9JZR2;O60716-2;O60716;O60716-6;O60716-4	25;25;25;25;25;25;25;25;25	-0.131424
CTNND1;CTNND1;CTNND1	Catenin delta-1	O60716-5;O60716-3;O60716-21;O60716-19;O60716-13;O60716-11;O60716-8;O60716-7;C9JZR2;O60716-2;O60716;O60716-29;O60716-27;O60716-24;O60716-23;O60716-16;O60716-18;O60716-15;O60716-17;O60716-10;O60716-9;O60716-6;O60716-4;O60716-32;O60716-31;O60716-26;O60716-25;O60716-22;O60716-20;O60716-14;O60716-12;O60716-30;O60716-28;E9PKY0	355;355;254;254;301;301;355;355;355;355;355;32;32;254;254;301;254;301;254;301;301;355;355;32;32;32;32;254;254;301;301;32;32;32	-0.30244
CUL2;CUL2	Cullin-2	R4GNH8;Q5T2B5;Q13617;Q13617-2	551;608;608;627	0.0469799
CUL3	Cullin-3	Q13618-3;Q13618-2;Q13618	196;238;262	-0.0218923
CUL5	Cullin-5	Q93034	724	-0.373944
CYB5R3;CYB5R3	NADH-cytochrome b5 reductase 3;NADH-cytochrome b5 reductase 3 membrane-bound form;NADH-cytochrome b5 reductase 3 soluble form	P00387-2;P00387;P00387-3;B1AHF3	19;42;75;19	-0.18968
CYP51A1	Lanosterol 14-alpha demethylase	Q16850-2;Q16850	58;157	-0.78839
DAG1	Dystroglycan;Alpha-dystroglycan;Beta-dystroglycan	Q14118	794	-0.123198
DAPK1;DAPK1;DAPK1	Death-associated protein kinase 1	B7ZLE7;P53355;P53355-3;Q5T8F1	873;939;939;939	-0.0930017
DAZAP1;DAZAP1;DAZAP1	DAZ-associated protein 1	K7EQ02;Q96EP5-2;Q96EP5;K7EJ88	172;194;194;137	-0.538953
DCAF4;DCAF4	DDB1- and CUL4-associated factor 4	Q86SY2;Q8WV16-4;Q8WV16-3;Q8WV16-5;Q8WV16	290;360;400;454;460	-1.04573
DCAF6	DDB1- and CUL4-associated factor 6	Q58WW2;Q58WW2-2;Q58WW2-4;Q58WW2-3	694;714;754;785	-1.28104
DCPS	m7GpppX diphosphatase	Q96C86	128	0.0475384
DCUN1D1;DCUN1D1	DCN1-like protein 1	C9JVE2;Q96GG9	128;143	0.0440443
DCUN1D1;DCUN1D1	DCN1-like protein 1	C9JVE2;Q96GG9	134;149	0.0850167
DDB1;DDB1;DDB1;DDB1	DNA damage-binding protein 1	Q16531;B4DG00;F8WF81;F5GZ34	1121;432;108;168	-1.05766
DDB2	DNA damage-binding protein 2	Q92466-4;Q92466	245;309	-1.25877
DDX17;DDX17;DDX17	Probable ATP-dependent RNA helicase DDX17	Q92841-1;Q92841-3;Q92841-2;C9JMU5;Q92841;H3BLZ8	190;190;190;190;269;269	0.178109
DEK;DEK;DEK	Protein DEK	P35659;P35659-2;B4DFG0;H0Y993	349;315;321;125	-0.654127
DHCR24;DHCR24;DHCR24;DHCR24	Delta(24)-sterol reductase	B7Z817;Q15392;H7C4B7;F5H0H1	455;496;134;280	-0.513337
DHPS;DHPS;DHPS	Deoxyhypusine synthase	M0R1T4;P49366-2;M0R1I5;P49366	112;319;324;366	-0.253532
DHRS1	Dehydrogenase/reductase SDR family member 1	Q96LJ7	217	0.456911
DIP2B	Disco-interacting protein 2 homolog B	Q9P265	47	0.163112
DLG1;DLG1	Disks large homolog 1	Q12959-4;Q12959-2;Q12959-8;Q12959-9;Q12959-5;Q12959-3;Q12959-6;Q12959;Q12959-7;E7EQD7	611;644;528;528;593;611;644;644;644;644	-0.518908
DNAJA1	DnaJ homolog subfamily A member 1	P31689-2;P31689	37;37	0.283922
DNAJA1	DnaJ homolog subfamily A member 1	P31689-2;P31689	144;144	0.314058
DNAJA1	DnaJ homolog subfamily A member 1	P31689-2;P31689	66;66	0.518334
DNAJA2;DNAJA2	DnaJ homolog subfamily A member 2	H3BMW5;O60884	51;134	0.593688
DNAJB12;DNAJB12	DnaJ homolog subfamily B member 12	Q9NXW2;Q9NXW2-2;J3KPS0	103;103;137	0.404903
DNAJB12;DNAJB12	DnaJ homolog subfamily B member 12	Q9NXW2;Q9NXW2-2;J3KPS0	73;73;107	0.789771
DNAJB2;DNAJB2;DNAJB2;DNAJB2;DNAJB2;DNAJB2	DnaJ homolog subfamily B member 2	C9J1G2;E7ETU0;C9JX00;C9JRD2;C9JXB9;P25686-2;P25686	61;61;61;61;61;61;61	0.498864
DNAJC13	DnaJ homolog subfamily C member 13	O75165	848	0.30381
DPAGT1;DPAGT1;DPAGT1	UDP-N-acetylglucosamine--dolichyl-phosphate N-acetylglucosaminephosphotransferase	F8W681;F8WE55;Q9H3H5-2;Q9H3H5	48;48;40;48	0.338567
DRG1	Developmentally-regulated GTP-binding protein 1	Q9Y295	186	-0.507973
DTX3L	E3 ubiquitin-protein ligase DTX3L	Q8TDB6;Q8TDB6-2	668;156	-1.55093
DTX3L	E3 ubiquitin-protein ligase DTX3L	Q8TDB6	228	-1.53629
DTX3L	E3 ubiquitin-protein ligase DTX3L	Q8TDB6;Q8TDB6-2	728;216	-1.24941
DUSP14	Dual specificity protein phosphatase 14	O95147	187	0.220701
DUSP3;DUSP3	Dual specificity protein phosphatase 3	Q8IYJ9;P51452	75;116	0.87743
DUT;DUT		P33316-2;H0YNJ9;H0Y477	14;14;14	-0.284089
DYNC1H1	Cytoplasmic dynein 1 heavy chain 1	Q14204	652	-0.901365
DYNC1H1;DYNC1H1	Cytoplasmic dynein 1 heavy chain 1	Q14204;H0YJ21	3581;57	0.179129
DYNC1I2;DYNC1I2;DYNC1I2;DYNC1I2	Cytoplasmic dynein 1 intermediate chain 2	Q13409-6;Q13409-3;B7ZA04;Q13409-2;Q13409-5;Q13409;F8W8S0;E7EQL5	229;229;247;249;255;255;255;229	0.410015
DYNLRB1;DYNLRB1;DYNLRB2;DYNLRB2;DYNLRB2;DYNLRB2;DYNLRB1	Dynein light chain roadblock-type 1;Dynein light chain roadblock-type 2	Q9NP97;B4DFR2;H3BNG9;H3BPA0;Q9NP97-2;Q7Z4M1;Q8TF09;B1AKR6	9;9;9;9;9;9;9;61	0.540622
EAPP;EAPP	E2F-associated phosphoprotein	G3V2W9;Q56P03	72;93	0.79859
EEA1	Early endosome antigen 1	Q15075	100	0.440952
EEF1A1P5;EEF1A1	Putative elongation factor 1-alpha-like 3;Elongation factor 1-alpha 1	Q5VTE0;P68104	172;172	-0.0421745
EEF1A1P5;EEF1A1	Putative elongation factor 1-alpha-like 3;Elongation factor 1-alpha 1	Q5VTE0;P68104	439;439	0.0816123
EEF1A1P5;EEF1A1;EEF1A2;EEF1A1;EEF1A1	Putative elongation factor 1-alpha-like 3;Elongation factor 1-alpha 1;Elongation factor 1-alpha 2	Q5VTE0;P68104;Q05639;A6PW80;Q5JR01	44;44;44;44;44	0.834226
EEF1G;EEF1G	Elongation factor 1-gamma	P26641;B4DTG2	220;270	0.511569
EEF2	Elongation factor 2	P13639	239	-0.382683
EEF2	Elongation factor 2	P13639	272	-0.0528949
EEF2	Elongation factor 2	P13639	512	0.0924781
EEF2K;EEF2K	Eukaryotic elongation factor 2 kinase	H3BRH4;O00418	341;341	-1.09983
EHD4	EH domain-containing protein 4	Q9H223	165	-0.810409
EID1;EID1;EID1	EP300-interacting inhibitor of differentiation 1	H0YKG9;Q9Y6B2-2;H0YN68;Q9Y6B2	71;110;111;133	0.52667
EIF1AX	Eukaryotic translation initiation factor 1A, X-chromosomal	P47813	56	0.998051
EIF2B1;EIF2B1;EIF2B1;EIF2B1	Translation initiation factor eIF-2B subunit alpha	H0YGG4;B4DGX0;J3KMX9;Q14232	31;15;15;15	-0.16406
EIF2S2	Eukaryotic translation initiation factor 2 subunit 2	P20042	293	0.384381
EIF2S2	Eukaryotic translation initiation factor 2 subunit 2	P20042	190	0.541515
EIF3A;EIF3A	Eukaryotic translation initiation factor 3 subunit A;Eukaryotic translation initiation factor 3 subunit A	F5H335;Q14152	741;775	-0.776454
EIF3A;EIF3A	Eukaryotic translation initiation factor 3 subunit A;Eukaryotic translation initiation factor 3 subunit A	F5H335;Q14152	317;351	NaN
EIF3D;EIF3D;EIF3D;EIF3D;EIF3D;EIF3D	Eukaryotic translation initiation factor 3 subunit D;Eukaryotic translation initiation factor 3 subunit D	B0QYA8;B0QYA6;B0QYA7;B0QYA5;B4DVY1;O15371	53;53;53;53;53;53	-0.490274
EIF3H;EIF3H;EIF3H;EIF3H	Eukaryotic translation initiation factor 3 subunit H;Eukaryotic translation initiation factor 3 subunit H	E5RGU4;O15372;B3KS98;E5RJT0	204;188;202;156	-0.959486
EIF3H;EIF3H;EIF3H;EIF3H;EIF3H;EIF3H;EIF3H	Eukaryotic translation initiation factor 3 subunit H;Eukaryotic translation initiation factor 3 subunit H	E5RGU4;O15372;B3KS98;E5RHC7;E5RH59;E5RFW7;E5RFH0	24;24;38;24;24;38;24	0.033793
EIF3M;EIF3M	Eukaryotic translation initiation factor 3 subunit M	B4E2Q4;Q7L2H7	233;365	0.837459
EIF4A1	Eukaryotic initiation factor 4A-I	P60842	369	-0.123293
EIF4A1;EIF4A1;EIF4A1;EIF4A1	Eukaryotic initiation factor 4A-I	P60842;J3KT12;P60842-2;J3KSZ0;J3QL52	309;309;309;192;31	-0.174621
EIF4A1;EIF4A1;EIF4A1;EIF4A1;EIF4A1;EIF4A1	Eukaryotic initiation factor 4A-I	P60842;J3KT12;P60842-2;J3KTB5;J3QS69;J3KSZ0;J3KTN0	226;226;226;210;224;109;49	-0.189763
EIF4A1;EIF4A1;EIF4A1;EIF4A1;EIF4A1;EIF4A1	Eukaryotic initiation factor 4A-I	P60842;J3KT12;P60842-2;J3KTB5;J3QS69;J3KSZ0;J3KTN0	238;238;238;222;236;121;61	-0.189664
EIF5A;EIF5A;EIF5A;EIF5AL1	Eukaryotic translation initiation factor 5A-1;Eukaryotic translation initiation factor 5A-1-like	I3L397;P63241;P63241-2;I3L504;Q6IS14	121;121;151;121;121	-0.47708
EMB;EMB;EMB	Embigin	D6RDX7;B7Z902;Q6PCB8	251;255;305	-0.417463
ENO1	Alpha-enolase	P06733;P06733-2	221;128	-0.794758
ENO1	Alpha-enolase	P06733;P06733-2	202;109	-0.723634
ENO1	Alpha-enolase	P06733;P06733-2	422;329	-0.544603
ENO1	Alpha-enolase	P06733;P06733-2	233;140	-0.471489
ENO1	Alpha-enolase	P06733;P06733-2	420;327	-0.417194
ENO1	Alpha-enolase	P06733;P06733-2	335;242	-0.371142
ENO1;ENO1	Alpha-enolase;Enolase	P06733;P06733-2;K7EM90	126;33;126	-0.690638
ENO1;ENO1	Alpha-enolase;Enolase	P06733;K7EM90	89;89	-0.578779
ENO1;ENO1	Alpha-enolase;Enolase	P06733;K7EM90	81;81	-0.12257
EPB41L2;EPB41L2;EPB41L2;EPB41L2;EPB41L2;EPB41L2;EPB41L2	Band 4.1-like protein 2	O43491-3;O43491-4;E9PHY5;O43491;O43491-2;E9PII3;E9PK52;E9PRG1;E9PIG0;E9PQD2	135;135;135;135;135;135;135;135;135;135	-0.010861
EPB41L2;EPB41L2;EPB41L2;EPB41L2;EPB41L2;EPB41L2;EPB41L2;EPB41L2;EPB41L2	Band 4.1-like protein 2	O43491-3;O43491-4;E9PHY5;O43491;O43491-2;E9PII3;E9PK52;E9PRG1;E9PIG0;E9PQD2;E9PJP4;E9PQN0	13;13;13;13;13;13;13;13;13;13;13;13	0.0618453
EPB41L2;EPB41L2;EPB41L2;EPB41L2;EPB41L2;EPB41L2;EPB41L2;EPB41L2;EPB41L2	Band 4.1-like protein 2	O43491-3;O43491-4;E9PHY5;O43491;O43491-2;E9PII3;E9PK52;E9PRG1;E9PIG0;E9PQD2;E9PJP4;E9PQN0	24;24;24;24;24;24;24;24;24;24;24;24	0.0812033
EPB41L5	Band 4.1-like protein 5	Q9HCM4-4;Q9HCM4-3;Q9HCM4	503;503;503	-1.10491
EPHA2	Ephrin type-A receptor 2	P29317	578	-0.388809
EPN1	Epsin-1	Q9Y6I3-3;Q9Y6I3;Q9Y6I3-1	107;107;218	-0.35511
EPN1	Epsin-1	Q9Y6I3-3;Q9Y6I3;Q9Y6I3-1	117;117;228	-0.233261
EPS15;EPS15;EPS15	Epidermal growth factor receptor substrate 15	H7BYP0;P42566-2;B1AUU8;P42566	431;440;620;754	0.201885
EPS15;EPS15;EPS15	Epidermal growth factor receptor substrate 15	H7BYP0;P42566-2;B1AUU8;P42566	495;504;684;818	0.326077
EPS15L1;EPS15L1;EPS15L1	Epidermal growth factor receptor substrate 15-like 1	Q9UBC2-3;M0R165;Q9UBC2;Q9UBC2-2;M0R3I1	694;696;694;694;157	-0.453992
EPS15L1;EPS15L1;EPS15L1	Epidermal growth factor receptor substrate 15-like 1	Q9UBC2-3;M0R165;Q9UBC2;Q9UBC2-2;M0R2S2;Q9UBC2-4	492;492;492;492;338;492	-0.0639972
EPS15L1;EPS15L1;EPS15L1	Epidermal growth factor receptor substrate 15-like 1	Q9UBC2-3;M0R165;Q9UBC2;Q9UBC2-2;M0R3I1	683;685;683;683;146	-0.0606982
ERBB2IP	Protein LAP2	Q96RT1-7;Q96RT1-6;Q96RT1-4;Q96RT1-5;Q96RT1-3;Q96RT1-2;Q96RT1;Q96RT1-8;Q96RT1-9	519;519;519;519;519;519;519;519;519	-0.72035
ERBB2IP	Protein LAP2	Q96RT1-7;Q96RT1-6;Q96RT1-4;Q96RT1-5;Q96RT1-3;Q96RT1-2;Q96RT1;Q96RT1-8;Q96RT1-9	506;506;506;506;506;506;506;506;506	-0.686824
ERBB2IP	Protein LAP2	Q96RT1-7;Q96RT1-6;Q96RT1-4;Q96RT1-5;Q96RT1-3;Q96RT1-2;Q96RT1;Q96RT1-8	534;534;534;534;534;534;534;534	-0.408129
ERGIC3;ERGIC3;ERGIC3	Endoplasmic reticulum-Golgi intermediate compartment protein 3	Q9Y282;Q9Y282-3;H7BXI5;E9PFA8;Q9Y282-2	6;6;6;6;6	0.131589
ERH;ERH	Enhancer of rudimentary homolog	P84090;G3V279	12;12	0.412944
ERH;ERH	Enhancer of rudimentary homolog	P84090;G3V279	41;41	1.08413
EVA1A;EVA1A;EVA1A	Protein eva-1 homolog A	B8ZZF5;C9J5M4;Q9H8M9	97;109;109	1.70602
EVI2B;EVI2B	Protein EVI2B	P34910;B7Z4A7	305;320	0.247563
EZR;EZR	Ezrin	P15311;E7EQR4	139;107	-0.248056
EZR;EZR	Ezrin	P15311;E7EQR4	450;418	0.342896
EZR;EZR;MSN;RDX	Ezrin;Moesin;Radixin	P15311;E7EQR4;P26038;P35241;P35241-5;P35241-4	263;231;263;263;263;127	0.331705
F2R	Proteinase-activated receptor 1	P25116	421	-0.814996
F3	Tissue factor	P13726	287	1.5006
FAF1;FAF1	FAS-associated factor 1	B1ANM7;Q9UNN5-2;Q9UNN5	138;146;146	0.209641
FAM111A	Protein FAM111A	Q96PZ2	304	-0.00384268
FAM111A	Protein FAM111A	Q96PZ2	286	0.0761486
FAM111A;FAM111A;FAM111A	Protein FAM111A	Q96PZ2;E9PNQ0;E9PR18	65;65;65	-0.326425
FAM127B;FAM127A	Protein FAM127B;Protein FAM127A	Q9BWD3;A6ZKI3	86;86	-0.455139
FAM129A	Protein Niban	Q9BZQ8	384	0.901958
FAM129A	Protein Niban	Q9BZQ8	124	1.2433
FAM129B	Niban-like protein 1	Q96TA1-2;Q96TA1	303;316	0.347099
FAM175B	BRISC complex subunit Abro1	Q15018	229	0.818196
FAM49B;FAM49B;FAM49B;FAM49B;FAM49B;FAM49B	Protein FAM49B	Q9NUQ9;E5RGI7;E5RJE1;E5RIR8;E5RJL8;E5RI16	74;74;74;74;74;74	-0.984017
FANCD2;FANCD2	Fanconi anemia group D2 protein	H7BZJ7;Q9BXW9-3;Q9BXW9-2;Q9BXW9	61;561;561;561	-0.682279
FANCI;FANCI;FANCI	Fanconi anemia group I protein	H3BP78;F8W7R3;Q9NVI1-2;Q9NVI1-1;Q9NVI1	665;838;838;838;898	-0.512493
FANCI;FANCI;FANCI	Fanconi anemia group I protein	H3BP78;F8W7R3;Q9NVI1-2;Q9NVI1-1;Q9NVI1	350;523;523;523;523	-0.460191
FANCI;FANCI;FANCI	Fanconi anemia group I protein	H3BP78;F8W7R3;Q9NVI1-2;Q9NVI1-1;Q9NVI1	542;715;715;715;715	NaN
FASN	Fatty acid synthase;[Acyl-carrier-protein] S-acetyltransferase;[Acyl-carrier-protein] S-malonyltransferase;3-oxoacyl-[acyl-carrier-protein] synthase;3-oxoacyl-[acyl-carrier-protein] reductase;3-hydroxyacyl-[acyl-carrier-protein] dehydratase;Enoyl-[acyl-carrier-protein] reductase;Oleoyl-[acyl-carrier-protein] hydrolase	P49327	1993	-0.763807
FASN	Fatty acid synthase;[Acyl-carrier-protein] S-acetyltransferase;[Acyl-carrier-protein] S-malonyltransferase;3-oxoacyl-[acyl-carrier-protein] synthase;3-oxoacyl-[acyl-carrier-protein] reductase;3-hydroxyacyl-[acyl-carrier-protein] dehydratase;Enoyl-[acyl-carrier-protein] reductase;Oleoyl-[acyl-carrier-protein] hydrolase	P49327	2449	0.295841
FBL;FBL;FBL;FBL;FBL;FBL;FBL;FBL	rRNA 2'-O-methyltransferase fibrillarin	M0R2U2;M0R1H0;M0R2B0;M0R0P1;M0R299;M0QXL5;M0R2Q4;P22087	108;108;120;84;36;59;97;121	0.292311
FBXO28	F-box only protein 28	Q9NVF7	294	-0.0381545
FCHO2;FCHO2	FCH domain only protein 2	Q0JRZ9-3;Q0JRZ9;J3KNW0	711;744;744	0.108223
FDPS	Farnesyl pyrophosphate synthase	P14324-2;P14324	287;353	0.0802483
FGF2	Fibroblast growth factor 2	P09038-2;P09038-3;P09038-1;P09038	154;195;209;287	1.13054
FHL2;FHL2	Four and a half LIM domains protein 2	Q14192;J3KNW4	167;277	0.999928
FKBP4;FKBP4	Peptidyl-prolyl cis-trans isomerase FKBP4;Peptidyl-prolyl cis-trans isomerase FKBP4, N-terminally processed	Q02790;F5H120	28;28	-0.583657
FLNA;FLNA	Filamin-A	Q5HY54;P21333-2;P21333	1019;1019;1019	-1.24373
FLNA;FLNA;FLNA	Filamin-A	Q5HY54;P21333-2;P21333;F8WE98	300;300;300;286	-1.15364
FLNB;FLNA;FLNA;FLNA;FLNC	Filamin-B;Filamin-A;Filamin-C	O75369-6;O75369-3;O75369-2;O75369-9;O75369;O75369-8;O75369-5;O75369-4;Q5HY54;P21333-2;P21333;F8WE98;Q14315-2;Q14315	16;16;16;16;16;16;16;16;43;43;43;29;36;36	NaN
FRAS1;FRAS1	Extracellular matrix protein FRAS1	H0Y930;Q86XX4;Q86XX4-2	2218;3985;3989	-0.852589
FUBP1;FUBP1;FUBP1;FUBP1;KHSRP;KHSRP;KHSRP;KHSRP	Far upstream element-binding protein 1;Far upstream element-binding protein 2	Q96AE4;Q96AE4-2;E9PEB5;B4DT31;C9JSZ1;Q92945;M0QYH3;M0R0I5;M0QXW7	203;202;203;224;223;251;107;170;107	-0.109063
FZD6;FZD6	Frizzled-6	F5H831;O60353-2;O60353	331;604;636	0.613437
G3BP1;G3BP1;G3BP1;G3BP1;G3BP1;DKFZp313K0921;G3BP1;G3BP1;G3BP2;G3BP2;G3BP2;G3BP2;G3BP2;G3BP2;G3BP2;G3BP2;G3BP2;G3BP2;G3BP2	Ras GTPase-activating protein-binding protein 1;Ras GTPase-activating protein-binding protein 2	Q13283;E5RH00;E5RI46;E5RIF8;E5RH42;Q5HYE9;E5RIZ6;E5RJU8;Q9UN86-2;Q9UN86;D6R9X5;D6R9A4;D6RBM9;D6REX8;D6RBR0;D6RE13;D6RBW8;D6RGJ4;D6RAC7;D6RB17	5;5;5;5;5;5;5;5;5;5;5;5;5;5;5;5;5;5;5;5	-0.971657
GADD45A	Growth arrest and DNA damage-inducible protein GADD45 alpha	P24522	12	0.569005
GAPDH;GAPDH	Glyceraldehyde-3-phosphate dehydrogenase;Glyceraldehyde-3-phosphate dehydrogenase	P04406;P04406-2;E7EUT5	145;103;70	-0.684271
GAPDH;GAPDH	Glyceraldehyde-3-phosphate dehydrogenase;Glyceraldehyde-3-phosphate dehydrogenase	P04406;P04406-2;E7EUT5	194;152;119	-0.470569
GAPDH;GAPDH	Glyceraldehyde-3-phosphate dehydrogenase;Glyceraldehyde-3-phosphate dehydrogenase	P04406;P04406-2;E7EUT5	215;173;140	-0.281474
GAPDH;GAPDH	Glyceraldehyde-3-phosphate dehydrogenase;Glyceraldehyde-3-phosphate dehydrogenase	P04406;P04406-2;E7EUT5	263;221;188	-0.122758
GBE1;GBE1	1,4-alpha-glucan-branching enzyme	E9PGM4;Q04446	27;68	-0.640029
GBE1;GBE1	1,4-alpha-glucan-branching enzyme	E9PGM4;Q04446	108;149	-0.582382
GBP1	Interferon-induced guanylate-binding protein 1	P32455	582	-0.078259
GEMIN6;GEMIN6;GEMIN6	Gem-associated protein 6	B9A037;B8ZZ85;Q8WXD5	27;27;27	0.0024505
GGA1;GGA1;GGA1	ADP-ribosylation factor-binding protein GGA1	B0QYR6;Q9UJY5-4;Q9UJY5-3;Q9UJY5-2;Q9UJY5;Q6IC75	198;206;133;173;206;223	NaN
GGA3;GGA3;GGA3;GGA3	ADP-ribosylation factor-binding protein GGA3	J3KSG3;Q9NZ52-3;B7Z456;J3KSS7;Q9NZ52-4;Q9NZ52-2;Q9NZ52	54;54;54;104;104;143;176	0.0164963
GGA3;GGA3;GGA3;GGA3	ADP-ribosylation factor-binding protein GGA3	J3KSG3;Q9NZ52-3;B7Z456;J3KSS7;Q9NZ52-4;Q9NZ52-2;Q9NZ52	63;63;63;113;113;152;185	0.519844
GGCX;GGCX	Vitamin K-dependent gamma-carboxylase	F8WDU9;P38435	21;21	-0.699935
GINM1	Glycoprotein integral membrane protein 1	Q9NU53	319	0.130404
GINM1	Glycoprotein integral membrane protein 1	Q9NU53	327	0.614569
GIPC1	PDZ domain-containing protein GIPC1	O14908	80	0.89724
GJA1	Gap junction alpha-1 protein	P17302	258	-0.34258
GMPS;GMPS	GMP synthase [glutamine-hydrolyzing]	F8W720;P49915	83;182	0.147828
GNA11	Guanine nucleotide-binding protein subunit alpha-11	P29992	102	-0.300306
GNAI2;GNAI2;GNAI2;GNAI2;GNAI1	Guanine nucleotide-binding protein G(i) subunit alpha-2;Guanine nucleotide-binding protein G(i) subunit alpha-1	P04899;P04899-4;F5GZL8;B4E2X5;P04899-3;P04899-2;B3KTZ0;P63096;P63096-2	313;313;232;261;276;297;297;312;260	0.518132
GNAS;GNAS	Guanine nucleotide-binding protein G(s) subunit alpha isoforms short	Q5JWD1;P63092-3;P63092-2;P63092;P63092-4	8;8;8;8;8	-0.0937251
GNB1;GNB1;GNB1	Guanine nucleotide-binding protein G(I)/G(S)/G(T) subunit beta-1	P62873;B1AKQ8;F6UT28	23;23;23	-0.0955737
GNB2;GNB2;GNB2;GNB2	Guanine nucleotide-binding protein G(I)/G(S)/G(T) subunit beta-2	C9JIS1;C9JXA5;P62879;C9JZN1	23;23;23;23	-0.660065
GNG12	Guanine nucleotide-binding protein G(I)/G(S)/G(O) subunit gamma-12	Q9UBI6	4	-0.504387
GNG12	Guanine nucleotide-binding protein G(I)/G(S)/G(O) subunit gamma-12	Q9UBI6	34	-0.262625
GOLGA7	Golgin subfamily A member 7	Q7Z5G4-3;Q7Z5G4	95;95	0.893828
GPAA1;GPAA1;GPAA1;GPAA1	Glycosylphosphatidylinositol anchor attachment 1 protein	E9PLG8;E9PLV6;E9PPZ9;O43292-2;O43292	62;111;111;51;111	-1.24055
GPRC5A;GPRC5A	Retinoic acid-induced protein 3	Q8NFJ5;H0YFN2	291;18	4.35488
H2AFX	Histone H2A.x	P16104	120	-1.27523
H2AFY;H2AFY	Core histone macro-H2A.1;Histone H2A	O75367-2;O75367-3;O75367;D6RCF2	123;123;123;123	-0.464186
H2AFY2	Core histone macro-H2A.2	Q9P0M6	123	-1.46945
H2BFS;HIST1H2BK	Histone H2B type F-S;Histone H2B type 1-K	P57053;O60814	121;121	-1.13207
H2BFS;HIST1H2BK;HIST1H2BC	Histone H2B type F-S;Histone H2B type 1-K;Histone H2B type 1-C/E/F/G/I	P57053;O60814;P62807	6;6;6	-0.739709
H2BFS;HIST1H2BK;HIST1H2BC;HIST1H2BL;HIST1H2BM;HIST1H2BN;HIST1H2BD;HIST1H2BH;HIST2H2BF;HIST2H2BF	Histone H2B type F-S;Histone H2B type 1-K;Histone H2B type 1-C/E/F/G/I;Histone H2B type 1-L;Histone H2B type 1-M;Histone H2B type 1-N;Histone H2B type 1-D;Histone H2B type 1-H;Histone H2B type 2-F;Histone H2B	P57053;O60814;P62807;Q99880;Q99879;Q99877;P58876;Q93079;Q5QNW6;Q5QNW6-2;B4DR52	35;35;35;35;35;35;35;35;35;35;35	-0.391342
H2BFS;HIST1H2BK;HIST1H2BO;HIST1H2BB;HIST3H2BB;HIST1H2BC;HIST1H2BL;HIST1H2BM;HIST1H2BN;HIST1H2BD;HIST1H2BA;HIST1H2BH;HIST2H2BF;HIST2H2BF	Histone H2B type F-S;Histone H2B type 1-K;Histone H2B type 1-O;Histone H2B type 1-B;Histone H2B type 3-B;Histone H2B type 1-C/E/F/G/I;Histone H2B type 1-L;Histone H2B type 1-M;Histone H2B type 1-N;Histone H2B type 1-D;Histone H2B type 1-A;Histone H2B type 1-H;Histone H2B type 2-F;Histone H2B	P57053;O60814;P23527;P33778;Q8N257;P62807;Q99880;Q99879;Q99877;P58876;Q96A08;Q93079;Q5QNW6;Q5QNW6-2;B4DR52	109;109;109;109;109;109;109;109;109;109;110;109;109;109;109	-0.988533
H2BFS;HIST1H2BK;HIST1H2BO;HIST1H2BB;HIST3H2BB;HIST1H2BC;HIST1H2BL;HIST1H2BM;HIST1H2BN;HIST1H2BD;HIST1H2BA;HIST1H2BH;HIST2H2BF;HIST2H2BF	Histone H2B type F-S;Histone H2B type 1-K;Histone H2B type 1-O;Histone H2B type 1-B;Histone H2B type 3-B;Histone H2B type 1-C/E/F/G/I;Histone H2B type 1-L;Histone H2B type 1-M;Histone H2B type 1-N;Histone H2B type 1-D;Histone H2B type 1-A;Histone H2B type 1-H;Histone H2B type 2-F;Histone H2B	P57053;O60814;P23527;P33778;Q8N257;P62807;Q99880;Q99879;Q99877;P58876;Q96A08;Q93079;Q5QNW6;Q5QNW6-2;B4DR52	117;117;117;117;117;117;117;117;117;117;118;117;117;117;117	-0.854466
H2BFS;HIST1H2BK;HIST1H2BO;HIST1H2BB;HIST3H2BB;HIST1H2BC;HIST1H2BL;HIST1H2BM;HIST1H2BN;HIST1H2BD;HIST1H2BA;HIST1H2BH;HIST2H2BF;HIST2H2BF	Histone H2B type F-S;Histone H2B type 1-K;Histone H2B type 1-O;Histone H2B type 1-B;Histone H2B type 3-B;Histone H2B type 1-C/E/F/G/I;Histone H2B type 1-L;Histone H2B type 1-M;Histone H2B type 1-N;Histone H2B type 1-D;Histone H2B type 1-A;Histone H2B type 1-H;Histone H2B type 2-F;Histone H2B	P57053;O60814;P23527;P33778;Q8N257;P62807;Q99880;Q99879;Q99877;P58876;Q96A08;Q93079;Q5QNW6;Q5QNW6-2;B4DR52	47;47;47;47;47;47;47;47;47;47;48;47;47;47;47	-0.430937
H3F3B;H3F3A;H3F3B;H3F3A;H3F3B;H3F3B	Histone H3;Histone H3.3;Histone H3;Histone H3	K7EK07;P84243;K7EMV3;B4DEB1;K7ES00;K7EP01	28;28;28;28;28;28	-0.839183
H3F3B;H3F3A;H3F3B;H3F3A;HIST2H3A;HIST1H3A;H3F3B;H3F3B;H3F3C	Histone H3;Histone H3.3;Histone H3;Histone H3;Histone H3.2;Histone H3.1;Histone H3.3C	K7EK07;P84243;K7EMV3;B4DEB1;Q71DI3;P68431;K7ES00;K7EP01;Q6NXT2	24;24;24;24;24;24;24;24;24	-0.30422
H3F3B;H3F3A;H3F3B;H3F3A;HIST2H3A;HIST1H3A;H3F3B;HIST3H3	Histone H3;Histone H3.3;Histone H3;Histone H3;Histone H3.2;Histone H3.1;Histone H3.1t	K7EK07;P84243;K7EMV3;B4DEB1;Q71DI3;P68431;K7ES00;Q16695	80;80;80;80;80;80;80;80	-0.218498
H3F3B;H3F3A;H3F3B;H3F3A;HIST2H3A;HIST1H3A;H3F3B;HIST3H3;H3F3B;H3F3C	Histone H3;Histone H3.3;Histone H3;Histone H3;Histone H3.2;Histone H3.1;Histone H3.1t;Histone H3.3C	K7EK07;P84243;K7EMV3;B4DEB1;Q71DI3;P68431;K7ES00;Q16695;K7EP01;Q6NXT2	57;57;57;57;57;57;57;57;57;56	-0.540988
H3F3B;H3F3A;HIST2H3A;HIST1H3A;HIST3H3;H3F3C	Histone H3;Histone H3.3;Histone H3.2;Histone H3.1;Histone H3.1t;Histone H3.3C	K7EK07;P84243;Q71DI3;P68431;Q16695;Q6NXT2	123;123;123;123;123;122	-0.138188
HAT1;HAT1;HAT1	Histone acetyltransferase type B catalytic subunit	O14929;F8WEW1;F8W9G7	15;15;15	0.404685
HBEGF	Proheparin-binding EGF-like growth factor;Heparin-binding EGF-like growth factor	Q99075	199	0.109026
HBS1L;HBS1L;HBS1L;HBS1L;HBS1L;HBS1L;HBS1L	HBS1-like protein	J3QT46;Q9Y450;H0YD85;E9PN23;G5E991;E9PMN1;E9PLR4;Q9Y450-2	47;47;32;25;47;62;47;47	0.247198
HDAC2;HDAC2;HDAC2;HDAC2;HDAC2;HDAC2;HDAC2;HDAC2;HDAC2;HDAC2;HDAC1;HDAC1	Histone deacetylase;Histone deacetylase 2;Histone deacetylase 1	B3KRS5;Q92769;J3KPW7;E5RJ04;E5RGV4;E5RHE7;E5RH52;E5RG37;E5RFP9;H3BM24;Q5TEE2;Q13547	60;90;184;60;60;60;60;60;97;80;89;89	-0.903414
HDGF;HDGF	Hepatoma-derived growth factor	A8K8G0;P51858-2;P51858;P51858-3	93;118;125;141	-0.680313
HDGF;HDGF	Hepatoma-derived growth factor	A8K8G0;P51858-2;P51858;P51858-3	94;119;126;142	-0.680313
HEBP1;HEBP1;HEBP1	Heme-binding protein 1	Q9NRV9;H0YG71;F5GWX2	118;47;118	-0.485176
HECTD1;HECTD1	E3 ubiquitin-protein ligase HECTD1	Q9ULT8;H0YJP0	1371;798	-0.287712
HECTD1;HECTD1	E3 ubiquitin-protein ligase HECTD1	Q9ULT8;G3V4V5	255;255	-0.203004
HEG1;HEG1;HEG1	Protein HEG homolog 1	H7C4K2;H7C4M4;Q9ULI3	27;184;1300	-0.734371
HGS;HGS	Hepatocyte growth factor-regulated tyrosine kinase substrate	O14964;I3L1P5;O14964-2	251;235;251	-0.460429
HGS;HGS	Hepatocyte growth factor-regulated tyrosine kinase substrate	O14964;I3L1E3	551;220	0.253505
HGS;HGS	Hepatocyte growth factor-regulated tyrosine kinase substrate	O14964;I3L1E3	521;190	0.393416
HGS;HGS	Hepatocyte growth factor-regulated tyrosine kinase substrate	O14964;I3L1P5;O14964-2	202;186;202	0.824075
HIATL2;HIATL1	Hippocampus abundant transcript-like protein 2;Hippocampus abundant transcript-like protein 1	Q5VZR4;R4GN14;Q5SR56	25;25;25	-0.00220901
HIF1A;HIF1A;HIF1A	Hypoxia-inducible factor 1-alpha	Q16665-2;F8W9L0;Q16665;A8MYV6;Q16665-3	389;330;389;390;413	0.397255
HINT1;HINT1;HINT1;HINT1;HINT1	Histidine triad nucleotide-binding protein 1	D6RC06;D6REP8;D6RE99;D6RD60;P49773	7;7;7;7;7	-0.250028
HINT1;HINT1;HINT1;HINT1;HINT1	Histidine triad nucleotide-binding protein 1	D6RC06;D6REP8;D6RE99;D6RD60;P49773	30;30;30;30;30	-0.11602
HIP1	Huntingtin-interacting protein 1	O00291-3;O00291	9;9	-0.503977
HIP1R	Huntingtin-interacting protein 1-related protein	O75146	5	0.393197
HIST1H1B	Histone H1.5	P16401	78	-0.674913
HIST1H1B	Histone H1.5	P16401	17	-0.61224
HIST1H1B	Histone H1.5	P16401	49	-0.495817
HIST1H1B	Histone H1.5	P16401	67	-0.437408
HIST1H1E	Histone H1.4	P10412	17	-0.384377
HIST1H1E;HIST1H1C;HIST1H1D	Histone H1.4;Histone H1.2;Histone H1.3	P10412;P16403;P16402	34;34;35	-0.822095
HIST1H1E;HIST1H1C;HIST1H1D	Histone H1.4;Histone H1.2;Histone H1.3	P10412;P16403;P16402	46;46;47	-0.491085
HIST1H1E;HIST1H1C;HIST1H1D;HIST1H1A;HIST1H1B	Histone H1.4;Histone H1.2;Histone H1.3;Histone H1.1;Histone H1.5	P10412;P16403;P16402;Q02539;P16401	97;97;98;100;100	-1.0004
HIST1H1E;HIST1H1C;HIST1H1D;HIST1H1A;HIST1H1B	Histone H1.4;Histone H1.2;Histone H1.3;Histone H1.1;Histone H1.5	P10412;P16403;P16402;Q02539;P16401	90;90;91;93;93	-0.446384
HIST1H1E;HIST1H1C;HIST1H1D;HIST1H1A;HIST1H1T	Histone H1.4;Histone H1.2;Histone H1.3;Histone H1.1;Histone H1t	P10412;P16403;P16402;Q02539;P22492	75;75;76;78;79	-0.632741
HIST1H1E;HIST1H1C;HIST1H1D;HIST1H1A;HIST1H1T	Histone H1.4;Histone H1.2;Histone H1.3;Histone H1.1;Histone H1t	P10412;P16403;P16402;Q02539;P22492	64;64;65;67;68	-0.538073
HIST1H2AC;HIST3H2A;HIST1H2AB	Histone H2A type 1-C;Histone H2A type 3;Histone H2A type 1-B/E	Q93077;Q7L7L0;P04908	96;96;96	-0.232396
HIST1H2AC;HIST3H2A;HIST1H2AB;HIST1H2AJ;HIST1H2AH;H2AFJ;HIST2H2AC;HIST2H2AA3;HIST1H2AD;HIST1H2AG;H2AFJ	Histone H2A type 1-C;Histone H2A type 3;Histone H2A type 1-B/E;Histone H2A type 1-J;Histone H2A type 1-H;Histone H2A.J;Histone H2A type 2-C;Histone H2A type 2-A;Histone H2A type 1-D;Histone H2A type 1;Histone H2A	Q93077;Q7L7L0;P04908;Q99878;Q96KK5;Q9BTM1;Q16777;Q6FI13;P20671;P0C0S8;H0YFX9	119;119;119;119;119;119;119;119;119;119;82	-0.819343
HIST1H2AC;HIST3H2A;HIST1H2AB;HIST1H2AJ;HIST1H2AH;H2AFJ;HIST2H2AC;HIST2H2AA3;HIST1H2AD;HIST1H2AG;H2AFJ	Histone H2A type 1-C;Histone H2A type 3;Histone H2A type 1-B/E;Histone H2A type 1-J;Histone H2A type 1-H;Histone H2A.J;Histone H2A type 2-C;Histone H2A type 2-A;Histone H2A type 1-D;Histone H2A type 1;Histone H2A	Q93077;Q7L7L0;P04908;Q99878;Q96KK5;Q9BTM1;Q16777;Q6FI13;P20671;P0C0S8;H0YFX9	120;120;120;120;120;120;120;120;120;120;83	-0.700591
HIST1H2AJ;HIST1H2AH;H2AFJ;HIST2H2AC;HIST2H2AA3;HIST1H2AD;HIST1H2AG;H2AFJ	Histone H2A type 1-J;Histone H2A type 1-H;Histone H2A.J;Histone H2A type 2-C;Histone H2A type 2-A;Histone H2A type 1-D;Histone H2A type 1;Histone H2A	Q99878;Q96KK5;Q9BTM1;Q16777;Q6FI13;P20671;P0C0S8;H0YFX9;Q9BTM1-2	96;96;96;96;96;96;96;59;96	-0.33909
HIST1H2BO;HIST1H2BB;HIST3H2BB;HIST1H2BC;HIST1H2BL;HIST1H2BM;HIST1H2BN;HIST1H2BD;HIST1H2BA;HIST1H2BH;HIST2H2BF;HIST2H2BF	Histone H2B type 1-O;Histone H2B type 1-B;Histone H2B type 3-B;Histone H2B type 1-C/E/F/G/I;Histone H2B type 1-L;Histone H2B type 1-M;Histone H2B type 1-N;Histone H2B type 1-D;Histone H2B type 1-A;Histone H2B type 1-H;Histone H2B type 2-F;Histone H2B	P23527;P33778;Q8N257;P62807;Q99880;Q99879;Q99877;P58876;Q96A08;Q93079;Q5QNW6;Q5QNW6-2;B4DR52	121;121;121;121;121;121;121;121;122;121;121;121;121	-1.14239
HIST1H2BO;HIST1H2BH;HIST2H2BF;HIST2H2BF	Histone H2B type 1-O;Histone H2B type 1-H;Histone H2B type 2-F;Histone H2B	P23527;Q93079;Q5QNW6;Q5QNW6-2;B4DR52	6;6;6;6;6	-0.473791
HIST1H4A	Histone H4	P62805	32	-0.49769
HIST1H4A	Histone H4	P62805	78	-0.362807
HIST1H4A	Histone H4	P62805	92	0.0880059
HIVEP1	Zinc finger protein 40	P15822	661	-0.9352
HLA-A;HLA-A;HLA-A;HLA-A;HLA-A;HLA-A;HLA-A	HLA class I histocompatibility antigen, A-69 alpha chain;HLA class I histocompatibility antigen, A-2 alpha chain;HLA class I histocompatibility antigen, A-68 alpha chain;HLA class I histocompatibility antigen, A-23 alpha chain;HLA class I histocompatibility antigen, A-24 alpha chain;HLA class I histocompatibility antigen, A-80 alpha chain	P10316;P01892;A9R9N7;P01891;P30447;P05534;Q09160	340;340;346;340;340;340;340	0.101516
HLA-A;HLA-A;HLA-A;HLA-A;HLA-A;HLA-A;HLA-A	HLA class I histocompatibility antigen, A-69 alpha chain;HLA class I histocompatibility antigen, A-2 alpha chain;HLA class I histocompatibility antigen, A-68 alpha chain;HLA class I histocompatibility antigen, A-23 alpha chain;HLA class I histocompatibility antigen, A-24 alpha chain;HLA class I histocompatibility antigen, A-80 alpha chain	P10316;P01892;A9R9N7;P01891;P30447;P05534;Q09160	364;364;370;364;364;364;364	0.235727
HLA-C;HLA-C;HLA-C;HLA-A;HLA-A;HLA-A;HLA-A;HLA-A;HLA-A;HLA-A;HLA-A;HLA-A;HLA-A;HLA-A;HLA-A;HLA-A;HLA-A;HLA-A;HLA-A;HLA-A;HLA-A;HLA-A;HLA-A;HLA-A;HLA-C;HLA-B;HLA-B;HLA-B;HLA-B;HLA-B;HLA-B;HLA-B;HLA-A;HLA-A;HLA-A;HLA-A;HLA-A;HLA-A;HLA-A;HLA-A;HLA-H	HLA class I histocompatibility antigen, Cw-7 alpha chain;HLA class I histocompatibility antigen, A-69 alpha chain;HLA class I histocompatibility antigen, A-2 alpha chain;HLA class I histocompatibility antigen, A-68 alpha chain;HLA class I histocompatibility antigen, A-23 alpha chain;HLA class I histocompatibility antigen, A-29 alpha chain;HLA class I histocompatibility antigen, A-74 alpha chain;H…	P10321;A2AEA2;F5GXA6;P10316;P01892;A9R9N7;P01891;A9R9N8;P30447;B0UXQ1;A2BDY9;P30512;P30459;P30453;P16189;P16188;P10314;B0UXQ0;A2ARK8;P30457;P30456;P30450;P18462;Q5SPM3;Q95604;P30685;P30495;P30491;P30484;P30464;P18465;P10319;P05534;Q5SRN7;Q09160;P13746;P04439;Q5SRN5;P13746-2;P30455;P30443;P01893	200;200;237;200;200;200;200;200;200;200;200;200;200;200;200;200;200;200;200;200;200;200;200;200;200;200;200;200;200;200;200;200;200;200;200;200;200;200;200;200;200;200	0.0526941
HM13	Minor histocompatibility antigen H13	Q8TCT9-5;Q8TCT9;Q8TCT9-2	319;361;410	-1.4145
HM13	Minor histocompatibility antigen H13	Q8TCT9-5;Q8TCT9;Q8TCT9-2;Q8TCT9-4	61;61;61;61	-0.569244
HMGA1;HMGA1;C2orf81	High mobility group protein HMG-I/HMG-Y	P17096-2;P17096;P17096-3;H7BYM6;E5RIT9	7;7;7;7;7	0.0764223
HMGB2	High mobility group protein B2	P26583	147	0.0762854
HMGN2	Non-histone chromosomal protein HMG-17	P05204	82	-0.634576
HMGN2	Non-histone chromosomal protein HMG-17	P05204	64	-0.282088
HNRNPA1;HNRNPA1;HNRNPA1	Heterogeneous nuclear ribonucleoprotein A1	P09651-3;P09651-2;F8W6I7;P09651;H0YH80	245;298;298;350;169	-0.0177529
HNRNPA1;HNRNPA1;HNRNPA1;HNRNPA1	Heterogeneous nuclear ribonucleoprotein A1	P09651-3;P09651-2;F8W6I7;P09651;F8VTQ5;F8W646	8;8;8;8;8;8	0.574053
HNRNPAB;HNRNPAB;HNRNPAB		D6R9P3;D6RD18;Q99729-3;D6RBZ0;Q99729-2	169;169;169;169;169	-1.04106
HNRNPC;HNRNPC;HNRNPC;HNRNPC;HNRNPC	Heterogeneous nuclear ribonucleoproteins C1/C2	G3V4W0;B4DY08;P07910-2;P07910;P07910-4;P07910-3;G3V5V7;G3V2D6	216;216;216;229;173;149;113;137	-0.439422
HNRNPC;HNRNPC;HNRNPC;HNRNPC;HNRNPC	Heterogeneous nuclear ribonucleoproteins C1/C2	G3V4W0;B4DY08;P07910-2;P07910;P07910-4;P07910-3;G3V5V7;G3V2D6	210;210;210;223;167;143;107;131	-0.36602
HNRNPC;HNRNPC;HNRNPC;HNRNPC;HNRNPC;HNRNPC;HNRNPC	Heterogeneous nuclear ribonucleoproteins C1/C2	G3V4W0;B4DY08;P07910-2;P07910;P07910-4;G3V4C1;G3V2Q1;P07910-3;G3V5V7;G3V2D6	219;219;219;232;176;218;231;152;116;140	-0.607265
HNRNPC;HNRNPC;HNRNPC;HNRNPC;HNRNPC;HNRNPC;HNRNPC;HNRNPC;HNRNPC;HNRNPC;HNRNPC;HNRNPC;HNRNPC;HNRNPC	Heterogeneous nuclear ribonucleoproteins C1/C2	G3V4W0;B4DY08;P07910-2;P07910;P07910-4;G3V4C1;G3V2Q1;G3V576;P07910-3;G3V555;G3V575;G3V5X6;G3V3K6;G3V251;B4DSU6;G3V4M8;G3V2H6	8;8;8;8;8;8;8;8;8;8;8;8;8;8;8;8;8	-0.267653
HNRNPD;HNRNPD;HNRNPD	Heterogeneous nuclear ribonucleoprotein D0	Q14103-3;Q14103;D6RAF8;D6RD83	72;72;72;26	-0.422752
HNRNPD;HNRNPD;HNRNPD;HNRNPD;HNRNPD;HNRNPD;HNRNPD	Heterogeneous nuclear ribonucleoprotein D0	Q14103-3;Q14103;H0Y8G5;H0YA96;D6RAF8;Q14103-4;B4DTC3;Q14103-2;F5H6R6;D6RF44	197;197;130;101;197;178;145;178;43;99	-0.290409
HNRNPK;HNRNPK	Heterogeneous nuclear ribonucleoprotein K	Q5T6W5;P61978-3;P61978;P61978-2	370;381;405;405	-0.104263
HNRNPL;HNRNPL	Heterogeneous nuclear ribonucleoprotein L	P14866;P14866-2;M0QXS5;M0QYT0	455;322;396;72	-0.832514
HNRNPL;HNRNPL	Heterogeneous nuclear ribonucleoprotein L	P14866;P14866-2;M0QXS5	302;169;243	-0.397353
HNRNPM;HNRNPM	Heterogeneous nuclear ribonucleoprotein M	P52272-2;P52272;M0R019	342;381;327	-0.301764
HNRNPM;HNRNPM;HNRNPM;HNRNPM;HNRNPM;HNRNPM	Heterogeneous nuclear ribonucleoprotein M	M0QZM1;P52272-2;P52272;M0R019;M0R2T0;M0QYQ7;M0R0N3	28;203;242;203;242;184;191	-0.303312
HNRNPU	Heterogeneous nuclear ribonucleoprotein U	Q00839-2;Q00839	186;186	-0.972818
HNRNPU	Heterogeneous nuclear ribonucleoprotein U	Q00839-2;Q00839	590;609	NaN
HNRPDL	Heterogeneous nuclear ribonucleoprotein D-like	O14979-3;O14979-2;O14979	23;23;142	0.1644
HNRPDL	Heterogeneous nuclear ribonucleoprotein D-like	O14979-3;O14979-2;O14979	85;85;204	0.884793
HSP90AA1;HSP90AA1;HSP90AA2;HSP90AB1;HSP90AB2P	Heat shock protein HSP 90-alpha;Putative heat shock protein HSP 90-alpha A2;Heat shock protein HSP 90-beta;Putative heat shock protein HSP 90-beta 2	P07900;P07900-2;Q86U12;Q14568;P08238;Q58FF8	283;405;104;282;275;197	-0.227337
HSP90AA1;HSP90AA1;HSP90AB1;HSP90AB3P	Heat shock protein HSP 90-alpha;Heat shock protein HSP 90-beta;Putative heat shock protein HSP 90-beta-3	P07900;P07900-2;Q86U12;P08238;Q58FF7	407;529;228;399;341	-0.72242
HSP90AA1;HSP90AA2;HSP90AB1	Heat shock protein HSP 90-alpha;Putative heat shock protein HSP 90-alpha A2;Heat shock protein HSP 90-beta	P07900;P07900-2;Q14568;P08238	112;234;112;107	-0.545908
HSP90AA1;HSP90AA2;HSP90AB1	Heat shock protein HSP 90-alpha;Putative heat shock protein HSP 90-alpha A2;Heat shock protein HSP 90-beta	P07900;P07900-2;Q14568;P08238	116;238;116;111	-0.53026
HSP90AB1	Heat shock protein HSP 90-beta	P08238	435	0.0486547
HSP90AB1;HSP90AB3P	Heat shock protein HSP 90-beta;Putative heat shock protein HSP 90-beta-3	P08238;Q58FF7	623;496	-0.275245
HSP90AB1;HSP90AB3P;HSP90AB1;HSP90AB2P	Heat shock protein HSP 90-beta;Putative heat shock protein HSP 90-beta-3;Putative heat shock protein HSP 90-beta 2	P08238;Q58FF7;Q5T9W8;Q58FF8	69;69;69;69	-0.471389
HSP90AB1;HSP90AB3P;HSP90AB1;HSP90B1;HSP90B1	Heat shock protein HSP 90-beta;Putative heat shock protein HSP 90-beta-3;Endoplasmin	P08238;Q58FF7;Q5T9W8;P14625;F8W026	53;53;53;114;30	-0.246105
HSPA1A	Heat shock 70 kDa protein 1A/1B	P08107;P08107-2	71;71	0.391328
HSPA1A	Heat shock 70 kDa protein 1A/1B	P08107	128	0.661476
HSPA1A;HSPA1A;HSPA1A	Heat shock 70 kDa protein 1A/1B	P08107;P08107-2;E7EP94;Q5SP16	561;506;470;396	-0.459338
HSPA1A;HSPA1A;HSPA1A	Heat shock 70 kDa protein 1A/1B	P08107;P08107-2;E7EP94;Q5SP16	559;504;468;394	-0.0221559
HSPA1A;HSPA1A;HSPA1A	Heat shock 70 kDa protein 1A/1B	P08107;P08107-2;E7EP94;Q5SP16	512;457;421;347	0.0626744
HSPA1A;HSPA1A;HSPA1A	Heat shock 70 kDa protein 1A/1B	P08107;P08107-2;E7EP94;Q5SP16	524;469;433;359	0.16877
HSPA1A;HSPA1A;HSPA1A;HSPA6	Heat shock 70 kDa protein 1A/1B;Heat shock 70 kDa protein 6	P08107;P08107-2;E7EP94;Q5SP16;P17066	451;396;360;286;453	-0.354372
HSPA1A;HSPA1A;HSPA1A;HSPA6	Heat shock 70 kDa protein 1A/1B;Heat shock 70 kDa protein 6	P08107;P08107-2;E7EP94;Q5SP16;P17066	507;452;416;342;509	-0.0904957
HSPA1A;HSPA1A;HSPA1A;HSPA6	Heat shock 70 kDa protein 1A/1B;Heat shock 70 kDa protein 6	P08107;P08107-2;E7EP94;Q5SP16;P17066	500;445;409;335;502	-0.0846397
HSPA4	Heat shock 70 kDa protein 4	P34932	559	-0.612814
HSPA4	Heat shock 70 kDa protein 4	P34932	329	-0.530531
HSPA4;HSPH1;HSPH1;HSPH1;HSPA4L;HSPA4L;HSPA4L;HSPA4L	Heat shock 70 kDa protein 4;Heat shock protein 105 kDa;Heat shock 70 kDa protein 4L	P34932;Q92598-2;Q92598-3;Q92598;B4DYH1;B4DY72;D6RJ96;E9PDE8;O95757;E7ES43	388;388;347;388;390;207;347;362;388;419	-0.273273
HSPA5	78 kDa glucose-regulated protein	P11021	96	-0.0148202
HSPA8;HSPA8;HSPA8;HSPA2;HSPA8	Heat shock cognate 71 kDa protein;Heat shock-related 70 kDa protein 2	P11142;E9PKE3;P11142-2;E9PN89;P54652;E9PI65	188;169;188;128;189;147	-0.143261
HSPA8;HSPA8;HSPA8;HSPA2;HSPA8	Heat shock cognate 71 kDa protein;Heat shock-related 70 kDa protein 2	P11142;E9PKE3;P11142-2;E9PN89;P54652;E9PI65	187;168;187;127;188;146	NaN
HSPA8;HSPA8;HSPA8;HSPA8;HSPA8	Heat shock cognate 71 kDa protein	P11142;E9PKE3;E9PNE6;P11142-2;A8K7Q2;E9PN89	319;300;173;319;83;259	-0.214542
HSPA8;HSPA8;HSPA8;HSPA8;HSPA8	Heat shock cognate 71 kDa protein	P11142;E9PKE3;E9PNE6;A8K7Q2;E9PS65	601;582;455;365;192	-0.0806065
HSPA8;HSPA8;HSPA8;HSPA8;HSPA8;HSPA8	Heat shock cognate 71 kDa protein	P11142;E9PKE3;E9PNE6;A8K7Q2;E9PS65;E9PM13	557;538;411;321;148;109	-0.249908
HSPA8;HSPA8;HSPA8;HSPA8;HSPA8;HSPA8	Heat shock cognate 71 kDa protein	P11142;E9PKE3;E9PNE6;A8K7Q2;E9PS65;E9PM13	589;570;443;353;180;141	0.0758749
HSPA8;HSPA8;HSPA8;HSPA8;HSPA8;HSPA8	Heat shock cognate 71 kDa protein	P11142;E9PKE3;E9PNE6;A8K7Q2;E9PS65;E9PM13	539;520;393;303;130;91	0.1141
HSPA8;HSPA8;HSPA8;HSPA8;HSPA8;HSPA8	Heat shock cognate 71 kDa protein	P11142;E9PKE3;E9PNE6;A8K7Q2;E9PS65;E9PM13	526;507;380;290;117;78	0.134615
HSPA8;HSPA8;HSPA8;HSPA8;HSPA8;HSPA8	Heat shock cognate 71 kDa protein	P11142;E9PKE3;E9PNE6;A8K7Q2;E9PS65;E9PM13	524;505;378;288;115;76	0.136191
HSPA8;HSPA8;HSPA8;HSPA8;HSPA8;HSPA8	Heat shock cognate 71 kDa protein	P11142;E9PKE3;E9PNE6;A8K7Q2;E9PS65;E9PM13	597;578;451;361;188;149	0.211511
HSPA8;HSPA8;HSPA8;HSPA8;HSPA8;HSPA8	Heat shock cognate 71 kDa protein	P11142;E9PKE3;E9PNE6;A8K7Q2;E9PS65;E9PM13	531;512;385;295;122;83	0.265677
HSPA8;HSPA8;HSPA8;HSPA8;HSPA8;HSPA8;HSPA2	Heat shock cognate 71 kDa protein;Heat shock-related 70 kDa protein 2	P11142;E9PKE3;E9PNE6;A8K7Q2;E9PS65;E9PM13;P54652	507;488;361;271;98;59;510	-0.0904957
HSPA8;HSPA8;HSPA8;HSPA8;HSPA8;HSPA8;HSPA2	Heat shock cognate 71 kDa protein;Heat shock-related 70 kDa protein 2	P11142;E9PKE3;E9PNE6;A8K7Q2;E9PS65;E9PM13;P54652	500;481;354;264;91;52;503	0.259423
HSPA8;HSPA8;HSPA8;HSPA8;HSPA8;HSPA8;HSPA8;HSPA2;HSPA8;HSPA8	Heat shock cognate 71 kDa protein;Heat shock-related 70 kDa protein 2	P11142;E9PKE3;P11142-2;E9PN89;E9PLF4;E9PQQ4;E9PQK7;E9PK54;P54652;E9PPY6;E9PN25	112;112;112;52;112;112;112;112;113;112;112	-0.53931
HSPA8;HSPA8;HSPA8;HSPA8;HSPA8;HSPA8;HSPA8;HSPA2;HSPA8;HSPA8	Heat shock cognate 71 kDa protein;Heat shock-related 70 kDa protein 2	P11142;E9PKE3;P11142-2;E9PN89;E9PLF4;E9PQQ4;E9PQK7;E9PK54;P54652;E9PPY6;E9PN25	108;108;108;48;108;108;108;108;109;108;108	-0.0445533
HSPA8;HSPA8;HSPA8;HSPA8;HSPA8;HSPA8;HSPA8;HSPA8;HSPA8	Heat shock cognate 71 kDa protein	P11142;E9PKE3;E9PNE6;P11142-2;E9PLF4;E9PQQ4;E9PQK7;E9PK54;E9PPY6;E9PN25	56;56;56;56;56;56;56;56;56;56	-0.371478
HSPA8;HSPA8;HSPA8;HSPA8;HSPA8;HSPA8;HSPA8;HSPA8;HSPA8	Heat shock cognate 71 kDa protein	P11142;E9PKE3;E9PNE6;P11142-2;E9PLF4;E9PQQ4;E9PQK7;E9PK54;E9PPY6;E9PN25	71;71;71;71;71;71;71;71;71;71	-0.00300393
HSPA9;HSPA9;HSPA9	Stress-70 protein, mitochondrial	P38646;D6RJI2;D6RA73	121;52;52	-0.906818
HSPB1	Heat shock protein beta-1	P04792	123	-1.32442
HSPB1;HSPB1	Heat shock protein beta-1	P04792;C9J3N8	198;30	-0.674498
HSPH1;HSPH1;HSPH1	Heat shock protein 105 kDa	Q92598-2;Q92598-3;Q92598;B4DYH1;B4DY72	471;430;471;473;290	0.430928
HUWE1;HUWE1	E3 ubiquitin-protein ligase HUWE1	H0Y5W0;Q7Z6Z7-2;Q7Z6Z7-3;Q7Z6Z7	1737;2703;2694;2703	0.518837
HUWE1;HUWE1;HUWE1	E3 ubiquitin-protein ligase HUWE1	H0Y5W0;Q7Z6Z7-2;Q7Z6Z7-3;Q7Z6Z7;H0Y659	2711;3661;3668;3677;515	-0.0515337
HUWE1;HUWE1;HUWE1	E3 ubiquitin-protein ligase HUWE1	H0Y5W0;Q7Z6Z7-2;Q7Z6Z7-3;Q7Z6Z7;H0Y659	2592;3542;3549;3558;396	0.166201
HUWE1;HUWE1;HUWE1	E3 ubiquitin-protein ligase HUWE1	H0Y5W0;Q7Z6Z7-2;Q7Z6Z7-3;Q7Z6Z7;Q5H962	504;1470;1461;1470;1470	0.375735
HUWE1;HUWE1;HUWE1	E3 ubiquitin-protein ligase HUWE1	H0Y5W0;Q7Z6Z7-2;Q7Z6Z7-3;Q7Z6Z7;H0Y659	2486;3436;3443;3452;290	0.585828
IER2	Immediate early response gene 2 protein	Q9BTL4	5	0.97497
IFI16;IFI16;IFI16	Gamma-interferon-inducible protein 16	H3BR88;Q16666-3;Q16666-6;Q16666-2;E7EPR3;Q16666	172;330;274;330;278;330	-0.265293
IGF2BP1	Insulin-like growth factor 2 mRNA-binding protein 1	Q9NZI8-2;Q9NZI8	311;450	-0.0441962
IGF2BP2;IGF2BP2	Insulin-like growth factor 2 mRNA-binding protein 2	Q9Y6M1-5;Q9Y6M1-6;Q9Y6M1-3;Q9Y6M1-4;Q9Y6M1-1;Q9Y6M1;F8W930	356;394;399;405;419;462;468	0.0945063
IGF2BP3	Insulin-like growth factor 2 mRNA-binding protein 3	O00425	272	-0.446836
IL6ST	Interleukin-6 receptor subunit beta	P40189-3;P40189	774;835	0.415975
ILF2	Interleukin enhancer-binding factor 2	Q12905	45	0.880176
IMPDH2;IMPDH2	Inosine-5'-monophosphate dehydrogenase 2	H0Y4R1;P12268	225;293	0.0762854
IMPDH2;IMPDH2	Inosine-5'-monophosphate dehydrogenase 2	H0Y4R1;P12268	406;450	0.815903
IMPDH2;IMPDH2;IMPDH2	Inosine-5'-monophosphate dehydrogenase 2	H0Y4R1;P12268;E7ETK5	140;208;183	-0.709198
INTS7	Integrator complex subunit 7	Q9NVH2-4;Q9NVH2-3;Q9NVH2-2;Q9NVH2	818;847;853;867	0.768333
IQGAP1;IQGAP1	Ras GTPase-activating-like protein IQGAP1	P46940;H0YLE8	1475;903	-0.296988
IQGAP1;IQGAP1	Ras GTPase-activating-like protein IQGAP1	P46940;H0YLE8	955;383	-0.0630022
IQGAP1;IQGAP1	Ras GTPase-activating-like protein IQGAP1	P46940;H0YLE8	1445;873	0.0791562
IQGAP1;IQGAP1;IQGAP3;IQGAP3	Ras GTPase-activating-like protein IQGAP1;Ras GTPase-activating-like protein IQGAP3	P46940;H0YLE8;F2Z2E2;Q86VI3	1035;463;976;1019	-0.882358
IST1;IST1;IST1;IST1;IST1;IST1;IST1;IST1	IST1 homolog	H3BQF7;H3BMU1;H3BUI0;P53990-2;P53990-3;P53990;P53990-4;H3BQ38;E9PF00;H3BPP6;H3BRE2;F5GXM3;P53990-5	7;7;7;7;7;7;7;7;7;7;7;7;20	0.16954
ITCH	E3 ubiquitin-protein ligase Itchy homolog	Q96J02-3;Q96J02-2;Q96J02	295;405;446	-0.441027
ITCH	E3 ubiquitin-protein ligase Itchy homolog	Q96J02-3;Q96J02-2;Q96J02	327;437;478	0.16221
ITCH	E3 ubiquitin-protein ligase Itchy homolog	Q96J02-3;Q96J02-2;Q96J02	199;309;350	0.896853
ITFG3;ITFG3;ITFG3;ITFG3;ITFG3;ITFG3;ITFG3;ITFG3;ITFG3;ITFG3;ITFG3	Protein ITFG3	C9J1M4;C9J8V3;C9JJN3;C9JR71;C9JTF7;C9JP72;C9J3Y6;C9IYB9;C9K0C5;B4DGG1;Q9H0X4-2;Q9H0X4	20;20;20;20;20;20;20;20;20;20;20;20	-1.03887
ITGA3	Integrin alpha-3;Integrin alpha-3 heavy chain;Integrin alpha-3 light chain	P26006	1038	-0.190322
ITGB1	Integrin beta-1	P05556	784	-0.13481
ITGB1	Integrin beta-1	P05556	774	-0.0636202
ITGB1	Integrin beta-1	P05556	794	0.0524159
ITM2B;ITM2B	Integral membrane protein 2B;BRI2, membrane form;BRI2 intracellular domain;BRI2C, soluble form;Bri23 peptide	Q5W0A2;Q9Y287	39;39	-0.379958
ITM2B;ITM2B	Integral membrane protein 2B;BRI2, membrane form;BRI2 intracellular domain;BRI2C, soluble form;Bri23 peptide	Q5W0A2;Q9Y287	13;13	0.422986
IWS1	Protein IWS1 homolog	Q96ST2-2;Q96ST2-3;Q96ST2	407;525;732	-0.809322
JAG1;JAG1	Delta-like protein;Protein jagged-1	B4DYR1;P78504	964;1123	-0.0339387
JAK1	Tyrosine-protein kinase JAK1	P23458	227	-0.0968537
JAK1	Tyrosine-protein kinase JAK1	P23458	218	0.0278618
JAK1	Tyrosine-protein kinase JAK1	P23458	249	0.831472
KCT2	Keratinocyte-associated transmembrane protein 2	Q8NC54	239	0.0918014
KCTD10;KCTD10;KCTD10	BTB/POZ domain-containing adapter for CUL3-mediated RhoA degradation protein 3	F5GWA4;Q9H3F6-2;Q9H3F6;F5H497	144;147;147;137	0.655169
KCTD10;KCTD10;KCTD10;KCTD10;KCTD10	BTB/POZ domain-containing adapter for CUL3-mediated RhoA degradation protein 3	F5GWA4;Q9H3F6-2;Q9H3F6;F8W8I7;F5H6V0;F5H497	22;25;25;25;25;25	0.40021
KCTD5	BTB/POZ domain-containing protein KCTD5	Q9NXV2	223	-0.463131
KCTD5	BTB/POZ domain-containing protein KCTD5	Q9NXV2	225	-0.463131
KDSR;KDSR;KDSR	3-ketodihydrosphingosine reductase	K7ERC8;Q06136;B4DMX0	151;246;182	0.117828
KHSRP;KHSRP;KHSRP	Far upstream element-binding protein 2	Q92945;M0QYH3;M0QXW7	177;33;33	-0.0994481
KIAA0101;KIAA0101	PCNA-associated factor	Q15004-2;Q15004;H0YMA4	24;24;24	-0.0183519
KIAA1033	WASH complex subunit 7	Q2M389	1089	0.00028851
KIAA1715;LNP;KIAA1715;KIAA1715	Protein lunapark	F5H2Q7;Q9C0E8-2;Q9C0E8;B7ZLA8;C9JL94	38;108;113;113;108	0.726221
KIDINS220;KIDINS220;KIDINS220	Kinase D-interacting substrate of 220 kDa	Q9ULH0-3;H0Y8E4;E9PH70;Q9ULH0-2;Q9ULH0-4;Q9ULH0	892;638;892;849;891;891	-0.0644497
KIF14	Kinesin-like protein KIF14	Q15058	1494	-0.985302
KIF16B	Kinesin-like protein KIF16B	Q96L93-5;Q96L93-4;Q96L93	1025;1181;1181	0.23352
KIF23;KIF23;KIF23	Kinesin-like protein KIF23	B4E1K0;Q02241-2;H7BYN4;Q02241	416;599;599;599	-0.566848
KIF23;KIF23;KIF23	Kinesin-like protein KIF23	B4E1K0;Q02241-2;H7BYN4;Q02241	320;503;503;503	-0.544203
KIF23;KIF23;KIF23	Kinesin-like protein KIF23	B4E1K0;Q02241-2;H7BYN4;Q02241	403;586;586;586	-0.444518
KIF23;KIF23;KIF23	Kinesin-like protein KIF23	B4E1K0;Q02241-2;H7BYN4;Q02241	453;636;636;636	-0.162315
KIRREL;KIRREL;KIRREL;KIRREL	Kin of IRRE-like protein 1	Q5W0G0;Q5W0F9;Q96J84-3;B4DN67;Q96J84;Q96J84-2	413;435;496;499;599;615	0.141694
KIRREL;KIRREL;KIRREL;KIRREL	Kin of IRRE-like protein 1	Q5W0G0;Q5W0F9;Q96J84-3;B4DN67;Q96J84;Q96J84-2	543;565;626;629;729;745	0.185486
KPNA2;KPNA2;KPNA2	Importin subunit alpha-2	P52292;J3QLL0;J3KS65	108;108;108	-0.0317544
KPNA6	Importin subunit alpha-7	O60684	9	0.206768
KPNA6;KPNA6;KPNA6;KPNA6	Importin subunit alpha-7;Importin subunit alpha;Importin subunit alpha	O60684;Q5TFJ7;F5H4G7;F5GYL8	110;61;107;115	-0.234363
KPNB1;KPNB1	Importin subunit beta-1	Q14974;J3QR48	68;68	-0.556521
KRAS	GTPase KRas;GTPase KRas, N-terminally processed	P01116-2;P01116	128;128	0.380397
KRT18;KRT18	Keratin, type I cytoskeletal 18	F8VZY9;P05783	187;187	-1.43647
KTN1	Kinectin	Q86UP2-2;Q86UP2-3;Q86UP2	256;256;256	-0.0987527
L1CAM;L1CAM;L1CAM;L1CAM	Neural cell adhesion molecule L1	P32004-3;P32004-2;F5H1H0;P32004;F5H025;H3BLW5	1151;1156;1158;1156;1158;56	-2.84425
LAMB1;LAMB1;LAMB1	Laminin subunit beta-1	P07942;G3XAI2;E7EPA6	748;772;748	-0.0319314
LAMC1	Laminin subunit gamma-1	P11047	1093	0.623867
LAMTOR1;LAMTOR1;LAMTOR1;LAMTOR1;LAMTOR1	Ragulator complex protein LAMTOR1	H0YFI1;F5H479;F5GX19;F5H3Y3;Q6IAA8	7;20;20;20;20	0.168129
LANCL1;LANCL1	LanC-like protein 1	E9PHS0;O43813	128;128	-0.223845
LAPTM4A	Lysosomal-associated transmembrane protein 4A	Q15012	7	-0.188233
LAPTM4A	Lysosomal-associated transmembrane protein 4A	Q15012	224	0.0750534
LARS;LARS;LARS	Leucine--tRNA ligase, cytoplasmic	F5H698;B4DER1;Q9P2J5	39;39;39	0.348686
LASP1;LASP1	LIM and SH3 domain protein 1	Q14847;Q14847-2;C9J9W2	75;75;39	-0.19159
LASP1;LASP1;LASP1	LIM and SH3 domain protein 1	Q14847;Q14847-2;C9J9W2;B4DGQ0	96;96;60;40	-0.181199
LASP1;LASP1;LASP1	LIM and SH3 domain protein 1	Q14847;Q14847-2;F6S2S5;K7ESD6	10;10;10;10	-0.152163
LASP1;LASP1;LASP1	LIM and SH3 domain protein 1	Q14847;Q14847-2;C9J9W2;B4DGQ0	112;112;76;56	0.0817487
LBR;LBR	Lamin-B receptor	C9JXK0;Q14739	107;107	0.284633
LDHA;LDHA;LDHA;LDHA	L-lactate dehydrogenase A chain	P00338;P00338-3;P00338-5;P00338-2;F5GYU2;F5GXY2;F5GXH2	81;110;81;81;81;81;81	-0.476257
LDHA;LDHA;LDHA;LDHA;LDHA;LDHA;LDHA;LDHA;LDHA;LDHA;LDHA	L-lactate dehydrogenase A chain	P00338;P00338-3;P00338-5;P00338-2;P00338-4;F5GYU2;F5GXY2;F5GXH2;F5GZQ4;F5H5J4;F5H6W8;F5H8H6;F5GXC7;F5GWW2;F5GXU1	14;43;14;14;14;14;14;14;14;14;14;14;14;14;14	-0.46905
LDHB	L-lactate dehydrogenase B chain	P07195	308	0.387473
LGALS1;LGALS1	Galectin-1	P09382;F8WEI7	13;13	-0.550338
LIMA1;LIMA1;LIMA1	LIM domain and actin-binding protein 1	F8VQE1;Q9UHB6-2;Q9UHB6;Q9UHB6-4;F8VRN8	120;120;280;280;280	-0.265986
LIMA1;LIMA1;LIMA1	LIM domain and actin-binding protein 1	F8VQE1;Q9UHB6-2;Q9UHB6;Q9UHB6-4;F8VRN8	132;132;292;292;292	-0.0852518
LMBRD2	LMBR1 domain-containing protein 2	Q68DH5	621	0.351741
LMBRD2	LMBR1 domain-containing protein 2	Q68DH5	282	0.515208
LMNA;LMNA	Prelamin-A/C;Lamin-A/C	P02545;Q6UYC3;P02545-3;P02545-2	32;32;32;32	-0.160121
LMNA;LMNA	Prelamin-A/C;Lamin-A/C	P02545;Q6UYC3;P02545-3;P02545-2	97;97;97;97	-0.15748
LMNA;LMNA;LMNA;LMNA	Prelamin-A/C;Lamin-A/C	P02545;Q6UYC3;P02545-3;P02545-2;D6RAQ3;P02545-4;Q5TCI8	311;311;311;311;212;199;230	0.0122111
LMNA;LMNA;LMNA;LMNA	Prelamin-A/C;Lamin-A/C	P02545;Q6UYC3;P02545-3;P02545-2;D6RAQ3;P02545-4;Q5TCI8	265;265;265;265;166;153;184	0.0963968
LMNA;LMNA;LMNA;LMNA	Prelamin-A/C;Lamin-A/C	P02545;Q6UYC3;P02545-3;P02545-2;D6RAQ3;P02545-4;Q5TCI8	270;270;270;270;171;158;189	0.115832
LMNA;LMNA;LMNA;LMNA;LMNA	Prelamin-A/C;Lamin-A/C	P02545;Q6UYC3;P02545-3;P02545-2;D6RAQ3;P02545-4;Q5TCI8;H0YAB0	201;201;201;201;102;89;120;118	-0.131345
LMNA;LMNA;LMNA;LMNA;LMNA	Prelamin-A/C;Lamin-A/C	P02545;Q6UYC3;P02545-3;P02545-2;D6RAQ3;P02545-4;Q5TCI8;H0YAB0	181;181;181;181;82;69;100;98	-0.0965143
LMNA;LMNA;LMNA;LMNA;LMNA	Prelamin-A/C;Lamin-A/C	P02545;Q6UYC3;P02545-3;P02545-2;D6RAQ3;P02545-4;Q5TCI8;H0YAB0	180;180;180;180;81;68;99;97	-0.0370143
LMNA;LMNA;LMNA;LMNA;LMNA	Prelamin-A/C;Lamin-A/C	P02545;Q6UYC3;P02545-3;P02545-2;D6RAQ3;P02545-4;Q5TCI8;H0YAB0	233;233;233;233;134;121;152;150	0.0659858
LMNB1	Lamin-B1	P20700	532	-0.449513
LMNB1;LMNB1	Lamin-B1	P20700;E9PBF6	134;134	-0.505615
LMNB1;LMNB1	Lamin-B1	P20700;E9PBF6	182;182	-0.485257
LMNB1;LMNB1	Lamin-B1	P20700;E9PBF6	330;330	-0.453794
LMNB1;LMNB1	Lamin-B1	P20700;E9PBF6	312;312	-0.43082
LMNB1;LMNB1	Lamin-B1	P20700;E9PBF6	157;157	-0.371833
LMNB1;LMNB1	Lamin-B1	P20700;E9PBF6	209;209	-0.302831
LMNB2;LMNB2	Lamin-B2	Q03252;J9JID7	265;285	-0.33388
LMNB2;LMNB2	Lamin-B2	Q03252;J9JID7	113;133	-0.313298
LMNB2;LMNB2	Lamin-B2	Q03252;J9JID7	288;308	-0.174198
LMNB2;LMNB2	Lamin-B2	Q03252;J9JID7	306;326	-0.174019
LMNB2;LMNB2	Lamin-B2	Q03252;J9JID7	166;186	-0.113988
LMNB2;LMNB2	Lamin-B2	Q03252;J9JID7	61;81	0.00877371
LMNB2;LMNB2	Lamin-B2	Q03252;J9JID7	270;290	0.0962619
LMNB2;LMNB2	Lamin-B2	Q03252;J9JID7	278;298	0.148479
LMNB2;LMNB2;LMNA;LMNA;LMNA;LMNA;LMNB1;LMNB1	Lamin-B2;Prelamin-A/C;Lamin-A/C;Lamin-B1	Q03252;J9JID7;P02545;Q6UYC3;P02545-3;P02545-2;D6RAQ3;P02545-4;Q5TCI8;P20700;E9PBF6	373;393;378;378;378;378;279;266;297;379;379	-0.112678
LRP1	Prolow-density lipoprotein receptor-related protein 1;Low-density lipoprotein receptor-related protein 1 85 kDa subunit;Low-density lipoprotein receptor-related protein 1 515 kDa subunit;Low-density lipoprotein receptor-related protein 1 intracellular domain	Q07954	4527	0.317651
LRP6;LRP6;LRP6	Low-density lipoprotein receptor-related protein 6	H0YGW5;F5H7J9;O75581	1419;1509;1554	0.897628
LRP8;LRP8;LRP8	Low-density lipoprotein receptor-related protein 8	H0YCA4;E9PP15;Q14114-2;Q14114-4;Q14114-3;Q14114	85;421;664;698;868;868	0.289716
LRRC41	Leucine-rich repeat-containing protein 41	Q15345-3;Q15345	339;339	-0.523919
LSM7;LSM7;LSM7	U6 snRNA-associated Sm-like protein LSm7	K7ENY5;K7EML7;Q9UK45	17;16;17	0.83762
LSS	Lanosterol synthase	P48449-2;P48449-3;P48449	352;421;432	-0.347435
MAGED1	Melanoma-associated antigen D1	Q9Y5V3;Q9Y5V3-2	656;712	-0.275699
MAGED1	Melanoma-associated antigen D1	Q9Y5V3;Q9Y5V3-2	251;307	-0.237745
MAGED1	Melanoma-associated antigen D1	Q9Y5V3;Q9Y5V3-2	189;245	-0.101087
MAGED2;MAGED2;MAGED2;MAGED2	Melanoma-associated antigen D2	Q5H907;Q5H909;Q9UNF1-2;H7BXW3;Q9UNF1	176;205;243;243;261	0.483674
MAP1B	Microtubule-associated protein 1B;MAP1B heavy chain;MAP1 light chain LC1	P46821	1908	0.701682
MAP1B;MAP1B;MAP1B	Microtubule-associated protein 1B;MAP1B heavy chain;MAP1 light chain LC1	P46821;D6RA32;D6RA40	534;551;408	0.775177
MAP2K2;MAP2K2;MAP2K1	Dual specificity mitogen-activated protein kinase kinase 2;Dual specificity mitogen-activated protein kinase kinase 1	P36507;G5E9C7;Q02750-2;Q02750	196;99;166;192	0.33308
MAP2K3	Dual specificity mitogen-activated protein kinase kinase 3	P46734-2;P46734;P46734-3	214;243;248	0.482539
MAP4;MAP4	Microtubule-associated protein 4;Microtubule-associated protein	P27816-6;P27816;E7EVA0;P27816-2	498;498;515;498	0.0231844
MAP4;MAP4;MAP4;MAP4	Microtubule-associated protein 4;Microtubule-associated protein;Microtubule-associated protein	P27816-6;P27816;E7EVA0;P27816-2;P27816-5;B9ZVR1;H7C456	312;312;329;312;312;312;281	0.0694272
MAP4;MAP4;MAP4;MAP4	Microtubule-associated protein 4;Microtubule-associated protein;Microtubule-associated protein	P27816-6;P27816;E7EVA0;P27816-2;P27816-5;B9ZVR1;H7C456;P27816-7	56;56;56;56;56;56;63;56	0.116631
MAPRE1	Microtubule-associated protein RP/EB family member 1	Q15691	174	-0.377988
MAPRE1	Microtubule-associated protein RP/EB family member 1	Q15691	148	-0.316492
MARCKS	Myristoylated alanine-rich C-kinase substrate	P29966	11	-1.1632
MARCKS	Myristoylated alanine-rich C-kinase substrate	P29966	153	-1.03549
MARCKS	Myristoylated alanine-rich C-kinase substrate	P29966	154	NaN
MARK2;MARK2;MARK2	Serine/threonine-protein kinase MARK2	Q7KZI7-10;Q7KZI7-13;Q7KZI7-7;E7ETY4;Q7KZI7-2;Q7KZI7-15;Q7KZI7-5;Q7KZI7-16;Q7KZI7-4;Q7KZI7-9;Q7KZI7-12;Q7KZI7-14;Q7KZI7-3;Q7KZI7-6;Q7KZI7-11;E9PC69;Q7KZI7-8;Q7KZI7	614;619;620;627;629;637;647;652;653;662;668;673;674;683;701;706;707;716	-0.948447
MAT2A;MAT2A	S-adenosylmethionine synthase isoform type-2;S-adenosylmethionine synthase	P31153;B4DN45	81;18	-0.666073
MATR3;MATR3;MATR3;MATR3	Matrin-3	P43243;A8MXP9;D6REM6;B3KM87;P43243-2	617;617;617;279;329	-0.334716
MATR3;MATR3;MATR3;MATR3;MATR3	Matrin-3	P43243;A8MXP9;D6REM6;B3KM87;P43243-2;H0Y8T4	522;522;522;184;234;282	-0.766333
MATR3;MATR3;MATR3;MATR3;MATR3;MATR3;MATR3;MATR3;MATR3;MATR3	Matrin-3	P43243;A8MXP9;D6REM6;D6R991;D6RB45;D6R9F3;D6RBS2;D6RCM3;D6REK4;D6R8Z5	3;3;3;3;3;3;3;3;3;3	-0.380822
MBOAT7	Lysophospholipid acyltransferase 7	Q96N66-2;Q96N66	383;456	-1.03133
MCL1	Induced myeloid leukemia cell differentiation protein Mcl-1	Q07820-2;Q07820	40;40	0.376624
MCM2;MCM2	DNA replication licensing factor MCM2	H0Y8E6;P49736	332;469	-0.295447
MCM2;MCM2	DNA replication licensing factor MCM2	H0Y8E6;P49736	523;591	0.0673634
MCM4	DNA replication licensing factor MCM4	P33991	752	-0.234822
MCM4	DNA replication licensing factor MCM4	P33991	628	-0.180168
MCM6	DNA replication licensing factor MCM6	Q14566	197	-0.175566
MCM7	DNA replication licensing factor MCM7	P33993;P33993-2	28;28	-0.221472
MCM7	DNA replication licensing factor MCM7	P33993;P33993-2	29;29	-0.221472
MCM7	DNA replication licensing factor MCM7	P33993;P33993-3	557;381	-0.205796
MCM7;MCM7	DNA replication licensing factor MCM7	P33993;P33993-2;C9J8M6	145;145;38	-1.56017
MET	Hepatocyte growth factor receptor	P08581;P08581-2	962;980	0.770702
MFAP3L;MFAP3;MFAP3L	Microfibril-associated glycoprotein 3;Microfibrillar-associated protein 3-like	D6RAB5;P55082-2;O75121-2;P55082;O75121	118;73;118;219;221	-0.286111
MFSD1;MFSD1;MFSD1;MFSD1	Major facilitator superfamily domain-containing protein 1	H7C4F4;Q9H3U5-4;Q9H3U5-3;Q9H3U5;C9JS94;J3KQL7	83;176;210;249;259;298	0.145873
MGRN1;MGRN1;MGRN1;MGRN1	E3 ubiquitin-protein ligase MGRN1	B4DR12;K7EIM7;O60291-4;E9PB19;O60291;O60291-3;O60291-2	265;230;265;266;265;265;265	-0.287043
MIB1	E3 ubiquitin-protein ligase MIB1	Q86YT6	938	-0.559643
MIB1	E3 ubiquitin-protein ligase MIB1	Q86YT6	726	-0.358879
MIB1	E3 ubiquitin-protein ligase MIB1	Q86YT6	222	0.0304067
MLLT11	Protein AF1q	Q13015	47	1.08733
MMS22L;MMS22L	Protein MMS22-like	E2QRD4;Q6ZRQ5	787;827	1.46284
MORC3;MORC3;MORC3	MORC family CW-type zinc finger protein 3	H0YHQ4;H0YIR5;Q14149	77;78;825	-0.265431
MORF4L1;MORF4L1;MORF4L1;MORF4L1	Mortality factor 4-like protein 1	H0YMJ0;Q9UBU8-2;B3KTM8;Q9UBU8;H0YNE0	88;78;103;117;94	0.436268
MORF4L1;MORF4L1;MORF4L1;MORF4L1;MORF4L1	Mortality factor 4-like protein 1	H0YMJ0;Q9UBU8-2;B3KTM8;Q9UBU8;H0YNE0;H0YLJ3	82;72;97;111;88;72	0.423309
MORF4L1;MORF4L1;MORF4L1;MORF4L1;MORF4L1	Mortality factor 4-like protein 1	H0YMJ0;Q9UBU8-2;B3KTM8;Q9UBU8;H0YM21;Q9UBU8-3;H0YLJ3	220;210;235;249;122;122;183	0.425567
MORF4L1;MORF4L1;MORF4L1;MORF4L1;MORF4L1;MORF4L1;MORF4L1;MORF4L1;MORF4L1	Mortality factor 4-like protein 1	H0YMJ0;Q9UBU8-2;B3KTM8;Q9UBU8;H0YNE0;H0YM21;Q9UBU8-3;H0YNI8;H0YNX3;H0YLV1;H0YMT8	114;104;129;143;120;16;16;16;16;16;16	0.222557
MPP2;MPP2;MPP2;MPP2;MPP2;MPP2;MPP2;MPP2;MPP2;MPP2	MAGUK p55 subfamily member 2	E5RFN8;E5RK50;E5RJK0;E5RK44;E5RI32;E5RIU3;E5RI47;E7EX01;Q14168-2;Q14168-3;Q14168;E7EV80	59;59;48;65;59;59;42;48;59;76;83;104	0.562768
MPZL1	Myelin protein zero-like protein 1	O95297-4;O95297-2;O95297	89;212;213	-0.194394
MPZL1	Myelin protein zero-like protein 1	O95297-4;O95297-2;O95297	94;217;218	0.0825664
MSH6;MSH6;MSH6	DNA mismatch repair protein Msh6	F5H2F9;B4DF41;P52701;P52701-2	217;389;519;519	-0.501586
MSMO1	Methylsterol monooxygenase 1	Q15800-2;Q15800	153;284	1.2806
MSN	Moesin	P26038	165	0.0825664
MSN	Moesin	P26038	139	0.092884
MSN	Moesin	P26038	72	0.455123
MSN	Moesin	P26038	352	0.973795
MTA2	Metastasis-associated protein MTA2	O94776	152	0.360196
MTHFD1;MTHFD1;MTHFD1;MTHFD1	C-1-tetrahydrofolate synthase, cytoplasmic;Methylenetetrahydrofolate dehydrogenase;Methenyltetrahydrofolate cyclohydrolase;Formyltetrahydrofolate synthetase	G3V2B8;F5H2F4;P11586;G3V3L6	543;599;543;523	-0.325124
MVP	Major vault protein	Q14764	444	-0.000447305
MXRA8;MXRA8	Matrix-remodeling-associated protein 8	B3KTR6;Q9BRK3;Q9BRK3-2	367;376;376	0.484808
MYH14;MYH14;MYH14;MYH14;MYH10;MYH10;MYH9	Myosin-14;Myosin-10;Myosin-9	Q7Z406;Q7Z406-6;F2Z2U8;Q7Z406-2;G8JLL9;Q7Z406-5;Q7Z406-4;M0QY43;P35580;P35580-2;F8W6L6;P35580-3;P35580-4;P35579;P35579-2	429;437;429;437;437;429;429;437;410;426;426;410;420;403;267	-0.213186
MYH14;MYH14;MYH14;MYH14;MYH9;MYH11	Myosin-14;Myosin-9;Myosin-11	Q7Z406;Q7Z406-6;F2Z2U8;Q7Z406-2;G8JLL9;Q7Z406-5;Q7Z406-4;M0QY43;P35579;P35579-2;P35749-4;P35749-3;P35749;P35749-2	252;260;252;260;260;252;252;260;225;89;232;239;232;239	0.052555
MYH14;MYH14;MYH14;MYH14;MYH9;MYH11	Myosin-14;Myosin-9;Myosin-11	Q7Z406;Q7Z406-6;F2Z2U8;Q7Z406-2;G8JLL9;Q7Z406-5;Q7Z406-4;M0QY43;P35579;P35579-2;P35749-4;P35749-3;P35749;P35749-2	255;263;255;263;263;255;255;263;228;92;235;242;235;242	0.177344
MYH9	Myosin-9	P35579;P35579-2	299;163	-0.82082
MYH9	Myosin-9	P35579	1249	-0.592658
MYL6;MYL6;MYL6;MYL6;MYL6;MYL6;MYL6;MYL6B;MYL6B	Myosin light polypeptide 6;Myosin light chain 6B	F8W1R7;P60660-2;P60660;J3KND3;G8JLA2;G3V1V0;B7Z6Z4;F8VPF3;F8W1I5;P14649	50;50;50;51;51;50;143;38;107;107	-0.327023
MYO1B;MYO1B;MYO1B;MYO1B	Unconventional myosin-Ib	E7EPB4;O43795-2;E9PDF6;O43795;H7C2Y7	217;914;943;972;51	-0.817867
MYO1B;MYO1B;MYO1B;MYO1B	Unconventional myosin-Ib	E7EPB4;O43795-2;E9PDF6;O43795;H7C2Y7	331;1028;1057;1086;165	-0.379902
MYO1B;MYO1B;MYO1B;MYO1B	Unconventional myosin-Ib	E7EPB4;O43795-2;E9PDF6;O43795;H7C2Y7	333;1030;1059;1088;167	-0.379902
MYO6		Q9UM54-6;E7EW20	1141;1142	0.601031
MYOF;MYOF;MYOF;MYOF	Myoferlin	Q9NZM1-2;Q9NZM1-6;Q9NZM1;F8W8J4;Q9NZM1-3;C9JCN0;H0YD14	1302;1331;1344;1344;1344;1344;719	0.0119249
MYOF;MYOF;MYOF;MYOF	Myoferlin	Q9NZM1-2;Q9NZM1-6;Q9NZM1;F8W8J4;Q9NZM1-3;C9JCN0;Q9NZM1-5;H0YD14	1067;1096;1109;1109;1109;1109;1109;484	0.377068
MYSM1	Histone H2A deubiquitinase MYSM1	Q5VVJ2-3;Q5VVJ2-2;Q5VVJ2	81;422;675	0.630499
NACA;NACA;NACA;NACA;NACA;NACA;NACA	Nascent polypeptide-associated complex subunit alpha	F8W1N5;F8VZJ2;F8VNW4;F8W0W4;H0YHX9;Q13765;Q13765-2;E9PAV3	65;65;140;144;142;144;854;2007	-0.520335
NACA;NACA;NACA;NACA;NACA;NACA;NACA	Nascent polypeptide-associated complex subunit alpha	F8W1N5;F8VZJ2;F8VNW4;F8W0W4;H0YHX9;Q13765;Q13765-2;E9PAV3	63;63;138;142;140;142;852;2005	0.0247452
NAE1;NAE1;NAE1	NEDD8-activating enzyme E1 regulatory subunit	A8MU28;Q13564-2;Q13564;A6NCK0	249;332;338;341	1.08011
NAP1L5	Nucleosome assembly protein 1-like 5	Q96NT1	78	0.586789
NAPA;NAPA;NAPA	Alpha-soluble NSF attachment protein	P54920;M0R0Y2;M0R213	285;246;73	-1.09764
NAPEPLD;NAPEPLD;NAPEPLD	N-acyl-phosphatidylethanolamine-hydrolyzing phospholipase D	C9JGB1;Q6IQ20;J3KR15	97;97;170	-0.523235
NASP;NASP	Nuclear autoantigenic sperm protein	P49321;P49321-3;P49321-4;E9PPR5	231;233;167;194	-1.88924
NASP;NASP;NASP	Nuclear autoantigenic sperm protein	P49321;P49321-3;P49321-4;E9PPR5;E9PNB5	154;156;90;117;90	1.2809
NASP;NASP;NASP;NASP;NASP	Nuclear autoantigenic sperm protein	P49321;P49321-3;P49321-4;P49321-2;E9PRH9;H0YF33;Q5T624;H0YDS9	657;659;593;318;254;182;291;87	0.691355
NBR1;NBR1;NBR1	Next to BRCA1 gene 1 protein	B7Z5R6;Q14596-2;Q14596;J3KPL5	494;515;515;515	0.298424
NCAPG;NCAPG	Condensin complex subunit 3	Q9BPX3;H0Y9Z8	522;85	-0.465142
NCKAP1	Nck-associated protein 1	Q9Y2A7;Q9Y2A7-2	12;12	0.877037
NDFIP1	NEDD4 family-interacting protein 1	Q9BT67	204	0.279531
NDFIP1	NEDD4 family-interacting protein 1	Q9BT67	83	0.341189
NDFIP2;NDFIP2;NDFIP2	NEDD4 family-interacting protein 2	H7C5F7;H0Y8A7;Q9NV92	109;110;193	-0.657491
NDUFA12;NDUFA12;NDUFA12	NADH dehydrogenase [ubiquinone] 1 alpha subcomplex subunit 12	F8VXI1;Q9UI09-2;F8VRD8;Q9UI09	8;8;8;8	-0.136585
NDUFA8;NDUFA8	NADH dehydrogenase [ubiquinone] 1 alpha subcomplex subunit 8	F5H7V7;P51970	106;106	-2.10055
NEDD4L;NEDD4L	E3 ubiquitin-protein ligase;E3 ubiquitin-protein ligase NEDD4-like	Q96PU5-9;F5H602;Q96PU5-4;Q96PU5-2;Q96PU5-6;Q96PU5-5;Q96PU5-7;Q96PU5	321;321;341;398;434;442;454;462	-0.110947
NEDD4L;NEDD4L;NEDD4L	E3 ubiquitin-protein ligase;E3 ubiquitin-protein ligase NEDD4-like	Q96PU5-9;F5H602;Q96PU5-4;Q96PU5-2;Q96PU5-6;Q96PU5-5;Q96PU5-7;Q96PU5;Q96PU5-3;K7ERN1	398;398;418;475;511;519;531;539;435;203	-0.617764
NEDD4L;NEDD4L;NEDD4L	E3 ubiquitin-protein ligase;E3 ubiquitin-protein ligase NEDD4-like	Q96PU5-9;F5H602;Q96PU5-4;Q96PU5-2;Q96PU5-6;Q96PU5-5;Q96PU5-7;Q96PU5;Q96PU5-3;K7ENS6	34;34;34;155;147;155;147;155;155;34	NaN
NEDD8;NEDD8-MDP1	NEDD8	Q15843;E9PS38	48;48	0.48944
NEDD8;NEDD8-MDP1	NEDD8	Q15843;E9PS38	54;54	0.661385
NEDD8;NEDD8-MDP1;NEDD8;NEDD8-MDP1	NEDD8	Q15843;E9PS38;F8VSA6;E9PL57	33;33;33;33	0.319849
NEDD8;NEDD8-MDP1;NEDD8;NEDD8-MDP1	NEDD8	Q15843;E9PS38;F8VSA6;E9PL57	11;11;11;11	0.341758
NEDD8;NEDD8-MDP1;NEDD8;NEDD8-MDP1	NEDD8	Q15843;E9PS38;F8VSA6;E9PL57	22;22;22;22	0.64284
NEK7	Serine/threonine-protein kinase Nek7	Q8TDX7	81	0.271187
NF2	Merlin	P35240-4;P35240-6;P35240-5;P35240-8;P35240-3;P35240;P35240-2	313;354;355;367;396;396;396	-1.17052
NGLY1	Peptide-N(4)-(N-acetyl-beta-glucosaminyl)asparagine amidase	Q96IV0-3;Q96IV0-5;Q96IV0-2;Q96IV0	419;377;401;419	0.167615
NGLY1;NGLY1;NGLY1	Peptide-N(4)-(N-acetyl-beta-glucosaminyl)asparagine amidase	Q96IV0-3;Q96IV0-5;Q96IV0-2;Q96IV0;Q9NV10;H0Y2P2	204;162;204;204;127;196	0.319155
NHP2L1;NHP2L1	NHP2-like protein 1	P55769;B1AHD1	9;13	-0.379751
NME1;NME1-NME2;NME1;NME2;NME2;NME1;NME1	Nucleoside diphosphate kinase A;Nucleoside diphosphate kinase;Nucleoside diphosphate kinase B	P15531;P15531-2;P22392-2;Q32Q12;E7ERL0;P22392;J3KPD9;E5RHP0;C9K028	12;37;12;37;37;12;12;12;37	0.480472
NME2;NME1;NME1-NME2;NME1;NME2;NME2;NME2P1	Nucleoside diphosphate kinase;Nucleoside diphosphate kinase A;Nucleoside diphosphate kinase;Nucleoside diphosphate kinase B;Putative nucleoside diphosphate kinase	F6XY72;P15531;P15531-2;P22392-2;Q32Q12;E7ERL0;P22392;J3KPD9;O60361	25;100;125;100;125;125;100;100;85	0.143263
NMT1;NMT1	Glycylpeptide N-tetradecanoyltransferase 1	B7Z8J4;P30419	80;80	0.0457225
NOMO2;NOMO3;NOMO3;NOMO2;NOMO3	Nodal modulator 3;Nodal modulator 2	Q4G177;F5H826;Q5JPE7-2;P69849;Q5JPE7;J3KN36	1044;1044;1211;1211;1211;1211	-0.850012
NONO;NONO;NONO;NONO;NONO	Non-POU domain-containing octamer-binding protein	Q15233;C9JYS8;C9IZL7;C9JJ13;C9J4X2	5;5;5;5;5	-0.414076
NPLOC4;NPLOC4	Nuclear protein localization protein 4 homolog	I3L4U9;Q8TAT6;Q8TAT6-2	62;62;62	0.461843
NQO1;NQO1;NQO1;NQO1	NAD(P)H dehydrogenase [quinone] 1	B4DLR8;P15559-3;P15559-2;H3BNV2;H3BRK3;P15559	91;91;91;70;91;91	-2.17234
NRAS	GTPase NRas	P01111	128	0.0712135
NRP1;NRP1;NRP1;NRP1	Neuropilin-1	Q5JWQ2;Q5JWQ6;E9PEP6;O14786	95;725;896;913	0.0444641
NRXN3;NRXN3	Neurexin-3-beta;Neurexin-3-beta, soluble form;Neurexin-3-beta, C-terminal fragment;Neurexin-3	Q9HDB5-2;Q9HDB5-4;Q9HDB5;Q9Y4C0-3;Q9Y4C0	410;437;615;1039;1621	-2.44654
NSDHL;NSDHL	Sterol-4-alpha-carboxylate 3-dehydrogenase, decarboxylating	C9JDR0;Q15738	31;31	0.0886844
NSFL1C;NSFL1C;NSFL1C	NSFL1 cofactor p47	Q9UNZ2;Q9UNZ2-5;J3QK90;F2Z2K0;Q9UNZ2-4	127;129;129;127;127	0.0966667
NSFL1C;NSFL1C;NSFL1C	NSFL1 cofactor p47	Q9UNZ2;Q9UNZ2-5;J3QK90;F2Z2K0;Q9UNZ2-4	124;126;126;124;124	0.108625
NSFL1C;NSFL1C;NSFL1C	NSFL1 cofactor p47	Q9UNZ2;Q9UNZ2-5;J3QK90;F2Z2K0;Q9UNZ2-6	172;174;174;172;61	0.205518
NUDC	Nuclear migration protein nudC	Q9Y266	267	-0.163026
NUDT21	Cleavage and polyadenylation specificity factor subunit 5	O43809	29	0.0501882
NUFIP2	Nuclear fragile X mental retardation-interacting protein 2	Q7Z417	109	3.8494
NUMA1	Nuclear mitotic apparatus protein 1	Q14980-4;Q14980-3;Q14980-2;Q14980	908;908;908;908	-0.0995408
NUMA1	Nuclear mitotic apparatus protein 1	Q14980-4;Q14980-3;Q14980-2;Q14980	891;891;891;891	0.325847
NUMA1;NUMA1;NUMA1	Nuclear mitotic apparatus protein 1	Q14980-4;Q14980-3;Q14980-2;Q14980;K4DIE0;H0YFY6	1511;1511;1511;1511;115;356	-1.39415
NUMA1;NUMA1;NUMA1;NUMA1	Nuclear mitotic apparatus protein 1	Q14980-4;Q14980-3;Q14980-2;Q14980;Q9BTE9;F5H6Y5;F5H4J1	358;358;358;358;358;358;358	-0.178551
NUP153;NUP153	Nuclear pore complex protein Nup153	P49790;F6QR24	15;15	0.0996319
NUP153;NUP153	Nuclear pore complex protein Nup153	P49790;F6QR24	1142;1173	0.685267
NUP153;NUP153	Nuclear pore complex protein Nup153	P49790;F6QR24	1066;1097	0.687867
NUP155;NUP155	Nuclear pore complex protein Nup155	E9PF10;O75694-2;O75694	740;681;740	-0.100685
NUP50	Nuclear pore complex protein Nup50	Q9UKX7-2;Q9UKX7	186;214	-0.181608
NUP93;NUP93;NUP93;NUP93;NUP93	Nuclear pore complex protein Nup93	Q8N1F7;Q8N1F7-2;H3BVG0;H3BPA9;H3BMX0;H3BP95	243;120;243;36;120;120	0.0318186
NUTF2;NUTF2	Nuclear transport factor 2	P61970;H3BRV9	55;55	0.0306892
OCLN	Occludin	Q16625-4;Q16625-3;Q16625;Q16625-2	79;330;330;276	-0.886833
OCLN	Occludin	Q16625-4;Q16625-3;Q16625;Q16625-2;Q16625-5	128;379;379;325;57	-0.865516
OCLN	Occludin	Q16625-4;Q16625-3;Q16625	25;276;276	-0.646225
ODF2;ODF2;ODF2;ODF2;ODF2	Outer dense fiber protein 2	Q5T4C3;Q5T4C6;Q5T4C2;Q5BJF6-9;Q5BJF6-8;Q5BJF6-5;Q5BJF6-6;Q5BJF6-10;Q5BJF6-7;H0Y384;Q5BJF6-2;Q5BJF6-3;Q5BJF6-4;Q5BJF6	116;121;173;116;178;178;197;197;241;192;131;173;192;197	-2.07789
OGT	UDP-N-acetylglucosamine--peptide N-acetylglucosaminyltransferase 110 kDa subunit	O15294	16	0.173127
OLA1;OLA1	Obg-like ATPase 1	Q9NTK5;J3KQ32;Q9NTK5-2	281;301;123	0.331017
OLA1;OLA1;OLA1	Obg-like ATPase 1	Q9NTK5;J3KQ32;Q9NTK5-2;Q9NTK5-3;C9JCJ9	190;210;32;190;32	0.392647
OLR1;OLR1	Oxidized low-density lipoprotein receptor 1;Oxidized low-density lipoprotein receptor 1, soluble form	F5GZH1;P78380-2;P78380-3;P78380	12;12;12;12	-1.55661
OLR1;OLR1	Oxidized low-density lipoprotein receptor 1;Oxidized low-density lipoprotein receptor 1, soluble form	F5GZH1;P78380-2;P78380-3;P78380	7;7;7;7	-1.39745
OPTN	Optineurin	Q96CV9-3;Q96CV9-2;Q96CV9	391;442;448	0.216734
OSBP	Oxysterol-binding protein 1	P22059	246	0.261832
OSBPL11;OSBPL10;OSBPL10	Oxysterol-binding protein-related protein 11;Oxysterol-binding protein;Oxysterol-binding protein-related protein 10	Q9BXB4;H7C487;Q9BXB5-2;Q9BXB5	395;194;361;425	NaN
OSBPL3;OSBPL3;OSBPL3;OSBPL3	Oxysterol-binding protein-related protein 3	C9J8P4;C9JEF2;C9JZ19;Q9H4L5-8;Q9H4L5-7;Q9H4L5-6;Q9H4L5-5;Q9H4L5-4;Q9H4L5-3;Q9H4L5-2;Q9H4L5	55;55;55;55;55;55;55;55;55;55;55	0.360533
OSTM1	Osteopetrosis-associated transmembrane protein 1	Q86WC4	321	0.781653
OTUB1;OTUB1;OTUB1;OTUB1;OTUB1	Ubiquitin thioesterase OTUB1	F5GYN4;Q96FW1;F5H6Q1;F5GYJ8;J3KR44	43;73;82;73;110	-0.0336286
OTUB1;OTUB1;OTUB1;OTUB1;OTUB1	Ubiquitin thioesterase OTUB1	F5GYN4;Q96FW1;F5H6Q1;F5GYJ8;J3KR44	41;71;80;71;108	0.0479571
OTUD5;OTUD5;OTUD5	OTU domain-containing protein 5	Q96G74-4;H7BZQ3;Q96G74-2;Q96G74-3;G5E9D7;Q96G74	163;258;356;380;380;385	1.23567
OTUD7B	OTU domain-containing protein 7B	Q6GQQ9-2;Q6GQQ9	644;644	0.0867838
OTUD7B;OTUD7B	OTU domain-containing protein 7B	Q6GQQ9-2;Q6GQQ9;Q5SZ59	93;93;93	0.380064
PABPC1;PABPC1;PABPC1;PABPC1;PABPC1;PABPC1	Polyadenylate-binding protein 1	P11940;P11940-2;E7EQV3;E7ERJ7;H0YAR2;H0YAP2;H0YB86	312;312;267;280;181;110;3	-0.33982
PABPC1;PABPC1;PABPC1;PABPC1;PABPC1;PABPC1;PABPC1	Polyadenylate-binding protein 1	P11940;E7EQV3;E7ERJ7;H0YAS7;H0YAS6;H0YB75;H0YAW6	512;467;480;21;45;59;165	-0.0101198
PABPC1;PABPC1;PABPC1;PABPC1;PABPC3;PABPC1;PABPC3	Polyadenylate-binding protein 1;Polyadenylate-binding protein 3	P11940;P11940-2;E7EQV3;E7ERJ7;H0YAR2;Q9H361;H0YAP2;H3BNY3	259;259;214;227;128;259;57;259	-0.20548
PABPC4;PABPC4;PABPC4;PABPC1;PABPC1;PABPC1;PABPC1;PABPC1;PABPC4	Polyadenylate-binding protein 4;Polyadenylate-binding protein 1	B1ANR0;Q13310-2;Q13310;Q13310-3;H0Y5F5;P11940;P11940-2;E7EQV3;E7ERJ7;H0YAR2;H0YBN4;H0YCC8	188;188;188;188;90;188;188;143;156;60;135;101	-0.360046
PABPC4;PABPC4;PABPC4;PABPC1;PABPC1;PABPC1;PABPC1;PABPC1;PABPC4;PABPC4;PABPC4L;PABPC4L	Polyadenylate-binding protein 4;Polyadenylate-binding protein 1;Polyadenylate-binding protein 4-like	B1ANR0;Q13310-2;Q13310;Q13310-3;H0Y5F5;P11940;P11940-2;E7EQV3;E5RJB9;E5RGH3;E5RH24;B1ANR1;H0YEQ8;P0CB38;J3KTH5	108;108;108;108;10;108;108;63;108;63;108;108;52;107;165	0.106348
PABPN1	Polyadenylate-binding protein 2	Q86U42-2;Q86U42;Q92843-2	135;135;162	NaN
PABPN1;PABPN1;PABPN1	Polyadenylate-binding protein 2	Q86U42-2;Q86U42;Q92843-2;B4DEH8;G3V4T2	137;137;164;9;9	-1.23824
PAICS;PAICS	Multifunctional protein ADE2;Phosphoribosylaminoimidazole-succinocarboxamide synthase;Phosphoribosylaminoimidazole carboxylase	P22234;P22234-2;E9PBS1	12;12;12	-0.0137274
PAM;PAM	Peptidyl-glycine alpha-amidating monooxygenase;Peptidylglycine alpha-hydroxylating monooxygenase;Peptidyl-alpha-hydroxyglycine alpha-amidating lyase	P19021-2;F8WE90;P19021	794;803;901	-0.367508
PARP14;PARP14	Poly [ADP-ribose] polymerase 14	Q460N5-4;Q460N5-1;Q460N5;Q460N5-3;H7C5R8	459;378;459;176;300	-1.9261
PARP14;PARP14	Poly [ADP-ribose] polymerase 14	Q460N5-4;Q460N5-1;Q460N5;Q460N5-3;H7C5R8;Q460N5-5	1321;1240;1321;1038;1162;317	-0.406522
PARP14;PARP14	Poly [ADP-ribose] polymerase 14	Q460N5-4;Q460N5-1;Q460N5;Q460N5-3;H7C5R8	791;710;791;508;632	2.32325
PBRM1	Protein polybromo-1	Q86U86-5;Q86U86-4;Q86U86-7;Q86U86-3;Q86U86-9;Q86U86-2;Q86U86-8;Q86U86	1535;1535;1550;1555;1562;1587;1605;1642	0.369048
PCBP1	Poly(rC)-binding protein 1	Q15365	351	-0.187017
PCBP1	Poly(rC)-binding protein 1	Q15365	119	0.290306
PCBP2;PCBP2;PCBP2;PCBP2;PCBP2;PCBP2;PCBP2	Poly(rC)-binding protein 2	H3BRU6;G3V0E8;F8VZX2;B4DXP5;Q15366-4;Q15366-5;Q15366-6;Q15366-3;Q15366;Q15366-2;F8VRH0;H3BSS4	258;275;278;279;288;292;318;319;322;323;163;141	-0.159944
PCDHGB5;PCDHGB4;PCDHGB1;PCDHGB3;PCDHGB7;PCDHGB6;PCDHGA1;PCDHGA4;PCDHGA5;PCDHGB2;PCDHGA2;PCDHGA3;PCDHGA6;PCDHGA7;PCDHGA8;PCDHGA9;PCDHGA12;PCDHGC3;PCDHGA11;PCDHGA10;PCDHGC4;PCDHGC5	Protocadherin gamma-B5;Protocadherin gamma-B4;Protocadherin gamma-B1;Protocadherin gamma-B3;Protocadherin gamma-B7;Protocadherin gamma-B6;Protocadherin gamma-A1;Protocadherin gamma-A4;Protocadherin gamma-A5;Protocadherin gamma-B2;Protocadherin gamma-A2;Protocadherin gamma-A3;Protocadherin gamma-A6;Protocadherin gamma-A7;Protocadherin gamma-A8;Protocadherin gamma-A9;Protocadherin gamma-A12;Protoca…	Q9Y5H2-3;Q9Y5G0;Q9UN71;Q9Y5G3;Q9Y5G1;Q9Y5F8;Q9Y5F9;Q9Y5H4;Q9Y5G9;Q9Y5G8;Q9Y5G2;Q9Y5H1;Q9Y5H0;Q9Y5G7;Q9Y5G6;Q9Y5G5;Q9Y5G4;O60330;Q9UN70;Q9Y5H2;Q9Y5H3;Q9Y5F7;Q9Y5F6	728;901;901;905;907;907;908;909;909;909;909;910;910;910;910;910;910;910;912;913;914;916;922	-1.17101
PCM1;PCM1;PCM1	Pericentriolar material 1 protein	E7EV56;Q15154-2;E7ETA6;Q15154	1199;1198;1198;1198	-0.298868
PCM1;PCM1;PCM1	Pericentriolar material 1 protein	E7EV56;Q15154-2;E7ETA6;Q15154	1222;1221;1221;1221	0.0117819
PCM1;PCM1;PCM1	Pericentriolar material 1 protein	E7EV56;Q15154-2;E7ETA6;Q15154	739;738;738;738	0.121015
PCM1;PCM1;PCM1	Pericentriolar material 1 protein	E7EV56;Q15154-2;E7ETA6;Q15154	787;786;786;786	0.204767
PCM1;PCM1;PCM1	Pericentriolar material 1 protein	E7EV56;Q15154-2;E7ETA6;Q15154	788;787;787;787	0.204767
PCM1;PCM1;PCM1;PCM1	Pericentriolar material 1 protein	E7EV56;Q15154-2;E7ETA6;Q15154;E7EV93	659;658;658;658;697	-0.167734
PCNA	Proliferating cell nuclear antigen	P12004	164	0.064607
PCNA	Proliferating cell nuclear antigen	P12004	168	NaN
PDCD5;PDCD5;PDCD5	Programmed cell death protein 5	O14737;K7EQA1;K7EL31	98;60;84	0.752834
PDCD5;PDCD5;PDCD5;PDCD5;PDCD5	Programmed cell death protein 5	O14737;B4DE64;K7ESJ4;Q3HM38;K7EPG2	20;20;20;20;20	0.488001
PDCD6IP	Programmed cell death 6-interacting protein	Q8WUM4;Q8WUM4-2	501;506	0.479644
PDE12;PDE12	2',5'-phosphodiesterase 12	F6T1Q0;Q6L8Q7-2;Q6L8Q7	427;427;427	0.282262
PDE8A	High affinity cAMP-specific and IBMX-insensitive 3',5'-cyclic phosphodiesterase 8A	O60658-6;O60658	196;268	-0.298016
PDLIM5;PDLIM5;PDLIM5;PDLIM5	PDZ and LIM domain protein 5	E9PBF5;Q96HC4-4;Q96HC4;H0Y8Y3;F5H7Y0	202;196;305;48;183	-0.240214
PEG10	Retrotransposon-derived protein PEG10	Q86TG7	586	-1.91132
PEG10	Retrotransposon-derived protein PEG10	Q86TG7;Q86TG7-2	22;22	-1.68659
PELO	Protein pelota homolog	Q9BRX2	337	0.575796
PEX19;PEX19;PEX19;DCAF8	Peroxisomal biogenesis factor 19	B7Z6I5;Q5QNY5;P40855-5;P40855;H0YJ60	48;118;100;138;8	-0.434188
PEX19;PEX19;PEX19;DCAF8;PEX19;DCAF8	Peroxisomal biogenesis factor 19	B7Z6I5;Q5QNY5;P40855-5;P40855;H0YJ60;H0YDY4;G3V3G9	155;225;207;245;115;83;98	-0.754772
PFDN1;PFDN1;PFDN1	Prefoldin subunit 1	D6RGG5;E5RGS4;O60925	11;11;11	-0.16427
PFDN5	Prefoldin subunit 5	Q99471	55	0.00877371
PFDN6;PFDN6	Prefoldin subunit 6	A2AB88;O15212	7;7	-0.162008
PFN1;PFN1	Profilin-1	P07737;I3L3D5	54;133	-0.167912
PFN1;PFN1	Profilin-1	P07737;K7EJ44	105;69	0.50711
PFN1;PFN1;PFN1	Profilin-1	P07737;K7EJ44;I3L3D5	70;34;149	-0.000577193
PGAM1	Phosphoglycerate mutase 1	P18669	157	NaN
PGAM1;PGAM4	Phosphoglycerate mutase 1;Probable phosphoglycerate mutase 4	P18669;Q8N0Y7	106;106	-0.245574
PGAM1;PGAM4	Phosphoglycerate mutase 1;Probable phosphoglycerate mutase 4	P18669;Q8N0Y7	5;5	0.0863762
PGD;PGD;PGD;PGD;PGD;PGD	6-phosphogluconate dehydrogenase, decarboxylating;6-phosphogluconate dehydrogenase, decarboxylating;6-phosphogluconate dehydrogenase, decarboxylating;6-phosphogluconate dehydrogenase, decarboxylating	B4DQJ8;P52209;F5H7U0;K7EMN2;K7EM49;K7EPF6	46;59;59;46;46;56	-0.418851
PGK1;PGK1	Phosphoglycerate kinase 1;Phosphoglycerate kinase	P00558;E7ERH5	30;30	-1.8511
PGK1;PGK1;PGK1	Phosphoglycerate kinase 1;Phosphoglycerate kinase;Phosphoglycerate kinase	P00558;B7Z7A9;E7ERH5	291;263;155	-1.11685
PHGDH;PHGDH	D-3-phosphoglycerate dehydrogenase	O43175;Q5SZU1	394;360	-0.182573
PHGDH;PHGDH	D-3-phosphoglycerate dehydrogenase	O43175;Q5SZU1	384;350	-0.0736817
PI4K2A	Phosphatidylinositol 4-kinase type 2-alpha	Q9BTU6	141	0.362554
PI4K2A;PI4K2A	Phosphatidylinositol 4-kinase type 2-alpha	Q9BTU6;E9PAM4	336;306	0.680864
PICALM;PICALM;PICALM	Phosphatidylinositol-binding clathrin assembly protein	Q13492-4;Q13492-3;Q13492-2;Q13492-5;Q13492;H0YEF7;H0YEH1	267;318;318;318;318;21;21	0.404358
PICALM;PICALM;PICALM;PICALM	Phosphatidylinositol-binding clathrin assembly protein	Q13492-4;Q13492-3;Q13492-2;Q13492-5;Q13492;H0YCY1;H0YEF7;H0YEH1	273;324;324;324;324;21;27;27	0.304394
PIEZO1	Piezo-type mechanosensitive ion channel component 1	Q92508	113	-0.138632
PIK3C2A;PIK3C2A;PIK3C2A	Phosphatidylinositol 4-phosphate 3-kinase C2 domain-containing subunit alpha	E9PPP3;B4E2G4;O00443	11;11;11	-0.0176653
PIK3C3;PIK3C3	Phosphatidylinositol 3-kinase catalytic subunit type 3	A8MYT4;Q8NEB9	146;209	-0.982477
PJA2	E3 ubiquitin-protein ligase Praja-2	O43164-2;O43164	268;268	-0.162606
PKM;PKM;PKM	Pyruvate kinase isozymes M1/M2;Pyruvate kinase;Pyruvate kinase	P14618;P14618-2;H3BTN5;P14618-3;H3BQ34	166;166;166;151;166	-0.555439
PKM;PKM;PKM	Pyruvate kinase isozymes M1/M2;Pyruvate kinase;Pyruvate kinase	P14618;P14618-2;H3BTN5;P14618-3;H3BQ34	206;206;206;191;206	1.0092
PKM;PKM;PKM;PKM;PKM;PKM;PKM	Pyruvate kinase isozymes M1/M2;Pyruvate kinase;Pyruvate kinase	P14618;P14618-2;H3BTN5;H3BQ34;H3BUW1;H3BTJ2;H3BT25;H3BU13	62;62;62;62;62;62;62;62	-0.99706
PKM;PKM;PKM;PKM;PKM;PKM;PKM	Pyruvate kinase isozymes M1/M2;Pyruvate kinase;Pyruvate kinase	P14618;P14618-2;H3BTN5;H3BQ34;H3BUW1;H3BTJ2;H3BT25;H3BU13	66;66;66;66;66;66;66;66	-0.845184
PKM;PKM;PKM;PKM2	Pyruvate kinase isozymes M1/M2;Pyruvate kinase;Pyruvate kinase;Pyruvate kinase	P14618;P14618-2;H3BTN5;P14618-3;H3BQ34;Q504U3	207;207;207;192;207;42	0.970927
PKP4;CTNND2;CTNND2;CTNND2;CTNND2;CTNND2	Plakophilin-4;Catenin delta-2	Q99569-2;Q99569;D6R9A8;B4DRK2;E9PHB5;E7EPC8;Q9UQB3-2;Q9UQB3	518;518;107;203;294;449;540;540	0.755486
PLAA;PLAA	Phospholipase A-2-activating protein	Q9Y263;E5RIM3	311;311	-0.0775586
PLAA;PLAA;PLAA	Phospholipase A-2-activating protein	Q9Y263;E5RIM3;H0YBW4	393;393;66	-0.24631
PLCB4;PLCB4;PLCB4	1-phosphatidylinositol 4,5-bisphosphate phosphodiesterase beta-4	Q15147-2;Q5JYS9;Q15147;E2QRH8;Q15147-4	131;120;284;284;284	-4.10264
PLCB4;PLCB4;PLCB4	1-phosphatidylinositol 4,5-bisphosphate phosphodiesterase beta-4	Q15147-2;Q5JYS9;Q15147;E2QRH8;Q15147-4	687;688;840;852;840	NaN
PLEC	Plectin	Q15149-7;Q15149-8;Q15149-9;Q15149-5;Q15149-4;Q15149-6;Q15149-3;Q15149-2;Q15149	996;1006;1014;1028;1028;1032;1051;1055;1165	-0.769625
PLEKHM3;PLEKHM3	Pleckstrin homology domain-containing family M member 3	Q6ZWE6-3;C9J119;Q6ZWE6-2;Q6ZWE6	84;84;84;84	0.504468
PLEKHO2	Pleckstrin homology domain-containing family O member 2	Q8TD55-2;Q8TD55	375;425	-0.150161
PLIN3;PLIN3;PLIN3	Perilipin-3	O60664-4;O60664-3;O60664;K7EL96;K7ER39	65;65;65;34;86	0.0997665
PLSCR1;PLSCR1;PLSCR1;PLSCR1;PLSCR1	Phospholipid scramblase 1	H7C5I5;B4DTE8;C9J9P4;C9J7K9;O15162	125;177;234;251;258	-0.382269
PLSCR1;PLSCR1;PLSCR1;PLSCR1;PLSCR1;PLSCR1;PLSCR1	Phospholipid scramblase 1	H7C5I5;B4DTE8;C9J9P4;C9J7K9;O15162;C9J0H3;C9JE06	90;142;199;216;223;142;223	-0.395568
PML;PML;PML;PML;PML	Protein PML	H3BVD2;H3BUJ5;P29590-4;H3BT57;P29590-12;P29590-2;P29590-5;P29590-9;P29590-13;P29590-3;P29590-8;P29590-11;P29590;H3BRN3	141;198;497;449;449;497;497;497;449;497;497;449;497;47	0.194087
PML;PML;PML;PML;PML	Protein PML	H3BVD2;H3BUJ5;P29590-4;H3BT57;P29590-12;P29590-2;P29590-5;P29590-9;P29590-13;P29590-3;P29590-8;P29590-11;P29590;H3BT29;P29590-14;P29590-10	38;143;394;394;394;394;394;394;394;394;394;394;394;166;394;394	0.921969
PNMA1	Paraneoplastic antigen Ma1	Q8ND90	283	0.367818
PNN	Pinin	Q9H307	139	0.394185
POLE3	DNA polymerase epsilon subunit 3	Q9NRF9	31	0.576764
POLR2A	DNA-directed RNA polymerase II subunit RPB1	P24928	758	-0.344941
POLR2A	DNA-directed RNA polymerase II subunit RPB1	P24928	1268	-0.116614
POLR2A	DNA-directed RNA polymerase II subunit RPB1	P24928	1350	0.0388576
POLR2A;POLR2A	DNA-directed RNA polymerase II subunit RPB1;DNA-directed RNA polymerase	P24928;Q6NX41	163;163	-1.14296
POLR2A;POLR2A	DNA-directed RNA polymerase II subunit RPB1;DNA-directed RNA polymerase	P24928;Q6NX41	177;177	-0.772086
POLR2L	DNA-directed RNA polymerases I, II, and III subunit RPABC5	P62875	67	0.012068
PPAP2B	Lipid phosphate phosphohydrolase 3	O14495	15	-1.009
PPAP2B	Lipid phosphate phosphohydrolase 3	O14495	8	-0.753166
PPDPF	Pancreatic progenitor cell differentiation and proliferation factor	Q9H3Y8	99	-0.390264
PPIA;PPIA	Peptidyl-prolyl cis-trans isomerase A	P62937;Q567Q0	155;95	0.27453
PPIA;PPIA;PPIA	Peptidyl-prolyl cis-trans isomerase A;Peptidyl-prolyl cis-trans isomerase;Peptidyl-prolyl cis-trans isomerase	P62937;F8WE65;C9J5S7	28;28;28	-0.181984
PPIA;PPIA;PPIA	Peptidyl-prolyl cis-trans isomerase A;Peptidyl-prolyl cis-trans isomerase;Peptidyl-prolyl cis-trans isomerase	P62937;F8WE65;C9J5S7	44;44;44	0.00187429
PPIA;PPIA;PPIA;PPIA	Peptidyl-prolyl cis-trans isomerase A;Peptidyl-prolyl cis-trans isomerase;Peptidyl-prolyl cis-trans isomerase	P62937;F8WE65;C9J5S7;Q567Q0	82;82;82;22	0.0518593
PPM1B	Protein phosphatase 1B	O75688;O75688-3	391;104	-0.242448
PPM1G	Protein phosphatase 1G	O15355	247	-0.652448
PPM1G	Protein phosphatase 1G	O15355	128	-0.470409
PPM1G	Protein phosphatase 1G	O15355	209	-0.382457
PPM1G	Protein phosphatase 1G	O15355	519	0.0550568
PPP1CA;PPP1CA	Serine/threonine-protein phosphatase PP1-alpha catalytic subunit;Serine/threonine-protein phosphatase	P62136-3;P62136;P62136-2;E9PMD7	6;6;6;6	0.139469
PPP1CC;PPP1CC;PPP1CC	Serine/threonine-protein phosphatase;Serine/threonine-protein phosphatase;Serine/threonine-protein phosphatase PP1-gamma catalytic subunit	F8VR82;F8VYE8;P36873;P36873-2	6;6;6;6	0.204767
PPP2CA;PPP2CB;PPP2CA	Serine/threonine-protein phosphatase 2A catalytic subunit alpha isoform;Serine/threonine-protein phosphatase 2A catalytic subunit beta isoform;Serine/threonine-protein phosphatase	P67775-2;P67775;P62714;E7ESG8	41;41;41;28	-0.132515
PPP2CA;SKP1	Serine/threonine-protein phosphatase 2A catalytic subunit alpha isoform	P67775-2;P67775;E5RI56	4;4;4	-0.214508
PPP2CA;SKP1	Serine/threonine-protein phosphatase 2A catalytic subunit alpha isoform	P67775-2;P67775;E5RI56	29;29;29	0.0507455
PPP2R1A;PPP2R1A;PPP2R1A;PPP2R1A	Serine/threonine-protein phosphatase 2A 65 kDa regulatory subunit A alpha isoform	F5H3X9;P30153;B3KQV6;C9J9C1	211;266;87;306	-0.0582176
PPP2R1A;PPP2R1A;PPP2R1A;PPP2R1A	Serine/threonine-protein phosphatase 2A 65 kDa regulatory subunit A alpha isoform	F5H3X9;P30153;B3KQV6;C9J9C1	252;307;128;347	0.355129
PPP3CA;PPP3CA	Serine/threonine-protein phosphatase 2B catalytic subunit alpha isoform	A8W6Z8;Q08209-3;Q08209-2;Q08209	32;32;32;32	-0.19957
PPP4R2;PPP4R2	Serine/threonine-protein phosphatase 4 regulatory subunit 2	F8WCA1;Q9NY27-2;Q9NY27-3;Q9NY27	84;84;85;141	-0.998299
PRDX6	Peroxiredoxin-6	P30041	200	0.047678
PRKAG1;PRKAG1;PRKAG1	5'-AMP-activated protein kinase subunit gamma-1	F8VYY9;P54619-2;P54619;P54619-3;F8W9D1	183;202;234;243;150	-0.0808049
PRKDC	DNA-dependent protein kinase catalytic subunit	P78527	3825	0.00619029
PRKDC;PRKDC	DNA-dependent protein kinase catalytic subunit	P78527;E7EUY0;P78527-2	2908;2907;2908	-1.13119
PRKDC;PRKDC	DNA-dependent protein kinase catalytic subunit	P78527;E7EUY0;P78527-2	1869;1868;1869	0.641639
PRMT1;PRMT1;PRMT1;PRMT1;PRMT1	Protein arginine N-methyltransferase 1	E9PKG1;Q99873-3;Q99873-2;Q99873-4;Q99873;H7C2I1;E9PQ98;E9PIX6	187;205;209;215;223;233;187;187	-0.659745
PRMT5;PRMT5;PRMT5;PRMT5;PRMT5	Protein arginine N-methyltransferase 5;Protein arginine N-methyltransferase 5, N-terminally processed	B4DX49;G3V5W5;O14744-2;O14744;H0YJX6;B4DV00	179;196;223;240;135;134	0.373954
PRPF19	Pre-mRNA-processing factor 19	Q9UMS4	244	-0.0692248
PRPF40A;PRPF40A;PRPF40A;PRPF40A	Pre-mRNA-processing factor 40 homolog A	F5H578;O75400-2;O75400-3;O75400;H0YG38;H7C2N3	196;169;196;196;189;122	0.646163
PSEN1;PSEN1	Presenilin-1;Presenilin-1 NTF subunit;Presenilin-1 CTF subunit;Presenilin-1 CTF12	E7ES96;P49768-7;P49768-2;P49768	222;281;310;314	0.0594937
PSIP1	PC4 and SFRS1-interacting protein	O75475-3;O75475-2;O75475	119;119;119	-1.37939
PSMA1;PSMA1	Proteasome subunit alpha type-1	P25786;P25786-2;F5GX11	243;249;218	-0.351498
PSMA1;PSMA1	Proteasome subunit alpha type-1	P25786;P25786-2;F5GX11	256;262;231	-0.302511
PSMA1;PSMA1	Proteasome subunit alpha type-1	P25786;P25786-2;F5GX11	208;214;183	0.505484
PSMA3	Proteasome subunit alpha type-3	P25788-2;P25788	57;57	0.111031
PSMA3;PSMA3	Proteasome subunit alpha type-3	P25788-2;P25788;G3V4X5	199;206;131	0.171463
PSMA4;PSMA4	Proteasome subunit alpha type-4	P25789;P25789-2;H0YN18	231;160;200	0.552967
PSMA4;PSMA4;PSMA4;PSMA4;PSMA4;PSMA4;PSMA4;PSMA4	Proteasome subunit alpha type-4;Proteasome subunit alpha type;Proteasome subunit alpha type;Proteasome subunit alpha type;Proteasome subunit alpha type;Proteasome subunit beta type	P25789;P25789-2;H0YMZ1;H0YN18;H0YL69;H0YMI6;H0YMA1;H0YKS0;H0YKT8	199;128;199;168;199;173;199;111;175	0.6054
PSMA4;PSMA4;PSMA4;PSMA4;PSMA4;PSMA4;PSMA4;PSMA4	Proteasome subunit alpha type-4;Proteasome subunit alpha type;Proteasome subunit alpha type;Proteasome subunit alpha type;Proteasome subunit alpha type;Proteasome subunit beta type	P25789;P25789-2;H0YMZ1;H0YN18;H0YL69;H0YMI6;H0YMA1;H0YKS0;H0YKT8	176;105;176;145;176;150;176;88;152	0.857344
PSMA6;PSMA6;PSMA6;PSMA6;PSMA6	Proteasome subunit alpha type;Proteasome subunit alpha type-6;Proteasome subunit alpha type	G3V295;P60900;G3V5Z7;B4DXJ9;B4DQR4	181;181;187;162;102	0.176961
PSMA6;PSMA6;PSMA6;PSMA6;PSMA6	Proteasome subunit alpha type;Proteasome subunit alpha type-6;Proteasome subunit alpha type	G3V295;P60900;G3V5Z7;B4DXJ9;B4DQR4	182;182;188;163;103	0.176961
PSMA6;PSMA6;PSMA6;PSMA6;PSMA6	Proteasome subunit alpha type;Proteasome subunit alpha type-6;Proteasome subunit alpha type	G3V295;P60900;G3V5Z7;B4DXJ9;B4DQR4	171;171;177;152;92	0.597221
PSMA6;PSMA6;PSMA6;PSMA6;PSMA6;PSMA6	Proteasome subunit alpha type;Proteasome subunit alpha type-6;Proteasome subunit alpha type;Proteasome subunit alpha type	G3V295;P60900;G3V5Z7;B4DXJ9;G3V3I1;B4DQR4	102;102;102;83;102;23	-0.00657924
PSMA6;PSMA6;PSMA6;PSMA6;PSMA6;PSMA6	Proteasome subunit alpha type;Proteasome subunit alpha type-6;Proteasome subunit alpha type;Proteasome subunit alpha type	G3V295;P60900;G3V5Z7;B4DXJ9;G3V3I1;B4DQR4	104;104;104;85;104;25	-0.00620248
PSMA7;PSMA7	Proteasome subunit alpha type-7	O14818-2;O14818;H0Y586	164;234;173	-0.209845
PSMB2	Proteasome subunit beta type-2	P49721	198	0.359858
PSMB2	Proteasome subunit beta type-2	P49721	29	0.494057
PSMB2	Proteasome subunit beta type-2	P49721	162	0.702746
PSMB3;PSMB3;PSMB3;PSMB3	Proteasome subunit beta type-3	J3KSM3;J3KRR2;J3QKR3;P49720	77;77;74;77	-0.196657
PSMB5;PSMB5	Proteasome subunit beta type-5	P28074;H0YJM8;P28074-2	92;41;92	1.00533
PSMB5;PSMB5	Proteasome subunit beta type-5	P28074;H0YJM8;P28074-2	91;40;91	1.01749
PSMC1;PSMC1	26S protease regulatory subunit 4	B4DR63;P62191	357;430	0.74261
PSMC1;PSMC1	26S protease regulatory subunit 4	B4DR63;P62191	347;420	0.846553
PSMC2;PSMC2	26S protease regulatory subunit 7	P35998;C9JLS9	116;116	0.426318
PSMC2;PSMC2	26S protease regulatory subunit 7	P35998;C9JLS9	110;110	0.590626
PSMC2;PSMC2	26S protease regulatory subunit 7	P35998;C9JLS9	57;57	1.12941
PSMC3;PSMC3	26S protease regulatory subunit 6A	R4GNH3;P17980;E9PM69	356;372;330	0.52306
PSMC3;PSMC3;PSMC3;PSMC3;PSMC3	26S protease regulatory subunit 6A	R4GNH3;P17980;E9PMD8;E9PKD5;E9PN50;E9PLG2	37;53;60;35;39;70	-0.649209
PSMC3;PSMC3;PSMC3;PSMC3;PSMC3	26S protease regulatory subunit 6A	R4GNH3;P17980;E9PM69;E9PMD8;E9PKD5;E9PN50	229;245;203;252;206;210	0.230203
PSMC5;PSMC5;PSMC5;PSMC5	26S protease regulatory subunit 8	J3QQM1;P62195;J3KTQ9;J3QSE0	15;15;15;15	0.556111
PSMC6;PSMC6;PSMC6	26S protease regulatory subunit 10B	P62333;H0YJS8;H0YJC0	197;158;197	1.33085
PSMD1	26S proteasome non-ATPase regulatory subunit 1	Q99460-2;Q99460	859;890	0.101919
PSMD1;PSMD1	26S proteasome non-ATPase regulatory subunit 1	Q99460-2;Q99460;H7BZR6	292;292;144	-0.698904
PSMD1;PSMD1	26S proteasome non-ATPase regulatory subunit 1	Q99460-2;Q99460;H7BZR6	302;302;154	-0.227236
PSMD10;PSMD10;PSMD10;PSMD10	26S proteasome non-ATPase regulatory subunit 10	O75832-2;B1AJY7;O75832;B1AJY6;B1AJY5	30;30;30;30;30	1.00633
PSMD10;PSMD10;PSMD10;PSMD10	26S proteasome non-ATPase regulatory subunit 10	O75832-2;B1AJY7;O75832;B1AJY6;B1AJY5	23;23;23;23;23	1.28564
PSMD13;PSMD13;PSMD13;PSMD13	26S proteasome non-ATPase regulatory subunit 13	H0YD73;E9PL38;J3KNQ3;Q9UNM6;Q9UNM6-2	26;77;115;115;117	-0.377669
PSMD14	26S proteasome non-ATPase regulatory subunit 14	O00487	154	1.06901
PSMD2;PSMD2	26S proteasome non-ATPase regulatory subunit 2	Q13200;C9JPC0	39;39	0.844145
PSMD2;PSMD2;PSMD2	26S proteasome non-ATPase regulatory subunit 2	Q13200;E7EW34;E9PCS3	397;267;238	0.376402
PSMD2;PSMD2;PSMD2	26S proteasome non-ATPase regulatory subunit 2	Q13200;C9JPC0;F8WBS8	31;31;31	0.559443
PSMD2;PSMD2;PSMD2	26S proteasome non-ATPase regulatory subunit 2	Q13200;C9JPC0;F8WBS8	27;27;27	0.676267
PSMD2;PSMD2;PSMD2	26S proteasome non-ATPase regulatory subunit 2	Q13200;E7EW34;E9PCS3	178;48;19	0.9282
PSMD2;PSMD2;PSMD2	26S proteasome non-ATPase regulatory subunit 2	Q13200;E7EW34;E9PCS3	858;728;699	1.39039
PSMD2;PSMD2;PSMD2	26S proteasome non-ATPase regulatory subunit 2	Q13200;E7EW34;E9PCS3	292;162;133	NaN
PSMD2;PSMD2;PSMD2;PSMD2	26S proteasome non-ATPase regulatory subunit 2	Q13200;E7EW34;E9PCS3;H7C1H2	551;421;392;12	0.613249
PSMD4;PSMD4;PSMD4	26S proteasome non-ATPase regulatory subunit 4	P55036;Q5VWC4;A6PVX3;P55036-2	122;122;107;122	-0.361898
PSMD4;PSMD4;PSMD4	26S proteasome non-ATPase regulatory subunit 4	P55036;Q5VWC4;A6PVX3;P55036-2	40;40;25;40	0.633571
PSMD8;PSMD8;PSMD8	26S proteasome non-ATPase regulatory subunit 8	K7EJR3;R4GMR5;P48556;K7ENY6	55;48;111;59	2.1938
PSMD9;PSMD9;PSMD9;PSMD9;PSMD9;PSMD9;PSMD9	26S proteasome non-ATPase regulatory subunit 9	F5H169;F5H5V4;F5GX23;F8W7V8;O00233-2;J3KN29;O00233;F5H182	72;123;123;123;123;123;123;34	0.942683
PSME2;PSME2;PSME2	Proteasome activator complex subunit 2	H0YM70;Q9UL46;H0YKU2	134;145;68	0.0353424
PSME3;PSME3;PSME3;DKFZp686J2076;PSME3;PSME3	Proteasome activator complex subunit 3	K7ESG5;P61289;P61289-2;K7ENH2;Q6MZZ1;K7EJF8;B7Z8D3	6;6;6;6;6;6;6	-0.29736
PTBP1;PTBP1;PTBP1;PTBP1	Polypyrimidine tract-binding protein 1	P26599;P26599-2;P26599-3;A6NLN1;K7EKJ7;K7ELW5	13;13;13;13;13;13	0.248292
PTBP3;PTBP1;PTBP1	Polypyrimidine tract-binding protein 3;Polypyrimidine tract-binding protein 1	O95758-1;O95758-6;O95758-2;O95758;O95758-5;O95758-4;O95758-7;P26599;P26599-2;P26599-3;K7EK45	233;236;236;264;267;270;169;266;266;266;91	-0.0075941
PTGES3;PTGES3;PTGES3;PTGES3;PTGES3	Prostaglandin E synthase 3	B4DP21;B4DP11;Q15185;B4DHP2;B4DDC6	33;33;33;33;33	-0.692665
PTK7;PTK7;PTK7	Inactive tyrosine-protein kinase 7	Q13308-4;Q13308;Q13308-6;Q13308-3;Q13308-2;C9JQR6;H0Y8F1	779;835;843;705;795;103;130	-1.27446
PTMA;PTMA;PTMA;PTMA;PTMA	Prothymosin alpha;Thymosin alpha-1	B8ZZQ6;P06454-2;P06454;B8ZZA1;B8ZZW7;H7C2N1	21;21;21;42;47;59	-1.71776
PTMA;PTMA;PTMA;PTMA;PTMA	Prothymosin alpha;Thymosin alpha-1	B8ZZQ6;P06454-2;P06454;B8ZZA1;B8ZZW7;H7C2N1	100;103;104;124;129;141	-1.3995
PTMA;PTMA;PTMA;PTMA;PTMA	Prothymosin alpha;Thymosin alpha-1	B8ZZQ6;P06454-2;P06454;B8ZZA1;B8ZZW7;H7C2N1	99;102;103;123;128;140	-1.34887
PTMS	Parathymosin	P20962	92	-1.1291
PTOV1;PTOV1;PTOV1;PTOV1	Prostate tumor-overexpressed gene 1 protein	Q86YD1-3;M0QYQ4;M0QYH7;Q86YD1-2;M0QY25;Q86YD1	48;205;252;205;205;237	-0.597627
PTPN23	Tyrosine-protein phosphatase non-receptor type 23	R4GMM7;Q9H3S7	32;32	0.214995
PTRF	Polymerase I and transcript release factor	Q6NZI2	161	-0.740288
PTRF	Polymerase I and transcript release factor	Q6NZI2	173	-0.705547
PTRF	Polymerase I and transcript release factor	Q6NZI2	95	-0.110838
PTRF	Polymerase I and transcript release factor	Q6NZI2	98	-0.0108901
PTRF	Polymerase I and transcript release factor	Q6NZI2	137	NaN
PTTG1IP;PTTG1IP	Pituitary tumor-transforming gene 1 protein-interacting protein	A8MXQ1;P53801	148;169	0.0825664
PVRL3	Poliovirus receptor-related protein 3	Q9NQS3	471	-1.51759
RAB11FIP5	Rab11 family-interacting protein 5	Q9BXF6	583	0.0816123
RAB11FIP5	Rab11 family-interacting protein 5	Q9BXF6	586	0.301002
RAB18;RAB18	Ras-related protein Rab-18	Q9NP72;Q9NP72-2;Q9NP72-3;Q5W0J0	186;215;122;141	0.429964
RAB1A;RAB1A;RAB1A;RAB1A	Ras-related protein Rab-1A	E7END7;P62820;P62820-2;B7Z8M7;P62820-3;E7ETK2	159;191;127;159;115;115	0.308361
RAB1A;RAB1A;RAB1A;RAB1A	Ras-related protein Rab-1A	E7END7;P62820;P62820-2;B7Z8M7;P62820-3;E7ETK2	155;187;123;155;111;111	0.42191
RAB1A;RAB1A;RAB1A;RAB1B;RAB1B	Ras-related protein Rab-1A;Ras-related protein Rab-1B	E7END7;P62820;P62820-2;B7Z8M7;Q9H0U4;E9PLD0	87;119;55;87;116;84	0.236829
RAB2A;RAB2A	Ras-related protein Rab-2A	P61019-2;P61019;H7C125	141;165;76	0.176323
RAB32	Ras-related protein Rab-32	Q13637	210	0.72369
RAB34;RAB34;RAB34;RAB34	Ras-related protein Rab-34	Q9BZG1-4;Q9BZG1-2;Q9BZG1;C9JY26;A8MYQ9;J3KQW8	230;244;252;252;253;309	0.0299829
RAB35;RAB35	Ras-related protein Rab-35	Q15286;F5H157	189;173	0.168642
RAB35;RAB35	Ras-related protein Rab-35	Q15286;F5H157	178;162	0.226262
RAB3B	Ras-related protein Rab-3B	P20337	202	0.470198
RAB3B	Ras-related protein Rab-3B	P20337	8	1.05631
RAB5C;RAB5C	Ras-related protein Rab-5C	K7ERQ8;K7ERI8;K7ENY4;P51148;P51148-2	135;135;66;135;168	0.591871
RAB8A	Ras-related protein Rab-8A	P61006	190	-0.257683
RABAC1;RABAC1	Prenylated Rab acceptor protein 1	M0R3D4;Q9UI14	9;9	0.54893
RABEP2;RABEP2;RABEP2;RABEP2	Rab GTPase-binding effector protein 2	Q9H5N1-2;Q9H5N1;H3BNR2;H3BT64;B4DHR0	105;105;52;95;34	-1.00601
RAC1	Ras-related C3 botulinum toxin substrate 1	P63000;P63000-2	147;166	-1.78583
RAC1	Ras-related C3 botulinum toxin substrate 1	P63000;P63000-2	133;152	-0.567297
RAC1;RAC3	Ras-related C3 botulinum toxin substrate 1;Ras-related C3 botulinum toxin substrate 3	P63000;P63000-2;P60763	184;203;184	-1.66287
RAC1;RAC3	Ras-related C3 botulinum toxin substrate 1;Ras-related C3 botulinum toxin substrate 3	P63000;P63000-2;P60763	183;202;183	-1.56995
RAD18;RAD18	E3 ubiquitin-protein ligase RAD18	Q9NS91;F8WE49	186;186	-0.461879
RAD18;RAD18	E3 ubiquitin-protein ligase RAD18	Q9NS91;F8WE49	110;110	0.00115369
RAD18;RAD18	E3 ubiquitin-protein ligase RAD18	Q9NS91;F8WE49	151;151	0.305329
RAD18;RAD18	E3 ubiquitin-protein ligase RAD18	Q9NS91;H7C3I2	376;13	0.344942
RAD23A;RAD23A;RAD23A;RAD23A	UV excision repair protein RAD23 homolog A	K7ENJ0;K7ELW1;K7ESE3;P54725	16;16;16;16	0.243669
RAD23A;RAD23A;RAD23A;RAD23A	UV excision repair protein RAD23 homolog A	K7ENJ0;K7ELW1;K7ESE3;P54725	53;53;53;53	0.294077
RAD23A;RAD23A;RAD23A;RAD23A	UV excision repair protein RAD23 homolog A	K7ENJ0;K7ELW1;K7ESE3;P54725	47;47;47;47	0.29678
RAD23A;RAD23A;RAD23A;RAD23A	UV excision repair protein RAD23 homolog A	K7ENJ0;K7ELW1;K7ESE3;P54725	78;78;78;78	0.926379
RAD23A;RAD23A;RAD23A;RAD23A	UV excision repair protein RAD23 homolog A	K7ENJ0;K7ELW1;K7ESE3;P54725	80;80;80;80	NaN
RAD23B;RAD23B	UV excision repair protein RAD23 homolog B	P54727;P54727-2;H0Y579	147;75;17	-0.335044
RAD23B;RAD23B	UV excision repair protein RAD23 homolog B	P54727;P54727-2;H0Y579	151;79;21	-0.298336
RAD23B;RAD23B	UV excision repair protein RAD23 homolog B	P54727;Q5W0S5	14;14	-0.20317
RAD23B;RAD23B	UV excision repair protein RAD23 homolog B	P54727;Q5W0S5	24;24	0.587077
RAD23B;RAD23B;RAD23B	UV excision repair protein RAD23 homolog B	P54727;Q5W0S5;Q5W0S4	36;36;15	-0.054692
RAD23B;RAD23B;RAD23B	UV excision repair protein RAD23 homolog B	P54727;Q5W0S5;Q5W0S4	60;60;39	0.107286
RAD23B;RAD23B;RAD23B	UV excision repair protein RAD23 homolog B	P54727;Q5W0S5;Q5W0S4	51;51;30	0.111566
RAD23B;RAD23B;RAD23B	UV excision repair protein RAD23 homolog B	P54727;Q5W0S5;Q5W0S4	45;45;24	0.29678
RAD23B;RAD23B;RAD23B	UV excision repair protein RAD23 homolog B	P54727;Q5W0S5;Q5W0S4	76;76;55	0.437121
RAD23B;RAD23B;RAD23B	UV excision repair protein RAD23 homolog B	P54727;Q5W0S5;Q5W0S4	78;78;57	0.46048
RAI14;RAI14	Ankycorbin	Q9P0K7-4;Q9P0K7-3;E7EMX7;Q9P0K7;Q9P0K7-2	883;904;905;912;915	0.715981
RALY;RALY;RALY	RNA-binding protein Raly	Q5QPL9;Q9UKM9-2;Q9UKM9;Q5QPM0	200;200;216;150	-0.71705
RALY;RALY;RALY;RALY;RALY	RNA-binding protein Raly	Q5QPL9;Q9UKM9-2;Q9UKM9;Q5QPM0;Q5QPM2;Q5QPM1	13;13;13;13;13;13	-0.441968
RAN;RAN;RAN;RAN;RAN	GTP-binding nuclear protein Ran	P62826;B5MDF5;J3KQE5;F5H018;B4DV51	123;140;141;119;35	-0.00582581
RAN;RAN;RAN;RAN;RAN	GTP-binding nuclear protein Ran	P62826;B5MDF5;J3KQE5;F5H018;B4DV51	142;159;160;138;54	0.0843364
RAN;RAN;RAN;RAN;RAN	GTP-binding nuclear protein Ran	P62826;B5MDF5;J3KQE5;F5H018;B4DV51	152;169;170;148;64	NaN
RAP1B;RAP1B;RAP1B;RAP1A;RAP1B;RAP1B;RAP1B;RAP1B	Ras-related protein Rap-1A;Ras-related protein Rap-1b;Ras-related protein Rap-1b-like protein	P61224-2;F5GX62;P61224-4;E7ESV4;P61224-3;F5H7Y6;P62834;P61224;F5H823;B7ZB78;F5GZG1;A6NIZ1	81;128;86;128;109;128;128;128;62;62;77;128	-0.243609
RARS;RARS	Arginine--tRNA ligase, cytoplasmic	F5H3T8;P54136-2;P54136	187;321;393	0.114767
RBCK1;RBCK1;RBCK1;RBCK1	RanBP-type and C3HC4-type zinc finger-containing protein 1	Q9BYM8-4;H0Y4S7;B4DML5;G3XAG9;Q9BYM8-3;Q9BYM8	132;207;174;174;132;174	-1.02723
RBM6;RBM6;RBM6;RBM6;RBM6	RNA-binding protein 6	C9JSL1;F8WF63;P78332-2;F8WCA5;E9PGM9;P78332	58;58;58;448;448;580	-2.36379
RBX1	E3 ubiquitin-protein ligase RBX1	P62877	19	0.0154976
RBX1	E3 ubiquitin-protein ligase RBX1	P62877	20	0.0154976
RDX;RDX	Radixin	P35241;P35241-5;P35241-4;H0YE16;P35241-2	526;526;390;196;179	NaN
RECQL;RECQL;RECQL;RECQL;RECQL;RECQL;RECQL	ATP-dependent DNA helicase Q1	P46063;F8WA66;F8WD97;F5GYB7;F5H4P4;F5H3W0;F5H2L2	38;38;38;38;38;38;38	-0.130492
REEP5;REEP5	Receptor expression-enhancing protein 5	E2QRG8;Q00765	155;164	-0.291274
RFC1	Replication factor C subunit 1	P35251-2;P35251	243;243	0.473215
RFWD3	E3 ubiquitin-protein ligase RFWD3	Q6PCD5	370	-0.360731
RHOA	Transforming protein RhoA	P61586	135	-1.01768
RHOBTB3;RHOBTB3;RHOBTB3	Rho-related BTB domain-containing protein 3	H0Y8R9;D6R935;O94955	28;126;120	-0.722991
RIOK3;RIOK3	Serine/threonine-protein kinase RIO3	B4E1Q4;O14730-2;O14730	284;300;300	0.55768
RNF114	RING finger protein 114	Q9Y508-2;Q9Y508	126;126	-0.0198138
RNF168	E3 ubiquitin-protein ligase RNF168	Q8IYW5	158	-0.138061
RNF169;RNF169	E3 ubiquitin-protein ligase RNF169	H0YEQ1;Q8NCN4	62;691	0.746399
RNF220;RNF220;RNF220;RNF220;RNF220	E3 ubiquitin-protein ligase RNF220	H0Y7B1;Q5TDE7;Q5TDE8;B4DLZ9;Q5VTB9	111;78;104;149;362	0.0936954
ROCK1	Rho-associated protein kinase 1	Q13464	307	-0.359268
RP2	Protein XRP2	O75695	273	-0.514079
RPL10;RPL10	60S ribosomal protein L10	F8W7C6;P27635	137;188	0.334225
RPL10A	60S ribosomal protein L10a	P62906	152	-0.00584029
RPL11	60S ribosomal protein L11	P62913	8	0.414569
RPL11	60S ribosomal protein L11	P62913;P62913-2	178;177	0.499272
RPL11;RPL11;RPL11	60S ribosomal protein L11	P62913;P62913-2;Q5VVC9;Q5VVC8	52;51;50;50	0.416299
RPL13;RPL13	60S ribosomal protein L13;60S ribosomal protein L13	P26373;J3QSB4	105;105	0.399773
RPL13;RPL13;RPL13	60S ribosomal protein L13	P26373;P26373-2;J3KS98;H3BUK8	177;130;44;23	0.0969365
RPL13A;RPL13A	60S ribosomal protein L13a;Putative 60S ribosomal protein L13a-like MGC87657	P40429;M0QYS1;Q6NVV1	125;129;39	0.441377
RPL13A;RPL13A	60S ribosomal protein L13a;Putative 60S ribosomal protein L13a-like MGC87657	P40429;M0QYS1;Q6NVV1	159;163;73	1.03837
RPL13A;RPL13A	60S ribosomal protein L13a;Putative 60S ribosomal protein L13a-like MGC87657	P40429;M0QYS1;Q6NVV1	114;118;28	NaN
RPL17;RPL17;RPL17;RPL17;RPL17;RPL17	60S ribosomal protein L17	J3QQT2;J3KRX5;P18621;P18621-3;J3KRB3;J3QS96;P18621-2;J3QLC8	55;55;55;55;55;55;17;45	1.53749
RPL18;RPL18;RPL18;RPL18;RPL18;RPL18	60S ribosomal protein L18;60S ribosomal protein L18;60S ribosomal protein L18;60S ribosomal protein L18;60S ribosomal protein L18;60S ribosomal protein L18	F8VWC5;G3V203;H0YHA7;Q07020;J3QQ67;F8VYV2	20;49;22;49;51;49	-0.191491
RPL19;RPL19;RPL19	Ribosomal protein L19;Ribosomal protein L19;60S ribosomal protein L19	J3QR09;J3KTE4;P84098	192;193;195	-0.632316
RPL22;RPL22;RPL22	60S ribosomal protein L22	K7EMH1;K7ERI7;P35268	74;74;107	1.7479
RPL23;RPL23	60S ribosomal protein L23	P62829;J3KTJ3	113;54	0.312317
RPL24	60S ribosomal protein L24	P83731	131	-0.115254
RPL24;RPL24;RPL24	60S ribosomal protein L24	P83731;C9JXB8;C9JNW5	93;93;93	0.288772
RPL24;RPL24;RPL24	60S ribosomal protein L24	P83731;C9JXB8;C9JNW5	43;43;43	0.469678
RPL24;RPL24;RPL24	60S ribosomal protein L24	P83731;C9JXB8;C9JNW5	27;27;27	0.578118
RPL27;RPL27;RPL27	60S ribosomal protein L27;60S ribosomal protein L27;60S ribosomal protein L27	P61353;K7EQQ9;K7ELC7	93;37;101	-0.183949
RPL28;RPL28;RPL28;RPL28	60S ribosomal protein L28	P46779-4;P46779-5;H0YLP6;H0YMF4;P46779;P46779-2;P46779-3;H0YKD8	47;47;47;47;47;47;47;47	0.428035
RPL29	60S ribosomal protein L29	P47914	33	2.26631
RPL30	60S ribosomal protein L30	P62888	115	-0.21932
RPL30;RPL30;RPL30	60S ribosomal protein L30	P62888;E5RI99;E5RJH3	26;26;26	0.0144981
RPL30;RPL30;RPL30	60S ribosomal protein L30	P62888;E5RI99;E5RJH3	32;32;32	0.434028
RPL35A;RPL35A	60S ribosomal protein L35a	P18077;C9K025	63;63	0.963696
RPL4;RPL4	60S ribosomal protein L4	P36578;H3BM89	294;200	0.465086
RPL4;RPL4;RPL4	60S ribosomal protein L4	P36578;H3BM89;H3BU31	364;270;163	0.519542
RPL4;RPL4;RPL4	60S ribosomal protein L4	P36578;H3BM89;H3BU31	368;274;167	0.569491
RPL5	60S ribosomal protein L5	P46777	221	0.876802
RPL6;RPL6	60S ribosomal protein L6;60S ribosomal protein L6	F8W181;Q02878	147;207	0.600936
RPL6;RPL6	60S ribosomal protein L6;60S ribosomal protein L6	F8W181;Q02878	179;239	0.844145
RPL6;RPL6;RPL6;RPL6;RPL6	60S ribosomal protein L6;60S ribosomal protein L6	F8W181;Q02878;F8VZ45;F8VZA3;F8VWR1	34;94;94;94;94	0.551491
RPL7	60S ribosomal protein L7	P18124	7	-0.0779849
RPL7	60S ribosomal protein L7	P18124	20	-0.0204282
RPL7	60S ribosomal protein L7	P18124	19	0.183074
RPL7	60S ribosomal protein L7	P18124	8	NaN
RPL7;RPL7;RPL7;RPL7	60S ribosomal protein L7	P18124;A8MUD9;C9JIJ5;C9JZ88	77;37;37;37	0.365021
RPL7A;RPL7A	60S ribosomal protein L7a	P62424;Q5T8U2	212;97	-0.394221
RPL7A;RPL7A	60S ribosomal protein L7a	P62424;Q5T8U3	21;48	-0.336355
RPL7A;RPL7A	60S ribosomal protein L7a	P62424;Q5T8U2	197;82	-0.289369
RPL7A;RPL7A	60S ribosomal protein L7a	P62424;Q5T8U3	48;75	-0.0723766
RPL9;RPL9;RPL9	60S ribosomal protein L9	D6RAN4;P32969;E7ESE0	21;21;21	0.728225
RPLP0;RPLP0;RPLP0;RPLP0;RPLP0;RPLP0;RPLP0;RPLP0P6;RPLP0;RPLP0	60S acidic ribosomal protein P0;60S acidic ribosomal protein P0-like	Q3B7A4;F8VWS0;P05388;G3V210;F8VU65;F8VQY6;F8VRK7;Q8NHW5;F8VS58;F8VZS0	26;26;26;26;26;26;26;26;26;26	-0.220799
RPLP0;RPLP0;RPLP0;RPLP0;RPLP0;RPLP0;RPLP0;RPLP0P6;RPLP0;RPLP0;RPLP0	60S acidic ribosomal protein P0;60S acidic ribosomal protein P0-like	Q3B7A4;F8VWS0;P05388;G3V210;F8VU65;F8VQY6;F8VRK7;Q8NHW5;F8VPE8;F8VW21;F8VWV4	106;106;106;106;106;106;106;106;92;86;92	-0.484913
RPN1;RPN1	Dolichyl-diphosphooligosaccharide--protein glycosyltransferase subunit 1	P04843;B7Z4L4	553;381	-1.04065
RPN1;RPN1	Dolichyl-diphosphooligosaccharide--protein glycosyltransferase subunit 1	P04843;B7Z4L4	379;207	-0.510354
RPN1;RPN1	Dolichyl-diphosphooligosaccharide--protein glycosyltransferase subunit 1	P04843;B7Z4L4	538;366	-0.411618
RPN1;RPN1	Dolichyl-diphosphooligosaccharide--protein glycosyltransferase subunit 1	P04843;B7Z4L4	187;15	-0.12334
RPS10;RPS10	40S ribosomal protein S10	P46783;F6U211	138;138	-0.453478
RPS10;RPS10;RPS10P5	40S ribosomal protein S10;Putative 40S ribosomal protein S10-like	P46783;F6U211;Q9NQ39	139;139;150	-0.375253
RPS12	40S ribosomal protein S12	P25398	129	0.0712135
RPS12	40S ribosomal protein S12	P25398	132	0.0831112
RPS13;RPS13;RPS13	40S ribosomal protein S13	P62277;J3KMX5;E9PS50	27;27;27	0.0116388
RPS15;RPS15;RPS15;RPS15	40S ribosomal protein S15	K7EQJ5;P62841;K7EJ78;K7ELC2	6;7;7;14	-0.482855
RPS15;RPS15;RPS15;RPS15	40S ribosomal protein S15	K7EQJ5;P62841;K7EJ78;K7ELC2	7;8;8;15	-0.482855
RPS17L;RPS17L;RPS17;RPS17L;RPS17	40S ribosomal protein S17-like;40S ribosomal protein S17	H0YN73;P0CW22;P08708;H0YN88;H0YK46;H3BNC9	18;19;19;19;19;278	0.699196
RPS2;RPS2;RPS2;RPS2	40S ribosomal protein S2	E9PQD7;P15880;E9PMM9;E9PPT0	58;58;58;58	-1.03142
RPS2;RPS2;RPS2;RPS2	40S ribosomal protein S2	E9PQD7;P15880;E9PMM9;E9PPT0	65;65;65;65	1.26021
RPS20;RPS20;RPS20	40S ribosomal protein S20	E5RIP1;E5RJX2;P60866;P60866-2	4;4;4;4	-0.906575
RPS20;RPS20;RPS20	40S ribosomal protein S20	E5RIP1;E5RJX2;P60866;P60866-2	8;8;8;8	-0.670153
RPS25	40S ribosomal protein S25	P62851	66	0.308827
RPS27;RPS27	40S ribosomal protein S27	Q5T4L4;P42677	16;16	0.511974
RPS27A	Ubiquitin-40S ribosomal protein S27a;Ubiquitin;40S ribosomal protein S27a	P62979	113	0.386701
RPS27A;UBB;RPS27A;UBC;UBA52;UBC;UBC;UBC;UBC;UBB;UBC;UBC;UBC;UBB;UBB;UBC;UBC;UBC;UBC;UBA52;UBA52	Ubiquitin-40S ribosomal protein S27a;Ubiquitin;40S ribosomal protein S27a;Ubiquitin-60S ribosomal protein L40;Ubiquitin;60S ribosomal protein L40;Polyubiquitin-B;Ubiquitin;Polyubiquitin-C;Ubiquitin	P62979;J3QS39;J3QTR3;F5H6Q2;P62987;F5GYU3;F5H2Z3;F5H265;F5H7Y5;B4DV12;F5H388;F5H747;F5GXK7;J3QKN0;P0CG47;Q96C32;F5H7K6;F5H041;P0CG48;M0R1M6;M0R2S1	63;63;63;63;63;63;63;63;63;63;63;63;63;63;63;63;63;63;63;38;45	0.157691
RPS27A;UBB;RPS27A;UBC;UBA52;UBC;UBC;UBC;UBC;UBB;UBC;UBC;UBC;UBB;UBB;UBC;UBC;UBC;UBC;UBA52;UBC;UBC;UBBP4;UBBP4;UBA52;UBA52	Ubiquitin-40S ribosomal protein S27a;Ubiquitin;40S ribosomal protein S27a;Ubiquitin-60S ribosomal protein L40;Ubiquitin;60S ribosomal protein L40;Polyubiquitin-B;Ubiquitin;Polyubiquitin-C;Ubiquitin	P62979;J3QS39;J3QTR3;F5H6Q2;P62987;F5GYU3;F5H2Z3;F5H265;F5H7Y5;B4DV12;F5H388;F5H747;F5GXK7;J3QKN0;P0CG47;Q96C32;F5H7K6;F5H041;P0CG48;M0R1V7;F5H4D8;F5GZ39;J3QLP7;J3QRK5;M0R1M6;M0R2S1	48;48;48;48;48;48;48;48;48;48;48;48;48;48;48;48;48;48;48;48;48;48;124;124;23;30	-0.102791
RPS27A;UBB;RPS27A;UBC;UBA52;UBC;UBC;UBC;UBC;UBB;UBC;UBC;UBC;UBB;UBB;UBC;UBC;UBC;UBC;UBA52;UBC;UBC;UBBP4;UBBP4;UBB	Ubiquitin-40S ribosomal protein S27a;Ubiquitin;40S ribosomal protein S27a;Ubiquitin-60S ribosomal protein L40;Ubiquitin;60S ribosomal protein L40;Polyubiquitin-B;Ubiquitin;Polyubiquitin-C;Ubiquitin	P62979;J3QS39;J3QTR3;F5H6Q2;P62987;F5GYU3;F5H2Z3;F5H265;F5H7Y5;B4DV12;F5H388;F5H747;F5GXK7;J3QKN0;P0CG47;Q96C32;F5H7K6;F5H041;P0CG48;M0R1V7;F5H4D8;F5GZ39;J3QLP7;J3QRK5;J3QSA3	27;27;27;27;27;27;27;27;27;27;27;27;27;27;27;27;27;27;27;27;27;27;103;103;27	0.233397
RPS27A;UBB;RPS27A;UBC;UBA52;UBC;UBC;UBC;UBC;UBB;UBC;UBC;UBC;UBB;UBB;UBC;UBC;UBC;UBC;UBA52;UBC;UBC;UBBP4;UBBP4;UBB;UBA52;UBA52;UBBP4	Ubiquitin-40S ribosomal protein S27a;Ubiquitin;40S ribosomal protein S27a;Ubiquitin-60S ribosomal protein L40;Ubiquitin;60S ribosomal protein L40;Polyubiquitin-B;Ubiquitin;Polyubiquitin-C;Ubiquitin	P62979;J3QS39;J3QTR3;F5H6Q2;P62987;F5GYU3;F5H2Z3;F5H265;F5H7Y5;B4DV12;F5H388;F5H747;F5GXK7;J3QKN0;P0CG47;Q96C32;F5H7K6;F5H041;P0CG48;M0R1V7;F5H4D8;F5GZ39;J3QLP7;J3QRK5;J3QSA3;M0R1M6;M0R2S1;K7EMA8	29;29;29;29;29;29;29;29;29;29;29;29;29;29;29;29;29;29;29;29;29;29;105;105;29;4;11;5	-0.187789
RPS27A;UBB;RPS27A;UBC;UBA52;UBC;UBC;UBC;UBC;UBB;UBC;UBC;UBC;UBB;UBB;UBC;UBC;UBC;UBC;UBA52;UBC;UBC;UBBP4;UBBP4;UBB;UBA52;UBA52;UBBP4	Ubiquitin-40S ribosomal protein S27a;Ubiquitin;40S ribosomal protein S27a;Ubiquitin-60S ribosomal protein L40;Ubiquitin;60S ribosomal protein L40;Polyubiquitin-B;Ubiquitin;Polyubiquitin-C;Ubiquitin	P62979;J3QS39;J3QTR3;F5H6Q2;P62987;F5GYU3;F5H2Z3;F5H265;F5H7Y5;B4DV12;F5H388;F5H747;F5GXK7;J3QKN0;P0CG47;Q96C32;F5H7K6;F5H041;P0CG48;M0R1V7;F5H4D8;F5GZ39;J3QLP7;J3QRK5;J3QSA3;M0R1M6;M0R2S1;K7EMA8	33;33;33;33;33;33;33;33;33;33;33;33;33;33;33;33;33;33;33;33;33;33;109;109;33;8;15;9	-0.0491882
RPS27A;UBB;RPS27A;UBC;UBA52;UBC;UBC;UBC;UBC;UBB;UBC;UBC;UBC;UBB;UBB;UBC;UBC;UBC;UBC;UBA52;UBC;UBC;UBBP4;UBBP4;UBB;UBBP4	Ubiquitin-40S ribosomal protein S27a;Ubiquitin;40S ribosomal protein S27a;Ubiquitin-60S ribosomal protein L40;Ubiquitin;60S ribosomal protein L40;Polyubiquitin-B;Ubiquitin;Polyubiquitin-C;Ubiquitin	P62979;J3QS39;J3QTR3;F5H6Q2;P62987;F5GYU3;F5H2Z3;F5H265;F5H7Y5;B4DV12;F5H388;F5H747;F5GXK7;J3QKN0;P0CG47;Q96C32;F5H7K6;F5H041;P0CG48;M0R1V7;F5H4D8;F5GZ39;J3QLP7;J3QRK5;J3QSA3;J3KSM4	11;11;11;11;11;11;11;11;11;11;11;11;11;11;11;11;11;11;11;11;11;11;87;87;11;87	-0.11466
RPS27A;UBB;RPS27A;UBC;UBA52;UBC;UBC;UBC;UBC;UBB;UBC;UBC;UBC;UBB;UBB;UBC;UBC;UBC;UBC;UBA52;UBC;UBC;UBBP4;UBBP4;UBB;UBBP4	Ubiquitin-40S ribosomal protein S27a;Ubiquitin;40S ribosomal protein S27a;Ubiquitin-60S ribosomal protein L40;Ubiquitin;60S ribosomal protein L40;Polyubiquitin-B;Ubiquitin;Polyubiquitin-C;Ubiquitin	P62979;J3QS39;J3QTR3;F5H6Q2;P62987;F5GYU3;F5H2Z3;F5H265;F5H7Y5;B4DV12;F5H388;F5H747;F5GXK7;J3QKN0;P0CG47;Q96C32;F5H7K6;F5H041;P0CG48;M0R1V7;F5H4D8;F5GZ39;J3QLP7;J3QRK5;J3QSA3;J3KSM4	6;6;6;6;6;6;6;6;6;6;6;6;6;6;6;6;6;6;6;6;6;6;82;82;6;82	0.100036
RPS3;RPS3;RPS3;RPS3	40S ribosomal protein S3	P23396;P23396-2;E9PL09;E9PPU1;H0YEU2	230;246;218;145;158	-1.25037
RPS3;RPS3;RPS3;RPS3;RPS3	40S ribosomal protein S3	P23396;P23396-2;E9PL09;E9PPU1;H0YEU2;E9PSF4	197;213;185;112;125;71	-0.108565
RPS3;RPS3;RPS3;RPS3;RPS3;RPS3;RPS3;RPS3;RPS3	40S ribosomal protein S3	P23396;P23396-2;E9PL09;E9PPU1;F2Z2S8;E9PL45;E9PQ96;E9PJH4;E9PK82;E9PQX2	8;8;8;8;8;8;8;8;8;8	0.0486547
RPS3;RPS3;RPS3;RPS3;RPS3;RPS3;RPS3;RPS3;RPS3;RPS3	40S ribosomal protein S3	P23396;P23396-2;E9PL09;E9PPU1;F2Z2S8;E9PL45;E9PQ96;E9PJH4;H0YF32;E9PK82;H0YCJ7	75;75;75;75;75;75;75;75;65;75;72	0.151729
RPS3;RPS3;RPS3;RPS3;RPS3;RPS3;RPS3;RPS3;RPS3;RPS3	40S ribosomal protein S3	P23396;P23396-2;E9PL09;E9PPU1;F2Z2S8;E9PL45;E9PQ96;E9PJH4;H0YF32;E9PK82;H0YCJ7	62;62;62;62;62;62;62;62;52;62;59	0.3667
RPS3A;RPS3A;RPS3A;RPS3A	40S ribosomal protein S3a;40S ribosomal protein S3a	D6RAT0;P61247;D6R9B6;H0Y9Y4	212;249;130;193	-0.204566
RPS9;RPS9;RPS9;RPS9;RPS9	40S ribosomal protein S9	P46781;B5MCT8;C9JM19;F2Z3C0;A8MXK4	66;66;66;66;66	-0.779645
RRAS	Ras-related protein R-Ras	P10301	192	-0.612285
RRAS2;RRAS2	Ras-related protein R-Ras2	P62070-2;P62070-3;P62070;B7Z5Z2	100;142;177;183	-1.026
RSF1;RSF1;RSF1	Remodeling and spacing factor 1	H0YCN2;Q96T23-2;Q96T23;H0YER1;Q96T23-3	107;275;306;305;54	0.585828
RSF1;RSF1;RSF1	Remodeling and spacing factor 1	H0YCN2;Q96T23-2;Q96T23;H0YER1;Q96T23-3	106;274;305;304;53	0.586789
RSF1;RSF1;RSF1	Remodeling and spacing factor 1	H0YCN2;Q96T23-2;Q96T23;H0YER1;Q96T23-3	446;614;645;644;393	0.604356
RSF1;RSF1;RSF1	Remodeling and spacing factor 1	H0YCN2;Q96T23-2;Q96T23;Q96T23-3;H0YEX0	559;727;758;506;15	0.631244
RSF1;RSF1;RSF1;RSF1	Remodeling and spacing factor 1	H0YCN2;Q96T23-2;Q96T23;H0YER1;H7C306	16;184;215;214;182	0.683023
RYR2;RYR2;RYR2;RYR1	Ryanodine receptor 2;Ryanodine receptor 1	H0YGL9;Q92736;H7BY35;Q92736-2;P21817-3;P21817-2;P21817	4865;4881;4887;4889;4947;4947;4952	0.368936
S100A10	Protein S100-A10	P60903	47	-1.63084
S100A11	Protein S100-A11	P31949	55	-0.0866759
S100A13	Protein S100-A13	Q99584	61	0.171079
S100A6	Protein S100-A6	R4GN98;P06703	47;47	0.557974
SAE1;SAE1;SAE1;SAE1;SAE1;SAE1	SUMO-activating enzyme subunit 1	M0QX65;Q9UBE0-2;Q9UBE0-3;B3KNJ4;Q9UBE0;M0QYM8;M0R054;B4DY66	163;195;195;195;195;131;131;21	-0.460588
SAFB2	Scaffold attachment factor B2	Q14151	551	0.318346
SAFB2	Scaffold attachment factor B2	Q14151	380	0.643949
SAMHD1	SAM domain and HD domain-containing protein 1	Q9Y3Z3-3;Q9Y3Z3-4;Q9Y3Z3-2;Q9Y3Z3	66;66;66;66	-1.84866
SAMHD1	SAM domain and HD domain-containing protein 1	Q9Y3Z3-3;Q9Y3Z3-4;Q9Y3Z3-2;Q9Y3Z3	336;406;382;406	-1.661
SAMHD1	SAM domain and HD domain-containing protein 1	Q9Y3Z3-3;Q9Y3Z3-4;Q9Y3Z3-2;Q9Y3Z3	11;11;11;11	-1.60779
SBDS	Ribosome maturation protein SBDS	Q9Y3A5	226	1.0383
SCAF1;SCAF1;SCAF1;SCAF1	Splicing factor, arginine/serine-rich 19	M0R2L3;M0R232;M0R3G4;Q9H7N4	55;55;55;55	0.238298
SCAMP1	Secretory carrier-associated membrane protein 1	O15126;O15126-2	65;65	0.114234
SCAMP1	Secretory carrier-associated membrane protein 1	O15126;O15126-2	89;89	0.710349
SCAMP1	Secretory carrier-associated membrane protein 1	O15126	334	0.768417
SCAMP3	Secretory carrier-associated membrane protein 3	O14828-2;O14828	55;81	0.00115369
SCAMP3	Secretory carrier-associated membrane protein 3	O14828-2;O14828	76;102	0.230572
SCAMP3	Secretory carrier-associated membrane protein 3	O14828-2;O14828	48;74	0.253989
SCAMP3	Secretory carrier-associated membrane protein 3	O14828-2;O14828	75;101	0.470303
SCARB1		Q8WTV0-3;Q8WTV0-4;B7ZKQ9;Q8WTV0-2	384;449;456;484	0.212383
SCD	Acyl-CoA desaturase	O00767	196	-0.858358
SDC1	Syndecan-1	P18827	281	0.263996
SDC2;SDC2;SDC2	Syndecan;Syndecan;Syndecan-2	E7ESK6;E9PBI9;P34741	138;145;174	-0.937547
SDC2;SDC2;SDC2	Syndecan;Syndecan;Syndecan-2	E7ESK6;E9PBI9;P34741	149;156;185	-0.611579
SDC4;SDC4	Syndecan;Syndecan-4	B4E1S6;P31431	112;184	NaN
SDC4;SDC4	Syndecan;Syndecan-4	B4E1S6;P31431	113;185	NaN
SDCBP;SDCBP;SDCBP;SDCBP	Syntenin-1	O00560-3;O00560;B4DHN5;E9PBU7;O00560-2;G5EA09	217;223;164;169;222;243	1.36485
SDPR	Serum deprivation-response protein	O95810	183	-0.245489
SDPR	Serum deprivation-response protein	O95810	99	-0.0630926
SDPR	Serum deprivation-response protein	O95810	102	0.402504
SDPR	Serum deprivation-response protein	O95810	117	0.668845
SEC11A;SEC11A;SEC11L1;SEC11A;SEC11A;SEC11B;SEC11A;SEC11A	Putative signal peptidase complex catalytic subunit SEC11B;Signal peptidase complex catalytic subunit SEC11A	H0YNX5;H0YKT4;B4DUL4;H0YNG3;H0YK72;P0C7V7;P67812;H0YK83	88;64;88;114;114;101;114;114	0.277866
SEC22B	Vesicle-trafficking protein SEC22b	O75396	169	0.921513
SEC22B	Vesicle-trafficking protein SEC22b	O75396	38	1.06661
SEC31A;SEC31A;SEC31A;SEC31A;SEC31A;SEC31A;SEC31A	Protein transport protein Sec31A	O94979-6;O94979-3;B7ZL00;O94979-4;O94979-9;O94979-2;O94979;O94979-8;D6REX3;D6RHZ5;O94979-5;H0Y9T9;D6RE64;D6RCQ9	111;111;111;111;106;111;111;111;111;111;111;82;111;111	-0.18313
SEC62;SEC62;SEC62	Translocation protein SEC62	F8WF48;F8WCJ7;Q99442	19;19;19	-0.604718
SEC62;SEC62;SEC62	Translocation protein SEC62	F8WF48;F8WCJ7;Q99442	66;66;66	-0.367564
SEMA5A	Semaphorin-5A	Q13591	1027	-0.98573
SEPT11;SEPT11;SEPT11;SEPT11;SEPT11	Septin-11	D6RGI3;Q9NVA2;D6RER5;Q9NVA2-2;H0Y9G8;H0Y961	418;418;418;428;71;147	-0.25608
SEPT11;SEPT11;SEPT11;SEPT11;SEPT11	Septin-11	D6RGI3;Q9NVA2;D6RER5;Q9NVA2-2;H0Y9G8;H0Y961	419;419;419;429;72;148	-0.25608
SEPT7;SEPT7;SEPT7;SEPT7;SEPT7;SEPT7	Septin-7	H0Y3Y4;H0YFF6;Q16181-2;E7ES33;E7EPK1;Q16181;G3V1Q4	213;221;234;234;234;235;182	0.325502
SEPT7;SEPT7;SEPT7;SEPT7;SEPT7;SEPT7;SEPT7	Septin-7	H0Y3Y4;H0YFF6;Q16181-2;E7ES33;E7EPK1;Q16181;G3V1Q4;F5GZE5	67;75;88;88;88;89;36;88	0.0946415
SEPT7;SEPT7;SEPT7;SEPT7;SEPT7;SEPT7;SEPT7	Septin-7	H0Y3Y4;H0YFF6;Q16181-2;E7ES33;E7EPK1;Q16181;G3V1Q4;F5GZE5	197;205;218;218;218;219;166;218	NaN
SERPINB6	Serpin B6	P35237	246	-0.46917
SET	Protein SET	Q01105-2;Q01105-3;Q01105-4;Q01105	154;142;145;167	-1.12029
SET	Protein SET	Q01105-2;Q01105-3;Q01105-4;Q01105	119;107;110;132	0.221939
SF3A3;SF3A3	Splicing factor 3A subunit 3	E7EUT8;Q12874	437;490	-0.210913
SF3B14	Pre-mRNA branch site protein p14	Q9Y3B4	7	0.477366
SF3B2;SF3B2;SF3B2;SF3B2	Splicing factor 3B subunit 2	E9PJ04;H0YCG1;E9PPJ0;Q13435	350;346;335;352	-0.728407
SFPQ	Splicing factor, proline- and glutamine-rich	P23246;P23246-2	271;271	0.0292762
SFPQ;SFPQ	Splicing factor, proline- and glutamine-rich	P23246;P23246-2;H0Y9K7	466;466;20	0.893751
SFT2D2;SFT2D2	Vesicle transport protein SFT2B	Q5TIH2;O95562	6;6	0.376179
SGTA	Small glutamine-rich tetratricopeptide repeat-containing protein alpha	O43765	160	-0.116958
SGTA	Small glutamine-rich tetratricopeptide repeat-containing protein alpha	O43765	200	-0.0523712
SGTA;SGTA	Small glutamine-rich tetratricopeptide repeat-containing protein alpha	O43765;K7EMD6	137;137	0.14952
SH3BGRL3;SH3BGRL3	SH3 domain-binding glutamic acid-rich-like protein 3	Q5T123;Q9H299	18;18	-0.0422637
SH3GLB1	Endophilin-B1	Q9Y371;Q9Y371-2	9;9	0.505789
SHCBP1	SHC SH2 domain-binding protein 1	Q8NEM2	296	-0.332825
SIVA1;SIVA1;SIVA1	Apoptosis regulatory protein Siva	O15304-2;G3V439;G3V3U1;O15304	17;17;17;17	-0.027425
SKP1;SKP1	S-phase kinase-associated protein 1	P63208;E5RJR5	155;155	-0.125022
SKP1;SKP1	S-phase kinase-associated protein 1	P63208;E5RJR5	142;142	-0.0711939
SLC12A2;SLC12A2	Solute carrier family 12 member 2	G3XAL9;P55011	983;983	-1.68423
SLC12A2;SLC12A2	Solute carrier family 12 member 2	G3XAL9;P55011	992;992	-1.61958
SLC12A2;SLC12A2	Solute carrier family 12 member 2	G3XAL9;P55011;P55011-3	995;995;979	-1.59977
SLC12A2;SLC12A2	Solute carrier family 12 member 2	G3XAL9;P55011;P55011-3	943;943;943	-1.47253
SLC12A2;SLC12A2	Solute carrier family 12 member 2	G3XAL9;P55011;P55011-3	130;130;130	-0.96221
SLC12A4;SLC12A4	Solute carrier family 12 member 4	I3L4N6;Q9UP95-5;Q9UP95-2;Q9UP95-6;Q9UP95;Q9UP95-7	962;979;1010;1004;1010;1012	0.218595
SLC16A1	Monocarboxylate transporter 1	P53985	487	-0.637625
SLC16A1	Monocarboxylate transporter 1	P53985	479	-0.522053
SLC16A1	Monocarboxylate transporter 1	P53985	473	-0.328145
SLC16A1	Monocarboxylate transporter 1	P53985	462	-0.308126
SLC16A1;SLC16A1;SLC16A1;SLC16A1	Monocarboxylate transporter 1	P53985;Q5T8R3;Q49A45;Q5T8R5	224;224;224;224	-0.34236
SLC16A7;SLC16A7	Monocarboxylate transporter 2	F5H843;O60669	364;463	-1.02576
SLC16A7;SLC16A7	Monocarboxylate transporter 2	F5H843;O60669	356;455	NaN
SLC19A1	Folate transporter 1	P41440-2;P41440	439;479	-0.00343771
SLC1A4	Neutral amino acid transporter A	P43007;P43007-2	501;203	-1.94814
SLC1A4	Neutral amino acid transporter A	P43007	3	-0.149473
SLC1A5;SLC1A5	Neutral amino acid transporter B(0)	Q15758;Q15758-3;Q15758-2;M0QXM4	537;309;335;361	-1.51503
SLC1A5;SLC1A5;SLC1A5	Neutral amino acid transporter B(0)	Q15758;Q15758-3;Q15758-2;M0QXM4;M0QX44	372;144;170;196;213	-0.410332
SLC20A1	Sodium-dependent phosphate transporter 1	Q8WUM9	279	0.850879
SLC20A1	Sodium-dependent phosphate transporter 1	Q8WUM9	457	1.13836
SLC20A1;SLC20A1	Sodium-dependent phosphate transporter 1	Q8WUM9;H7BZK4	389;173	0.704695
SLC20A2	Sodium-dependent phosphate transporter 2	Q08357	323	-0.295748
SLC20A2	Sodium-dependent phosphate transporter 2	Q08357	272	1.54602
SLC20A2	Sodium-dependent phosphate transporter 2	Q08357	262	1.86837
SLC20A2	Sodium-dependent phosphate transporter 2	Q08357	415	1.97482
SLC20A2	Sodium-dependent phosphate transporter 2	Q08357	426	2.07793
SLC22A5;SLC22A5	Solute carrier family 22 member 5	H7C1R8;O76082;O76082-3	107;324;348	0.0968016
SLC22A5;SLC22A5	Solute carrier family 22 member 5	H7C1R8;O76082;O76082-3	108;325;349	0.0968016
SLC25A24	Calcium-binding mitochondrial carrier protein SCaMC-1	Q6NUK1-2;Q6NUK1	266;285	-0.652312
SLC26A2;SLC26A2	Sulfate transporter	C9JAN6;P50443	6;6	-1.03641
SLC26A6		G3XAC1;Q9BXS9-3	530;637	0.051024
SLC26A6;SLC26A6;SLC26A6	Solute carrier family 26 member 6	G3XAC1;Q9BXS9-3;B4DMZ1;Q9BXS9-2;Q9BXS9;Q9BXS9-4	428;535;499;535;535;514	-0.114597
SLC29A1;SLC29A1	Equilibrative nucleoside transporter 1	Q99808;B3KQV7	249;328	-0.994442
SLC29A1;SLC29A1	Equilibrative nucleoside transporter 1	Q99808;B3KQV7	263;342	-0.981879
SLC29A1;SLC29A1	Equilibrative nucleoside transporter 1	Q99808;B3KQV7	255;334	-0.981195
SLC2A1	Solute carrier family 2, facilitated glucose transporter member 1	P11166	477	-0.891803
SLC2A1;SLC2A1	Solute carrier family 2, facilitated glucose transporter member 1	P11166;C9JIM8	245;150	-0.76273
SLC2A3	Solute carrier family 2, facilitated glucose transporter member 3	P11169	477	0.151599
SLC30A1	Zinc transporter 1	Q9Y6M5	461	0.0418037
SLC37A2	Sugar phosphate exchanger 2	Q8TED4-3;Q8TED4;Q8TED4-2	274;274;274	0.345396
SLC38A7;SLC38A7;SLC38A7;SLC38A7;SLC38A7;SLC38A7	Putative sodium-coupled neutral amino acid transporter 7	H3BN87;H3BU46;H3BPV9;H3BP25;Q9NVC3-2;H3BMC5;Q9NVC3	36;36;36;36;36;36;36	-0.0894976
SLC39A14;SLC39A14	Zinc transporter ZIP14	E5RFT1;Q15043-2;Q15043-3;Q15043	90;267;267;267	0.0214797
SLC39A3;SLC39A3;SLC39A3;SLC39A3	Zinc transporter ZIP3	Q9BRY0-2;K7EQS6;K7ENJ1;K7EJZ1;Q9BRY0;F5H385	36;36;36;36;36;36	0.525868
SLC39A6;SLC39A6	Zinc transporter ZIP6	K7EQ91;Q13433-2;Q13433	35;193;468	-0.286832
SLC39A7	Zinc transporter SLC39A7	Q92504	310	-1.02151
SLC3A2;SLC3A2;SLC3A2;SLC3A2;SLC3A2;SLC3A2	4F2 cell-surface antigen heavy chain	P08195-2;P08195-3;F5GZS6;P08195;J3KPF3;P08195-4;F5H867;F5H0E2;H0YFS2	10;49;80;111;112;142;10;10;82	-2.02011
SLC3A2;SLC3A2;SLC3A2;SLC3A2;SLC3A2;SLC3A2	4F2 cell-surface antigen heavy chain	P08195-2;P08195-3;F5GZS6;P08195;J3KPF3;P08195-4;F5H867;F5H0E2;H0YFS2	44;83;114;145;146;176;44;44;116	-1.93181
SLC3A2;SLC3A2;SLC3A2;SLC3A2;SLC3A2;SLC3A2	4F2 cell-surface antigen heavy chain	P08195-2;P08195-3;F5GZS6;P08195;J3KPF3;P08195-4;F5H867;F5H0E2;H0YFS2	39;78;109;140;141;171;39;39;111	-1.86912
SLC3A2;SLC3A2;SLC3A2;SLC3A2;SLC3A2;SLC3A2	4F2 cell-surface antigen heavy chain	P08195-2;P08195-3;F5GZS6;P08195;J3KPF3;P08195-4;F5H867;F5H0E2;H0YFS2	21;60;91;122;123;153;21;21;93	-1.81888
SLC3A2;SLC3A2;SLC3A2;SLC3A2;SLC3A2;SLC3A2	4F2 cell-surface antigen heavy chain	P08195-2;P08195-3;F5GZS6;P08195;J3KPF3;P08195-4;F5H867;F5H0E2;H0YFS2	46;85;116;147;148;178;46;46;118	-1.68469
SLC3A2;SLC3A2;SLC3A2;SLC3A2;SLC3A2;SLC3A2;SLC3A2	4F2 cell-surface antigen heavy chain	P08195-2;P08195-3;F5GZS6;P08195;J3KPF3;P08195-4;F5H867;F5H0E2;H0YFS2;F5GZR9	65;104;135;166;167;197;65;65;137;23	-0.305753
SLC43A3;SLC43A3;SLC43A3;SLC43A3	Solute carrier family 43 member 3	E9PS74;Q8NBI5;E7EQD2;H0YD64	255;255;268;26	-0.193222
SLC43A3;SLC43A3;SLC43A3;SLC43A3	Solute carrier family 43 member 3	E9PS74;Q8NBI5;E7EQD2;H0YD64	249;249;262;20	-0.170297
SLC43A3;SLC43A3;SLC43A3;SLC43A3	Solute carrier family 43 member 3	E9PS74;Q8NBI5;E7EQD2;H0YD64	264;264;277;35	0.151599
SLC43A3;SLC43A3;SLC43A3;SLC43A3	Solute carrier family 43 member 3	E9PS74;Q8NBI5;E7EQD2;H0YD64	236;236;249;7	NaN
SLC4A7;SLC4A7;SLC4A7;SLC4A7		D3K174;E9PDL9;F8W7E6;H7C3C4;Q9Y6M7-6;Q9Y6M7-8;Q9Y6M7-7;Q9Y6M7-5	1087;1211;752;753;1083;1198;1211;752	-0.657536
SLC4A7;SLC4A7;SLC4A7;SLC4A7		D3K174;E9PDL9;F8W7E6;H7C3C4;Q9Y6M7-6;Q9Y6M7-8;Q9Y6M7-7;Q9Y6M7-5	1071;1195;736;737;1067;1182;1195;736	-0.521039
SLC4A7;SLC4A7;SLC4A7;SLC4A7		D3K174;E9PDL9;F8W7E6;H7C3C4;Q9Y6M7-3	1102;1226;767;768;1003	-0.463112
SLC4A7;SLC4A7;SLC4A7;SLC4A7;SLC4A7;SLC4A7;SLC4A7;SLC4A7	Sodium bicarbonate cotransporter 3	D3K174;E9PDL9;Q9Y6M7-6;Q9Y6M7-8;Q9Y6M7-7;B6DY53;B6DY52;Q9Y6M7-9;E9PGC1;E9PFN4;C9JRP1;Q9Y6M7-2;Q9Y6M7	32;32;28;32;32;28;28;28;28;32;23;23;23	-0.378832
SLC4A7;SLC4A7;SLC4A7;SLC4A7;SLC4A7;SLC4A7;SLC4A7;SLC4A7;SLC4A7;SLC4A7	Sodium bicarbonate cotransporter 3	D3K174;E9PDL9;F8W7E6;H7C3C4;Q9Y6M7-6;Q9Y6M7-8;Q9Y6M7-7;Q9Y6M7-5;B6DY53;B6DY52;Q9Y6M7-3;Q9Y6M7-9;E9PGC1;E9PFN4;Q9Y6M7-4;C9JRP1;Q9Y6M7-2;Q9Y6M7	424;548;89;90;420;535;548;89;420;531;325;420;531;535;325;435;415;539	-0.628475
SLC4A7;SLC4A7;SLC4A7;SLC4A7;SLC4A7;SLC4A7;SLC4A7;SLC4A7;SLC4A7;SLC4A7	Sodium bicarbonate cotransporter 3	D3K174;E9PDL9;F8W7E6;H7C3C4;Q9Y6M7-6;Q9Y6M7-8;Q9Y6M7-7;Q9Y6M7-5;B6DY53;B6DY52;Q9Y6M7-3;Q9Y6M7-9;E9PGC1;E9PFN4;Q9Y6M7-4;C9JRP1;Q9Y6M7-2;Q9Y6M7	431;555;96;97;427;542;555;96;427;538;332;427;538;542;332;442;422;546	-0.378476
SLC5A3	Sodium/myo-inositol cotransporter	P53794	596	-1.78996
SLC5A3	Sodium/myo-inositol cotransporter	P53794	555	-1.73394
SLC6A8	Sodium- and chloride-dependent creatine transporter 1	P48029	4	-0.140889
SLC6A8	Sodium- and chloride-dependent creatine transporter 1	P48029	33	NaN
SLC7A1	High affinity cationic amino acid transporter 1	P30825	629	-0.0771323
SLC7A11	Cystine/glutamate transporter	Q9UPY5	30	-2.02075
SLC7A11	Cystine/glutamate transporter	Q9UPY5	4	-1.66901
SLC7A5	Large neutral amino acids transporter small subunit 1	Q01650	19	-1.99269
SLC7A5	Large neutral amino acids transporter small subunit 1	Q01650	30	-1.89609
SLC7A5;SLC7A5P1;SLC7A5P2	Large neutral amino acids transporter small subunit 1;Putative L-type amino acid transporter 1-like protein MLAS;Putative L-type amino acid transporter 1-like protein IMAA	Q01650;Q9GIP4-1;Q8MH63;Q9GIP4	7;7;7;7	-1.67706
SLC9A7	Sodium/hydrogen exchanger 7	Q96T83	709	0.990882
SMAD2;SMAD2;SMAD2;SMAD2;SMAD2;SMAD2	Mothers against decapentaplegic homolog 2	K7ESI8;K7EL92;K7ERC7;K7EJX0;B7Z5N5;Q15796-2;Q15796	13;13;13;13;13;13;13	-1.43253
SMAD3	Mothers against decapentaplegic homolog 3	P84022	13	0.0419438
SMAGP	Small cell adhesion glycoprotein	Q0VAQ4	92	0.0786098
SMARCA1;SMARCA5;SMARCA1	SWI/SNF-related matrix-associated actin-dependent regulator of chromatin subfamily A member 5;Probable global transcription activator SNF2L1	F6TQG2;P28370-2;O60264;P28370	939;948;945;960	0.791272
SMARCC1	SWI/SNF complex subunit SMARCC1	Q92922	592	0.117429
SMARCC1	SWI/SNF complex subunit SMARCC1	Q92922	608	NaN
SMARCC2	SWI/SNF complex subunit SMARCC2	Q8TAQ2	564	-0.387261
SMARCC2;SMARCC2	SWI/SNF complex subunit SMARCC2	Q8TAQ2;Q8TAQ2-2;Q8TAQ2-3;F8VXC8	874;905;905;905	-0.413615
SMARCD2;SMARCD3;SMARCD2	SWI/SNF-related matrix-associated actin-dependent regulator of chromatin subfamily D member 3;SWI/SNF-related matrix-associated actin-dependent regulator of chromatin subfamily D member 2	J3KMX2;Q6STE5-2;Q92925-3;Q6STE5;Q92925-2;Q92925	162;176;189;189;216;237	-0.646338
SMARCE1;SMARCE1;SMARCE1;SMARCE1;SMARCE1;SMARCE1;SMARCE1;SMARCE1;SMARCE1	SWI/SNF-related matrix-associated actin-dependent regulator of chromatin subfamily E member 1	H7C048;K7EMQ8;J3QKS7;C0IMW7;C0IMW5;B4DFR4;Q969G3-2;C0IMW4;B4DGM3;Q969G3	65;85;255;201;236;201;271;236;253;271	0.399882
SMC1A	Structural maintenance of chromosomes protein 1A	Q14683	1037	0.832444
SMC2	Structural maintenance of chromosomes protein 2	O95347;O95347-2	1026;1026	NaN
SMC3	Structural maintenance of chromosomes protein 3	Q9UQE7	1059	0.678523
SMC5	Structural maintenance of chromosomes protein 5	Q8IY18	610	1.00849
SNAP29;SNAP29	Synaptosomal-associated protein;Synaptosomal-associated protein 29	C9JAF7;O95721	61;154	-0.245591
SNAP29;SNAP29	Synaptosomal-associated protein;Synaptosomal-associated protein 29	C9JAF7;O95721	66;159	-0.239788
SND1	Staphylococcal nuclease domain-containing protein 1	Q7KZF4	249	-0.77088
SND1	Staphylococcal nuclease domain-containing protein 1	Q7KZF4	341	-0.480559
SNRNP200	U5 small nuclear ribonucleoprotein 200 kDa helicase	O75643	770	-0.206628
SNX6;SNX6;SNX6;SNX6;SNX6	Sorting nexin-6	Q9UNH7;G3V5X9;G3V2U1;H0YJF8;G3V4Z5	119;94;94;125;131	0.183582
SOGA1;SOGA1;SOGA1	Protein SOGA1;N-terminal form;C-terminal 80 kDa form	I3L0I1;H0YDM2;O94964;O94964-2;O94964-4	763;774;922;1160;922	-0.347252
SOGA1;SOGA1;SOGA1	Protein SOGA1;N-terminal form;C-terminal 80 kDa form	I3L0I1;H0YDM2;O94964;O94964-2;O94964-3	850;861;1009;1247;138	-0.208728
SP140L;SP140L	Nuclear body protein SP140-like protein	H7BYP4;Q9H930-1;Q9H930-2;Q9H930	238;238;238;238	NaN
SP3;SP3;SP3	Transcription factor Sp3	Q02447-4;Q02447-3;Q02447-5;H0Y6K5;Q02447-6;H0Y7L6;Q02447-2;Q02447	291;308;525;525;540;550;581;593	0.341986
SPC24;SPC24;SPC24;SPC24;SPC24;SPC24	Kinetochore protein Spc24	K7ERQ7;K7EJH0;K7EMX1;K7EJV2;Q8NBT2;K7ESQ2	45;48;46;47;50;50	-0.0657326
SPG20	Spartin	Q8N0X7	481	-0.051773
SPG20	Spartin	Q8N0X7	475	0.195726
SPG20	Spartin	Q8N0X7	465	0.431463
SPG20	Spartin	Q8N0X7	362	1.15348
SPG20	Spartin	Q8N0X7	370	1.30469
SPG20	Spartin	Q8N0X7	377	1.42315
SPG20	Spartin	Q8N0X7	656	1.65714
SPRTN	SprT-like domain-containing protein Spartan	Q9H040	428	0.415001
SPTLC1	Serine palmitoyltransferase 1	O15269;O15269-2	57;57	0.544584
SQLE	Squalene monooxygenase	Q14534	90	-0.177196
SQSTM1	Sequestosome-1	Q13501-2;Q13501	351;435	1.04642
SQSTM1;SQSTM1	Sequestosome-1	Q13501-2;Q13501;E7EMC7	211;295;295	0.937947
SREBF2;SREBF1;SREBF2;SREBF1	Sterol regulatory element-binding protein 2;Processed sterol regulatory element-binding protein 2;Sterol regulatory element-binding protein 1;Processed sterol regulatory element-binding protein 1	G3V0I8;B5MD58;P36956-3;P36956-2;Q12772;P36956;P36956-4	579;333;563;587;579;587;617	0.501923
SRI;SRI;SRI	Sorcin	C9J0K6;B4DKK2;P30626-2;P30626	84;112;112;127	0.354339
SRP14;SRP14	Signal recognition particle 14 kDa protein	P37108;H0YLA2	43;43	0.0182069
SRP54;SRP54	Signal recognition particle 54 kDa protein	G3V4F7;P61011-2;P61011	247;262;311	-1.76253
SRP54;SRP54	Signal recognition particle 54 kDa protein	G3V4F7;P61011-2;P61011	257;272;321	-1.76092
SRP54;SRP54	Signal recognition particle 54 kDa protein	G3V4F7;P61011-2;P61011	393;408;457	-0.3976
SRP9	Signal recognition particle 9 kDa protein	P49458	52	0.205893
SRSF1;SRSF1;SRSF1;SRSF1	Serine/arginine-rich splicing factor 1	Q07955;J3KTL2;Q07955-3;Q07955-2;J3QQV5;J3KSW7	38;38;38;38;38;38	-0.453696
SRSF3;SRSF3	Serine/arginine-rich splicing factor 3	B4E241;P84103	23;23	0.234501
SRSF6	Serine/arginine-rich splicing factor 6	Q13247-3;Q13247	165;165	-0.218162
SRSF6	Serine/arginine-rich splicing factor 6	Q13247-3;Q13247	143;143	-0.211448
SRSF7;SRSF7	Serine/arginine-rich splicing factor 7	Q16629-3;Q16629-2;Q16629-4;C9JAB2;Q16629	24;24;24;24;24	0.335483
SRSF9;SRSF9	Serine/arginine-rich splicing factor 9	Q13242;H0YIB4	36;24	-0.105613
SRSF9;SRSF9	Serine/arginine-rich splicing factor 9	Q13242;H0YIB4	144;89	0.0852887
SSB	Lupus La protein	P05455	397	-0.484853
SSB	Lupus La protein	P05455	328	0.312665
SSFA2;SSFA2;SSFA2	Sperm-specific antigen 2	E7END2;P28290-2;E9PHV5;P28290-3;P28290	46;46;199;199;199	-0.418948
SSSCA1;SSSCA1;SSSCA1;SSSCA1;SSSCA1	Sjoegren syndrome/scleroderma autoantigen 1	E9PN57;H0YEK1;G3V1B8;H0YEB6;O60232	27;32;27;58;64	0.567351
STAM;STAM;STAM	Signal transducing adapter molecule 1	Q92783-2;B4DZT2;Q92783;A6NMU3	154;43;154;43	0.220949
STAM;STAM;STAM	Signal transducing adapter molecule 1	Q92783-2;B4DZT2;Q92783;A6NMU3	170;59;170;59	0.241718
STAM2	Signal transducing adapter molecule 2	O75886;O75886-2	202;202	-0.0226834
STAM2	Signal transducing adapter molecule 2	O75886;O75886-2	182;182	0.138421
STAM2	Signal transducing adapter molecule 2	O75886;O75886-2	284;284	0.23352
STAM2	Signal transducing adapter molecule 2	O75886;O75886-2	283;283	0.416624
STAM2	Signal transducing adapter molecule 2	O75886;O75886-2	165;165	0.600079
STARD4;STARD4;STARD4;STARD4;STARD4	StAR-related lipid transfer protein 4	D6RDM5;D6REN7;Q86TN9;D6RIC8;Q96DR4	15;15;15;15;15	-1.00599
STARD7;STARD7	StAR-related lipid transfer protein 7, mitochondrial	C9JTD3;Q9NQZ5	36;137	0.512783
STAT3;STAT3;STAT3	Signal transducer and activator of transcription 3	G8JLH9;K7ENL3;P40763-2;P40763	82;180;180;180	NaN
STEAP3	Metalloreductase STEAP3	Q658P3-3;Q658P3;Q658P3-2	483;484;494	1.21269
STIP1;STIP1;STIP1;STIP1	Stress-induced-phosphoprotein 1	P31948;G3XAD8;F5H0T1;H0YGI8	462;509;438;61	-1.01386
STIP1;STIP1;STIP1;STIP1;STIP1	Stress-induced-phosphoprotein 1	P31948;G3XAD8;F5H0T1;F5H783;F5GXD8	68;115;68;68;68	-0.747827
STMN1	Stathmin	P16949;P16949-2	119;119	0.0346383
STMN1;STMN1	Stathmin	P16949;P16949-2;A2A2D0	9;9;9	0.16543
STMN2;STMN2;STMN1;STMN1	Stathmin;Stathmin-2;Stathmin	E5RGX5;Q93045;Q93045-2;P16949;P16949-2;A2A2D0	75;86;86;52;52;52	-0.202937
STMN2;STMN2;STMN1;STMN1	Stathmin;Stathmin-2;Stathmin	E5RGX5;Q93045;Q93045-2;P16949;P16949-2;A2A2D0	76;87;87;53;53;53	-0.202937
STT3B	Dolichyl-diphosphooligosaccharide--protein glycosyltransferase subunit STT3B	Q8TCJ2	12	-0.241032
STT3B	Dolichyl-diphosphooligosaccharide--protein glycosyltransferase subunit STT3B	Q8TCJ2	504	0.169797
STX12;STX12	Syntaxin-12	B1AJQ6;Q86Y82	58;58	0.875623
STX4;STX4;STX4	Syntaxin-4	C9JFM5;A8MXY0;Q12846	160;106;108	-0.0983048
STX7	Syntaxin-7	O15400-2;O15400	24;24	0.508226
SUB1	Activated RNA polymerase II transcriptional coactivator p15	P53999	68	-0.165305
SUMO1;SUMO1;SUMO1;SUMO1	Small ubiquitin-related modifier 1	P63165;B8ZZN6;B8ZZJ0;B9A032	17;17;17;17	0.342327
SUMO1;SUMO1;SUMO1;SUMO1	Small ubiquitin-related modifier 1	P63165;B8ZZN6;B8ZZJ0;B9A032	7;7;7;7	0.38637
SUMO1;SUMO1;SUMO1;SUMO1	Small ubiquitin-related modifier 1	P63165;B8ZZN6;B8ZZJ0;B9A032	16;16;16;16	0.390778
SUMO2	Small ubiquitin-related modifier 2	P61956-2;P61956;H7BZT4	7;7;7	0.100439
SUMO2	Small ubiquitin-related modifier 2	P61956-2;P61956;H7BZT4	5;5;5	0.296193
SUMO2	Small ubiquitin-related modifier 2	P61956-2;P61956;H7BZT4	11;11;11	0.359634
SUMO2;SUMO3;SUMO3;SUMO3;SUMO3	Small ubiquitin-related modifier 2;Small ubiquitin-related modifier 3	P61956-2;P61956;H7BZT4;P55854;A8MUA9;B4DUW4;A8MU27	45;45;45;44;44;44;44	0.274172
SUMO2;SUMO3;SUMO3;SUMO3;SUMO3;SUMO4	Small ubiquitin-related modifier 2;Small ubiquitin-related modifier 3;Small ubiquitin-related modifier 4	P61956-2;P61956;H7BZT4;P55854;A8MUA9;B4DUW4;A8MU27;Q6EEV6	33;33;33;32;32;32;32;33	0.325041
SUN1;SUN1;SUN1;SUN1;SUN1;SUN1;SUN1;SUN1;UNC84A	SUN domain-containing protein 1	C9JR15;O94901-4;C9JS54;C9JJU6;C9K051;H7C019;C9JK55;O94901-2;O94901-7;O94901-3;O94901-6;O94901-5;O94901-8;O94901;E9PHI4;O94901-9;A4D2Q0	84;84;84;84;84;59;84;84;105;84;84;34;84;84;84;84;142	NaN
SUPT16H	FACT complex subunit SPT16	Q9Y5B9	497	-0.182737
SUPT5H;SUPT5H	Transcription elongation factor SPT5	O00267-2;O00267;M0QYL9	139;143;54	-0.570464
TACC1;TACC1;TACC1;TACC1;TACC1;TACC1;TACC1	Transforming acidic coiled-coil-containing protein 1	O75410-5;O75410-4;O75410-6;H0YBT8;H0YAY0;E7EVI4;E7ET87;O75410-3;O75410-7;G8JLK4;O75410;O75410-2;E5RFM9;R4GMT7	79;91;107;167;304;322;321;322;472;533;517;529;489;481	-0.33971
TACC1;TACC1;TACC1;TACC1;TACC1;TACC1;TACC1	Transforming acidic coiled-coil-containing protein 1	O75410-5;O75410-4;O75410-6;H0YBT8;H0YAY0;E7EVI4;E7ET87;O75410-3;O75410-7;G8JLK4;O75410;O75410-2;O75410-8;B4E3H6	276;288;304;363;471;490;518;519;640;701;714;726;63;151	0.225028
TALDO1	Transaldolase	P37837	277	-0.359971
TALDO1;TALDO1	Transaldolase;Transaldolase	P37837;F2Z393	215;215	-0.448686
TARS;TARS;TARS	Threonine--tRNA ligase, cytoplasmic	P26639;P26639-2;E7ERI3;G3XAN9	243;276;122;139	-0.590701
TAX1BP1;TAX1BP1;TAX1BP1	Tax1-binding protein 1	H7C3L5;Q86VP1-3;Q86VP1-4;Q86VP1-2;Q86VP1;B8ZZD4	116;377;404;561;561;561	0.213876
TBC1D15;TBC1D15	TBC1 domain family member 15	Q8TC07-2;Q8TC07-3;Q8TC07;F8WCB5	68;76;68;68	-0.402245
TBCA;TBCA;TBCA;TBCA;TBCA;TBCA	Tubulin-specific chaperone A	E5RIW3;O75347;E5RJD8;B4DT30;E5RHG6;E5RIX8	28;52;63;52;52;52	1.40381
TBCB;CKAP1;TBCB	Tubulin-folding cofactor B	K7EP07;Q6FGY5;Q99426	152;152;203	NaN
TBCB;CKAP1;TBCB;TBCB;TBCB;TBCB	Tubulin-folding cofactor B	K7EP07;Q6FGY5;Q99426;K7ELT5;K7EK42;A8MVD5	102;102;153;102;153;153	-0.158558
TCEAL1	Transcription elongation factor A protein-like 1	Q15170;Q15170-2	136;138	-0.270591
TCEAL4	Transcription elongation factor A protein-like 4	Q96EI5;Q96EI5-2	164;307	-1.13473
TCEAL4	Transcription elongation factor A protein-like 4	Q96EI5;Q96EI5-2	142;285	0.233888
TCEAL4;TCEAL4	Transcription elongation factor A protein-like 4	Q96EI5;Q96EI5-2;D6RD44	93;236;93	-0.880763
TCEAL8	Transcription elongation factor A protein-like 8	Q8IYN2	62	-0.815098
TCIRG1	V-type proton ATPase 116 kDa subunit a isoform 3	Q13488-2;Q13488	459;675	-1.46116
TCP1;TCP1;TCP1;TCP1;TCP1	T-complex protein 1 subunit alpha;T-complex protein 1 subunit alpha;T-complex protein 1 subunit alpha;T-complex protein 1 subunit alpha;T-complex protein 1 subunit alpha	P17987;E7ERF2;F5H136;F5H726;F5H676	111;111;89;89;89	-0.924892
TCP1;TCP1;TCP1;TCP1;TCP1	T-complex protein 1 subunit alpha;T-complex protein 1 subunit alpha;T-complex protein 1 subunit alpha;T-complex protein 1 subunit alpha;T-complex protein 1 subunit alpha	P17987;E7ERF2;E7EQR6;F5H282;F5GZ03	365;365;210;141;163	0.887057
TDP2	Tyrosyl-DNA phosphodiesterase 2	O95551-3;O95551;O95551-2	114;192;222	0.055751
TDP2	Tyrosyl-DNA phosphodiesterase 2	O95551-3;O95551;O95551-2	23;23;53	0.363564
TFRC;TFRC	Transferrin receptor protein 1;Transferrin receptor protein 1, serum form	P02786;F8WBE5	39;39	0.0251706
TFRC;TFRC	Transferrin receptor protein 1;Transferrin receptor protein 1, serum form	P02786;F8WBE5	53;53	0.347212
TGFB1I1;TGFB1I1;TGFB1I1	Transforming growth factor beta-1-induced transcript 1 protein	H3BSN4;H3BQC4;O43294-2;O43294	109;104;109;126	0.4654
TGFBR1;TGFBR1	TGF-beta receptor type-1	P36897-3;B4DY26;P36897;P36897-2	425;433;502;506	0.594262
TGFBR2	TGF-beta receptor type-2	P37173;P37173-2	205;230	0.190299
THRAP3	Thyroid hormone receptor-associated protein 3	Q9Y2W1	221	-1.21998
TKT;TKT	Transketolase	B4E022;P29401;P29401-2	272;319;327	0.244156
TLN1;TLN1	Talin-1	Q5TCU6;Q9Y490	869;869	NaN
TLN1;TLN1;TLN2;TLN2	Talin-1;Talin-2	Q5TCU6;Q9Y490;H0YMT1;Q9Y4G6	1541;1541;457;1543	0.0147838
TM9SF3;TM9SF3	Transmembrane 9 superfamily member 3	Q5TB53;Q9HD45	213;257	0.721504
TMEM127	Transmembrane protein 127	O75204	25	-0.046474
TMEM165;TMEM165	Transmembrane protein 165	B4DHW1;Q9HC07	145;208	0.625083
TMEM165;TMEM165	Transmembrane protein 165	B4DHW1;Q9HC07	136;199	0.722116
TMEM165;TMEM165	Transmembrane protein 165	B4DHW1;Q9HC07	135;198	0.828063
TMEM184C	Transmembrane protein 184C	Q9NVA4	429	0.70832
TMEM19;TMEM19;TMEM19	Transmembrane protein 19	F8VRE8;F8VS20;Q96HH6-2;Q96HH6	25;126;126;126	0.0107798
TMEM30A	Cell cycle control protein 50A	Q9NV96-2;Q9NV96	24;24	0.20201
TMEM30A	Cell cycle control protein 50A	Q9NV96-2;Q9NV96	8;8	0.564622
TMEM45A;TMEM45A	Transmembrane protein 45A	Q9NWC5;J3KQ06	263;279	-0.719139
TMEM59;TMEM59	Transmembrane protein 59	Q5T6Z8;Q9BXS4	184;315	0.330788
TMEM87A	Transmembrane protein 87A	Q8NBN3-3;Q8NBN3	423;484	0.0839282
TMEM9;TMEM9;TMEM9;TMEM9	Transmembrane protein 9	B1ALM7;B1ALM8;Q9P0T7;B1ALM5	118;125;118;121	0.688852
TMPO;TMPO;TMPO	Lamina-associated polypeptide 2, isoforms beta/gamma;Thymopoietin;Thymopentin	G5E972;P42167;H0YJH7;P42167-2	349;389;224;280	-0.547067
TMPO;TMPO;TMPO	Lamina-associated polypeptide 2, isoforms beta/gamma;Thymopoietin;Thymopentin	G5E972;P42167;H0YJH7	294;334;169	-0.206628
TMPO;TMPO;TMPO	Lamina-associated polypeptide 2, isoforms beta/gamma;Thymopoietin;Thymopentin	G5E972;P42167;H0YJH7;P42167-2	306;346;181;237	NaN
TMPO;TMPO;TMPO;TMPO	Lamina-associated polypeptide 2, isoforms beta/gamma;Thymopoietin;Thymopentin	G5E972;P42167;H0YJH7;P42167-2;A2T926	213;213;120;213;213	NaN
TMSB4XP4;TMSB4X	Thymosin beta-4;Hematopoietic system regulatory peptide	Q5T4B6;P62328	32;32	0.173511
TMSB4XP4;TMSB4X	Thymosin beta-4;Hematopoietic system regulatory peptide	Q5T4B6;P62328	12;12	0.271306
TMX3	Protein disulfide-isomerase TMX3	Q96JJ7	414	0.555031
TOLLIP;TOLLIP	Toll-interacting protein	E7EN89;Q9H0E2	35;63	0.297602
TOLLIP;TOLLIP	Toll-interacting protein	E7EN89;Q9H0E2	38;66	0.532566
TOM1;TOM1	Target of Myb protein 1	O60784-3;E7EPD0;O60784-4;O60784;O60784-2	340;347;352;385;385	0.247441
TOM1;TOM1;TOM1;TOM1;TOM1;TOM1	Target of Myb protein 1	O60784-3;E7EPD0;O60784-4;O60784;O60784-2;H7BYN7;B0QY02;B3KUU1;B0QY01	106;68;73;106;106;106;73;39;100	-0.479834
TOM1L1;TOM1L1;TOM1L1;TOM1L1;TOM1L1;TOM1L1;TOM1L1;TOM1L1	TOM1-like protein 1	I3L1G1;I3NI44;Q8N749;B4DUW5;B7Z9E2;J3KQU4;I3L4I4;O75674	245;221;298;186;221;298;291;298	NaN
TOM1L2;TOM1L2		B7Z2L7;F5H3S6	381;286	1.10178
TOM1L2;TOM1L2;TOM1L2	TOM1-like protein 2	B7Z2L7;F5H3S6;Q6ZVM7-3;Q6ZVM7;Q6ZVM7-4;Q6ZVM7-2	423;328;402;447;180;397	0.279174
TOM1L2;TOM1L2;TOM1L2;TOM1L2	TOM1-like protein 2	B7Z2L7;F5H3S6;Q6ZVM7-3;Q6ZVM7;Q6ZVM7-4;B7Z2U2;Q6ZVM7-2	445;350;424;469;202;351;419	-0.0541526
TOM1L2;TOM1L2;TOM1L2;TOM1L2	TOM1-like protein 2	B7Z2L7;Q6ZVM7-3;Q6ZVM7;B7Z2U2;K7ENB0	106;106;106;106;73	0.316377
TOM1L2;TOM1L2;TOM1L2;TOM1L2	TOM1-like protein 2	B7Z2L7;F5H3S6;Q6ZVM7-3;Q6ZVM7;Q6ZVM7-4;B7Z2U2;Q6ZVM7-2	347;252;355;400;133;302;350	0.411643
TOMM5;TOMM5	Mitochondrial import receptor subunit TOM5 homolog	Q8N4H5;Q8N4H5-3;Q8N4H5-2;F8W8Z9	10;10;10;10	0.798341
TOPORS	E3 ubiquitin-protein ligase Topors	Q9NS56-2;Q9NS56	184;249	0.0597706
TPI1	Triosephosphate isomerase	P60174-1;P60174;P60174-4	156;193;74	-0.602723
TPM1;TPM1		P09493-3;P09493-4;P09493-10;H0YKP3;H0YKZ6	49;49;49;49;49	0.143524
TPM1;TPM1		P09493-3;P09493-4;P09493-10;H0YKP3;H0YKZ6	37;37;37;37;37	0.184344
TPM1;TPM1;TPM1		P09493-3;P09493-4;P09493-10;H0YKP3;P09493-8;H0YKZ6;H0YLS7	29;29;29;29;29;29;29	-0.110417
TPM1;TPM1;TPM1		P09493-3;P09493-4;P09493-10;H0YKP3;P09493-8;H0YKZ6;H0YLS7	30;30;30;30;30;30;30	-0.103829
TPM1;TPM1;TPM1;TPM1		P09493-3;P09493-4;P09493-10;P09493-8;H7BYY1;F5H7S3;B7Z596;H0YL42	213;213;213;213;177;177;177;87	-0.36695
TPM2;TPM2;TPM2	Tropomyosin beta chain	Q5TCU3;P07951;Q5TCU8	213;213;213	-0.00763761
TPM3;TPM3;TPM3		P06753-2;Q5VU59;Q5VU61;P06753-5;Q5VU63	228;212;204;228;138	0.351741
TPM3;TPM3;TPM3;TPM3;TPM3		P06753-2;Q5VU59;Q5VU61;P06753-3;Q5VU58;D6R904;D6RFM2;P06753-5;P06753-4	11;11;11;11;11;11;11;11;11	0.237564
TPM3;TPM3;TPM3;TPM3;TPM3	Putative tropomyosin alpha-3 chain-like protein	P06753-2;Q5VU59;Q5VU61;P06753-3;Q5VU58;D6R904;D6RFM2;A6NL28-2;A6NL28;P06753-5;P06753-4	13;13;13;13;13;13;13;13;13;13;13	0.346758
TPM4	Tropomyosin alpha-4 chain	P67936	11	0.436162
TPM4	Tropomyosin alpha-4 chain	P67936	13	0.808426
TPM4		P67936-2;K7ELP0	29;29	NaN
TPM4		P67936-2;K7ELP0	30;30	NaN
TPM4;TPM4	Tropomyosin alpha-4 chain	P67936;K7EPB9;P67936-2	215;77;251	0.878451
TPM4;TPM4	Tropomyosin alpha-4 chain	P67936;K7EPB9;P67936-2	223;85;259	1.39944
TPM4;TPM4;TPM4	Tropomyosin alpha-4 chain	P67936;K7EMU5;K7EPB9;P67936-2	184;94;46;220	0.873892
TPR	Nucleoprotein TPR	P12270	290	0.0401209
TPR	Nucleoprotein TPR	P12270	364	0.558366
TPT1;TPT1;TPT1;TPT1;TPT1	Translationally-controlled tumor protein;TPT1-like protein	Q8TBK7;J3KPG2;P13693;Q5W0H4;Q56UQ5;E9PJF7	78;100;112;112;117;111	0.1995
TRA2A;TRA2A;TRA2A	Transformer-2 protein homolog alpha	Q13595-2;B4DQI6;B4DUA9;Q13595	73;73;73;174	-0.455139
TRIM28	Transcription intermediary factor 1-beta	Q13263-2;Q13263	237;319	-1.37778
TRIM32	E3 ubiquitin-protein ligase TRIM32	Q13049	175	-0.116489
TRIM44	Tripartite motif-containing protein 44	Q96DX7	314	-0.260688
TRIM45;TRIM45	Tripartite motif-containing protein 45	Q5T2K3;Q9H8W5-2;Q9H8W5	404;443;461	-4.43082
TRMT112;TRMT112;TRMT112	tRNA methyltransferase 112 homolog	F5GX77;Q9UI30;F5GYQ2	68;68;24	-0.430276
TROVE2;TROVE2;TROVE2	60 kDa SS-A/Ro ribonucleoprotein	H0Y9N5;P10155-3;Q5LJA0;P10155-4;P10155	187;224;224;224;224	0.338681
TSPAN10	Tetraspanin-10	Q9H1Z9	351	0.563549
TTYH3	Protein tweety homolog 3	Q9C0H2-3;Q9C0H2-2;Q9C0H2	337;476;508	1.04047
TUBB;TUBB;TUBB	Tubulin beta chain	Q5JP53;P07437;E9PBJ4	40;58;58	-0.703008
TUBB;TUBB;TUBB;TUBB4B;TUBB2A;TUBB2B	Tubulin beta chain;Tubulin beta-4B chain;Tubulin beta-2A chain;Tubulin beta-2B chain	Q5JP53;P07437;Q5ST81;P68371;Q13885;Q9BVA1	306;324;252;324;324;324	-0.698202
TUBB4B	Tubulin beta-4B chain	P68371	58	-1.14723
TXNDC17;TXNDC17	Thioredoxin domain-containing protein 17	Q9BRA2;I3L2R6	98;73	-0.0193751
TXNIP	Thioredoxin-interacting protein	Q9H3M7	26	-1.12708
TXNRD1;TXNRD1;TXNRD1;TXNRD1;TXNRD1;TXNRD1;TXNRD1;TXNRD1;TXNRD1;TXNRD1;TXNRD1	Thioredoxin reductase 1, cytoplasmic	E9PIR7;B2R5P6;Q16881-5;E2QRB9;Q16881-2;B7Z2S5;Q16881-4;E9PNQ6;E7ESI6;Q16881-3;E7EW10;Q16881-6;B7Z904;Q16881;F5H780;E9PMY9	430;430;430;474;474;480;482;499;529;529;545;545;580;580;392;392	-0.762559
U2AF2;U2AF2	Splicing factor U2AF 65 kDa subunit	K7ENG2;P26368-2;P26368	294;458;462	-0.496977
UBA1	Ubiquitin-like modifier-activating enzyme 1	P22314	593	0.461948
UBA1;UBA1	Ubiquitin-like modifier-activating enzyme 1	P22314;Q5JRR6	671;119	-0.781107
UBAP1	Ubiquitin-associated protein 1	Q9NZ09-2;Q9NZ09;Q9NZ09-3;Q9NZ09-4	177;177;213;241	0.830174
UBAP1	Ubiquitin-associated protein 1	Q9NZ09-2;Q9NZ09;Q9NZ09-3;Q9NZ09-4	89;89;125;153	1.17236
UBAP2L;UBAP2L;UBAP2L;UBAP2L;UBAP2L;UBAP2L;UBAP2L	Ubiquitin-associated protein 2-like	Q14157-4;Q14157-1;Q14157-3;F8W726;Q14157;Q14157-5;Q5VU77;Q5VU81;Q5VU80;Q5VU79;Q5VU78	121;121;121;121;121;121;121;121;121;121;121	0.957989
UBASH3B	Ubiquitin-associated and SH3 domain-containing protein B	Q8TF42	21	0.516419
UBE2L3	Ubiquitin-conjugating enzyme E2 L3	P68036-2;P68036;P68036-3	114;146;204	-0.0339535
UBE2L3	Ubiquitin-conjugating enzyme E2 L3	P68036-2;P68036;P68036-3	41;73;131	-0.0196822
UBE2N;UBE2N	Ubiquitin-conjugating enzyme E2 N	P61088;F8VQQ8	92;29	0.0339339
UBE2N;UBE2N;UBE2N;UBE2N	Ubiquitin-conjugating enzyme E2 N	P61088;F8VQQ8;F8VSD4;F8VV71	82;19;82;82	0.215865
UBE2N;UBE2N;UBE2N;UBE2NL;UBE2N	Ubiquitin-conjugating enzyme E2 N;Putative ubiquitin-conjugating enzyme E2 N-like	P61088;F8VSD4;F8VV71;Q5JXB2;F8VZ29	24;24;24;24;24	-0.88534
UBE2N;UBE2N;UBE2NL	Ubiquitin-conjugating enzyme E2 N;Putative ubiquitin-conjugating enzyme E2 N-like	P61088;F8VQQ8;Q5JXB2	94;31;95	-0.0894515
UBE2T	Ubiquitin-conjugating enzyme E2 T	Q9NPD8	91	-0.181378
UBE2V1	Ubiquitin-conjugating enzyme E2 variant 1	Q13404-8;Q13404	10;10	0.389677
UBE2V2;UBE2V2;UBE2V2;UBE2V2	Ubiquitin-conjugating enzyme E2 variant 2	G3V113;Q15819;H0YBP9;H0YBX6	32;72;36;77	-0.322884
UBE2Z;UBE2Z;UBE2Z	Ubiquitin-conjugating enzyme E2 Z	D6RB11;Q9H832;I3L286;Q9H832-2	173;260;16;152	-0.0272779
UBE4B	Ubiquitin conjugation factor E4 B	O95155-3;O95155-2;O95155	958;1074;1203	NaN
UBE4B	Ubiquitin conjugation factor E4 B	O95155-3;O95155-2;O95155	960;1076;1205	NaN
UBE4B;UBE4B	Ubiquitin conjugation factor E4 B	O95155-3;O95155-2;O95155;K7EP75	556;672;801;256	0.329985
UBE4B;UBE4B	Ubiquitin conjugation factor E4 B	O95155-3;O95155-2;O95155;K7ERA7	813;929;1058;84	0.486766
UBE4B;UBE4B	Ubiquitin conjugation factor E4 B	O95155-3;O95155-2;O95155;K7EP75	549;665;794;249	1.0756
UBFD1;UBFD1	Ubiquitin domain-containing protein UBFD1	H3BRL3;O14562	296;305	-0.107353
UBL5	Ubiquitin-like protein 5	Q9BZL1	17	0.172872
UBL7;UBL7	Ubiquitin-like protein 7	H3BV23;Q96S82	100;100	-0.370695
UBQLN2;UBQLN1	Ubiquilin-2;Ubiquilin-1	Q9UHD9;Q9UMX0-2;Q9UMX0	43;47;47	-0.0393697
UBR2	E3 ubiquitin-protein ligase UBR2	Q8IWV8-4;Q8IWV8	1187;1187	0.692249
UBR4	E3 ubiquitin-protein ligase UBR4	Q5T4S7-3;Q5T4S7-4;Q5T4S7;Q5T4S7-2;Q5T4S7-5	1150;1150;1150;1150;1150	0.0333701
UBR5;UBR5;UBR5	E3 ubiquitin-protein ligase UBR5	E7EMW7;J3KMW7;O95071	1103;1109;1109	-0.14409
UBXN1;UBXN1;UBXN1	UBX domain-containing protein 1	E9PJ81;E9PRQ7;Q04323;Q04323-2	83;83;83;83	-0.277377
UBXN1;UBXN1;UBXN1	UBX domain-containing protein 1	E9PJ81;E9PRQ7;Q04323;Q04323-2	105;105;105;105	0.329985
UBXN2A;UBXN2A	UBX domain-containing protein 2A	B7ZKP8;P68543	94;94	0.047678
UBXN4	UBX domain-containing protein 4	Q92575	301	0.352194
UBXN7;UBXN7	UBX domain-containing protein 7	O94888;C9JD50	84;51	-0.460032
UBXN7;UBXN7	UBX domain-containing protein 7	O94888;C9JD50	99;66	-0.307859
UBXN7;UBXN7;UBXN7	UBX domain-containing protein 7	O94888;C9JAT7;F5GYB1	194;32;46	0.489235
UCHL5;UCHL5;UCHL5;UCHL5;UCHL5;UCHL5;UCHL5;UCHL5;UCHL5	Ubiquitin carboxyl-terminal hydrolase isozyme L5	H0Y4K0;H0Y636;H0Y4E0;B4DW59;B7Z9U9;H0Y6Y4;Q9Y5K5-2;Q9Y5K5-4;Q9Y5K5-3;Q9Y5K5;Q5LJA5;Q5LJA9	61;67;135;154;155;170;278;278;278;279;305;318	0.627046
UFD1L;UFD1L	Ubiquitin fusion degradation protein 1 homolog	Q92890;Q92890-1;A6NJ11	264;300;253	0.180403
UFD1L;UFD1L	Ubiquitin fusion degradation protein 1 homolog	Q92890;Q92890-1;A6NJ11	280;316;269	0.267596
UFD1L;UFD1L	Ubiquitin fusion degradation protein 1 homolog	Q92890;Q92890-1;C9J6N9;Q92890-3	45;45;40;45	0.348232
UIMC1;UIMC1	BRCA1-A complex subunit RAP80	Q96RL1;F8VQY2;Q96RL1-2;Q96RL1-3;Q96RL1-4	544;545;378;466;174	0.188781
UIMC1;UIMC1	BRCA1-A complex subunit RAP80	Q96RL1;F8VQY2;Q96RL1-3	382;382;304	0.249263
UIMC1;UIMC1;UIMC1	BRCA1-A complex subunit RAP80	Q96RL1;F8VQY2;Q96RL1-2;D6RCF3;Q96RL1-3;Q96RL1-4	480;480;314;199;402;110	0.32964
UIMC1;UIMC1;UIMC1;UIMC1;UIMC1;UIMC1;UIMC1	BRCA1-A complex subunit RAP80	Q96RL1;F8VQY2;Q96RL1-2;D6RCF3;D6RDZ5;Q96RL1-5;D6RC40;D6RCQ3;D6R9M3	31;31;31;31;31;31;31;31;31	0.229342
UIMC1;UIMC1;UIMC1;UIMC1;UIMC1;UIMC1;UIMC1	BRCA1-A complex subunit RAP80	Q96RL1;F8VQY2;Q96RL1-2;D6RCF3;D6RDZ5;Q96RL1-5;D6RC40;D6RCQ3;D6R9M3	20;20;20;20;20;20;20;20;20	0.264356
USF2;USF2;USF2;USF2	Upstream stimulatory factor 2	M0QYU7;M0QXT0;Q6YI47;Q15853-3;Q15853-2;Q15853	127;175;191;255;314;322	NaN
USP1	Ubiquitin carboxyl-terminal hydrolase 1	O94782	689	-0.436451
USP13	Ubiquitin carboxyl-terminal hydrolase 13	Q92995-2;Q92995	575;640	-0.347105
USP22;USP22;USP22	Ubiquitin carboxyl-terminal hydrolase 22	K7ESK0;K7ERX6;Q9UPT9-2;Q9UPT9	47;47;140;152	-0.170556
USP24;USP24	Ubiquitin carboxyl-terminal hydrolase;Ubiquitin carboxyl-terminal hydrolase 24	B7WPF4;Q9UPU5	1604;1764	1.17824
USP24;USP24	Ubiquitin carboxyl-terminal hydrolase;Ubiquitin carboxyl-terminal hydrolase 24	B7WPF4;Q9UPU5	309;421	1.42793
USP25	Ubiquitin carboxyl-terminal hydrolase 25	Q9UHP3;Q9UHP3-1;Q9UHP3-3	254;254;254	-0.131297
USP25	Ubiquitin carboxyl-terminal hydrolase 25	Q9UHP3;Q9UHP3-1;Q9UHP3-3	710;710;710	0.0373119
USP34	Ubiquitin carboxyl-terminal hydrolase 34	Q70CQ2-3;Q70CQ2-2;Q70CQ2	1817;1817;1968	0.0154976
USP5	Ubiquitin carboxyl-terminal hydrolase 5	P45974-2;P45974	163;163	-0.876307
USP5	Ubiquitin carboxyl-terminal hydrolase 5	P45974-2;P45974	360;360	-0.702539
USP5	Ubiquitin carboxyl-terminal hydrolase 5	P45974-2;P45974	770;793	-0.612395
USP7;USP7;USP7;USP7;USP7	Ubiquitin carboxyl-terminal hydrolase;Ubiquitin carboxyl-terminal hydrolase;Ubiquitin carboxyl-terminal hydrolase 7;Ubiquitin carboxyl-terminal hydrolase;Ubiquitin carboxyl-terminal hydrolase	F5H8E5;B7Z815;Q93009;F5H2X1;H3BND8	155;238;254;196;155	NaN
USP9X	Probable ubiquitin carboxyl-terminal hydrolase FAF-X	Q93008-1;Q93008	1627;1627	-0.813094
UTP15;UTP15	U3 small nucleolar RNA-associated protein 15 homolog	D6RF65;Q8TED0	36;36	1.15368
UTP6	U3 small nucleolar RNA-associated protein 6 homolog	Q9NYH9	295	-0.286955
UXT	Protein UXT	Q9UBK9	16	0.284751
VAMP2;VAMP3;VAMP3;VAMP2;VAMP2;VAMP2	Vesicle-associated membrane protein 3;Vesicle-associated membrane protein 2	K7ENK9;K7EKX0;Q15836;J3QRU4;P63027;F8WCA0;L7N2F9	38;38;66;83;83;85;83	0.652142
VAMP2;VAMP3;VAMP3;VAMP2;VAMP2;VAMP2;VAMP1;VAMP1	Vesicle-associated membrane protein 3;Vesicle-associated membrane protein 2;Vesicle-associated membrane protein 1	K7ENK9;K7EKX0;Q15836;J3QRU4;P63027;F8WCA0;L7N2F9;P23763-2;F5GZV7;P23763-3;P23763	7;7;35;52;52;54;52;54;54;54;54	0.464877
VAMP2;VAMP3;VAMP3;VAMP2;VAMP2;VAMP2;VAMP1;VAMP1	Vesicle-associated membrane protein 3;Vesicle-associated membrane protein 2;Vesicle-associated membrane protein 1	K7ENK9;K7EKX0;Q15836;J3QRU4;P63027;F8WCA0;L7N2F9;P23763-2;F5GZV7;P23763-3;P23763	14;14;42;59;59;61;59;61;61;61;61	0.533364
VAMP4	Vesicle-associated membrane protein 4	O75379-2;O75379	19;19	0.730227
VAMP4	Vesicle-associated membrane protein 4	O75379-2;O75379	86;87	0.891808
VAMP5	Vesicle-associated membrane protein 5	O95183	53	0.202762
VAMP5	Vesicle-associated membrane protein 5	O95183	33	0.728574
VAMP7	Vesicle-associated membrane protein 7	P51809-3;P51809;P51809-2	96;137;137	-0.0895436
VANGL1	Vang-like protein 1	Q8TAA9-2;Q8TAA9	44;44	-0.10953
VANGL1	Vang-like protein 1	Q8TAA9-2;Q8TAA9	380;382	0.524666
VASN	Vasorin	Q6EMK4	628	-2.46148
VASN	Vasorin	Q6EMK4	612	-1.96325
VAT1;VAT1;VAT1;VAT1	Synaptic vesicle membrane protein VAT-1 homolog	Q99536;B4DPX4;B0AZP7;K7ESA3	295;227;161;43	1.01064
VAT1;VAT1;VAT1;VAT1	Synaptic vesicle membrane protein VAT-1 homolog	Q99536;B4DPX4;B0AZP7;K7EJM4	372;304;238;9	1.37434
VAT1;VAT1;VAT1;VAT1	Synaptic vesicle membrane protein VAT-1 homolog	Q99536;B4DPX4;B0AZP7;K7EJM4	391;323;257;28	NaN
VAT1;VAT1;VAT1;VAT1;VAT1	Synaptic vesicle membrane protein VAT-1 homolog	Q99536;B4DPX4;B0AZP7;K7ENX2;K7EM19	255;187;121;121;121	0.964583
VBP1;VBP1	Prefoldin subunit 3	F5H2A7;P61758	65;70	-0.315235
VCL	Vinculin	P18206-2;P18206;P18206-3	219;219;146	0.363676
VCL;VCL	Vinculin	P18206-2;P18206;Q5JQ13	815;815;487	-0.299969
VCL;VCL	Vinculin	P18206-2;P18206;Q5JQ13	655;655;327	0.219587
VCP	Transitional endoplasmic reticulum ATPase	P55072	18	-0.034249
VCP	Transitional endoplasmic reticulum ATPase	P55072	8	0.0468403
VCP	Transitional endoplasmic reticulum ATPase	P55072	668	0.0736832
VCP	Transitional endoplasmic reticulum ATPase	P55072	486	0.447844
VCP	Transitional endoplasmic reticulum ATPase	P55072	288	0.450063
VCP	Transitional endoplasmic reticulum ATPase	P55072	651	0.54745
VCP	Transitional endoplasmic reticulum ATPase	P55072	236	0.62798
VCP	Transitional endoplasmic reticulum ATPase	P55072	658	0.676538
VCP	Transitional endoplasmic reticulum ATPase	P55072	615	0.937947
VCP;VCP;VCP	Transitional endoplasmic reticulum ATPase	P55072;C9JUP7;C9IZA5	109;64;64	-0.0377545
VCPIP1	Deubiquitinating protein VCIP135	Q96JH7	883	0.453439
VDAC1;VDAC1	Voltage-dependent anion-selective channel protein 1	P21796;C9JI87	110;110	0.887447
VIM	Vimentin	P08670	439	0.253142
VIM	Vimentin	P08670	445	0.285225
VIM;VIM	Vimentin	P08670;B0YJC4	120;120	0.186627
VIM;VIM	Vimentin	P08670;B0YJC4	168;168	0.261591
VIM;VIM	Vimentin	P08670;B0YJC4	188;188	0.397255
VIM;VIM	Vimentin	P08670;B0YJC4	139;139	0.807849
VIM;VIM;DES	Vimentin;Desmin	P08670;B0YJC4;P17661	104;104;109	0.0683269
VIM;VIM;VIM	Vimentin	P08670;B0YJC4;B0YJC5	373;373;191	-0.222768
VIM;VIM;VIM	Vimentin	P08670;B0YJC4;B0YJC5	334;334;152	0.182565
VIM;VIM;VIM;VIM	Vimentin	P08670;B0YJC4;B0YJC5;Q5JVS8	313;313;131;139	0.196481
VIMP;VIMP;VIMP;VIMP	Selenoprotein S	E9PJB8;Q6GYA4;Q9BQE4;E9PN30	127;150;150;190	-0.461005
VIMP;VIMP;VIMP;VIMP;VIMP	Selenoprotein S	E9PJB8;Q6GYA4;Q9BQE4;E9PN30;E9PQ66	54;77;77;117;117	NaN
VIPR1	Vasoactive intestinal polypeptide receptor 1	P32241-3;P32241-4;P32241-5;P32241;P32241-2	120;282;289;330;365	-1.23111
VPS13A	Vacuolar protein sorting-associated protein 13A	Q96RL7-4;Q96RL7-2;Q96RL7-3;Q96RL7	692;692;692;692	-0.607155
VPS13C	Vacuolar protein sorting-associated protein 13C	Q709C8-4;Q709C8-2;Q709C8-3;Q709C8	2190;2233;2190;2233	0.0186342
VPS45;VPS45;VPS45	Vacuolar protein sorting-associated protein 45	F5GYC3;F5H8K1;Q9NRW7	381;345;450	0.533862
WDR48	WD repeat-containing protein 48	Q8TAF3-5;Q8TAF3-4;Q8TAF3-3;Q8TAF3	86;212;285;294	-0.800827
WRNIP1	ATPase WRNIP1	Q96S55-3;Q96S55-2;Q96S55	90;310;310	-0.385752
WRNIP1	ATPase WRNIP1	Q96S55-3;Q96S55-2;Q96S55;Q96S55-4	262;457;482;98	-0.319406
WRNIP1	ATPase WRNIP1	Q96S55-3;Q96S55-2;Q96S55	81;301;301	0.0144981
WRNIP1	ATPase WRNIP1	Q96S55-3;Q96S55-2;Q96S55;Q96S55-4	407;602;627;243	NaN
XPC	DNA repair protein complementing XP-C cells	Q01831-2;Q01831	322;359	-1.32334
XPO1	Exportin-1	O14980	455	-0.057752
XRCC5	X-ray repair cross-complementing protein 5	P13010	702	-0.409144
XRCC6;XRCC6	X-ray repair cross-complementing protein 6	P12956;B1AHC9	114;64	-0.59342
XRCC6;XRCC6;XRCC6;XRCC6	X-ray repair cross-complementing protein 6	P12956;B1AHC9;B1AHC8;F5H1I8	317;267;276;184	-0.872552
XRCC6;XRCC6;XRCC6;XRCC6	X-ray repair cross-complementing protein 6	P12956;B1AHC9;B1AHC8;F5H1I8	461;411;420;328	-0.604959
XRCC6;XRCC6;XRCC6;XRCC6	X-ray repair cross-complementing protein 6	P12956;B1AHC9;B1AHC8;F5H1I8	338;288;297;205	-0.571107
YBX1;YBX1;YBX1	Nuclease-sensitive element-binding protein 1	P67809;H0Y449;C9J5V9	170;220;140	-0.00815983
YBX1;YBX1;YBX1	Nuclease-sensitive element-binding protein 1	P67809;H0Y449;C9J5V9	137;187;107	0.0406821
YBX1;YBX1;YBX3	Nuclease-sensitive element-binding protein 1;Y-box-binding protein 3	P67809;H0Y449;P16989-2;P16989-3;P16989	93;143;125;125;125	0.0955869
YBX1;YBX1;YBX3;YBX2	Nuclease-sensitive element-binding protein 1;Y-box-binding protein 3;Y-box-binding protein 2	P67809;H0Y449;P16989-2;P16989-3;P16989;Q9Y2T7	92;142;124;124;124;127	0.0418037
YBX1;YBX1;YBX3;YBX2	Nuclease-sensitive element-binding protein 1;Y-box-binding protein 3;Y-box-binding protein 2	P67809;H0Y449;P16989-2;P16989-3;P16989;Q9Y2T7	81;131;113;113;113;116	0.197111
YIPF3;YIPF3;YIPF3;YIPF3	Protein YIPF3;Protein YIPF3, 36 kDa form III	D6RGY8;D6RFI3;Q9GZM5;E7EQR8	67;102;102;108	-0.0826828
YKT6;YKT6;YKT6	Synaptobrevin homolog YKT6	B4DR94;O15498;H7C3K7	141;141;9	0.234011
YWHAB	14-3-3 protein beta/alpha;14-3-3 protein beta/alpha, N-terminally processed	P31946;P31946-2	117;115	-1.10355
YWHAB	14-3-3 protein beta/alpha;14-3-3 protein beta/alpha, N-terminally processed	P31946;P31946-2	160;158	-0.387525
YWHAB;YWHAB;YWHAB	14-3-3 protein beta/alpha;14-3-3 protein beta/alpha, N-terminally processed	P31946;Q4VY20;Q4VY19;P31946-2	70;70;70;68	-0.155245
YWHAB;YWHAB;YWHAB	14-3-3 protein beta/alpha;14-3-3 protein beta/alpha, N-terminally processed	P31946;Q4VY20;Q4VY19	11;11;11	0.346191
YWHAE;YWHAE	14-3-3 protein epsilon	P62258;P62258-2;K7EM20	142;120;17	-0.147889
YWHAE;YWHAE;YWHAE;YWHAE	14-3-3 protein epsilon	P62258;P62258-2;B4DJF2;I3L3T1;K7EIT4	73;51;73;73;52	-0.226105
YWHAE;YWHAE;YWHAE;YWHAE	14-3-3 protein epsilon	P62258;P62258-2;B4DJF2;I3L3T1;K7EIT4	69;47;69;69;48	0.00331439
YWHAG	14-3-3 protein gamma;14-3-3 protein gamma, N-terminally processed	P61981	142	-0.760969
YWHAG	14-3-3 protein gamma;14-3-3 protein gamma, N-terminally processed	P61981	10	-0.333443
YWHAG	14-3-3 protein gamma;14-3-3 protein gamma, N-terminally processed	P61981	69	-0.246378
YWHAH;YWHAH	14-3-3 protein eta	Q04917;A2IDB2	143;130	-0.550317
YWHAQ	14-3-3 protein theta	P27348	158	-0.387525
YWHAQ;YWHAQ	14-3-3 protein theta	P27348;E9PG15	68;68	0.182311
YWHAQ;YWHAQ	14-3-3 protein theta	P27348;E9PG15	27;27	0.54409
YWHAZ;YWHAZ;YWHAZ;YWHAZ;YWHAZ;YWHAZ	14-3-3 protein zeta/delta	P63104;E7EX29;E7ESK7;E5RIR4;E9PD24;E7EVZ2	68;68;68;68;68;68	-0.639535
YWHAZ;YWHAZ;YWHAZ;YWHAZ;YWHAZ;YWHAZ	14-3-3 protein zeta/delta	P63104;E7EX29;B0AZS6;E7EX24;B7Z2E6;H0YB80	139;139;62;64;19;24	-0.487884
YWHAZ;YWHAZ;YWHAZ;YWHAZ;YWHAZ;YWHAZ	14-3-3 protein zeta/delta	P63104;E7EX29;B0AZS6;E7EX24;B7Z2E6;H0YB80	158;166;81;83;38;43	-0.387525
YWHAZ;YWHAZ;YWHAZ;YWHAZ;YWHAZ;YWHAZ	14-3-3 protein zeta/delta	P63104;E7EX29;B0AZS6;E7EX24;B7Z2E6;H0YB80	138;138;61;63;18;23	-0.369166
YWHAZ;YWHAZ;YWHAZ;YWHAZ;YWHAZ;YWHAZ;YWHAZ	14-3-3 protein zeta/delta	P63104;E7EX29;E7ESK7;E5RIR4;E9PD24;E7EVZ2;E5RGE1	9;9;9;9;9;9;9	-0.140189
YWHAZ;YWHAZ;YWHAZ;YWHAZ;YWHAZ;YWHAZ;YWHAZ	14-3-3 protein zeta/delta	P63104;E7EX29;E7ESK7;E5RIR4;E9PD24;E7EVZ2;E5RGE1	3;3;3;3;3;3;3	0.0588014
ZAK;MLTK	Mitogen-activated protein kinase kinase kinase MLT	B4DQ47;Q9NYL2-2;Q9NYL2	208;309;309	-0.246549
ZC3H14;ZC3H14;ZC3H14;ZC3H14	Zinc finger CCCH domain-containing protein 14	H0YJA2;Q6PJT7-9;Q6PJT7-2;Q6PJT7;Q6PJT7-5;G3V4R5;G3V411	405;489;489;489;464;166;191	-1.01415
ZC3H14;ZC3H14;ZC3H14;ZC3H14	Zinc finger CCCH domain-containing protein 14	H0YJA2;Q6PJT7-9;Q6PJT7-2;Q6PJT7;Q6PJT7-5;Q6PJT7-4;G3V256;G3V5I6;Q6PJT7-3	334;418;418;418;418;384;418;263;418	-0.876201
ZC3H14;ZC3H14;ZC3H14;ZC3H14	Zinc finger CCCH domain-containing protein 14	H0YJA2;Q6PJT7-9;Q6PJT7-2;Q6PJT7;Q6PJT7-5;G3V4R5;G3V411	428;512;512;512;487;189;214	-0.799948
ZC3H14;ZC3H14;ZC3H14;ZC3H14	Zinc finger CCCH domain-containing protein 14	H0YJA2;Q6PJT7-9;Q6PJT7-2;Q6PJT7;Q6PJT7-5;Q6PJT7-4;G3V256;G3V5I6;Q6PJT7-3	340;424;424;424;424;390;424;269;424	-0.722967
ZC3H14;ZC3H14;ZC3H14;ZC3H14	Zinc finger CCCH domain-containing protein 14	H0YJA2;Q6PJT7-9;Q6PJT7-2;Q6PJT7;Q6PJT7-5;Q6PJT7-4;G3V256;G3V5I6;Q6PJT7-3	284;368;368;368;368;334;368;213;368	1.95516
ZDHHC20;ZDHHC20	Probable palmitoyltransferase ZDHHC20	B4DRN8;Q5W0Z9	262;325	0.256528
ZDHHC5;ZDHHC5;ZDHHC8	Palmitoyltransferase ZDHHC5;Probable palmitoyltransferase ZDHHC8	E9PMA5;Q9C0B5-2;Q9C0B5;Q9ULC8;Q9ULC8-3	122;171;224;224;224	0.563549
ZFYVE28;ZFYVE28	Lateral signaling target protein 2 homolog	D6RID3;Q9HCC9-8;Q9HCC9-7;Q9HCC9-6;Q9HCC9-4;Q9HCC9-3;Q9HCC9-2;Q9HCC9	17;17;40;87;17;17;87;87	-0.61542
ZNF259;ZNF259;ZNF259	Zinc finger protein ZPR1	H7C0E5;H7BZM7;O75312	226;299;299	-0.844691
ZNF451;ZNF451	Zinc finger protein 451	Q9Y4E5-2;E9PH99;Q9Y4E5	706;706;706	0.665848
ZUFSP	Zinc finger with UFM1-specific peptidase domain protein	Q96AP4	76	0.635336
ZUFSP	Zinc finger with UFM1-specific peptidase domain protein	Q96AP4	276	0.720716
ZWINT;ZWINT;ZWINT	ZW10 interactor	A6NH27;A6NNV6;O95229	22;142;142	0.170181
ZWINT;ZWINT;ZWINT	ZW10 interactor	A6NH27;A6NNV6;O95229	21;141;141	0.217479
		P23229-7;P23229-4;P23229-2;P23229-9;P23229-6	947;1061;1066;1090;1105	-1.22135
		Q12959-4;Q12959-2	657;690	-0.430548
		O60716-5;O60716-3;O60716-21;O60716-19;O60716-13;O60716-11;O60716-8;O60716-7;O60716-29;O60716-27;O60716-24;O60716-23;O60716-16;O60716-15;O60716-32;O60716-31	924;930;823;829;870;876;903;909;601;607;802;808;849;855;580;586	-0.305824
		P46736-2;P46736-3	180;181	0.217231
		P31946-2	9	0.329066
		R4GN18;P15529-16;P15529-7;P15529-4;P15529-6;P15529-3;P15529-5;P15529-2	69;327;346;360;361;375;376;390	0.584289
		R4GN18;P15529-16;P15529-7;P15529-4;P15529-6;P15529-3;P15529-5;P15529-2	56;314;333;347;348;362;363;377	1.08977
		P51795-2	57	2.23622
		Q00839-2	215	NaN

## Sheet: Modification specific peptides
Gene Names	Protein Names	Protein accesion numbers	Peptide sequence	Modifications	Log2 SILAC GFP-XPA/-
AAMDC	Mth938 domain-containing protein	Q9H7C9;E9PNP3;E9PR47	GMSEALKVPSSTVEYLKK	Unmodified	-0.101242
AAMDC	Mth938 domain-containing protein	Q9H7C9;E9PNP3;E9PR47	GMSEALKVPSSTVEYLK	Oxidation (M)	0.0196308
AAMDC	Mth938 domain-containing protein	Q9H7C9;E9PNP3;E9PR47	GMSEALKVPSSTVEYLK	Unmodified	0.0270125
AAMP	Angio-associated migratory cell protein	C9JTS3;C9JG97;Q13685;C9JEH3	TFQGPNCPATCGR	Unmodified	0.247441
AARS	Alanine--tRNA ligase, cytoplasmic	P49588;H3BPK7	CLSVMEAK	Unmodified	-0.169745
AARS	Alanine--tRNA ligase, cytoplasmic	P49588;H3BPK7	IVAVTGAEAQK	Unmodified	-0.10611
AARS	Alanine--tRNA ligase, cytoplasmic	P49588;H3BPK7	AVYTQDCPLAAAK	Unmodified	-0.00466745
AARS	Alanine--tRNA ligase, cytoplasmic	P49588	TITVALADGGRPDNTGR	Unmodified	0.0330882
AARS	Alanine--tRNA ligase, cytoplasmic	P49588	SIDTGMGLER	Unmodified	0.0492125
AARS	Alanine--tRNA ligase, cytoplasmic	P49588	GTGARPYTGK	Unmodified	0.0878701
AARS	Alanine--tRNA ligase, cytoplasmic	P49588	ASEWVQQVSGLMDGK	Unmodified	0.142609
AARS	Alanine--tRNA ligase, cytoplasmic	P49588	LVSVLQNK	Unmodified	0.306146
AARS	Alanine--tRNA ligase, cytoplasmic	P49588	ITCLCQVPQNAANR	Unmodified	0.314755
AARSD1;PTGES3L-AARSD1	Alanyl-tRNA editing protein Aarsd1	K7EQ85;L7N2F4;Q9BTE6;C9J5N1;Q9BTE6-2;Q9BTE6-3	TNLIFLSGNR	Unmodified	0.0996319
AASDHPPT	L-aminoadipate-semialdehyde dehydrogenase-phosphopantetheinyl transferase	Q9NRN7	HQDVPSQDDSKPTQR	GlyGly (K)	-0.249462
AASDHPPT	L-aminoadipate-semialdehyde dehydrogenase-phosphopantetheinyl transferase	Q9NRN7	HQDVPSQDDSKPTQR	Unmodified	-0.231939
AATF	Protein AATF	Q9NY61	TPGFSVQSISDFEK	Unmodified	0.237441
ABCC1	Multidrug resistance-associated protein 1	P33527-8;P33527-6;P33527-7;P33527-5;I3L4X2;P33527-4;P33527-2;P33527-3;P33527;P33527-9	SSLTLGLFR	Unmodified	-0.400835
ABCC10	Multidrug resistance-associated protein 7	Q5T3U5-2;Q5T3U5	TKEGLEEEQSTSGR	GlyGly (K)	0.371057
ABCF1	ATP-binding cassette sub-family F member 1	Q8NE71-2;Q8NE71;H0YGW7;Q5STZ7	GFNLPYQDAR	Unmodified	-0.509368
ABCF1	ATP-binding cassette sub-family F member 1	Q8NE71-2;Q8NE71;H0YGW7	IGFFNQQYAEQLR	Unmodified	-0.131029
ABCF1	ATP-binding cassette sub-family F member 1	Q8NE71-2;Q8NE71;Q5STZ7;Q5STZ8	TFFEELAVEDK	Unmodified	0.251689
ABCF1	ATP-binding cassette sub-family F member 1	Q8NE71-2;Q8NE71;H0YGW7	STLLLLLTGK	Unmodified	0.349592
ABCF1	ATP-binding cassette sub-family F member 1	Q8NE71-2;Q8NE71;H0YGW7;Q5STZ7	GAVIVVSHDAR	Unmodified	0.434134
ABHD16B	Abhydrolase domain-containing protein 16B	Q9H3Z7	PLSPGDVEGNR	Unmodified	-0.0804997
ABHD17A	Alpha/beta hydrolase domain-containing protein 17A	Q96GS6-3;Q96GS6;Q96GS6-2;Q96GS6-4;K7EQ25	ELDTIEVFPTKSAR	GlyGly (K)	0.032383
ABHD17A;ABHD17B	Alpha/beta hydrolase domain-containing protein 17A;Alpha/beta hydrolase domain-containing protein 17B	Q96GS6-3;Q96GS6;Q96GS6-2;Q5VST6;Q5VST6-2	VAFPDTKK	GlyGly (K)	0.00791308
ABHD17B	Alpha/beta hydrolase domain-containing protein 17B	Q5VST6;Q5VST6-2	KTYCFDAFPNIDK	GlyGly (K)	-0.457891
ABHD17C	Alpha/beta hydrolase domain-containing protein 17C	H0YN98;Q6PCB6	KTYCFDAFPSIDK	GlyGly (K)	0.245739
ABR	Active breakpoint cluster region-related protein	I3L0R7;B7Z683;Q12979-4;Q12979-2;Q12979	SYLFLLSSDYER	Unmodified	0.656084
ACAD9	Acyl-CoA dehydrogenase family member 9, mitochondrial	Q9H845;H0Y8Z9	TVETLLLR	Unmodified	-0.103007
ACAD9	Acyl-CoA dehydrogenase family member 9, mitochondrial	Q9H845	HYILNGSK	Unmodified	0.180148
ACADM	Medium-chain specific acyl-CoA dehydrogenase, mitochondrial	B7Z9I1;P11310;P11310-2;Q5T4U5;E9PJM9	TGEYPVPLIR	Unmodified	-0.229653
ACADM	Medium-chain specific acyl-CoA dehydrogenase, mitochondrial	B7Z9I1;P11310;P11310-2;Q5T4U5;B4DJE7	ANWYFLLAR	Unmodified	0.0343566
ACADVL	Very long-chain specific acyl-CoA dehydrogenase, mitochondrial	P49748-2;P49748;P49748-3;G3V1M7	NPFGNAGLLLGEAGK	Unmodified	-0.81624
ACADVL	Very long-chain specific acyl-CoA dehydrogenase, mitochondrial	P49748-2;P49748;P49748-3;J3QRJ8	GIVNEQFLLQR	Unmodified	-0.510909
ACADVL	Very long-chain specific acyl-CoA dehydrogenase, mitochondrial	P49748-2;P49748;P49748-3;J3QKU9;K7EQP4	GILLFGTK	Unmodified	-0.361917
ACADVL	Very long-chain specific acyl-CoA dehydrogenase, mitochondrial	P49748-2;P49748;P49748-3	TPVTDPATGAVK	Unmodified	-0.28847
ACAT1	Acetyl-CoA acetyltransferase, mitochondrial	E9PRQ6;G3XAB4;P24752	TPIGSFLGSLSLLPATK	Unmodified	0.400975
ACAT1	Acetyl-CoA acetyltransferase, mitochondrial	E9PRQ6;G3XAB4;P24752	EVVIVSATR	Unmodified	0.616358
ACAT1	Acetyl-CoA acetyltransferase, mitochondrial	E9PRQ6;G3XAB4;P24752;H0YEL7	LGSIAIQGAIEK	Unmodified	0.738206
ACAT2	Acetyl-CoA acetyltransferase, cytosolic	Q9BWD1;B7Z233	EIVPVLVSTR	Unmodified	-0.2633
ACAT2	Acetyl-CoA acetyltransferase, cytosolic	Q9BWD1;B7Z233	HGSNIEAMSK	Oxidation (M)	-0.244822
ACAT2	Acetyl-CoA acetyltransferase, cytosolic	Q9BWD1;B7Z233	HGSNIEAMSK	Unmodified	-0.213337
ACBD5	Acyl-CoA-binding domain-containing protein 5	Q5T8E0;Q5T8D3-4;Q5T8D3-2;Q5T8D3-3;Q5T8D3	STEEVKPIDENLGQTGK	GlyGly (K)	0.724301
ACLY	ATP-citrate synthase	P53396-2;P53396;B4E3P0	SAYDSTMETMNYAQIR	Unmodified	-0.82309
ACLY	ATP-citrate synthase	P53396-2;P53396;B4E3P0	DEPSVAAMVYPFTGDHK	Unmodified	-0.327041
ACLY	ATP-citrate synthase	P53396-2;P53396;B4E3P0	SINNPDMR	Unmodified	-0.275367
ACLY	ATP-citrate synthase	P53396-2;P53396;B4E3P0	IGNTGGMLDNILASK	Unmodified	-0.275228
ACLY	ATP-citrate synthase	P53396-2;P53396;B4E3P0	TIAIIAEGIPEALTR	Unmodified	-0.213855
ACLY	ATP-citrate synthase	P53396-2;P53396;B4E3P0	AFDSGIIPMEFVNK	Unmodified	-0.115004
ACLY	ATP-citrate synthase	P53396-2;P53396;B4E3P0;K7ESG8	LGLVGVNLTLDGVK	Unmodified	-0.0302803
ACLY	ATP-citrate synthase	P53396-2;P53396	DGVYVLDLAAK	Unmodified	-0.0167893
ACLY	ATP-citrate synthase	P53396-2;P53396;B4E3P0	EAGVFVPR	Unmodified	-0.00768112
ACLY	ATP-citrate synthase	P53396-2;P53396	LLVGVDEK	Unmodified	0.0278618
ACLY	ATP-citrate synthase	P53396-2;P53396;B4E3P0	TASFSESR	Unmodified	0.0490731
ACLY	ATP-citrate synthase	P53396-2;P53396;B4E3P0;K7ESG8	FICTTSAIQNR	Unmodified	0.067501
ACLY	ATP-citrate synthase	P53396-2;P53396	TILSLMTR	Unmodified	0.0915306
ACLY	ATP-citrate synthase	P53396-2;P53396;B4E3P0	STTLFSR	Unmodified	0.0963968
ACLY	ATP-citrate synthase	P53396-2;P53396;B4E3P0;K7ESG8	SAKAISEQTGK	Acetyl (Protein N-term),GlyGly (K)	0.4246
ACLY	ATP-citrate synthase	P53396-2;P53396;B4E3P0	GVTIIGPATVGGIKPGCFK	GlyGly (K)	0.865444
ACO2	Aconitate hydratase, mitochondrial	Q99798;A2A274	DSSGQHVDVSPTSQR	Unmodified	-0.0697093
ACOT13	Acyl-coenzyme A thioesterase 13	Q9NPJ3-2;Q9NPJ3	TLAFTSVDLTNK	Unmodified	-0.223273
ACOT7	Cytosolic acyl coenzyme A thioester hydrolase	B4DUX0;K7EKP8;O00154-6;O00154-4;O00154-5;O00154-7;O00154	GCVITISGR	Unmodified	0.496309
ACOT7	Cytosolic acyl coenzyme A thioester hydrolase	B4DUX0;K7EKP8;O00154-6;O00154-4;O00154-5;O00154-7;O00154;O00154-2;O00154-3;F5GWE2	ATLWYVPLSLK	Unmodified	0.50711
ACOT7	Cytosolic acyl coenzyme A thioester hydrolase	B4DUX0;K7EKP8;O00154-6;O00154-4;O00154-5;O00154-7;O00154;O00154-2;O00154-3	TNIVTASVDAINFHDK	Unmodified	0.618896
ACOT9	Acyl-coenzyme A thioesterase 9, mitochondrial	Q9Y305-3;Q9Y305-2;Q9Y305;Q9Y305-4	TYGESMLYLDGQR	Unmodified	0.592158
ACP1	Low molecular weight phosphotyrosine protein phosphatase	F2Z2Q9;G5E9R5;D3YTI2;B5MCC7;P24666-3;P24666-2;P24666	SVLFVCLGNICR	Unmodified	-0.702726
ACP1	Low molecular weight phosphotyrosine protein phosphatase	F2Z2Q9;G5E9R5;D3YTI2;B5MCC7;P24666-3;P24666-2;P24666	SPIAEAVFR	Unmodified	-0.381273
ACSF2	Acyl-CoA synthetase family member 2, mitochondrial	B4DUF5;E9PF16;B4DHT5;Q96CM8;B4DFQ6	YIVFVTNYPLTISGK	Unmodified	-0.21073
ACSF2	Acyl-CoA synthetase family member 2, mitochondrial	B4DUF5;E9PF16;B4DHT5;Q96CM8;B4DFQ6	TQQYYNVLK	Unmodified	0.316146
ACSL3	Long-chain-fatty-acid--CoA ligase 3	O95573	SLLGGNIR	Unmodified	-0.725828
ACSL3	Long-chain-fatty-acid--CoA ligase 3	O95573;H7C260	NLFILAYNYK	Unmodified	-0.583484
ACSL4	Long-chain-fatty-acid--CoA ligase 4	O60488-2;O60488;H0Y9A0	NEEKTAEDYSVDENGQR	GlyGly (K)	-1.3276
ACSL4	Long-chain-fatty-acid--CoA ligase 4	O60488-2;O60488;H0Y9A0	TAEDYSVDENGQR	Unmodified	-0.880099
ACSL4	Long-chain-fatty-acid--CoA ligase 4	O60488-2;O60488	EAANAMKLER	Oxidation (M),GlyGly (K)	-0.824495
ACSL4	Long-chain-fatty-acid--CoA ligase 4	O60488-2;O60488	EAANAMKLER	GlyGly (K)	-0.816977
ACSL4	Long-chain-fatty-acid--CoA ligase 4	O60488-2;O60488	HIIYVDNK	Unmodified	-0.799445
ACSL4	Long-chain-fatty-acid--CoA ligase 4	O60488-2;O60488	SDQSYVISFVVPNQK	Unmodified	-0.650137
ACSL4	Long-chain-fatty-acid--CoA ligase 4	O60488-2;O60488	TALLDISCVK	Unmodified	-0.593072
ACSL4	Long-chain-fatty-acid--CoA ligase 4	O60488-2;O60488	IGYSSPLTLSDQSSKIK	GlyGly (K)	-0.541828
ACTA1;ACTC1;ACTG2;ACTA2	Actin, alpha skeletal muscle;Actin, alpha cardiac muscle 1;Actin, gamma-enteric smooth muscle;Actin, aortic smooth muscle	P68133;P68032;Q5T8M8;A6NL76;P63267;P62736;F8WB63;B8ZZJ2;C9JFL5;F6UVQ4;F6QUT6	YPIEHGIITNWDDMEK	Unmodified	-0.136617
ACTA1;ACTC1;ACTG2;ACTA2	Actin, alpha skeletal muscle;Actin, alpha cardiac muscle 1;Actin, gamma-enteric smooth muscle;Actin, aortic smooth muscle	P68133;P68032;Q5T8M8;A6NL76;P63267;P62736;F8WB63;B8ZZJ2;C9JFL5;F6UVQ4;F6QUT6	YPIEHGIITNWDDMEK	Oxidation (M)	-0.11441
ACTBL2	Beta-actin-like protein 2	Q562R1	VAPDEHPILLTEAPLNPK	Unmodified	-0.432883
ACTG1		K7EM38	AVLSLYASGR	Unmodified	-0.321567
ACTL6B;ACTL6A	Actin-like protein 6B;Actin-like protein 6A	O96019-2;O94805;O96019	TAVLTAFANGR	Unmodified	-0.202954
ACTN1	Alpha-actinin-1	P12814-2;P12814;P12814-3;B7TY16;G3V2N5;G3V5M4;G3V380	AGTQIENIEEDFRDGLK	Unmodified	-0.336246
ACTN1	Alpha-actinin-1	P12814-2;P12814;P12814-3;B7TY16;H9KV75;H7C5W8	IVQTYHVNMAGTNPYTTITPQEINGK	Unmodified	0.0608775
ACTN1	Alpha-actinin-1	P12814-2;P12814;P12814-3;B7TY16;H9KV75;H0YJW3	NYITMDELRR	Unmodified	0.145351
ACTN1	Alpha-actinin-1	P12814-2;P12814;P12814-3;B7TY16;H9KV75;G3V2N5;G3V2W4	VLAVNQENEQLMEDYEK	Unmodified	0.219835
ACTN1	Alpha-actinin-1	P12814-2;P12814;P12814-3;B7TY16;H9KV75;G3V2N5;G3V2W4;G3V2X9	DGLGFCALIHR	Unmodified	0.256044
ACTN1	Alpha-actinin-1	P12814-2;P12814;P12814-3;B7TY16;H9KV75;G3V2N5;G3V2W4	DDPLTNLNTAFDVAEK	Unmodified	0.28404
ACTN1	Alpha-actinin-1	P12814-2;P12814;P12814-3;B7TY16;H9KV75;H0YJ11	RDQALTEEHAR	Unmodified	0.295841
ACTN1	Alpha-actinin-1	P12814-2;P12814;P12814-3;B7TY16;H9KV75;G3V2N5;G3V2W4	MLDAEDIVGTARPDEK	Unmodified	0.308477
ACTN1	Alpha-actinin-1	P12814-2;P12814;P12814-3;B7TY16;H9KV75;H7C5W8	ICDQWDNLGALTQK	Unmodified	0.376735
ACTN1	Alpha-actinin-1	P12814-2;P12814;P12814-3;B7TY16;H9KV75;H7C5W8	LAILGIHNEVSK	Unmodified	0.41511
ACTN1	Alpha-actinin-1	P12814-2;P12814;P12814-3;B7TY16;H9KV75	MVSDINNAWGCLEQVEK	Unmodified	0.441802
ACTN1	Alpha-actinin-1	P12814-2;P12814;P12814-3;B7TY16;H9KV75;H0YJW3	NYITMDELR	Unmodified	0.464355
ACTN1	Alpha-actinin-1	P12814-2;P12814;P12814-3;B7TY16;H9KV75;H7C5W8	DYETATLSEIK	Unmodified	0.551295
ACTN1	Alpha-actinin-1	P12814-2;P12814;P12814-3;B7TY16;H9KV75;H0YJW3;H0YJ11	QFGAQANVIGPWIQTK	Unmodified	0.627887
ACTN1;ACTN2	Alpha-actinin-1;Alpha-actinin-2	P12814-2;P12814;P12814-3;B7TY16;H9KV75;G3V2W4;P35609;B2RCS5	TIPWLENR	Unmodified	0.198494
ACTN1;ACTN2;ACTN3	Alpha-actinin-1;Alpha-actinin-2;Alpha-actinin-3	P12814-2;P12814;P12814-3;B7TY16;G3V2N5;P35609;B2RCS5;Q08043;G3V5M4;G3V380	AGTQIENIEEDFR	Unmodified	0.24732
ACTN1;ACTN2;ACTN3;ACTN4	Alpha-actinin-1;Alpha-actinin-2;Alpha-actinin-3;Alpha-actinin-4	P12814-2;P12814;P12814-3;B7TY16;P35609;B2RCS5;Q08043;D6RH00;O43707;D6PXK4;F5GXS2;K7EP19	DLLLDPAWEKQQR	GlyGly (K)	-0.181444
ACTN1;ACTN2;ACTN3;ACTN4	Alpha-actinin-1;Alpha-actinin-2;Alpha-actinin-3;Alpha-actinin-4	P12814-2;P12814;P12814-3;B7TY16;P35609;B2RCS5;Q08043;D6RH00;O43707;D6PXK4;F5GXS2;K7EP19	DLLLDPAWEK	Unmodified	0.154713
ACTN1;ACTN2;ACTN3;ACTN4	Alpha-actinin-1;Alpha-actinin-2;Alpha-actinin-3;Alpha-actinin-4	P12814-2;P12814;P12814-3;B7TY16;H9KV75;G3V2N5;G3V2W4;P35609;B2RCS5;Q08043;G3V2X9;O43707	EGLLLWCQR	Unmodified	0.208767
ACTN1;ACTN2;ACTN3;ACTN4	Alpha-actinin-1;Alpha-actinin-2;Alpha-actinin-3;Alpha-actinin-4	P12814-2;P12814;P12814-3;B7TY16;G3V2N5;P35609;B2RCS5;Q08043;G3V5M4;G3V380;O43707;F5GXS2;K7EP19	TFTAWCNSHLR	Unmodified	0.210389
ACTN1;ACTN2;ACTN3;ACTN4	Alpha-actinin-1;Alpha-actinin-2;Alpha-actinin-3;Alpha-actinin-4	P12814-2;P12814;P12814-3;B7TY16;H9KV75;P35609;B2RCS5;Q08043;O43707;D6PXK4;K7EJH8	CQLEINFNTLQTK	Unmodified	0.263515
ACTN1;ACTN2;ACTN3;ACTN4	Alpha-actinin-1;Alpha-actinin-2;Alpha-actinin-3;Alpha-actinin-4	P12814-2;P12814;P12814-3;B7TY16;H9KV75;G3V2N5;G3V2W4;P35609;B2RCS5;Q08043;G3V5M4;G3V2X9;G3V2E8;O43707	FAIQDISVEETSAK	Unmodified	0.289244
ACTN1;ACTN2;ACTN4	Alpha-actinin-1;Alpha-actinin-2;Alpha-actinin-4	P12814-2;P12814;P12814-3;B7TY16;H9KV75;P35609;B2RCS5;O43707;D6PXK4	GYEEWLLNEIR	Unmodified	0.193204
ACTN1;ACTN2;ACTN4	Alpha-actinin-1;Alpha-actinin-2;Alpha-actinin-4	P12814-2;P12814;P12814-3;B7TY16;H9KV75;P35609;B2RCS5;H0YJW3;H7C5W8;H0YJ11;B7Z4P8;O43707;D6PXK4;F5GXS2;H7C144	HTNYTMEHIR	Oxidation (M)	0.199248
ACTN1;ACTN2;ACTN4	Alpha-actinin-1;Alpha-actinin-2;Alpha-actinin-4	P12814-2;P12814;P12814-3;B7TY16;H9KV75;P35609;B2RCS5;H0YJW3;H7C5W8;H0YJ11;B7Z4P8;O43707;D6PXK4;F5GXS2;H7C144	HTNYTMEHIR	Unmodified	0.24732
ACTN1;ACTN3;ACTN4	Alpha-actinin-1;Alpha-actinin-3;Alpha-actinin-4	P12814-2;P12814;P12814-3;B7TY16;H9KV75;G3V2N5;G3V2W4;Q08043;G3V5M4;G3V2X9;G3V2E8;O43707	ALDFIASK	Unmodified	0.264236
ACTN1;ACTN4	Alpha-actinin-1;Alpha-actinin-4	P12814-2;P12814;P12814-3;B7TY16;H9KV75;H0YJW3;H7C5W8;H0YJ11;O43707;D6PXK4;F5GXS2;H7C144	TINEVENQILTR	Unmodified	0.184852
ACTN1;ACTN4	Alpha-actinin-1;Alpha-actinin-4	P12814-2;P12814;P12814-3;B7TY16;H9KV75;G3V2N5;G3V2W4;O43707	AIMTYVSSFYHAFSGAQK	Oxidation (M)	0.191815
ACTN1;ACTN4	Alpha-actinin-1;Alpha-actinin-4	P12814-2;P12814;P12814-3;B7TY16;H9KV75;G3V2W4;O43707;D6PXK4;K7EJH8	LASDLLEWIR	Unmodified	0.267116
ACTN1;ACTN4	Alpha-actinin-1;Alpha-actinin-4	P12814-2;P12814;P12814-3;B7TY16;H9KV75;H0YJW3;H7C5W8;H0YJ11;O43707;D6PXK4;F5GXS2;H7C144	VGWEQLLTTIAR	Unmodified	0.276675
ACTN1;ACTN4	Alpha-actinin-1;Alpha-actinin-4	P12814-2;P12814;P12814-3;B7TY16;H9KV75;O43707;D6PXK4	ASIHEAWTDGK	Unmodified	0.316841
ACTN1;ACTN4	Alpha-actinin-1;Alpha-actinin-4	P12814-2;P12814;P12814-3;B7TY16;H9KV75;O43707;D6PXK4	LDHLAEK	Unmodified	0.340847
ACTN1;ACTN4	Alpha-actinin-1;Alpha-actinin-4	P12814-2;P12814;P12814-3;B7TY16;H9KV75;H0YJW3;O43707;D6PXK4;F5GXS2;H7C144	ELPPDQAEYCIAR	Unmodified	0.573762
ACTN4	Alpha-actinin-4	O43707;D6PXK4	MVSDINNGWQHLEQAEK	Oxidation (M)	-0.246447
ACTN4	Alpha-actinin-4	O43707	LVSIGAEEIVDGNAK	Unmodified	-0.215027
ACTN4	Alpha-actinin-4	O43707;D6PXK4;F5GXS2;H7C144	MAPYQGPDAVPGALDYK	Unmodified	-0.173661
ACTN4	Alpha-actinin-4	O43707;D6PXK4;F5GXS2;H7C144	IAESNHIK	Unmodified	-0.128424
ACTN4	Alpha-actinin-4	O43707;D6PXK4;F5GXS2;H7C144	STLPDADRER	Unmodified	-0.117568
ACTN4	Alpha-actinin-4	O43707;D6PXK4;F5GXS2;H7C144	MAPYQGPDAVPGALDYK	Oxidation (M)	-0.0973012
ACTN4	Alpha-actinin-4	O43707;D6PXK4;F5GXS2;H7C144	LSGSNPYTTVTPQIINSK	Unmodified	-0.0939252
ACTN4	Alpha-actinin-4	O43707;D6PXK4;K7EJH8	TIPWLEDRVPQK	Unmodified	-0.0781829
ACTN4	Alpha-actinin-4	O43707;D6PXK4;K7EJH8	VLAVNQENEHLMEDYEK	Unmodified	-0.033732
ACTN4	Alpha-actinin-4	O43707;D6PXK4;K7EJH8	LSNRPAFMPSEGK	Unmodified	-0.026543
ACTN4	Alpha-actinin-4	O43707;K7EJH8	KDDPVTNLNNAFEVAEK	Unmodified	0.0430645
ACTN4	Alpha-actinin-4	O43707;D6PXK4;F5GXS2;H7C144	GISQEQMQEFR	Unmodified	0.0526941
ACTN4	Alpha-actinin-4	O43707;D6PXK4;K7EJH8	TIQEMQQK	Oxidation (M)	0.0581086
ACTN4	Alpha-actinin-4	O43707;D6PXK4;F5GXS2;H7C144	GISQEQMQEFR	Oxidation (M)	0.0729976
ACTN4	Alpha-actinin-4	O43707;D6PXK4;F5GXS2;H7C144	NFITAEELR	Unmodified	0.093425
ACTN4	Alpha-actinin-4	O43707;D6PXK4;F5GXS2	DHGGALGPEEFK	Unmodified	0.0951818
ACTN4	Alpha-actinin-4	O43707	MLDAEDIVNTARPDEK	Unmodified	0.111031
ACTN4	Alpha-actinin-4	O43707	DGLAFNALIHR	Unmodified	0.1121
ACTN4	Alpha-actinin-4	O43707	NVNVQNFHISWK	Unmodified	0.117562
ACTN4	Alpha-actinin-4	O43707;D6PXK4	HRDYETATLSDIK	Unmodified	0.122209
ACTN4	Alpha-actinin-4	O43707;K7EJH8	HRPELIEYDK	Unmodified	0.125122
ACTN4	Alpha-actinin-4	O43707;D6PXK4;F5GXS2	ICDQWDALGSLTHSR	Unmodified	0.14952
ACTN4	Alpha-actinin-4	O43707;D6PXK4;F5GXS2	QLEAIDQLHLEYAK	Unmodified	0.157432
ACTN4	Alpha-actinin-4	O43707;F5GXS2;K7EP19	AGTQIENIDEDFRDGLK	Unmodified	0.174918
ACTN4	Alpha-actinin-4	O43707;D6PXK4;F5GXS2;H7C144	QFASQANVVGPWIQTK	Unmodified	0.186627
ACTN4	Alpha-actinin-4	O43707;D6PXK4;K7EJH8	TIQEMQQK	Unmodified	0.236829
ACTN4	Alpha-actinin-4	O43707;D6PXK4;F5GXS2;H7C144	EAILAIHK	Unmodified	0.279768
ACTN4	Alpha-actinin-4	O43707;D6PXK4;F5GXS2	ACLISLGYDVENDR	Unmodified	0.285461
ACTN4	Alpha-actinin-4	O43707;D6PXK4;F5GXS2;H7C144	VQQLVPK	Unmodified	0.337654
ACTN4	Alpha-actinin-4	O43707;D6PXK4	MVSDINNGWQHLEQAEK	Unmodified	2.24339
ACTR1A	Alpha-centractin	F5H3I4;B4DXP9;R4GMT0;P61163	DQLQTFSEEHPVLLTEAPLNPR	Unmodified	-0.343513
ACTR1A	Alpha-centractin	F5H3I4;B4DXP9;R4GMT0;P61163	TLFSNIVLSGGSTLFK	Unmodified	0.293959
ACTR1A	Alpha-centractin	F5H3I4;B4DXP9;R4GMT0;P61163	ACYLSINPQKDETLETEK	GlyGly (K)	0.376068
ACTR1A;ACTR1B	Alpha-centractin;Beta-centractin	F5H3I4;B4DXP9;R4GMT0;P61163;P42025	IWQYVYSK	Unmodified	0.225892
ACTR2	Actin-related protein 2	P61160;P61160-2;F5H6T1	SMLEVNYPMENGIVR	Unmodified	-0.490922
ACTR2	Actin-related protein 2	P61160;P61160-2;F5H6T1	ILLTEPPMNPTK	Unmodified	-0.460707
ACTR2	Actin-related protein 2	P61160;P61160-2	DLMVGDEASELR	Unmodified	-0.370545
ACTR2	Actin-related protein 2	P61160;P61160-2;F5H6T1	ILLTEPPMNPTKNR	GlyGly (K)	-0.201062
ACTR2	Actin-related protein 2	P61160;P61160-2;F5H6T1	GYAFNHSADFETVR	Unmodified	-0.130097
ACTR2	Actin-related protein 2	P61160;P61160-2	STTKVGNIEIK	GlyGly (K)	0.214374
ACTR3	Actin-related protein 3	F5H3P5;B4DXW1;P61158	NIVLSGGSTMFR	Unmodified	-0.20141
ACTR3;ACTR3B	Actin-related protein 3;Actin-related protein 3B	F5H3P5;B4DXW1;P61158;Q9P1U1-2;Q9P1U1	LSEELSGGR	Unmodified	-0.366578
ACTR3;ACTR3B	Actin-related protein 3;Actin-related protein 3B	F5H3P5;B4DXW1;P61158;Q9P1U1-2;Q9P1U1;Q9P1U1-3	HNPVFGVMS	Oxidation (M)	NaN
ACTR3;ACTR3B	Actin-related protein 3;Actin-related protein 3B	F5H3P5;B4DXW1;P61158;Q9P1U1-2;Q9P1U1;Q9P1U1-3	HNPVFGVMS	Unmodified	NaN
ADAM9	Disintegrin and metalloproteinase domain-containing protein 9	Q13443	SQTYESDGKNQANPSRQPGSVPR	GlyGly (K)	-0.208378
ADAR	Double-stranded RNA-specific adenosine deaminase	P55265-5;P55265;P55265-4;E7ENU4;P55265-3;H0YCK3;P55265-2	TAESQTPTPSATSFFSGK	Unmodified	-0.403275
ADAR	Double-stranded RNA-specific adenosine deaminase	P55265-5;P55265;P55265-4;E7ENU4;P55265-3;H0YCK3;P55265-2	HYPVFENPK	Unmodified	-0.189269
ADAR	Double-stranded RNA-specific adenosine deaminase	P55265-5;P55265;P55265-4;E7ENU4	TMLLLSR	Unmodified	-0.135317
ADAR	Double-stranded RNA-specific adenosine deaminase	P55265-5;P55265;P55265-4;E7ENU4;P55265-3;H0YCK3;P55265-2	FQVVINGR	Unmodified	-0.0792799
ADCY3	Adenylate cyclase type 3	B3KT86;O60266	IEVHDQKER	GlyGly (K)	0.302992
ADK	Adenosine kinase	P55263-3;P55263-4;P55263-2;P55263	AATFFGCIGIDK	Unmodified	0.377957
ADNP	Activity-dependent neuroprotector homeobox protein	Q9H2P0	SVGQGYSVGQSMR	Unmodified	-0.227979
ADNP	Activity-dependent neuroprotector homeobox protein	Q9H2P0	SPSLSQSQASR	Unmodified	0.222063
ADPRHL2	Poly(ADP-ribose) glycohydrolase ARH3	Q9NX46	HVQSLEPDPGTPGSER	Unmodified	-0.167572
ADPRHL2	Poly(ADP-ribose) glycohydrolase ARH3	Q9NX46	ALVQSLLAK	Unmodified	0.0874628
ADRM1	Proteasomal ubiquitin receptor ADRM1	Q16186	SQSAAVTPSSTTSSTR	Unmodified	-0.392895
ADRM1	Proteasomal ubiquitin receptor ADRM1	Q16186	AMQNNAKPEQKEGDTK	Oxidation (M),GlyGly (K)	-0.351148
ADRM1	Proteasomal ubiquitin receptor ADRM1	Q16186	MSLKGTTVTPDK	GlyGly (K)	-0.265154
ADRM1	Proteasomal ubiquitin receptor ADRM1	Q16186	LFFWMQEPK	Unmodified	-0.192299
ADRM1	Proteasomal ubiquitin receptor ADRM1	Q16186	AMQNNAKPEQKEGDTK	GlyGly (K)	-0.0129994
ADRM1	Proteasomal ubiquitin receptor ADRM1	Q16186	GASNKYLVEFR	GlyGly (K)	0.110631
ADSL	Adenylosuccinate lyase	P30566-2;P30566;E7ERF4	AFIITGQTYTR	Unmodified	-0.112662
ADSS	Adenylosuccinate synthetase isozyme 2	P30520	TLPGWNTDISNAR	Unmodified	-0.0653099
AGFG1	Arf-GAP domain and FG repeat-containing protein 1	C9J2I0;P52594-2;B8ZZY2;P52594-3;P52594;P52594-4	SSSADFGTFNTSQSHQTASAVSK	Unmodified	-0.457059
AGFG1	Arf-GAP domain and FG repeat-containing protein 1	C9J2I0;P52594-2;B8ZZY2;P52594-3;P52594;P52594-4	QIWLGLFDDR	Unmodified	-0.10743
AHCY	Adenosylhomocysteinase	P23526;P23526-2	YPQLLPGIR	Unmodified	-0.235586
AHCY	Adenosylhomocysteinase	P23526	VADIGLAAWGR	Unmodified	-0.0661857
AHCY	Adenosylhomocysteinase	P23526;P23526-2	VPAINVNDSVTKSK	GlyGly (K)	-0.0600814
AHCY	Adenosylhomocysteinase	P23526;P23526-2	VPAINVNDSVTK	Unmodified	0.0681893
AHCY	Adenosylhomocysteinase	P23526;P23526-2	KLDEAVAEAHLGK	Unmodified	0.1503
AHCY	Adenosylhomocysteinase	P23526;P23526-2	GISEETTTGVHNLYK	Unmodified	0.204266
AHCY	Adenosylhomocysteinase	P23526;P23526-2	VAVVAGYGDVGK	Unmodified	0.204516
AHCYL1	Putative adenosylhomocysteinase 2	O43865	YSFMATVTK	Unmodified	-0.137616
AHCYL1;AHCYL2	Putative adenosylhomocysteinase 2;Adenosylhomocysteinase;Putative adenosylhomocysteinase 3	O43865;O43865-2;Q96HN2-4;Q96HN2-3;D7UEQ7;H0Y8B3;F8W7N8;Q96HN2-2;Q96HN2	TPELTWER	Unmodified	-0.384527
AHNAK	Neuroblast differentiation-associated protein AHNAK	Q09666	FNFSGSKVQTPEVDVK	GlyGly (K)	-0.587056
AHNAK	Neuroblast differentiation-associated protein AHNAK	Q09666	ISMPDLDLNLK	Unmodified	-0.53734
AHNAK	Neuroblast differentiation-associated protein AHNAK	Q09666	VDIETPNLEGTLTGPR	Unmodified	-0.425404
AHNAK	Neuroblast differentiation-associated protein AHNAK	Q09666	LSGPSLKMPSLEISAPK	GlyGly (K)	-0.411656
AHNAK	Neuroblast differentiation-associated protein AHNAK	Q09666	LNVGAPDVTLR	Unmodified	-0.392667
AHNAK	Neuroblast differentiation-associated protein AHNAK	Q09666	MPEMNIK	Unmodified	-0.380164
AHNAK	Neuroblast differentiation-associated protein AHNAK	Q09666	APSLDIKGPEVDVSGPK	GlyGly (K)	-0.362047
AHNAK	Neuroblast differentiation-associated protein AHNAK	Q09666	ISMQDVDLSLGSPK	Unmodified	-0.28546
AHNAK	Neuroblast differentiation-associated protein AHNAK	Q09666	AEGPEVDVNLPK	Unmodified	-0.262504
AHNAK	Neuroblast differentiation-associated protein AHNAK	Q09666	VQANLGAPDINIEGLDAK	Unmodified	-0.239345
AHNAK	Neuroblast differentiation-associated protein AHNAK	Q09666	ADLDVSGPK	Unmodified	-0.230127
AHNAK	Neuroblast differentiation-associated protein AHNAK	Q09666	ISMPDVDFNLK	Unmodified	-0.199355
AHNAK	Neuroblast differentiation-associated protein AHNAK	Q09666	AGAISASGPELQGAGHSK	Unmodified	-0.189993
AHNAK	Neuroblast differentiation-associated protein AHNAK	Q09666	VEGDLKGPEVDLK	Unmodified	-0.186738
AHNAK	Neuroblast differentiation-associated protein AHNAK	Q09666	SPQISMSDIDLNLK	Unmodified	-0.158816
AHNAK	Neuroblast differentiation-associated protein AHNAK	Q09666	VDIEGPDVNIEGPEGK	Unmodified	-0.158123
AHNAK	Neuroblast differentiation-associated protein AHNAK	Q09666	VESEIKVPDVELK	Unmodified	-0.153479
AHNAK	Neuroblast differentiation-associated protein AHNAK	Q09666	SSGCDVNLPGVNVK	Unmodified	-0.153366
AHNAK	Neuroblast differentiation-associated protein AHNAK	Q09666	VGGSGVNVNAK	Unmodified	-0.0908183
AHNAK	Neuroblast differentiation-associated protein AHNAK	Q09666	ISIPDVDLDLKGPK	GlyGly (K)	-0.0839973
AHNAK	Neuroblast differentiation-associated protein AHNAK	Q09666	ISMPDVDLHLK	Unmodified	-0.0751704
AHNAK	Neuroblast differentiation-associated protein AHNAK	Q09666	LEVPDMNIR	Unmodified	-0.0529997
AHNAK	Neuroblast differentiation-associated protein AHNAK	Q09666	VDVSAPDVEAHGPEWNLK	Unmodified	-0.0224343
AHNAK	Neuroblast differentiation-associated protein AHNAK	Q09666	ISMPDVDLNLK	Unmodified	-0.0185419
AHNAK	Neuroblast differentiation-associated protein AHNAK	Q09666	VEGDLKGPEVDIR	Unmodified	-0.00993099
AHNAK	Neuroblast differentiation-associated protein AHNAK	Q09666	VGVEVPDVNIEGPEGK	Unmodified	-0.00856614
AHNAK	Neuroblast differentiation-associated protein AHNAK	Q09666	GSEVGFHGAAPDISVK	Unmodified	-0.00684014
AHNAK	Neuroblast differentiation-associated protein AHNAK	Q09666	ISMPDVDFNLKGPK	GlyGly (K)	0.0318186
AHNAK	Neuroblast differentiation-associated protein AHNAK	Q09666	VDVNAPDVQAPDWHLK	Unmodified	0.0718999
AHNAK	Neuroblast differentiation-associated protein AHNAK	Q09666	ISMPDFDLHLK	Unmodified	0.0750534
AHNAK	Neuroblast differentiation-associated protein AHNAK	Q09666	VGIDTPDIDIHGPEGK	Unmodified	0.133958
AHNAK	Neuroblast differentiation-associated protein AHNAK	Q09666	GGQIGLQAPGLSVSGPQGHLESGSGK	Unmodified	0.213627
AHNAK	Neuroblast differentiation-associated protein AHNAK	Q09666;E9PQE3;E9PJZ0;E9PKR9;E9PJC6;E9PLK4;Q09666-2	DDGVFVQEVTQNSPAAR	Unmodified	0.29066
AHNAK	Neuroblast differentiation-associated protein AHNAK	Q09666	ISMPDIDLNLTGPK	Unmodified	0.458907
AHNAK	Neuroblast differentiation-associated protein AHNAK	Q09666	ISMSEVDLNVAAPK	Unmodified	0.733094
AHNAK	Neuroblast differentiation-associated protein AHNAK	Q09666	VSMPDVDLNLK	Unmodified	1.46827
AHNAK	Neuroblast differentiation-associated protein AHNAK	Q09666	TPEMIIQKPK	Unmodified	NaN
AHNAK	Neuroblast differentiation-associated protein AHNAK	Q09666	VKMPDVDISVPK	GlyGly (K)	NaN
AHSA1	Activator of 90 kDa heat shock protein ATPase homolog 1	B4DUR9;O95433;H0YJU2;G3V438;H0YJG7	EAMGIYISTLK	Unmodified	-0.293819
AHSA1	Activator of 90 kDa heat shock protein ATPase homolog 1	B4DUR9;O95433;G3V3W9	ADATNVNNWHWTER	Unmodified	NaN
AIFM1	Apoptosis-inducing factor 1, mitochondrial	O95831-5;E9PMA0;O95831-2;O95831-3;O95831	TGGLEIDSDFGGFR	Unmodified	-0.458128
AIFM1	Apoptosis-inducing factor 1, mitochondrial	O95831-5;E9PMA0;O95831-2;O95831-3;O95831	GVIFYLR	Unmodified	-0.333153
AIM1	Absent in melanoma 1 protein	Q9Y4K1	TLPIQAQSQGSR	Unmodified	-0.496061
AIMP1	Aminoacyl tRNA synthase complex-interacting multifunctional protein 1;Endothelial monocyte-activating polypeptide 2	Q12904;Q12904-2	AQTMSNSGIK	GlyGly (K)	-0.0870743
AIMP2	Aminoacyl tRNA synthase complex-interacting multifunctional protein 2	A8MU58;F8W950;Q13155	SCENLAPFNTALK	Unmodified	-0.265709
AIMP2	Aminoacyl tRNA synthase complex-interacting multifunctional protein 2	A8MU58;F8W950;Q13155	FLFSLFGQK	Unmodified	-0.121
AIP	AH receptor-interacting protein;Peptidyl-prolyl cis-trans isomerase	O00170;E9PMH2	AVPLIHQEGNR	Unmodified	-0.329631
AIP	AH receptor-interacting protein	O00170	VLELDPALAPVVSR	Unmodified	-0.327566
AIP	AH receptor-interacting protein;Peptidyl-prolyl cis-trans isomerase	O00170;E9PPD7;E9PMH2	TLHSDDEGTVLDDSR	Unmodified	-0.320252
AIP	AH receptor-interacting protein;Peptidyl-prolyl cis-trans isomerase	O00170;E9PPD7	HVVLYPLVAK	Unmodified	-0.203253
AIP	AH receptor-interacting protein;Peptidyl-prolyl cis-trans isomerase	O00170;E9PPD7	HCCGVAQMR	Unmodified	0.0506062
AK1	Adenylate kinase isoenzyme 1	P00568;Q5T9B7	IIFVVGGPGSGK	Unmodified	-0.436198
AK3	GTP:AMP phosphotransferase AK3, mitochondrial	Q9UIJ7-3;Q9UIJ7	HLSSGDLLR	Unmodified	-0.021614
AKAP12	A-kinase anchor protein 12	Q02952-3;Q02952-2;Q02952	GLAEVQQDGEAEEGATSDGEK	Unmodified	-0.742
AKAP12	A-kinase anchor protein 12	Q02952-3;Q02952-2;Q02952	VDTEEDGK	LRGG	-0.234601
AKAP2	A-kinase anchor protein 2	Q9Y2D5;Q9Y2D5-5;Q9Y2D5-7;Q9Y2D5-6;Q9Y2D5-4;C9JVY5	LWAEDGEFTSAR	Unmodified	0.136979
AKAP2	A-kinase anchor protein 2	Q9Y2D5;Q9Y2D5-5;Q9Y2D5-7;Q9Y2D5-6;Q9Y2D5-4	QVLQSTQSPR	Unmodified	0.465191
AKAP2	A-kinase anchor protein 2	Q9Y2D5;Q9Y2D5-5;Q9Y2D5-7;Q9Y2D5-6;Q9Y2D5-4;C9JVY5	TLSMIEEEIR	Unmodified	0.600936
AKR1B1	Aldose reductase	P15121;E9PEF9;E9PCX2	SPPGQVTEAVK	Unmodified	-0.437526
AKR1B1	Aldose reductase	P15121;E9PEF9;E9PCX2	LLLNNGAK	Unmodified	-0.408493
AKR1B1	Aldose reductase	P15121	NLVVIPKSVTPER	GlyGly (K)	-0.163123
AKR1B1;AKR1B15	Aldose reductase;Aldo-keto reductase family 1 member B15	P15121;C9JRZ8-2;C9JRZ8	TTAQVLIR	Unmodified	-0.33081
AKR1C1;AKR1C3;AKR1C2;AKR1C4	Aldo-keto reductase family 1 member C1;Aldo-keto reductase family 1 member C3;Aldo-keto reductase family 1 member C4;Aldo-keto reductase family 1 member C2	Q04828;P42330;B4DL37;H0Y804;B4DK69;P17516;P52895	TPALIALR	Unmodified	-2.05787
AKR1C1;AKR1C3;AKR1C4	Aldo-keto reductase family 1 member C1;Aldo-keto reductase family 1 member C3;Aldo-keto reductase family 1 member C4	Q04828;P42330;A6NHU4;P17516	LAIEAGFR	Unmodified	-1.95165
AKR7A2	Aflatoxin B1 aldehyde reductase member 2	H3BLU7;O43488	ALQAAYGASAPSVTSAALR	Unmodified	-0.356624
AKR7A2;AKR7L	Aflatoxin B1 aldehyde reductase member 2;Aflatoxin B1 aldehyde reductase member 4	H3BLU7;O43488;Q8NHP1	FYAYNPLAGGLLTGK	Unmodified	-0.296456
ALCAM	CD166 antigen	F5GXJ9;Q13740-2;Q13740;Q6ZS95;H7C543	TIICHVEGFPK	Unmodified	-1.21917
ALCAM	CD166 antigen	F5GXJ9;Q13740-2;Q13740;Q6ZS95;H7C543	DLGNMEENKK	GlyGly (K)	-0.926152
ALCAM	CD166 antigen	F5GXJ9;Q13740-2;Q13740;Q6ZS95;H7C543	DLGNMEENKK	Oxidation (M),GlyGly (K)	-0.872974
ALCAM	CD166 antigen	F5GXJ9;Q13740-2;Q13740	SSNTYTLTDVR	Unmodified	-0.602219
ALCAM	CD166 antigen	F5GXJ9;Q13740-2;Q13740	SSNTYTLTDVRR	Unmodified	-0.587403
ALCAM	CD166 antigen	F5GXJ9;Q13740-2;Q13740;Q6ZS95;H7C543	QIGDALPVSCTISASR	Unmodified	-0.383718
ALCAM	CD166 antigen	F5GXJ9;Q13740-2;Q13740	ALFLETEQLK	Unmodified	-0.354575
ALDH16A1	Aldehyde dehydrogenase family 16 member A1	F8WBH3;F5H4B6;Q8IZ83-3;Q8IZ83	GGSASVWSER	Unmodified	-0.763514
ALDH18A1	Delta-1-pyrroline-5-carboxylate synthase;Glutamate 5-kinase;Gamma-glutamyl phosphate reductase	P54886-2;P54886	LASIVEQVSVLQNQGR	Unmodified	-0.905359
[truncated: 7,203 more rows]
